# Supplementary material for: Genetic and neuro-epigenetic effects of divergent artificial selection for feather pecking behaviour in chickens
Source: BMC Genomics. 2024 Dec 19;25:1219. doi: 10.1186/s12864-024-11137-w (PMC11657628; doi:10.1186/s12864-024-11137-w)
Supplement: Supplementary file 1 — Supplementary Material 1: Additional File 1 Take ESM 1 [file 12864_2024_11137_MOESM1_ESM.xlsx]

## Sheet: Gprofiler
GO.ID	Description	p.Val	FDR	Phenotype	Genes
TF:M00986_1	Factor: Churchill; motif: CGGGNN; match class: 1	3.01339e-11	3.01339e-11	1	ARF5,CSDC2,PVALB,AMBRA1,LOC420368,ZNF212,SERTAD2,DNMT3A,FAAH2,GPC4,ATP1B4,HS3ST1,DYSF,TCIRG1,DEPDC7,RTN4RL2,SDK1,MRPL43,RHBDL1,TMEM198,ABCB6,ZFAND2B,SLC6A9,USP24,CAMK2N2,POP4,GINS2,CBFA2T3,VPS4A,CAMKV,WNT5A,CRELD1,CHRM4,GRM4,SLC12A5,KDELR2,SEPTIN12,SBSPONL,DTX1,DPP7,C9ORF116,KCNT1,RUNX3,CBX4,RBFOX3,SLC25A10,GRIN2C,TPSNRL,KIAA0100,RNF215,TGIF2,REM1,SLC2A1,CYTH1,SCMH1,GMEB1,POU3F1,SMIM12,MACF1,RPS2…
TF:M00986_0	Factor: Churchill; motif: CGGGNN; match class: 0	3.01339e-11	3.01339e-11	1	HCLS1,ARF5,CSDC2,PVALB,AMBRA1,LOC420368,ZNF212,ACAA1,KLHDC3,SERTAD2,DNMT3A,FAAH2,GPC4,ATP1B4,HS3ST1,DYSF,TCIRG1,DEPDC7,RTN4RL2,SDK1,MRPL43,RHBDL1,TMEM198,ABCB6,ZFAND2B,SLC6A9,USP24,CHRND,CAMK2N2,POP4,IRF8,GINS2,CBFA2T3,VPS4A,CAMKV,WNT5A,CRELD1,CHRM4,GRM4,SLC12A5,KDELR2,SEPTIN12,SBSPONL,GTF2IRD1,DTX1,DPP7,LCN15,C9ORF116,KCNT1,RUNX3,CBX4,RBFOX3,SLC25A10,GRIN2C,TPSNRL,KIAA0100,RNF215,TGIF2,REM1,SLC2…
TF:M00986	Factor: Churchill; motif: CGGGNN	3.01339e-11	3.01339e-11	1	HCLS1,ARF5,CSDC2,PVALB,AMBRA1,LOC420368,ZNF212,ACAA1,KLHDC3,SERTAD2,DNMT3A,FAAH2,GPC4,ATP1B4,HS3ST1,DYSF,TCIRG1,DEPDC7,RTN4RL2,SDK1,MRPL43,RHBDL1,TMEM198,ABCB6,ZFAND2B,SLC6A9,USP24,CHRND,CAMK2N2,POP4,IRF8,GINS2,CBFA2T3,VPS4A,CAMKV,WNT5A,CRELD1,CHRM4,GRM4,SLC12A5,KDELR2,SEPTIN12,SBSPONL,GTF2IRD1,DTX1,DPP7,LCN15,C9ORF116,KCNT1,RUNX3,CBX4,RBFOX3,SLC25A10,GRIN2C,TPSNRL,KIAA0100,RNF215,TGIF2,REM1,SLC2…
TF:M00646_0	Factor: LF-A1; motif: GGGSTCWR; match class: 0	3.0525e-11	3.0525e-11	1	HCLS1,ARF5,CSDC2,PVALB,TPTE2,DCHS1,LOC100859837,LOC420368,ZNF212,SERTAD2,DNMT3A,FAAH2,GPC4,CNGA2,ATP1B4,HS3ST1,TCIRG1,DEPDC7,RTN4RL2,SDK1,RHBDL1,TMEM198,ABCB6,USP24,CHRND,CAMK2N2,POP4,IRF8,GINS2,CBFA2T3,VPS4A,CAMKV,WNT5A,CRELD1,RHO,CHRM4,GRM4,SCUBE3,SLC12A5,KDELR2,SEPTIN12,DTX1,LCN15,C9ORF116,MPG,RUNX3,CBX4,RBFOX3,SLC25A10,GRIN2C,TPSNRL,KIAA0100,RNF215,DLGAP4,TGIF2,REM1,SLC2A1,OGDH,CYTH1,CEP85,SC…
TF:M00646	Factor: LF-A1; motif: GGGSTCWR	3.0525e-11	3.0525e-11	1	HCLS1,ARF5,CSDC2,PVALB,TPTE2,DCHS1,LOC100859837,LOC420368,ZNF212,SERTAD2,DNMT3A,FAAH2,GPC4,CNGA2,ATP1B4,HS3ST1,TCIRG1,DEPDC7,RTN4RL2,SDK1,RHBDL1,TMEM198,ABCB6,USP24,CHRND,CAMK2N2,POP4,IRF8,GINS2,CBFA2T3,VPS4A,CAMKV,WNT5A,CRELD1,RHO,CHRM4,GRM4,SCUBE3,SLC12A5,KDELR2,SEPTIN12,DTX1,LCN15,C9ORF116,MPG,RUNX3,CBX4,RBFOX3,SLC25A10,GRIN2C,TPSNRL,KIAA0100,RNF215,DLGAP4,TGIF2,REM1,SLC2A1,OGDH,CYTH1,CEP85,SC…
TF:M00444_0	Factor: VDR; motif: GGGKNARNRRGGWSA; match class: 0	9.42553e-11	9.42553e-11	1	HCLS1,ARF5,CSDC2,DCHS1,LOC420368,ZNF212,SERTAD2,FAAH2,GPC4,CNGA2,ATP1B4,HS3ST1,DYSF,TCIRG1,DEPDC7,RTN4RL2,SDK1,RTKN2,MRPL43,RHBDL1,TMEM198,ABCB6,ZFAND2B,SLC6A9,CHRND,CAMK2N2,IRF8,GINS2,CBFA2T3,GBP4L,CAMKV,WNT5A,CRELD1,CHRM4,GRM4,SLC12A5,SEPTIN12,SBSPONL,GTF2IRD1,DPP7,LCN15,RUNX3,CBX4,RBFOX3,SLC25A10,GRIN2C,KIAA0100,RNF215,TGIF2,SLC2A1,CYTH1,CEP85,SCMH1,GMEB1,POU3F1,SMIM12,MACF1,RPS27,ATP8B2,AVPR1…
TF:M00444	Factor: VDR; motif: GGGKNARNRRGGWSA	9.42553e-11	9.42553e-11	1	HCLS1,ARF5,CSDC2,DCHS1,LOC420368,ZNF212,SERTAD2,FAAH2,GPC4,CNGA2,ATP1B4,HS3ST1,DYSF,TCIRG1,DEPDC7,RTN4RL2,SDK1,RTKN2,MRPL43,RHBDL1,TMEM198,ABCB6,ZFAND2B,SLC6A9,CHRND,CAMK2N2,IRF8,GINS2,CBFA2T3,GBP4L,CAMKV,WNT5A,CRELD1,CHRM4,GRM4,SLC12A5,SEPTIN12,SBSPONL,GTF2IRD1,DPP7,LCN15,RUNX3,CBX4,RBFOX3,SLC25A10,GRIN2C,KIAA0100,RNF215,TGIF2,SLC2A1,CYTH1,CEP85,SCMH1,GMEB1,POU3F1,SMIM12,MACF1,RPS27,ATP8B2,AVPR1…
TF:M00143_1	Factor: Pax-5; motif: BCNNNRNGCANBGNTGNRTAGCSGCHNB; match class: 1	1.08485e-10	1.08485e-10	1	HCLS1,AMBRA1,DCHS1,ZNF212,ACAA1,SERTAD2,DNMT3A,FAAH2,GPC4,CNGA2,ATP1B4,HS3ST1,DYSF,RTN4RL2,MRPL43,RHBDL1,TMEM198,USP24,CAMK2N2,GINS2,CBFA2T3,VPS4A,CAMKV,WNT5A,CRELD1,RHO,CHRM4,GRM4,SCUBE3,SLC12A5,KDELR2,SEPTIN12,SBSPONL,GTF2IRD1,DTX1,DPP7,LCN15,C9ORF116,KCNT1,RUNX3,CBX4,RBFOX3,RNF215,TGIF2,OGDH,CYTH1,SCMH1,GMEB1,POU3F1,SMIM12,MACF1,RPS27,ATP8B2,KCNC4,AVPR1B,PPM1J,PHOSPHO1,THRA,CORO2B,PLVAP,PDE4C,…
TF:M00749	Factor: SREBP-1; motif: CACSCCA	1.36198e-10	1.36198e-10	1	HCLS1,CSDC2,DCHS1,LOC420368,ZNF212,ACAA1,DNMT3A,GPC4,CNGA2,HS3ST1,DYSF,TCIRG1,DEPDC7,RTN4RL2,RTKN2,MRPL43,RHBDL1,SLC6A9,CHRND,CAMK2N2,IRF8,GINS2,CBFA2T3,VPS4A,GBP4L,CAMKV,CRELD1,CHRM4,GRM4,SCUBE3,SLC12A5,KPNA7,SEPTIN12,SBSPONL,GTF2IRD1,DTX1,DPP7,LCN15,ASTN2,C9ORF116,KCNT1,RUNX3,RBFOX3,GRIN2C,KIAA0100,RNF215,REM1,SLC2A1,OGDH,CYTH1,SCMH1,GMEB1,SMIM12,ATP8B2,AVPR1B,TFEB,CORO2B,PLVAP,MEF2B,PDE4C,CAMK…
TF:M00749_0	Factor: SREBP-1; motif: CACSCCA; match class: 0	1.36198e-10	1.36198e-10	1	HCLS1,CSDC2,DCHS1,LOC420368,ZNF212,ACAA1,DNMT3A,GPC4,CNGA2,HS3ST1,DYSF,TCIRG1,DEPDC7,RTN4RL2,RTKN2,MRPL43,RHBDL1,SLC6A9,CHRND,CAMK2N2,IRF8,GINS2,CBFA2T3,VPS4A,GBP4L,CAMKV,CRELD1,CHRM4,GRM4,SCUBE3,SLC12A5,KPNA7,SEPTIN12,SBSPONL,GTF2IRD1,DTX1,DPP7,LCN15,ASTN2,C9ORF116,KCNT1,RUNX3,RBFOX3,GRIN2C,KIAA0100,RNF215,REM1,SLC2A1,OGDH,CYTH1,SCMH1,GMEB1,SMIM12,ATP8B2,AVPR1B,TFEB,CORO2B,PLVAP,MEF2B,PDE4C,CAMK…
TF:M00143	Factor: Pax-5; motif: BCNNNRNGCANBGNTGNRTAGCSGCHNB	1.64613e-10	1.64613e-10	1	HCLS1,AMBRA1,DCHS1,LOC100859837,LOC420368,ZNF212,ACAA1,KLHDC3,SERTAD2,DNMT3A,FAAH2,GPC4,CNGA2,ATP1B4,HS3ST1,DYSF,TCIRG1,RTN4RL2,MRPL43,RHBDL1,TMEM198,SLC6A9,USP24,CHRND,CAMK2N2,POP4,IRF8,GINS2,CBFA2T3,VPS4A,GBP4L,CAMKV,WNT5A,CRELD1,RHO,CHRM4,GRM4,SCUBE3,SLC12A5,KDELR2,SEPTIN12,SBSPONL,GTF2IRD1,DTX1,DPP7,LCN15,C9ORF116,KCNT1,MPG,RUNX3,CBX4,RBFOX3,SLC25A10,GRIN2C,TPSNRL,RNF215,DLGAP4,TGIF2,SLC2A1,O…
TF:M00143_0	Factor: Pax-5; motif: BCNNNRNGCANBGNTGNRTAGCSGCHNB; match class: 0	1.64613e-10	1.64613e-10	1	HCLS1,AMBRA1,DCHS1,LOC100859837,LOC420368,ZNF212,ACAA1,KLHDC3,SERTAD2,DNMT3A,FAAH2,GPC4,CNGA2,ATP1B4,HS3ST1,DYSF,TCIRG1,RTN4RL2,MRPL43,RHBDL1,TMEM198,SLC6A9,USP24,CHRND,CAMK2N2,POP4,IRF8,GINS2,CBFA2T3,VPS4A,GBP4L,CAMKV,WNT5A,CRELD1,RHO,CHRM4,GRM4,SCUBE3,SLC12A5,KDELR2,SEPTIN12,SBSPONL,GTF2IRD1,DTX1,DPP7,LCN15,C9ORF116,KCNT1,MPG,RUNX3,CBX4,RBFOX3,SLC25A10,GRIN2C,TPSNRL,RNF215,DLGAP4,TGIF2,SLC2A1,O…
TF:M00322_0	Factor: c-Myc:Max; motif: GCCAYGYGSN; match class: 0	1.5967e-09	1.5967e-09	1	PVALB,DCHS1,LOC100859837,LOC420368,ZNF212,KLHDC3,SERTAD2,DNMT3A,FAAH2,CNGA2,ATP1B4,TCIRG1,DEPDC7,RTN4RL2,RTKN2,MRPL43,RHBDL1,TMEM198,SLC6A9,USP24,CAMK2N2,POP4,IRF8,GINS2,CBFA2T3,VPS4A,WNT5A,CRELD1,CHRM4,KPNA7,KDELR2,SEPTIN12,GTF2IRD1,DTX1,DPP7,ASTN2,C9ORF116,KCNT1,RUNX3,CBX4,SLC25A10,GRIN2C,KIAA0100,RNF215,DLGAP4,TGIF2,REM1,SLC2A1,CYTH1,CEP85,POU3F1,SMIM12,RPS27,ATP8B2,PPM1J,TFEB,THRA,CORO2B,PLVA…
TF:M00322	Factor: c-Myc:Max; motif: GCCAYGYGSN	1.5967e-09	1.5967e-09	1	PVALB,DCHS1,LOC100859837,LOC420368,ZNF212,KLHDC3,SERTAD2,DNMT3A,FAAH2,CNGA2,ATP1B4,TCIRG1,DEPDC7,RTN4RL2,RTKN2,MRPL43,RHBDL1,TMEM198,SLC6A9,USP24,CAMK2N2,POP4,IRF8,GINS2,CBFA2T3,VPS4A,WNT5A,CRELD1,CHRM4,KPNA7,KDELR2,SEPTIN12,GTF2IRD1,DTX1,DPP7,ASTN2,C9ORF116,KCNT1,RUNX3,CBX4,SLC25A10,GRIN2C,KIAA0100,RNF215,DLGAP4,TGIF2,REM1,SLC2A1,CYTH1,CEP85,POU3F1,SMIM12,RPS27,ATP8B2,PPM1J,TFEB,THRA,CORO2B,PLVA…
TF:M00075_0	Factor: GATA-1; motif: SNNGATNNNN; match class: 0	7.66543e-09	7.66543e-09	1	HCLS1,ARF5,CSDC2,PVALB,LOC420368,ZNF212,SERTAD2,DNMT3A,FAAH2,GPC4,ATP1B4,HS3ST1,DYSF,DEPDC7,RTN4RL2,MRPL43,RHBDL1,ABCB6,SLC6A9,USP24,CHRND,IRF8,GINS2,CBFA2T3,CAMKV,WNT5A,CRELD1,RHO,GRM4,SCUBE3,SLC12A5,KPNA7,GTF2IRD1,DTX1,LCN15,RUNX3,RBFOX3,SLC25A10,GRIN2C,KIAA0100,RNF215,REM1,SLC2A1,OGDH,SCMH1,POU3F1,RPS27,ATP8B2,KCNC4,AVPR1B,PPM1J,TFEB,CORO2B,PLVAP,MEF2B,PDE4C,CAMK2A,KSR2,INPP5A,ZBTB7A
TF:M00803	Factor: E2F; motif: GGCGSG	7.66543e-09	7.66543e-09	1	HCLS1,ARF5,CSDC2,PVALB,AMBRA1,LOC420368,ZNF212,ACAA1,SERTAD2,DNMT3A,FAAH2,GPC4,ATP1B4,HS3ST1,DYSF,DEPDC7,RTN4RL2,SDK1,MRPL43,RHBDL1,TMEM198,ZFAND2B,SLC6A9,USP24,CAMK2N2,IRF8,GINS2,CBFA2T3,VPS4A,CAMKV,WNT5A,CRELD1,CHRM4,SLC12A5,KDELR2,SEPTIN12,SBSPONL,DTX1,DPP7,C9ORF116,MPG,RUNX3,CBX4,RBFOX3,SLC25A10,GRIN2C,TPSNRL,KIAA0100,RNF215,TGIF2,REM1,SLC2A1,OGDH,CYTH1,CEP85,SCMH1,GMEB1,POU3F1,SMIM12,MACF1,R…
TF:M00803_0	Factor: E2F; motif: GGCGSG; match class: 0	7.66543e-09	7.66543e-09	1	HCLS1,ARF5,CSDC2,PVALB,AMBRA1,LOC420368,ZNF212,ACAA1,SERTAD2,DNMT3A,FAAH2,GPC4,ATP1B4,HS3ST1,DYSF,DEPDC7,RTN4RL2,SDK1,MRPL43,RHBDL1,TMEM198,ZFAND2B,SLC6A9,USP24,CAMK2N2,IRF8,GINS2,CBFA2T3,VPS4A,CAMKV,WNT5A,CRELD1,CHRM4,SLC12A5,KDELR2,SEPTIN12,SBSPONL,DTX1,DPP7,C9ORF116,MPG,RUNX3,CBX4,RBFOX3,SLC25A10,GRIN2C,TPSNRL,KIAA0100,RNF215,TGIF2,REM1,SLC2A1,OGDH,CYTH1,CEP85,SCMH1,GMEB1,POU3F1,SMIM12,MACF1,R…
TF:M00075	Factor: GATA-1; motif: SNNGATNNNN	7.66543e-09	7.66543e-09	1	HCLS1,ARF5,CSDC2,PVALB,LOC420368,ZNF212,SERTAD2,DNMT3A,FAAH2,GPC4,ATP1B4,HS3ST1,DYSF,DEPDC7,RTN4RL2,MRPL43,RHBDL1,ABCB6,SLC6A9,USP24,CHRND,IRF8,GINS2,CBFA2T3,CAMKV,WNT5A,CRELD1,RHO,GRM4,SCUBE3,SLC12A5,KPNA7,GTF2IRD1,DTX1,LCN15,RUNX3,RBFOX3,SLC25A10,GRIN2C,KIAA0100,RNF215,REM1,SLC2A1,OGDH,SCMH1,POU3F1,RPS27,ATP8B2,KCNC4,AVPR1B,PPM1J,TFEB,CORO2B,PLVAP,MEF2B,PDE4C,CAMK2A,KSR2,INPP5A,ZBTB7A
TF:M00646_1	Factor: LF-A1; motif: GGGSTCWR; match class: 1	7.78707e-09	7.78707e-09	1	HCLS1,CSDC2,PVALB,LOC100859837,SERTAD2,FAAH2,GPC4,CNGA2,ATP1B4,HS3ST1,TCIRG1,DEPDC7,RHBDL1,ABCB6,CHRND,CAMK2N2,POP4,GINS2,CBFA2T3,VPS4A,WNT5A,CHRM4,GRM4,SCUBE3,SEPTIN12,DTX1,LCN15,C9ORF116,RUNX3,RBFOX3,SLC25A10,GRIN2C,TPSNRL,KIAA0100,RNF215,REM1,SLC2A1,CYTH1,SCMH1,GMEB1,SMIM12,RPS27,ATP8B2,KCNC4,PPM1J,THRA,CORO2B,MEF2B,PDE4C,ATP8B1
TF:M00749_1	Factor: SREBP-1; motif: CACSCCA; match class: 1	1.50125e-08	1.50125e-08	1	DCHS1,ZNF212,CNGA2,DYSF,TCIRG1,RTN4RL2,RHBDL1,CHRND,IRF8,CBFA2T3,GBP4L,CAMKV,GRM4,SCUBE3,KPNA7,SEPTIN12,GTF2IRD1,DTX1,LCN15,C9ORF116,KCNT1,RBFOX3,GRIN2C,KIAA0100,RNF215,OGDH,CYTH1,SCMH1,SMIM12,ATP8B2,CORO2B,PLVAP,MEF2B,CAMK2A,KSR2,ZBTB7A
TF:M00444_1	Factor: VDR; motif: GGGKNARNRRGGWSA; match class: 1	1.74707e-08	1.74707e-08	1	ARF5,ZNF212,SERTAD2,ATP1B4,DYSF,TCIRG1,RTN4RL2,RHBDL1,ABCB6,ZFAND2B,CHRND,CAMK2N2,IRF8,GINS2,CBFA2T3,GBP4L,CAMKV,CHRM4,SLC12A5,SEPTIN12,GTF2IRD1,DPP7,RUNX3,CBX4,RBFOX3,SLC25A10,GRIN2C,KIAA0100,RNF215,TGIF2,SLC2A1,SCMH1,GMEB1,POU3F1,SMIM12,MACF1,RPS27,ATP8B2,THRA,CORO2B,NDUFS7,PLVAP,MEF2B,PDE4C,CAMK2A,KSR2,ZBTB7A
TF:M00000	Transfac	3.62338e-08	3.62338e-08	1	HCLS1,ARF5,CSDC2,PVALB,AMBRA1,TPTE2,DCHS1,LOC100859837,LOC420368,ZNF212,ACAA1,KLHDC3,SERTAD2,DNMT3A,FAAH2,GPC4,CNGA2,ATP1B4,HS3ST1,DYSF,TCIRG1,DEPDC7,RTN4RL2,SDK1,RTKN2,MRPL43,RHBDL1,TMEM198,ABCB6,ZFAND2B,SLC6A9,USP24,CHRND,CAMK2N2,POP4,IRF8,GINS2,CBFA2T3,VPS4A,GBP4L,CAMKV,WNT5A,CRELD1,RHO,CHRM4,GRM4,SCUBE3,SLC12A5,KPNA7,KDELR2,SEPTIN12,SBSPONL,GTF2IRD1,DTX1,DPP7,LCN15,ASTN2,C9ORF116,KCNT1,MPG,RU…
TF:M03831_0	Factor: MRF4; motif: CASCTGC; match class: 0	6.65296e-08	6.65296e-08	1	HCLS1,ARF5,CSDC2,LOC100859837,ZNF212,ACAA1,KLHDC3,SERTAD2,FAAH2,CNGA2,ATP1B4,HS3ST1,TCIRG1,RTN4RL2,MRPL43,RHBDL1,TMEM198,ZFAND2B,SLC6A9,CHRND,CAMK2N2,POP4,GINS2,CBFA2T3,VPS4A,GBP4L,CAMKV,RHO,CHRM4,GRM4,SCUBE3,SLC12A5,SEPTIN12,GTF2IRD1,DTX1,DPP7,LCN15,ASTN2,C9ORF116,KCNT1,CBX4,RBFOX3,SLC25A10,GRIN2C,RNF215,REM1,OGDH,CYTH1,SCMH1,GMEB1,POU3F1,SMIM12,ATP8B2,AVPR1B,PPM1J,TFEB,THRA,CORO2B,NDUFS7,MEF2B,…
TF:M03831	Factor: MRF4; motif: CASCTGC	6.65296e-08	6.65296e-08	1	HCLS1,ARF5,CSDC2,LOC100859837,ZNF212,ACAA1,KLHDC3,SERTAD2,FAAH2,CNGA2,ATP1B4,HS3ST1,TCIRG1,RTN4RL2,MRPL43,RHBDL1,TMEM198,ZFAND2B,SLC6A9,CHRND,CAMK2N2,POP4,GINS2,CBFA2T3,VPS4A,GBP4L,CAMKV,RHO,CHRM4,GRM4,SCUBE3,SLC12A5,SEPTIN12,GTF2IRD1,DTX1,DPP7,LCN15,ASTN2,C9ORF116,KCNT1,CBX4,RBFOX3,SLC25A10,GRIN2C,RNF215,REM1,OGDH,CYTH1,SCMH1,GMEB1,POU3F1,SMIM12,ATP8B2,AVPR1B,PPM1J,TFEB,THRA,CORO2B,NDUFS7,MEF2B,…
TF:M00008	Factor: Sp1; motif: GGGGCGGGGT	1.09129e-06	1.09129e-06	1	ARF5,LOC100859837,LOC420368,ZNF212,ACAA1,FAAH2,GPC4,ATP1B4,HS3ST1,TCIRG1,DEPDC7,RTN4RL2,RHBDL1,TMEM198,ZFAND2B,SLC6A9,CAMK2N2,IRF8,GINS2,VPS4A,CAMKV,WNT5A,CRELD1,CHRM4,SCUBE3,SLC12A5,KDELR2,SBSPONL,LCN15,ASTN2,C9ORF116,KCNT1,MPG,RUNX3,CBX4,RBFOX3,SLC25A10,KIAA0100,RNF215,TGIF2,SLC2A1,OGDH,CYTH1,CEP85,SCMH1,MACF1,RPS27,ATP8B2,PPM1J,THRA,NDUFS7,ATP8B1,GBE1,KSR2
TF:M00008_0	Factor: Sp1; motif: GGGGCGGGGT; match class: 0	1.09129e-06	1.09129e-06	1	ARF5,LOC100859837,LOC420368,ZNF212,ACAA1,FAAH2,GPC4,ATP1B4,HS3ST1,TCIRG1,DEPDC7,RTN4RL2,RHBDL1,TMEM198,ZFAND2B,SLC6A9,CAMK2N2,IRF8,GINS2,VPS4A,CAMKV,WNT5A,CRELD1,CHRM4,SCUBE3,SLC12A5,KDELR2,SBSPONL,LCN15,ASTN2,C9ORF116,KCNT1,MPG,RUNX3,CBX4,RBFOX3,SLC25A10,KIAA0100,RNF215,TGIF2,SLC2A1,OGDH,CYTH1,CEP85,SCMH1,MACF1,RPS27,ATP8B2,PPM1J,THRA,NDUFS7,ATP8B1,GBE1,KSR2
TF:M00144	Factor: Pax-5; motif: RRMSWGANWYCTNRAGCGKRACSRYNSM	1.38735e-06	1.38735e-06	1	CSDC2,PVALB,AMBRA1,DCHS1,LOC420368,ZNF212,ACAA1,SERTAD2,DNMT3A,FAAH2,GPC4,CNGA2,HS3ST1,DYSF,TCIRG1,DEPDC7,RTN4RL2,RTKN2,MRPL43,RHBDL1,TMEM198,ABCB6,ZFAND2B,USP24,CHRND,POP4,VPS4A,CAMKV,WNT5A,RHO,CHRM4,GRM4,SLC12A5,KDELR2,SEPTIN12,SBSPONL,DTX1,DPP7,LCN15,ASTN2,C9ORF116,MPG,RUNX3,CBX4,SLC25A10,GRIN2C,TPSNRL,RNF215,DLGAP4,TGIF2,REM1,SLC2A1,CYTH1,CEP85,SCMH1,POU3F1,SMIM12,MACF1,RPS27,ATP8B2,KCNC4,AVP…
TF:M00144_0	Factor: Pax-5; motif: RRMSWGANWYCTNRAGCGKRACSRYNSM; match class: 0	1.38735e-06	1.38735e-06	1	CSDC2,PVALB,AMBRA1,DCHS1,LOC420368,ZNF212,ACAA1,SERTAD2,DNMT3A,FAAH2,GPC4,CNGA2,HS3ST1,DYSF,TCIRG1,DEPDC7,RTN4RL2,RTKN2,MRPL43,RHBDL1,TMEM198,ABCB6,ZFAND2B,USP24,CHRND,POP4,VPS4A,CAMKV,WNT5A,RHO,CHRM4,GRM4,SLC12A5,KDELR2,SEPTIN12,SBSPONL,DTX1,DPP7,LCN15,ASTN2,C9ORF116,MPG,RUNX3,CBX4,SLC25A10,GRIN2C,TPSNRL,RNF215,DLGAP4,TGIF2,REM1,SLC2A1,CYTH1,CEP85,SCMH1,POU3F1,SMIM12,MACF1,RPS27,ATP8B2,KCNC4,AVP…
TF:M00322_1	Factor: c-Myc:Max; motif: GCCAYGYGSN; match class: 1	1.38735e-06	1.38735e-06	1	ZNF212,KLHDC3,DNMT3A,CNGA2,RTN4RL2,MRPL43,RHBDL1,TMEM198,SLC6A9,USP24,CAMK2N2,IRF8,CBFA2T3,CRELD1,KPNA7,GTF2IRD1,DTX1,DPP7,ASTN2,CBX4,SLC25A10,RNF215,REM1,SLC2A1,CYTH1,POU3F1,SMIM12,ATP8B2,PPM1J,TFEB,THRA,CORO2B,PLVAP,MEF2B,PDE4C
TF:M02101_1	Factor: myogenin; motif: CAGCTG; match class: 1	1.50197e-06	1.50197e-06	1	HCLS1,CSDC2,PVALB,AMBRA1,TPTE2,DCHS1,LOC100859837,LOC420368,ZNF212,ACAA1,KLHDC3,SERTAD2,DNMT3A,FAAH2,CNGA2,ATP1B4,HS3ST1,TCIRG1,DEPDC7,RTN4RL2,SDK1,MRPL43,TMEM198,ABCB6,ZFAND2B,USP24,CHRND,CAMK2N2,POP4,IRF8,GINS2,CBFA2T3,VPS4A,GBP4L,CAMKV,WNT5A,CRELD1,RHO,CHRM4,GRM4,SCUBE3,SLC12A5,KPNA7,KDELR2,SEPTIN12,SBSPONL,GTF2IRD1,DTX1,DPP7,LCN15,ASTN2,KCNT1,MPG,RUNX3,RBFOX3,SLC25A10,GRIN2C,TPSNRL,KIAA0100,R…
TF:M02101_0	Factor: myogenin; motif: CAGCTG; match class: 0	1.50197e-06	1.50197e-06	1	HCLS1,CSDC2,PVALB,AMBRA1,TPTE2,DCHS1,LOC100859837,LOC420368,ZNF212,ACAA1,KLHDC3,SERTAD2,DNMT3A,FAAH2,CNGA2,ATP1B4,HS3ST1,TCIRG1,DEPDC7,RTN4RL2,SDK1,MRPL43,TMEM198,ABCB6,ZFAND2B,USP24,CHRND,CAMK2N2,POP4,IRF8,GINS2,CBFA2T3,VPS4A,GBP4L,CAMKV,WNT5A,CRELD1,RHO,CHRM4,GRM4,SCUBE3,SLC12A5,KPNA7,KDELR2,SEPTIN12,SBSPONL,GTF2IRD1,DTX1,DPP7,LCN15,ASTN2,KCNT1,MPG,RUNX3,RBFOX3,SLC25A10,GRIN2C,TPSNRL,KIAA0100,R…
TF:M02101	Factor: myogenin; motif: CAGCTG	1.50197e-06	1.50197e-06	1	HCLS1,CSDC2,PVALB,AMBRA1,TPTE2,DCHS1,LOC100859837,LOC420368,ZNF212,ACAA1,KLHDC3,SERTAD2,DNMT3A,FAAH2,CNGA2,ATP1B4,HS3ST1,TCIRG1,DEPDC7,RTN4RL2,SDK1,MRPL43,TMEM198,ABCB6,ZFAND2B,USP24,CHRND,CAMK2N2,POP4,IRF8,GINS2,CBFA2T3,VPS4A,GBP4L,CAMKV,WNT5A,CRELD1,RHO,CHRM4,GRM4,SCUBE3,SLC12A5,KPNA7,KDELR2,SEPTIN12,SBSPONL,GTF2IRD1,DTX1,DPP7,LCN15,ASTN2,KCNT1,MPG,RUNX3,RBFOX3,SLC25A10,GRIN2C,TPSNRL,KIAA0100,R…
TF:M00118	Factor: c-Myc:Max; motif: NNACCACGTGGTNN	1.64629e-06	1.64629e-06	1	CSDC2,LOC420368,ZNF212,ACAA1,KLHDC3,DNMT3A,FAAH2,GPC4,CNGA2,ATP1B4,DYSF,TCIRG1,RTN4RL2,SDK1,RTKN2,MRPL43,RHBDL1,TMEM198,ABCB6,SLC6A9,USP24,CAMK2N2,IRF8,CBFA2T3,VPS4A,CRELD1,GRM4,KPNA7,SEPTIN12,GTF2IRD1,DPP7,ASTN2,C9ORF116,KCNT1,CBX4,RBFOX3,SLC25A10,TPSNRL,KIAA0100,RNF215,DLGAP4,TGIF2,REM1,SLC2A1,OGDH,CYTH1,POU3F1,SMIM12,ATP8B2,TFEB,THRA,CORO2B,NDUFS7,PLVAP,MEF2B,GBE1,INPP5A,ZBTB7A
TF:M00118_0	Factor: c-Myc:Max; motif: NNACCACGTGGTNN; match class: 0	1.64629e-06	1.64629e-06	1	CSDC2,LOC420368,ZNF212,ACAA1,KLHDC3,DNMT3A,FAAH2,GPC4,CNGA2,ATP1B4,DYSF,TCIRG1,RTN4RL2,SDK1,RTKN2,MRPL43,RHBDL1,TMEM198,ABCB6,SLC6A9,USP24,CAMK2N2,IRF8,CBFA2T3,VPS4A,CRELD1,GRM4,KPNA7,SEPTIN12,GTF2IRD1,DPP7,ASTN2,C9ORF116,KCNT1,CBX4,RBFOX3,SLC25A10,TPSNRL,KIAA0100,RNF215,DLGAP4,TGIF2,REM1,SLC2A1,OGDH,CYTH1,POU3F1,SMIM12,ATP8B2,TFEB,THRA,CORO2B,NDUFS7,PLVAP,MEF2B,GBE1,INPP5A,ZBTB7A
TF:M00118_1	Factor: c-Myc:Max; motif: NNACCACGTGGTNN; match class: 1	1.64629e-06	1.64629e-06	1	CSDC2,LOC420368,ZNF212,ACAA1,KLHDC3,DNMT3A,FAAH2,GPC4,CNGA2,ATP1B4,DYSF,TCIRG1,RTN4RL2,SDK1,RTKN2,MRPL43,RHBDL1,TMEM198,ABCB6,SLC6A9,USP24,CAMK2N2,IRF8,CBFA2T3,VPS4A,CRELD1,GRM4,KPNA7,SEPTIN12,GTF2IRD1,DPP7,ASTN2,C9ORF116,KCNT1,CBX4,RBFOX3,SLC25A10,TPSNRL,KIAA0100,RNF215,DLGAP4,TGIF2,REM1,SLC2A1,OGDH,CYTH1,POU3F1,SMIM12,ATP8B2,TFEB,THRA,CORO2B,NDUFS7,PLVAP,MEF2B,GBE1,INPP5A,ZBTB7A
TF:M00221	Factor: SREBP-1; motif: KATCACCCCAC	1.7574e-06	1.7574e-06	1	HCLS1,ARF5,CSDC2,TPTE2,LOC420368,ZNF212,ACAA1,KLHDC3,SERTAD2,DNMT3A,CNGA2,ATP1B4,TCIRG1,DEPDC7,RTN4RL2,SDK1,RTKN2,MRPL43,RHBDL1,SLC6A9,CHRND,CAMK2N2,IRF8,GINS2,GBP4L,CRELD1,SCUBE3,SLC12A5,KPNA7,SEPTIN12,SBSPONL,GTF2IRD1,LCN15,C9ORF116,KCNT1,MPG,RUNX3,KIAA0100,RNF215,OGDH,SCMH1,POU3F1,SMIM12,AVPR1B,TFEB,PHOSPHO1,THRA,CORO2B,NDUFS7,PLVAP,PDE4C,ATP8B1,CAMK2A,KSR2,INPP5A,ZBTB7A
TF:M00221_0	Factor: SREBP-1; motif: KATCACCCCAC; match class: 0	1.7574e-06	1.7574e-06	1	HCLS1,ARF5,CSDC2,TPTE2,LOC420368,ZNF212,ACAA1,KLHDC3,SERTAD2,DNMT3A,CNGA2,ATP1B4,TCIRG1,DEPDC7,RTN4RL2,SDK1,RTKN2,MRPL43,RHBDL1,SLC6A9,CHRND,CAMK2N2,IRF8,GINS2,GBP4L,CRELD1,SCUBE3,SLC12A5,KPNA7,SEPTIN12,SBSPONL,GTF2IRD1,LCN15,C9ORF116,KCNT1,MPG,RUNX3,KIAA0100,RNF215,OGDH,SCMH1,POU3F1,SMIM12,AVPR1B,TFEB,PHOSPHO1,THRA,CORO2B,NDUFS7,PLVAP,PDE4C,ATP8B1,CAMK2A,KSR2,INPP5A,ZBTB7A
TF:M00665_1	Factor: Sp3; motif: ASMCTTGGGSRGGG; match class: 1	2.14709e-06	2.14709e-06	1	LOC420368,HS3ST1,DYSF,RTN4RL2,ZFAND2B,USP24,POP4,CAMKV,WNT5A,CRELD1,KPNA7,RUNX3,CBX4,RNF215,CYTH1,SMIM12,RPS27,AVPR1B,THRA,CORO2B,PLVAP,ATP8B1,CAMK2A
TF:M00119_0	Factor: Max; motif: NNANCACGTGNTNN; match class: 0	3.05363e-06	3.05363e-06	1	CSDC2,TPTE2,LOC420368,ZNF212,ACAA1,DNMT3A,FAAH2,GPC4,CNGA2,ATP1B4,TCIRG1,DEPDC7,RTN4RL2,SDK1,RTKN2,MRPL43,RHBDL1,TMEM198,ABCB6,SLC6A9,USP24,CAMK2N2,IRF8,CBFA2T3,VPS4A,CRELD1,GRM4,KPNA7,SEPTIN12,GTF2IRD1,DPP7,ASTN2,KCNT1,RUNX3,CBX4,RBFOX3,SLC25A10,TPSNRL,KIAA0100,RNF215,DLGAP4,TGIF2,SLC2A1,OGDH,CYTH1,POU3F1,SMIM12,ATP8B2,TFEB,THRA,CORO2B,NDUFS7,PLVAP,MEF2B,GBE1,INPP5A
TF:M00119_1	Factor: Max; motif: NNANCACGTGNTNN; match class: 1	3.05363e-06	3.05363e-06	1	CSDC2,TPTE2,LOC420368,ZNF212,ACAA1,DNMT3A,FAAH2,GPC4,CNGA2,ATP1B4,TCIRG1,DEPDC7,RTN4RL2,SDK1,RTKN2,MRPL43,RHBDL1,TMEM198,ABCB6,SLC6A9,USP24,CAMK2N2,IRF8,CBFA2T3,VPS4A,CRELD1,GRM4,KPNA7,SEPTIN12,GTF2IRD1,DPP7,ASTN2,KCNT1,RUNX3,CBX4,RBFOX3,SLC25A10,TPSNRL,KIAA0100,RNF215,DLGAP4,TGIF2,SLC2A1,OGDH,CYTH1,POU3F1,SMIM12,ATP8B2,TFEB,THRA,CORO2B,NDUFS7,PLVAP,MEF2B,GBE1,INPP5A
TF:M00119	Factor: Max; motif: NNANCACGTGNTNN	3.05363e-06	3.05363e-06	1	CSDC2,TPTE2,LOC420368,ZNF212,ACAA1,DNMT3A,FAAH2,GPC4,CNGA2,ATP1B4,TCIRG1,DEPDC7,RTN4RL2,SDK1,RTKN2,MRPL43,RHBDL1,TMEM198,ABCB6,SLC6A9,USP24,CAMK2N2,IRF8,CBFA2T3,VPS4A,CRELD1,GRM4,KPNA7,SEPTIN12,GTF2IRD1,DPP7,ASTN2,KCNT1,RUNX3,CBX4,RBFOX3,SLC25A10,TPSNRL,KIAA0100,RNF215,DLGAP4,TGIF2,SLC2A1,OGDH,CYTH1,POU3F1,SMIM12,ATP8B2,TFEB,THRA,CORO2B,NDUFS7,PLVAP,MEF2B,GBE1,INPP5A
TF:M08867_0	Factor: AP2; motif: GCCYGSGGSN; match class: 0	7.70162e-06	7.70162e-06	1	ARF5,PVALB,AMBRA1,LOC420368,ZNF212,ACAA1,KLHDC3,SERTAD2,FAAH2,ATP1B4,TCIRG1,RTN4RL2,SDK1,RHBDL1,TMEM198,SLC6A9,CHRND,CAMK2N2,GINS2,CBFA2T3,VPS4A,WNT5A,RHO,CHRM4,SCUBE3,SLC12A5,KPNA7,KDELR2,SBSPONL,DTX1,DPP7,LCN15,MPG,RUNX3,CBX4,RBFOX3,SLC25A10,KIAA0100,RNF215,TGIF2,REM1,SLC2A1,CYTH1,CEP85,SCMH1,GMEB1,POU3F1,SMIM12,MACF1,RPS27,ATP8B2,PPM1J,TFEB,THRA,CORO2B,PDE4C,ATP8B1,KSR2,ZBTB7A
TF:M08867	Factor: AP2; motif: GCCYGSGGSN	7.70162e-06	7.70162e-06	1	ARF5,PVALB,AMBRA1,LOC420368,ZNF212,ACAA1,KLHDC3,SERTAD2,FAAH2,ATP1B4,TCIRG1,RTN4RL2,SDK1,RHBDL1,TMEM198,SLC6A9,CHRND,CAMK2N2,GINS2,CBFA2T3,VPS4A,WNT5A,RHO,CHRM4,SCUBE3,SLC12A5,KPNA7,KDELR2,SBSPONL,DTX1,DPP7,LCN15,MPG,RUNX3,CBX4,RBFOX3,SLC25A10,KIAA0100,RNF215,TGIF2,REM1,SLC2A1,CYTH1,CEP85,SCMH1,GMEB1,POU3F1,SMIM12,MACF1,RPS27,ATP8B2,PPM1J,TFEB,THRA,CORO2B,PDE4C,ATP8B1,KSR2,ZBTB7A
TF:M08868_1	Factor: ARNTLIKE; motif: NNNSCACGTG; match class: 1	7.70162e-06	7.70162e-06	1	GPC4,CNGA2,ATP1B4,TCIRG1,RTN4RL2,RTKN2,MRPL43,RHBDL1,SLC6A9,USP24,IRF8,CBFA2T3,VPS4A,CRELD1,KPNA7,GTF2IRD1,DPP7,ASTN2,CBX4,RBFOX3,SLC25A10,KIAA0100,RNF215,DLGAP4,SLC2A1,OGDH,POU3F1,SMIM12,ATP8B2,TFEB,THRA,CORO2B,PLVAP,INPP5A
TF:M00799	Factor: Myc; motif: CACGTGS	8.77936e-06	8.77936e-06	1	ZNF212,ACAA1,FAAH2,GPC4,CNGA2,ATP1B4,TCIRG1,RTN4RL2,SDK1,RTKN2,MRPL43,RHBDL1,TMEM198,ABCB6,SLC6A9,USP24,IRF8,CBFA2T3,VPS4A,CRELD1,GRM4,KPNA7,SEPTIN12,GTF2IRD1,DPP7,ASTN2,KCNT1,CBX4,RBFOX3,SLC25A10,TPSNRL,KIAA0100,RNF215,DLGAP4,SLC2A1,OGDH,CYTH1,POU3F1,SMIM12,ATP8B2,TFEB,THRA,CORO2B,NDUFS7,PLVAP,MEF2B,INPP5A
TF:M00799_0	Factor: Myc; motif: CACGTGS; match class: 0	8.77936e-06	8.77936e-06	1	ZNF212,ACAA1,FAAH2,GPC4,CNGA2,ATP1B4,TCIRG1,RTN4RL2,SDK1,RTKN2,MRPL43,RHBDL1,TMEM198,ABCB6,SLC6A9,USP24,IRF8,CBFA2T3,VPS4A,CRELD1,GRM4,KPNA7,SEPTIN12,GTF2IRD1,DPP7,ASTN2,KCNT1,CBX4,RBFOX3,SLC25A10,TPSNRL,KIAA0100,RNF215,DLGAP4,SLC2A1,OGDH,CYTH1,POU3F1,SMIM12,ATP8B2,TFEB,THRA,CORO2B,NDUFS7,PLVAP,MEF2B,INPP5A
TF:M03852	Factor: SREBP-2; motif: NTCACCYNNNN	1.29403e-05	1.29403e-05	1	HCLS1,ARF5,CSDC2,PVALB,AMBRA1,LOC420368,ZNF212,ACAA1,SERTAD2,DNMT3A,GPC4,HS3ST1,TCIRG1,DEPDC7,SDK1,RTKN2,RHBDL1,ABCB6,CHRND,CAMK2N2,POP4,IRF8,GBP4L,CAMKV,CRELD1,GRM4,SCUBE3,SEPTIN12,GTF2IRD1,DTX1,DPP7,LCN15,ASTN2,C9ORF116,TPSNRL,KIAA0100,RNF215,REM1,SLC2A1,OGDH,CYTH1,CEP85,SCMH1,GMEB1,SMIM12,RPS27,ATP8B2,PPM1J,TFEB,CORO2B,NDUFS7,PLVAP,MEF2B,PDE4C,KSR2,ZBTB7A
TF:M03852_0	Factor: SREBP-2; motif: NTCACCYNNNN; match class: 0	1.29403e-05	1.29403e-05	1	HCLS1,ARF5,CSDC2,PVALB,AMBRA1,LOC420368,ZNF212,ACAA1,SERTAD2,DNMT3A,GPC4,HS3ST1,TCIRG1,DEPDC7,SDK1,RTKN2,RHBDL1,ABCB6,CHRND,CAMK2N2,POP4,IRF8,GBP4L,CAMKV,CRELD1,GRM4,SCUBE3,SEPTIN12,GTF2IRD1,DTX1,DPP7,LCN15,ASTN2,C9ORF116,TPSNRL,KIAA0100,RNF215,REM1,SLC2A1,OGDH,CYTH1,CEP85,SCMH1,GMEB1,SMIM12,RPS27,ATP8B2,PPM1J,TFEB,CORO2B,NDUFS7,PLVAP,MEF2B,PDE4C,KSR2,ZBTB7A
TF:M00615_1	Factor: c-Myc:Max; motif: NNNNNNNCACGTGNNNNNNN; match class: 1	1.41672e-05	1.41672e-05	1	CSDC2,ZNF212,ACAA1,DNMT3A,FAAH2,GPC4,CNGA2,ATP1B4,TCIRG1,RTN4RL2,SDK1,RTKN2,MRPL43,RHBDL1,TMEM198,ABCB6,SLC6A9,USP24,CAMK2N2,IRF8,CBFA2T3,VPS4A,CRELD1,RHO,GRM4,KPNA7,SEPTIN12,GTF2IRD1,DPP7,ASTN2,C9ORF116,KCNT1,CBX4,RBFOX3,SLC25A10,TPSNRL,KIAA0100,RNF215,DLGAP4,SLC2A1,OGDH,CYTH1,POU3F1,SMIM12,ATP8B2,KCNC4,TFEB,THRA,CORO2B,NDUFS7,PLVAP,MEF2B,GBE1,INPP5A
TF:M00615_0	Factor: c-Myc:Max; motif: NNNNNNNCACGTGNNNNNNN; match class: 0	1.41672e-05	1.41672e-05	1	CSDC2,ZNF212,ACAA1,DNMT3A,FAAH2,GPC4,CNGA2,ATP1B4,TCIRG1,RTN4RL2,SDK1,RTKN2,MRPL43,RHBDL1,TMEM198,ABCB6,SLC6A9,USP24,CAMK2N2,IRF8,CBFA2T3,VPS4A,CRELD1,RHO,GRM4,KPNA7,SEPTIN12,GTF2IRD1,DPP7,ASTN2,C9ORF116,KCNT1,CBX4,RBFOX3,SLC25A10,TPSNRL,KIAA0100,RNF215,DLGAP4,SLC2A1,OGDH,CYTH1,POU3F1,SMIM12,ATP8B2,KCNC4,TFEB,THRA,CORO2B,NDUFS7,PLVAP,MEF2B,GBE1,INPP5A
TF:M00615	Factor: c-Myc:Max; motif: NNNNNNNCACGTGNNNNNNN	1.41672e-05	1.41672e-05	1	CSDC2,ZNF212,ACAA1,DNMT3A,FAAH2,GPC4,CNGA2,ATP1B4,TCIRG1,RTN4RL2,SDK1,RTKN2,MRPL43,RHBDL1,TMEM198,ABCB6,SLC6A9,USP24,CAMK2N2,IRF8,CBFA2T3,VPS4A,CRELD1,RHO,GRM4,KPNA7,SEPTIN12,GTF2IRD1,DPP7,ASTN2,C9ORF116,KCNT1,CBX4,RBFOX3,SLC25A10,TPSNRL,KIAA0100,RNF215,DLGAP4,SLC2A1,OGDH,CYTH1,POU3F1,SMIM12,ATP8B2,KCNC4,TFEB,THRA,CORO2B,NDUFS7,PLVAP,MEF2B,GBE1,INPP5A
TF:M08868	Factor: ARNTLIKE; motif: NNNSCACGTG	1.42627e-05	1.42627e-05	1	ZNF212,ACAA1,FAAH2,GPC4,CNGA2,ATP1B4,TCIRG1,RTN4RL2,SDK1,RTKN2,MRPL43,RHBDL1,TMEM198,ABCB6,SLC6A9,USP24,IRF8,CBFA2T3,VPS4A,CRELD1,GRM4,KPNA7,SEPTIN12,GTF2IRD1,DPP7,ASTN2,KCNT1,CBX4,RBFOX3,SLC25A10,TPSNRL,KIAA0100,RNF215,DLGAP4,SLC2A1,OGDH,CYTH1,POU3F1,SMIM12,ATP8B2,TFEB,THRA,CORO2B,NDUFS7,PLVAP,MEF2B,INPP5A
TF:M08868_0	Factor: ARNTLIKE; motif: NNNSCACGTG; match class: 0	1.42627e-05	1.42627e-05	1	ZNF212,ACAA1,FAAH2,GPC4,CNGA2,ATP1B4,TCIRG1,RTN4RL2,SDK1,RTKN2,MRPL43,RHBDL1,TMEM198,ABCB6,SLC6A9,USP24,IRF8,CBFA2T3,VPS4A,CRELD1,GRM4,KPNA7,SEPTIN12,GTF2IRD1,DPP7,ASTN2,KCNT1,CBX4,RBFOX3,SLC25A10,TPSNRL,KIAA0100,RNF215,DLGAP4,SLC2A1,OGDH,CYTH1,POU3F1,SMIM12,ATP8B2,TFEB,THRA,CORO2B,NDUFS7,PLVAP,MEF2B,INPP5A
TF:M07602	Factor: CP2; motif: NNNNCCAGNCNN	1.43539e-05	1.43539e-05	1	PVALB,AMBRA1,LOC100859837,ZNF212,KLHDC3,DNMT3A,FAAH2,GPC4,CNGA2,ATP1B4,HS3ST1,TCIRG1,RTN4RL2,MRPL43,TMEM198,ABCB6,ZFAND2B,SLC6A9,CAMK2N2,POP4,IRF8,CBFA2T3,VPS4A,CAMKV,CRELD1,RHO,GRM4,SCUBE3,SLC12A5,KPNA7,SBSPONL,GTF2IRD1,DTX1,LCN15,ASTN2,C9ORF116,KCNT1,MPG,RUNX3,RBFOX3,GRIN2C,KIAA0100,RNF215,DLGAP4,REM1,OGDH,CYTH1,SMIM12,ATP8B2,KCNC4,TFEB,THRA,NDUFS7,PLVAP,PDE4C,ZBTB7A
TF:M07602_0	Factor: CP2; motif: NNNNCCAGNCNN; match class: 0	1.43539e-05	1.43539e-05	1	PVALB,AMBRA1,LOC100859837,ZNF212,KLHDC3,DNMT3A,FAAH2,GPC4,CNGA2,ATP1B4,HS3ST1,TCIRG1,RTN4RL2,MRPL43,TMEM198,ABCB6,ZFAND2B,SLC6A9,CAMK2N2,POP4,IRF8,CBFA2T3,VPS4A,CAMKV,CRELD1,RHO,GRM4,SCUBE3,SLC12A5,KPNA7,SBSPONL,GTF2IRD1,DTX1,LCN15,ASTN2,C9ORF116,KCNT1,MPG,RUNX3,RBFOX3,GRIN2C,KIAA0100,RNF215,DLGAP4,REM1,OGDH,CYTH1,SMIM12,ATP8B2,KCNC4,TFEB,THRA,NDUFS7,PLVAP,PDE4C,ZBTB7A
TF:M01227	Factor: MafB; motif: GNTGAC	1.43539e-05	1.43539e-05	1	CSDC2,PVALB,AMBRA1,TPTE2,DCHS1,LOC100859837,ACAA1,KLHDC3,SERTAD2,DNMT3A,FAAH2,CNGA2,ATP1B4,HS3ST1,TCIRG1,RTN4RL2,MRPL43,ABCB6,ZFAND2B,SLC6A9,USP24,CHRND,CAMK2N2,POP4,IRF8,GINS2,CBFA2T3,VPS4A,WNT5A,CRELD1,RHO,CHRM4,GRM4,SLC12A5,KPNA7,KDELR2,SBSPONL,GTF2IRD1,DTX1,DPP7,LCN15,ASTN2,C9ORF116,RUNX3,RBFOX3,SLC25A10,GRIN2C,KIAA0100,RNF215,DLGAP4,REM1,SLC2A1,OGDH,CYTH1,CEP85,SCMH1,GMEB1,SMIM12,RPS27,ATP8B…
TF:M01227_0	Factor: MafB; motif: GNTGAC; match class: 0	1.43539e-05	1.43539e-05	1	CSDC2,PVALB,AMBRA1,TPTE2,DCHS1,LOC100859837,ACAA1,KLHDC3,SERTAD2,DNMT3A,FAAH2,CNGA2,ATP1B4,HS3ST1,TCIRG1,RTN4RL2,MRPL43,ABCB6,ZFAND2B,SLC6A9,USP24,CHRND,CAMK2N2,POP4,IRF8,GINS2,CBFA2T3,VPS4A,WNT5A,CRELD1,RHO,CHRM4,GRM4,SLC12A5,KPNA7,KDELR2,SBSPONL,GTF2IRD1,DTX1,DPP7,LCN15,ASTN2,C9ORF116,RUNX3,RBFOX3,SLC25A10,GRIN2C,KIAA0100,RNF215,DLGAP4,REM1,SLC2A1,OGDH,CYTH1,CEP85,SCMH1,GMEB1,SMIM12,RPS27,ATP8B…
TF:M00034	Factor: p53; motif: GGACATGCCCGGGCATGTCY	1.43539e-05	1.43539e-05	1	HCLS1,AMBRA1,DCHS1,ZNF212,ACAA1,SERTAD2,DNMT3A,CNGA2,RTN4RL2,TMEM198,SLC6A9,USP24,CHRND,CBFA2T3,KPNA7,SEPTIN12,SBSPONL,GTF2IRD1,ASTN2,MPG,GRIN2C,TPSNRL,RNF215,DLGAP4,REM1,CYTH1,MACF1,RPS27,ATP8B2,KCNC4,TFEB,THRA,CORO2B,PLVAP,GBE1,INPP5A
TF:M00034_0	Factor: p53; motif: GGACATGCCCGGGCATGTCY; match class: 0	1.43539e-05	1.43539e-05	1	HCLS1,AMBRA1,DCHS1,ZNF212,ACAA1,SERTAD2,DNMT3A,CNGA2,RTN4RL2,TMEM198,SLC6A9,USP24,CHRND,CBFA2T3,KPNA7,SEPTIN12,SBSPONL,GTF2IRD1,ASTN2,MPG,GRIN2C,TPSNRL,RNF215,DLGAP4,REM1,CYTH1,MACF1,RPS27,ATP8B2,KCNC4,TFEB,THRA,CORO2B,PLVAP,GBE1,INPP5A
TF:M01177_0	Factor: SREBP-2; motif: NNGYCACNNSMN; match class: 0	2.28426e-05	2.28426e-05	1	TPTE2,ZNF212,ACAA1,DNMT3A,FAAH2,ATP1B4,HS3ST1,RTN4RL2,MRPL43,RHBDL1,ABCB6,ZFAND2B,CHRND,IRF8,GINS2,CBFA2T3,GBP4L,CRELD1,CHRM4,SLC12A5,SEPTIN12,SBSPONL,DTX1,LCN15,C9ORF116,RUNX3,RBFOX3,GRIN2C,TPSNRL,RNF215,DLGAP4,TGIF2,REM1,SLC2A1,OGDH,SCMH1,GMEB1,POU3F1,MACF1,RPS27,ATP8B2,PPM1J,TFEB,THRA,CORO2B,MEF2B,GBE1,CAMK2A,INPP5A,ZBTB7A
TF:M01177	Factor: SREBP-2; motif: NNGYCACNNSMN	2.28426e-05	2.28426e-05	1	TPTE2,ZNF212,ACAA1,DNMT3A,FAAH2,ATP1B4,HS3ST1,RTN4RL2,MRPL43,RHBDL1,ABCB6,ZFAND2B,CHRND,IRF8,GINS2,CBFA2T3,GBP4L,CRELD1,CHRM4,SLC12A5,SEPTIN12,SBSPONL,DTX1,LCN15,C9ORF116,RUNX3,RBFOX3,GRIN2C,TPSNRL,RNF215,DLGAP4,TGIF2,REM1,SLC2A1,OGDH,SCMH1,GMEB1,POU3F1,MACF1,RPS27,ATP8B2,PPM1J,TFEB,THRA,CORO2B,MEF2B,GBE1,CAMK2A,INPP5A,ZBTB7A
TF:M00803_1	Factor: E2F; motif: GGCGSG; match class: 1	3.08233e-05	3.08233e-05	1	ARF5,AMBRA1,LOC420368,ZNF212,ACAA1,SERTAD2,DNMT3A,FAAH2,GPC4,HS3ST1,DYSF,DEPDC7,RTN4RL2,SDK1,MRPL43,TMEM198,ZFAND2B,USP24,CAMK2N2,IRF8,VPS4A,WNT5A,CRELD1,CHRM4,SLC12A5,KDELR2,DPP7,C9ORF116,MPG,CBX4,RBFOX3,SLC25A10,TPSNRL,RNF215,TGIF2,REM1,SLC2A1,CEP85,SCMH1,GMEB1,POU3F1,SMIM12,MACF1,RPS27,AVPR1B,PPM1J,PHOSPHO1,THRA,CORO2B,NDUFS7,PDE4C,ATP8B1,GBE1,KSR2
TF:M01145	Factor: c-Myc; motif: RACCACGTGCTC	3.28382e-05	3.28382e-05	1	ARF5,LOC420368,ZNF212,FAAH2,GPC4,CNGA2,ATP1B4,TCIRG1,RTN4RL2,RTKN2,MRPL43,RHBDL1,TMEM198,ABCB6,SLC6A9,IRF8,CBFA2T3,CRELD1,GRM4,KPNA7,SEPTIN12,GTF2IRD1,DPP7,ASTN2,KCNT1,CBX4,RBFOX3,SLC25A10,KIAA0100,RNF215,DLGAP4,TGIF2,REM1,SLC2A1,OGDH,CYTH1,POU3F1,SMIM12,ATP8B2,TFEB,THRA,CORO2B,NDUFS7,PLVAP,MEF2B,GBE1,KSR2,INPP5A
TF:M01145_0	Factor: c-Myc; motif: RACCACGTGCTC; match class: 0	3.28382e-05	3.28382e-05	1	ARF5,LOC420368,ZNF212,FAAH2,GPC4,CNGA2,ATP1B4,TCIRG1,RTN4RL2,RTKN2,MRPL43,RHBDL1,TMEM198,ABCB6,SLC6A9,IRF8,CBFA2T3,CRELD1,GRM4,KPNA7,SEPTIN12,GTF2IRD1,DPP7,ASTN2,KCNT1,CBX4,RBFOX3,SLC25A10,KIAA0100,RNF215,DLGAP4,TGIF2,REM1,SLC2A1,OGDH,CYTH1,POU3F1,SMIM12,ATP8B2,TFEB,THRA,CORO2B,NDUFS7,PLVAP,MEF2B,GBE1,KSR2,INPP5A
TF:M00221_1	Factor: SREBP-1; motif: KATCACCCCAC; match class: 1	3.43022e-05	3.43022e-05	1	CSDC2,ZNF212,ACAA1,CNGA2,RTN4RL2,SLC6A9,CHRND,IRF8,CRELD1,SCUBE3,SLC12A5,SEPTIN12,GTF2IRD1,LCN15,KIAA0100,RNF215,OGDH,SCMH1,SMIM12,TFEB,PDE4C,ATP8B1,CAMK2A,KSR2,INPP5A,ZBTB7A
TF:M07429_0	Factor: SMAD3; motif: CAGACAS; match class: 0	3.44387e-05	3.44387e-05	1	CSDC2,AMBRA1,DCHS1,ZNF212,ACAA1,KLHDC3,FAAH2,GPC4,CNGA2,ATP1B4,TCIRG1,DEPDC7,SDK1,ABCB6,ZFAND2B,CHRND,POP4,IRF8,CBFA2T3,CAMKV,RHO,GRM4,KPNA7,KDELR2,SEPTIN12,SBSPONL,GTF2IRD1,DTX1,DPP7,ASTN2,KCNT1,MPG,RUNX3,RBFOX3,TPSNRL,KIAA0100,RNF215,DLGAP4,OGDH,CYTH1,CEP85,POU3F1,AVPR1B,PPM1J,TFEB,PHOSPHO1,THRA,CORO2B,NDUFS7
TF:M07429	Factor: SMAD3; motif: CAGACAS	3.44387e-05	3.44387e-05	1	CSDC2,AMBRA1,DCHS1,ZNF212,ACAA1,KLHDC3,FAAH2,GPC4,CNGA2,ATP1B4,TCIRG1,DEPDC7,SDK1,ABCB6,ZFAND2B,CHRND,POP4,IRF8,CBFA2T3,CAMKV,RHO,GRM4,KPNA7,KDELR2,SEPTIN12,SBSPONL,GTF2IRD1,DTX1,DPP7,ASTN2,KCNT1,MPG,RUNX3,RBFOX3,TPSNRL,KIAA0100,RNF215,DLGAP4,OGDH,CYTH1,CEP85,POU3F1,AVPR1B,PPM1J,TFEB,PHOSPHO1,THRA,CORO2B,NDUFS7
TF:M00360	Factor: Pax-3; motif: TCGTCACRCTTHM	4.12713e-05	4.12713e-05	1	ARF5,CSDC2,PVALB,AMBRA1,DCHS1,LOC100859837,ZNF212,ACAA1,KLHDC3,SERTAD2,DNMT3A,FAAH2,GPC4,ATP1B4,HS3ST1,SDK1,RHBDL1,ABCB6,ZFAND2B,USP24,CHRND,POP4,IRF8,GINS2,CBFA2T3,GBP4L,CAMKV,WNT5A,CRELD1,RHO,CHRM4,GRM4,SCUBE3,SLC12A5,KPNA7,KDELR2,SEPTIN12,SBSPONL,DTX1,DPP7,LCN15,ASTN2,C9ORF116,RUNX3,SLC25A10,GRIN2C,TPSNRL,DLGAP4,REM1,OGDH,CYTH1,SCMH1,GMEB1,SMIM12,MACF1,RPS27,ATP8B2,KCNC4,AVPR1B,PPM1J,TFEB,PHOS…
TF:M00360_0	Factor: Pax-3; motif: TCGTCACRCTTHM; match class: 0	4.12713e-05	4.12713e-05	1	ARF5,CSDC2,PVALB,AMBRA1,DCHS1,LOC100859837,ZNF212,ACAA1,KLHDC3,SERTAD2,DNMT3A,FAAH2,GPC4,ATP1B4,HS3ST1,SDK1,RHBDL1,ABCB6,ZFAND2B,USP24,CHRND,POP4,IRF8,GINS2,CBFA2T3,GBP4L,CAMKV,WNT5A,CRELD1,RHO,CHRM4,GRM4,SCUBE3,SLC12A5,KPNA7,KDELR2,SEPTIN12,SBSPONL,DTX1,DPP7,LCN15,ASTN2,C9ORF116,RUNX3,SLC25A10,GRIN2C,TPSNRL,DLGAP4,REM1,OGDH,CYTH1,SCMH1,GMEB1,SMIM12,MACF1,RPS27,ATP8B2,KCNC4,AVPR1B,PPM1J,TFEB,PHOS…
TF:M01154	Factor: c-Myc; motif: KACCACGTGSYY	4.32321e-05	4.32321e-05	1	LOC420368,ZNF212,FAAH2,GPC4,CNGA2,ATP1B4,DYSF,TCIRG1,RTN4RL2,SDK1,RTKN2,MRPL43,RHBDL1,TMEM198,ABCB6,SLC6A9,USP24,IRF8,CBFA2T3,CRELD1,GRM4,KPNA7,SEPTIN12,GTF2IRD1,DPP7,ASTN2,KCNT1,CBX4,SLC25A10,KIAA0100,RNF215,DLGAP4,SLC2A1,OGDH,POU3F1,SMIM12,ATP8B2,TFEB,THRA,CORO2B,NDUFS7,PLVAP,MEF2B,GBE1,INPP5A
TF:M07601	Factor: C-Myc; motif: NGCCACGTGNN	4.32321e-05	4.32321e-05	1	CSDC2,ZNF212,ACAA1,FAAH2,GPC4,CNGA2,ATP1B4,TCIRG1,RTN4RL2,SDK1,RTKN2,MRPL43,RHBDL1,TMEM198,ABCB6,SLC6A9,USP24,IRF8,CBFA2T3,VPS4A,CRELD1,GRM4,KPNA7,SEPTIN12,GTF2IRD1,DPP7,ASTN2,KCNT1,CBX4,RBFOX3,SLC25A10,TPSNRL,KIAA0100,RNF215,DLGAP4,SLC2A1,OGDH,CYTH1,POU3F1,SMIM12,ATP8B2,TFEB,THRA,CORO2B,NDUFS7,PLVAP,MEF2B,GBE1,INPP5A
TF:M01154_0	Factor: c-Myc; motif: KACCACGTGSYY; match class: 0	4.32321e-05	4.32321e-05	1	LOC420368,ZNF212,FAAH2,GPC4,CNGA2,ATP1B4,DYSF,TCIRG1,RTN4RL2,SDK1,RTKN2,MRPL43,RHBDL1,TMEM198,ABCB6,SLC6A9,USP24,IRF8,CBFA2T3,CRELD1,GRM4,KPNA7,SEPTIN12,GTF2IRD1,DPP7,ASTN2,KCNT1,CBX4,SLC25A10,KIAA0100,RNF215,DLGAP4,SLC2A1,OGDH,POU3F1,SMIM12,ATP8B2,TFEB,THRA,CORO2B,NDUFS7,PLVAP,MEF2B,GBE1,INPP5A
TF:M07601_0	Factor: C-Myc; motif: NGCCACGTGNN; match class: 0	4.32321e-05	4.32321e-05	1	CSDC2,ZNF212,ACAA1,FAAH2,GPC4,CNGA2,ATP1B4,TCIRG1,RTN4RL2,SDK1,RTKN2,MRPL43,RHBDL1,TMEM198,ABCB6,SLC6A9,USP24,IRF8,CBFA2T3,VPS4A,CRELD1,GRM4,KPNA7,SEPTIN12,GTF2IRD1,DPP7,ASTN2,KCNT1,CBX4,RBFOX3,SLC25A10,TPSNRL,KIAA0100,RNF215,DLGAP4,SLC2A1,OGDH,CYTH1,POU3F1,SMIM12,ATP8B2,TFEB,THRA,CORO2B,NDUFS7,PLVAP,MEF2B,GBE1,INPP5A
TF:M00056_0	Factor: myogenin; motif: CRSCTGTTBNNTTTGGCACGSNGCCARCH; match class: 0	4.6103e-05	4.6103e-05	1	HCLS1,CSDC2,PVALB,AMBRA1,DCHS1,LOC420368,ZNF212,ACAA1,SERTAD2,DNMT3A,FAAH2,GPC4,CNGA2,ATP1B4,DYSF,DEPDC7,RTN4RL2,SDK1,MRPL43,TMEM198,ABCB6,USP24,CHRND,CAMK2N2,POP4,IRF8,GINS2,GBP4L,CAMKV,CHRM4,GRM4,SCUBE3,SLC12A5,KPNA7,SEPTIN12,GTF2IRD1,DTX1,LCN15,C9ORF116,RBFOX3,SLC25A10,GRIN2C,TPSNRL,RNF215,DLGAP4,REM1,OGDH,CYTH1,CEP85,SCMH1,GMEB1,POU3F1,ATP8B2,KCNC4,AVPR1B,PPM1J,TFEB,THRA,CORO2B,PLVAP,MEF2B,PD…
TF:M00056	Factor: myogenin; motif: CRSCTGTTBNNTTTGGCACGSNGCCARCH	4.6103e-05	4.6103e-05	1	HCLS1,CSDC2,PVALB,AMBRA1,DCHS1,LOC420368,ZNF212,ACAA1,SERTAD2,DNMT3A,FAAH2,GPC4,CNGA2,ATP1B4,DYSF,DEPDC7,RTN4RL2,SDK1,MRPL43,TMEM198,ABCB6,USP24,CHRND,CAMK2N2,POP4,IRF8,GINS2,GBP4L,CAMKV,CHRM4,GRM4,SCUBE3,SLC12A5,KPNA7,SEPTIN12,GTF2IRD1,DTX1,LCN15,C9ORF116,RBFOX3,SLC25A10,GRIN2C,TPSNRL,RNF215,DLGAP4,REM1,OGDH,CYTH1,CEP85,SCMH1,GMEB1,POU3F1,ATP8B2,KCNC4,AVPR1B,PPM1J,TFEB,THRA,CORO2B,PLVAP,MEF2B,PD…
TF:M00665_0	Factor: Sp3; motif: ASMCTTGGGSRGGG; match class: 0	5.03782e-05	5.03782e-05	1	HCLS1,AMBRA1,LOC420368,HS3ST1,DYSF,RTN4RL2,RHBDL1,ZFAND2B,SLC6A9,USP24,CAMK2N2,POP4,IRF8,CAMKV,WNT5A,CRELD1,CHRM4,GRM4,SCUBE3,KPNA7,KDELR2,SEPTIN12,LCN15,C9ORF116,RUNX3,CBX4,RBFOX3,RNF215,REM1,CYTH1,SMIM12,MACF1,RPS27,KCNC4,AVPR1B,THRA,CORO2B,NDUFS7,PLVAP,PDE4C,ATP8B1,GBE1,CAMK2A,KSR2
TF:M00665	Factor: Sp3; motif: ASMCTTGGGSRGGG	5.03782e-05	5.03782e-05	1	HCLS1,AMBRA1,LOC420368,HS3ST1,DYSF,RTN4RL2,RHBDL1,ZFAND2B,SLC6A9,USP24,CAMK2N2,POP4,IRF8,CAMKV,WNT5A,CRELD1,CHRM4,GRM4,SCUBE3,KPNA7,KDELR2,SEPTIN12,LCN15,C9ORF116,RUNX3,CBX4,RBFOX3,RNF215,REM1,CYTH1,SMIM12,MACF1,RPS27,KCNC4,AVPR1B,THRA,CORO2B,NDUFS7,PLVAP,PDE4C,ATP8B1,GBE1,CAMK2A,KSR2
TF:M00327_0	Factor: Pax-3; motif: NNNNNNCGTCACGSTYNNNNN; match class: 0	5.10539e-05	5.10539e-05	1	HCLS1,ARF5,CSDC2,PVALB,AMBRA1,LOC100859837,LOC420368,ZNF212,ACAA1,KLHDC3,SERTAD2,DNMT3A,FAAH2,GPC4,ATP1B4,HS3ST1,TCIRG1,SDK1,RTKN2,MRPL43,RHBDL1,TMEM198,ZFAND2B,USP24,CHRND,IRF8,CBFA2T3,VPS4A,GBP4L,CAMKV,RHO,CHRM4,SCUBE3,SLC12A5,KDELR2,SEPTIN12,SBSPONL,DTX1,DPP7,ASTN2,MPG,RUNX3,CBX4,RBFOX3,GRIN2C,TPSNRL,KIAA0100,RNF215,DLGAP4,TGIF2,REM1,SLC2A1,OGDH,CYTH1,CEP85,SCMH1,GMEB1,POU3F1,SMIM12,MACF1,RPS2…
TF:M00327	Factor: Pax-3; motif: NNNNNNCGTCACGSTYNNNNN	5.10539e-05	5.10539e-05	1	HCLS1,ARF5,CSDC2,PVALB,AMBRA1,LOC100859837,LOC420368,ZNF212,ACAA1,KLHDC3,SERTAD2,DNMT3A,FAAH2,GPC4,ATP1B4,HS3ST1,TCIRG1,SDK1,RTKN2,MRPL43,RHBDL1,TMEM198,ZFAND2B,USP24,CHRND,IRF8,CBFA2T3,VPS4A,GBP4L,CAMKV,RHO,CHRM4,SCUBE3,SLC12A5,KDELR2,SEPTIN12,SBSPONL,DTX1,DPP7,ASTN2,MPG,RUNX3,CBX4,RBFOX3,GRIN2C,TPSNRL,KIAA0100,RNF215,DLGAP4,TGIF2,REM1,SLC2A1,OGDH,CYTH1,CEP85,SCMH1,GMEB1,POU3F1,SMIM12,MACF1,RPS2…
TF:M00799_1	Factor: Myc; motif: CACGTGS; match class: 1	5.10539e-05	5.10539e-05	1	CNGA2,ATP1B4,RTN4RL2,RTKN2,MRPL43,RHBDL1,TMEM198,SLC6A9,USP24,IRF8,CBFA2T3,CRELD1,KPNA7,GTF2IRD1,DPP7,ASTN2,CBX4,SLC25A10,KIAA0100,RNF215,DLGAP4,SLC2A1,OGDH,POU3F1,SMIM12,ATP8B2,TFEB,THRA,CORO2B,PLVAP,INPP5A
TF:M00056_1	Factor: myogenin; motif: CRSCTGTTBNNTTTGGCACGSNGCCARCH; match class: 1	5.13215e-05	5.13215e-05	1	CSDC2,PVALB,LOC420368,ACAA1,DNMT3A,FAAH2,GPC4,ATP1B4,RTN4RL2,SDK1,TMEM198,USP24,CHRND,CAMK2N2,IRF8,GINS2,GBP4L,CAMKV,CHRM4,GRM4,SCUBE3,SEPTIN12,DTX1,LCN15,SLC25A10,TPSNRL,RNF215,OGDH,SCMH1,GMEB1,POU3F1,ATP8B2,AVPR1B,TFEB,THRA,CORO2B,PLVAP,CAMK2A,KSR2,ZBTB7A
TF:M00644_1	Factor: LBP-1; motif: CAGCTGS; match class: 1	5.26651e-05	5.26651e-05	1	LOC100859837,ZNF212,ACAA1,DNMT3A,ATP1B4,TCIRG1,RTN4RL2,SDK1,MRPL43,TMEM198,ABCB6,CAMK2N2,IRF8,GINS2,CBFA2T3,VPS4A,GBP4L,CAMKV,RHO,CHRM4,GRM4,SLC12A5,KPNA7,DTX1,DPP7,LCN15,ASTN2,KCNT1,RBFOX3,GRIN2C,TGIF2,REM1,OGDH,CYTH1,GMEB1,POU3F1,ATP8B2,AVPR1B,TFEB,NDUFS7,PLVAP,PDE4C,ATP8B1,KSR2,INPP5A
TF:M00644	Factor: LBP-1; motif: CAGCTGS	5.49135e-05	5.49135e-05	1	PVALB,AMBRA1,DCHS1,LOC100859837,ZNF212,ACAA1,DNMT3A,FAAH2,CNGA2,ATP1B4,TCIRG1,RTN4RL2,SDK1,MRPL43,TMEM198,ABCB6,ZFAND2B,USP24,CAMK2N2,IRF8,GINS2,CBFA2T3,VPS4A,GBP4L,CAMKV,WNT5A,CRELD1,RHO,CHRM4,GRM4,SLC12A5,KPNA7,SEPTIN12,SBSPONL,GTF2IRD1,DTX1,DPP7,LCN15,ASTN2,KCNT1,RBFOX3,SLC25A10,GRIN2C,KIAA0100,RNF215,TGIF2,REM1,OGDH,CYTH1,GMEB1,POU3F1,SMIM12,RPS27,ATP8B2,KCNC4,AVPR1B,PPM1J,TFEB,NDUFS7,PLVAP,M…
TF:M00644_0	Factor: LBP-1; motif: CAGCTGS; match class: 0	5.49135e-05	5.49135e-05	1	PVALB,AMBRA1,DCHS1,LOC100859837,ZNF212,ACAA1,DNMT3A,FAAH2,CNGA2,ATP1B4,TCIRG1,RTN4RL2,SDK1,MRPL43,TMEM198,ABCB6,ZFAND2B,USP24,CAMK2N2,IRF8,GINS2,CBFA2T3,VPS4A,GBP4L,CAMKV,WNT5A,CRELD1,RHO,CHRM4,GRM4,SLC12A5,KPNA7,SEPTIN12,SBSPONL,GTF2IRD1,DTX1,DPP7,LCN15,ASTN2,KCNT1,RBFOX3,SLC25A10,GRIN2C,KIAA0100,RNF215,TGIF2,REM1,OGDH,CYTH1,GMEB1,POU3F1,SMIM12,RPS27,ATP8B2,KCNC4,AVPR1B,PPM1J,TFEB,NDUFS7,PLVAP,M…
TF:M01888	Factor: Smad3; motif: NGNCAGACASNNN	6.14132e-05	6.14132e-05	1	ARF5,CSDC2,DCHS1,ZNF212,ACAA1,KLHDC3,FAAH2,GPC4,ATP1B4,DEPDC7,SDK1,ZFAND2B,SLC6A9,CHRND,POP4,IRF8,GINS2,GBP4L,WNT5A,KPNA7,KDELR2,GTF2IRD1,DTX1,DPP7,GRIN2C,RNF215,DLGAP4,TGIF2,GMEB1,TFEB,PHOSPHO1,THRA,ATP8B1,GBE1
TF:M01888_0	Factor: Smad3; motif: NGNCAGACASNNN; match class: 0	6.14132e-05	6.14132e-05	1	ARF5,CSDC2,DCHS1,ZNF212,ACAA1,KLHDC3,FAAH2,GPC4,ATP1B4,DEPDC7,SDK1,ZFAND2B,SLC6A9,CHRND,POP4,IRF8,GINS2,GBP4L,WNT5A,KPNA7,KDELR2,GTF2IRD1,DTX1,DPP7,GRIN2C,RNF215,DLGAP4,TGIF2,GMEB1,TFEB,PHOSPHO1,THRA,ATP8B1,GBE1
TF:M01303_0	Factor: SP1; motif: GGGGYGGGGNS; match class: 0	6.61704e-05	6.61704e-05	1	HCLS1,ARF5,PVALB,ACAA1,DNMT3A,FAAH2,HS3ST1,DYSF,DEPDC7,RTN4RL2,SDK1,TMEM198,SLC6A9,VPS4A,CRELD1,CHRM4,SLC12A5,KDELR2,SBSPONL,DTX1,LCN15,C9ORF116,KCNT1,RUNX3,CBX4,RBFOX3,SLC25A10,KIAA0100,RNF215,SLC2A1,CEP85,SCMH1,MACF1,RPS27,ATP8B2,PPM1J,THRA,NDUFS7,PLVAP,MEF2B,PDE4C,KSR2,ZBTB7A
TF:M01303	Factor: SP1; motif: GGGGYGGGGNS	6.61704e-05	6.61704e-05	1	HCLS1,ARF5,PVALB,ACAA1,DNMT3A,FAAH2,HS3ST1,DYSF,DEPDC7,RTN4RL2,SDK1,TMEM198,SLC6A9,VPS4A,CRELD1,CHRM4,SLC12A5,KDELR2,SBSPONL,DTX1,LCN15,C9ORF116,KCNT1,RUNX3,CBX4,RBFOX3,SLC25A10,KIAA0100,RNF215,SLC2A1,CEP85,SCMH1,MACF1,RPS27,ATP8B2,PPM1J,THRA,NDUFS7,PLVAP,MEF2B,PDE4C,KSR2,ZBTB7A
TF:M03867	Factor: c-Myc; motif: CACGTGGC	6.95259e-05	6.95259e-05	1	TPTE2,ZNF212,ACAA1,KLHDC3,FAAH2,CNGA2,ATP1B4,TCIRG1,RTN4RL2,RTKN2,MRPL43,RHBDL1,TMEM198,ZFAND2B,SLC6A9,USP24,POP4,IRF8,GINS2,CBFA2T3,GBP4L,CRELD1,RHO,KPNA7,SEPTIN12,GTF2IRD1,DPP7,LCN15,ASTN2,KCNT1,CBX4,RBFOX3,SLC25A10,KIAA0100,RNF215,DLGAP4,REM1,OGDH,CYTH1,POU3F1,SMIM12,ATP8B2,TFEB,THRA,CORO2B,NDUFS7,PLVAP,MEF2B,KSR2,INPP5A
TF:M03867_0	Factor: c-Myc; motif: CACGTGGC; match class: 0	6.95259e-05	6.95259e-05	1	TPTE2,ZNF212,ACAA1,KLHDC3,FAAH2,CNGA2,ATP1B4,TCIRG1,RTN4RL2,RTKN2,MRPL43,RHBDL1,TMEM198,ZFAND2B,SLC6A9,USP24,POP4,IRF8,GINS2,CBFA2T3,GBP4L,CRELD1,RHO,KPNA7,SEPTIN12,GTF2IRD1,DPP7,LCN15,ASTN2,KCNT1,CBX4,RBFOX3,SLC25A10,KIAA0100,RNF215,DLGAP4,REM1,OGDH,CYTH1,POU3F1,SMIM12,ATP8B2,TFEB,THRA,CORO2B,NDUFS7,PLVAP,MEF2B,KSR2,INPP5A
TF:M00360_1	Factor: Pax-3; motif: TCGTCACRCTTHM; match class: 1	0.000101759	0.000101759	1	ARF5,PVALB,LOC100859837,ZNF212,SERTAD2,DNMT3A,FAAH2,GPC4,ATP1B4,RHBDL1,ABCB6,ZFAND2B,USP24,CHRND,POP4,IRF8,GBP4L,CAMKV,WNT5A,CRELD1,CHRM4,SEPTIN12,SBSPONL,DPP7,ASTN2,C9ORF116,RUNX3,GRIN2C,GMEB1,SMIM12,MACF1,RPS27,ATP8B2,AVPR1B,PPM1J,NDUFS7,PDE4C,ATP8B1,KSR2,INPP5A,ZBTB7A
TF:M00428	Factor: E2F-1; motif: NKTSSCGC	0.000124267	0.000124267	1	ARF5,PVALB,AMBRA1,ZNF212,DNMT3A,FAAH2,GPC4,ATP1B4,RTN4RL2,SDK1,MRPL43,TMEM198,USP24,CAMK2N2,IRF8,GINS2,CBFA2T3,VPS4A,CAMKV,SLC12A5,KDELR2,SEPTIN12,DPP7,C9ORF116,RUNX3,CBX4,SLC25A10,TPSNRL,RNF215,TGIF2,SLC2A1,CEP85,SCMH1,POU3F1,MACF1,RPS27,AVPR1B,PHOSPHO1,CORO2B,NDUFS7,PLVAP,MEF2B,GBE1,ZBTB7A
TF:M00428_0	Factor: E2F-1; motif: NKTSSCGC; match class: 0	0.000124267	0.000124267	1	ARF5,PVALB,AMBRA1,ZNF212,DNMT3A,FAAH2,GPC4,ATP1B4,RTN4RL2,SDK1,MRPL43,TMEM198,USP24,CAMK2N2,IRF8,GINS2,CBFA2T3,VPS4A,CAMKV,SLC12A5,KDELR2,SEPTIN12,DPP7,C9ORF116,RUNX3,CBX4,SLC25A10,TPSNRL,RNF215,TGIF2,SLC2A1,CEP85,SCMH1,POU3F1,MACF1,RPS27,AVPR1B,PHOSPHO1,CORO2B,NDUFS7,PLVAP,MEF2B,GBE1,ZBTB7A
TF:M00075_1	Factor: GATA-1; motif: SNNGATNNNN; match class: 1	0.000132221	0.000132221	1	ARF5,FAAH2,HS3ST1,DYSF,RTN4RL2,IRF8,CBFA2T3,CAMKV,CRELD1,GTF2IRD1,LCN15,SLC25A10,GRIN2C,RNF215,OGDH,SCMH1,RPS27,ATP8B2,KCNC4,PLVAP,MEF2B,CAMK2A,KSR2,INPP5A
TF:M03867_1	Factor: c-Myc; motif: CACGTGGC; match class: 1	0.000162244	0.000162244	1	ZNF212,KLHDC3,CNGA2,ATP1B4,RTN4RL2,MRPL43,USP24,CBFA2T3,CRELD1,RHO,SEPTIN12,GTF2IRD1,DPP7,LCN15,SLC25A10,KIAA0100,OGDH,POU3F1,SMIM12,ATP8B2,TFEB,THRA,CORO2B,PLVAP,MEF2B,INPP5A
TF:M00217_0	Factor: USF; motif: NCACGTGN; match class: 0	0.00018455	0.00018455	1	ZNF212,FAAH2,CNGA2,ATP1B4,TCIRG1,RTN4RL2,RTKN2,MRPL43,RHBDL1,TMEM198,SLC6A9,USP24,IRF8,CBFA2T3,CRELD1,KPNA7,SEPTIN12,GTF2IRD1,DPP7,ASTN2,KCNT1,CBX4,SLC25A10,KIAA0100,RNF215,DLGAP4,OGDH,CYTH1,POU3F1,SMIM12,ATP8B2,TFEB,THRA,CORO2B,NDUFS7,PLVAP,MEF2B,INPP5A
TF:M00217	Factor: USF; motif: NCACGTGN	0.00018455	0.00018455	1	ZNF212,FAAH2,CNGA2,ATP1B4,TCIRG1,RTN4RL2,RTKN2,MRPL43,RHBDL1,TMEM198,SLC6A9,USP24,IRF8,CBFA2T3,CRELD1,KPNA7,SEPTIN12,GTF2IRD1,DPP7,ASTN2,KCNT1,CBX4,SLC25A10,KIAA0100,RNF215,DLGAP4,OGDH,CYTH1,POU3F1,SMIM12,ATP8B2,TFEB,THRA,CORO2B,NDUFS7,PLVAP,MEF2B,INPP5A
TF:M00217_1	Factor: USF; motif: NCACGTGN; match class: 1	0.000204174	0.000204174	1	CNGA2,RTN4RL2,MRPL43,USP24,IRF8,CBFA2T3,CRELD1,GTF2IRD1,DPP7,SLC25A10,KIAA0100,OGDH,POU3F1,SMIM12,ATP8B2,THRA,CORO2B,PLVAP
TF:M01303_1	Factor: SP1; motif: GGGGYGGGGNS; match class: 1	0.000219114	0.000219114	1	ARF5,HS3ST1,DYSF,DEPDC7,RTN4RL2,TMEM198,CHRM4,SLC12A5,KDELR2,DTX1,RUNX3,CBX4,RBFOX3,SLC25A10,KIAA0100,RNF215,SLC2A1,CEP85,SCMH1,MACF1,RPS27,NDUFS7,PLVAP,MEF2B,KSR2
TF:M00055_0	Factor: N-Myc; motif: NNCCACGTGNNN; match class: 0	0.000228576	0.000228576	1	CSDC2,ZNF212,ACAA1,CNGA2,ATP1B4,TCIRG1,RTN4RL2,RTKN2,MRPL43,RHBDL1,TMEM198,SLC6A9,USP24,IRF8,CBFA2T3,VPS4A,CRELD1,KPNA7,SEPTIN12,GTF2IRD1,ASTN2,CBX4,SLC25A10,TPSNRL,KIAA0100,RNF215,DLGAP4,OGDH,POU3F1,SMIM12,ATP8B2,TFEB,THRA,CORO2B,NDUFS7,PLVAP,MEF2B,INPP5A
TF:M00055	Factor: N-Myc; motif: NNCCACGTGNNN	0.000228576	0.000228576	1	CSDC2,ZNF212,ACAA1,CNGA2,ATP1B4,TCIRG1,RTN4RL2,RTKN2,MRPL43,RHBDL1,TMEM198,SLC6A9,USP24,IRF8,CBFA2T3,VPS4A,CRELD1,KPNA7,SEPTIN12,GTF2IRD1,ASTN2,CBX4,SLC25A10,TPSNRL,KIAA0100,RNF215,DLGAP4,OGDH,POU3F1,SMIM12,ATP8B2,TFEB,THRA,CORO2B,NDUFS7,PLVAP,MEF2B,INPP5A
TF:M01154_1	Factor: c-Myc; motif: KACCACGTGSYY; match class: 1	0.000406254	0.000406254	1	ZNF212,CNGA2,ATP1B4,RTN4RL2,SDK1,RTKN2,MRPL43,RHBDL1,ABCB6,SLC6A9,USP24,IRF8,CBFA2T3,CRELD1,GRM4,KPNA7,SEPTIN12,GTF2IRD1,DPP7,ASTN2,SLC25A10,KIAA0100,DLGAP4,SLC2A1,OGDH,POU3F1,SMIM12,ATP8B2,TFEB,THRA,CORO2B,PLVAP,MEF2B,INPP5A
TF:M07348	Factor: AP-2alpha; motif: NSCCNCRGGSN	0.000475609	0.000475609	1	PVALB,AMBRA1,ACAA1,KLHDC3,FAAH2,ATP1B4,RTN4RL2,SDK1,RHBDL1,TMEM198,SLC6A9,CHRND,CAMK2N2,GINS2,WNT5A,RHO,CHRM4,GRM4,SCUBE3,SLC12A5,KDELR2,DTX1,DPP7,MPG,RUNX3,CBX4,SLC25A10,KIAA0100,TGIF2,REM1,SLC2A1,CEP85,SCMH1,POU3F1,SMIM12,MACF1,ATP8B2,KCNC4,PPM1J,TFEB,CORO2B,PDE4C,ATP8B1,KSR2
TF:M00712_0	Factor: myogenin; motif: RGCAGSTG; match class: 0	0.000475609	0.000475609	1	CSDC2,PVALB,LOC100859837,ACAA1,SERTAD2,FAAH2,CNGA2,ATP1B4,HS3ST1,RTN4RL2,SDK1,MRPL43,ABCB6,ZFAND2B,CAMK2N2,IRF8,GINS2,CBFA2T3,GBP4L,WNT5A,RHO,CHRM4,SLC12A5,KPNA7,GTF2IRD1,LCN15,ASTN2,KCNT1,CBX4,RBFOX3,SLC25A10,GRIN2C,RNF215,TGIF2,REM1,OGDH,CYTH1,GMEB1,POU3F1,KCNC4,AVPR1B,TFEB,PLVAP,MEF2B,PDE4C,INPP5A
TF:M07348_0	Factor: AP-2alpha; motif: NSCCNCRGGSN; match class: 0	0.000475609	0.000475609	1	PVALB,AMBRA1,ACAA1,KLHDC3,FAAH2,ATP1B4,RTN4RL2,SDK1,RHBDL1,TMEM198,SLC6A9,CHRND,CAMK2N2,GINS2,WNT5A,RHO,CHRM4,GRM4,SCUBE3,SLC12A5,KDELR2,DTX1,DPP7,MPG,RUNX3,CBX4,SLC25A10,KIAA0100,TGIF2,REM1,SLC2A1,CEP85,SCMH1,POU3F1,SMIM12,MACF1,ATP8B2,KCNC4,PPM1J,TFEB,CORO2B,PDE4C,ATP8B1,KSR2
TF:M00712	Factor: myogenin; motif: RGCAGSTG	0.000475609	0.000475609	1	CSDC2,PVALB,LOC100859837,ACAA1,SERTAD2,FAAH2,CNGA2,ATP1B4,HS3ST1,RTN4RL2,SDK1,MRPL43,ABCB6,ZFAND2B,CAMK2N2,IRF8,GINS2,CBFA2T3,GBP4L,WNT5A,RHO,CHRM4,SLC12A5,KPNA7,GTF2IRD1,LCN15,ASTN2,KCNT1,CBX4,RBFOX3,SLC25A10,GRIN2C,RNF215,TGIF2,REM1,OGDH,CYTH1,GMEB1,POU3F1,KCNC4,AVPR1B,TFEB,PLVAP,MEF2B,PDE4C,INPP5A
TF:M01145_1	Factor: c-Myc; motif: RACCACGTGCTC; match class: 1	0.000504604	0.000504604	1	FAAH2,GPC4,CNGA2,ATP1B4,RTN4RL2,RTKN2,MRPL43,RHBDL1,ABCB6,SLC6A9,IRF8,CBFA2T3,CRELD1,GRM4,KPNA7,SEPTIN12,GTF2IRD1,DPP7,ASTN2,KCNT1,SLC25A10,KIAA0100,DLGAP4,SLC2A1,OGDH,POU3F1,SMIM12,ATP8B2,THRA,CORO2B,PLVAP,INPP5A
TF:M00938_0	Factor: E2F-1; motif: TTGGCGCGRAANNGNM; match class: 0	0.000577109	0.000577109	1	CSDC2,PVALB,AMBRA1,LOC420368,ACAA1,SERTAD2,DNMT3A,HS3ST1,DYSF,DEPDC7,RTN4RL2,SDK1,TMEM198,CAMK2N2,IRF8,GINS2,CBFA2T3,VPS4A,CAMKV,WNT5A,RHO,SLC12A5,KDELR2,RUNX3,RBFOX3,SLC25A10,TPSNRL,KIAA0100,RNF215,SLC2A1,CEP85,GMEB1,POU3F1,MACF1,RPS27,PPM1J,THRA,NDUFS7,ATP8B1,GBE1,ZBTB7A
TF:M00938	Factor: E2F-1; motif: TTGGCGCGRAANNGNM	0.000577109	0.000577109	1	CSDC2,PVALB,AMBRA1,LOC420368,ACAA1,SERTAD2,DNMT3A,HS3ST1,DYSF,DEPDC7,RTN4RL2,SDK1,TMEM198,CAMK2N2,IRF8,GINS2,CBFA2T3,VPS4A,CAMKV,WNT5A,RHO,SLC12A5,KDELR2,RUNX3,RBFOX3,SLC25A10,TPSNRL,KIAA0100,RNF215,SLC2A1,CEP85,GMEB1,POU3F1,MACF1,RPS27,PPM1J,THRA,NDUFS7,ATP8B1,GBE1,ZBTB7A
TF:M02031	Factor: PU.1; motif: AGGAAG	0.000637662	0.000637662	1	HCLS1,ARF5,AMBRA1,TPTE2,DCHS1,LOC100859837,LOC420368,ZNF212,KLHDC3,SERTAD2,DNMT3A,FAAH2,GPC4,CNGA2,ATP1B4,HS3ST1,TCIRG1,DEPDC7,RTN4RL2,SDK1,RTKN2,MRPL43,ABCB6,ZFAND2B,SLC6A9,USP24,CHRND,CAMK2N2,POP4,IRF8,CBFA2T3,GBP4L,CAMKV,CRELD1,RHO,CHRM4,GRM4,SCUBE3,KPNA7,KDELR2,SEPTIN12,SBSPONL,GTF2IRD1,DTX1,DPP7,LCN15,ASTN2,C9ORF116,KCNT1,MPG,RUNX3,CBX4,SLC25A10,GRIN2C,TPSNRL,KIAA0100,DLGAP4,TGIF2,REM1,SLC2A…
TF:M02031_0	Factor: PU.1; motif: AGGAAG; match class: 0	0.000637662	0.000637662	1	HCLS1,ARF5,AMBRA1,TPTE2,DCHS1,LOC100859837,LOC420368,ZNF212,KLHDC3,SERTAD2,DNMT3A,FAAH2,GPC4,CNGA2,ATP1B4,HS3ST1,TCIRG1,DEPDC7,RTN4RL2,SDK1,RTKN2,MRPL43,ABCB6,ZFAND2B,SLC6A9,USP24,CHRND,CAMK2N2,POP4,IRF8,CBFA2T3,GBP4L,CAMKV,CRELD1,RHO,CHRM4,GRM4,SCUBE3,KPNA7,KDELR2,SEPTIN12,SBSPONL,GTF2IRD1,DTX1,DPP7,LCN15,ASTN2,C9ORF116,KCNT1,MPG,RUNX3,CBX4,SLC25A10,GRIN2C,TPSNRL,KIAA0100,DLGAP4,TGIF2,REM1,SLC2A…
TF:M00933_1	Factor: Sp1; motif: CCCCGCCCCN; match class: 1	0.000675304	0.000675304	1	ARF5,HS3ST1,DYSF,DEPDC7,RTN4RL2,SDK1,TMEM198,VPS4A,WNT5A,CRELD1,CHRM4,SLC12A5,KDELR2,RUNX3,CBX4,RBFOX3,SLC25A10,KIAA0100,RNF215,SLC2A1,CEP85,SCMH1,MACF1,RPS27,CORO2B,GBE1,KSR2,ZBTB7A
TF:M01070_0	Factor: c-Maf; motif: NWNNNTGCTGACKNNNNNN; match class: 0	0.000676679	0.000676679	1	PVALB,AMBRA1,DCHS1,LOC100859837,ZNF212,ACAA1,KLHDC3,ATP1B4,HS3ST1,TCIRG1,RTKN2,MRPL43,ABCB6,ZFAND2B,SLC6A9,CHRND,POP4,IRF8,CBFA2T3,VPS4A,GBP4L,WNT5A,RHO,SCUBE3,KPNA7,KDELR2,SEPTIN12,SBSPONL,GTF2IRD1,DTX1,DPP7,LCN15,ASTN2,KCNT1,RUNX3,RBFOX3,GRIN2C,RNF215,DLGAP4,TGIF2,REM1,OGDH,CYTH1,CEP85,SCMH1,KCNC4,AVPR1B,TFEB,PHOSPHO1,NDUFS7,ATP8B1,CAMK2A,INPP5A,ZBTB7A
TF:M01070	Factor: c-Maf; motif: NWNNNTGCTGACKNNNNNN	0.000676679	0.000676679	1	PVALB,AMBRA1,DCHS1,LOC100859837,ZNF212,ACAA1,KLHDC3,ATP1B4,HS3ST1,TCIRG1,RTKN2,MRPL43,ABCB6,ZFAND2B,SLC6A9,CHRND,POP4,IRF8,CBFA2T3,VPS4A,GBP4L,WNT5A,RHO,SCUBE3,KPNA7,KDELR2,SEPTIN12,SBSPONL,GTF2IRD1,DTX1,DPP7,LCN15,ASTN2,KCNT1,RUNX3,RBFOX3,GRIN2C,RNF215,DLGAP4,TGIF2,REM1,OGDH,CYTH1,CEP85,SCMH1,KCNC4,AVPR1B,TFEB,PHOSPHO1,NDUFS7,ATP8B1,CAMK2A,INPP5A,ZBTB7A
TF:M00743	Factor: c-Ets-1; motif: CMGGAAGY	0.000744665	0.000744665	1	PVALB,AMBRA1,DCHS1,DNMT3A,FAAH2,GPC4,ATP1B4,DEPDC7,MRPL43,ABCB6,SLC6A9,USP24,CHRND,GINS2,GBP4L,CRELD1,RHO,CHRM4,GRM4,SCUBE3,DPP7,C9ORF116,KCNT1,MPG,RUNX3,CBX4,GRIN2C,KIAA0100,DLGAP4,REM1,SLC2A1,CYTH1,GMEB1,RPS27,TFEB,PLVAP,GBE1,INPP5A
TF:M00743_0	Factor: c-Ets-1; motif: CMGGAAGY; match class: 0	0.000744665	0.000744665	1	PVALB,AMBRA1,DCHS1,DNMT3A,FAAH2,GPC4,ATP1B4,DEPDC7,MRPL43,ABCB6,SLC6A9,USP24,CHRND,GINS2,GBP4L,CRELD1,RHO,CHRM4,GRM4,SCUBE3,DPP7,C9ORF116,KCNT1,MPG,RUNX3,CBX4,GRIN2C,KIAA0100,DLGAP4,REM1,SLC2A1,CYTH1,GMEB1,RPS27,TFEB,PLVAP,GBE1,INPP5A
TF:M00069	Factor: YY1; motif: NNNCGGCCATCTTGNCTSNW	0.000744665	0.000744665	1	HCLS1,ARF5,CSDC2,PVALB,TPTE2,ZNF212,ACAA1,KLHDC3,SERTAD2,DNMT3A,FAAH2,GPC4,CNGA2,ATP1B4,TCIRG1,RTN4RL2,MRPL43,SLC6A9,USP24,CHRND,IRF8,CBFA2T3,VPS4A,CAMKV,CRELD1,RHO,GRM4,SCUBE3,SLC12A5,KDELR2,SEPTIN12,SBSPONL,DPP7,LCN15,C9ORF116,KCNT1,CBX4,SLC25A10,GRIN2C,TPSNRL,SLC2A1,CEP85,SCMH1,SMIM12,RPS27,KCNC4,AVPR1B,TFEB,NDUFS7,PLVAP,PDE4C,GBE1,ZBTB7A
TF:M00069_0	Factor: YY1; motif: NNNCGGCCATCTTGNCTSNW; match class: 0	0.000744665	0.000744665	1	HCLS1,ARF5,CSDC2,PVALB,TPTE2,ZNF212,ACAA1,KLHDC3,SERTAD2,DNMT3A,FAAH2,GPC4,CNGA2,ATP1B4,TCIRG1,RTN4RL2,MRPL43,SLC6A9,USP24,CHRND,IRF8,CBFA2T3,VPS4A,CAMKV,CRELD1,RHO,GRM4,SCUBE3,SLC12A5,KDELR2,SEPTIN12,SBSPONL,DPP7,LCN15,C9ORF116,KCNT1,CBX4,SLC25A10,GRIN2C,TPSNRL,SLC2A1,CEP85,SCMH1,SMIM12,RPS27,KCNC4,AVPR1B,TFEB,NDUFS7,PLVAP,PDE4C,GBE1,ZBTB7A
TF:M08867_1	Factor: AP2; motif: GCCYGSGGSN; match class: 1	0.000776884	0.000776884	1	ARF5,AMBRA1,ACAA1,KLHDC3,SERTAD2,FAAH2,ATP1B4,RTN4RL2,SDK1,RHBDL1,TMEM198,CAMK2N2,GINS2,WNT5A,RHO,CHRM4,SLC12A5,KDELR2,DPP7,RUNX3,CBX4,SLC25A10,TGIF2,SLC2A1,SCMH1,POU3F1,SMIM12,MACF1,PPM1J,CORO2B,PDE4C,KSR2,ZBTB7A
TF:M00187	Factor: USF; motif: GYCACGTGNC	0.000953889	0.000953889	1	ZNF212,CNGA2,SDK1,MRPL43,RHBDL1,USP24,CHRND,IRF8,CBFA2T3,SLC12A5,GTF2IRD1,DPP7,KCNT1,SLC25A10,GRIN2C,CYTH1,CEP85,GMEB1,POU3F1,SMIM12,RPS27,ATP8B2,PPM1J,TFEB,PHOSPHO1,THRA,PLVAP,MEF2B,PDE4C,ATP8B1,ZBTB7A
TF:M00187_0	Factor: USF; motif: GYCACGTGNC; match class: 0	0.000953889	0.000953889	1	ZNF212,CNGA2,SDK1,MRPL43,RHBDL1,USP24,CHRND,IRF8,CBFA2T3,SLC12A5,GTF2IRD1,DPP7,KCNT1,SLC25A10,GRIN2C,CYTH1,CEP85,GMEB1,POU3F1,SMIM12,RPS27,ATP8B2,PPM1J,TFEB,PHOSPHO1,THRA,PLVAP,MEF2B,PDE4C,ATP8B1,ZBTB7A
TF:M02090	Factor: E2F-4; motif: GCGGGAAANA	0.00104114	0.00104114	1	ARF5,AMBRA1,LOC420368,SERTAD2,FAAH2,GPC4,ATP1B4,HS3ST1,TCIRG1,DEPDC7,RTN4RL2,MRPL43,RHBDL1,TMEM198,ABCB6,ZFAND2B,USP24,CAMK2N2,POP4,IRF8,GINS2,CBFA2T3,VPS4A,CAMKV,WNT5A,CHRM4,GRM4,SLC12A5,DPP7,LCN15,C9ORF116,KCNT1,MPG,RUNX3,CBX4,SLC25A10,GRIN2C,RNF215,TGIF2,REM1,SLC2A1,SCMH1,GMEB1,POU3F1,SMIM12,RPS27,ATP8B2,KCNC4,AVPR1B,PPM1J,TFEB,CORO2B,NDUFS7,PDE4C,GBE1,KSR2,ZBTB7A
TF:M02090_0	Factor: E2F-4; motif: GCGGGAAANA; match class: 0	0.00104114	0.00104114	1	ARF5,AMBRA1,LOC420368,SERTAD2,FAAH2,GPC4,ATP1B4,HS3ST1,TCIRG1,DEPDC7,RTN4RL2,MRPL43,RHBDL1,TMEM198,ABCB6,ZFAND2B,USP24,CAMK2N2,POP4,IRF8,GINS2,CBFA2T3,VPS4A,CAMKV,WNT5A,CHRM4,GRM4,SLC12A5,DPP7,LCN15,C9ORF116,KCNT1,MPG,RUNX3,CBX4,SLC25A10,GRIN2C,RNF215,TGIF2,REM1,SLC2A1,SCMH1,GMEB1,POU3F1,SMIM12,RPS27,ATP8B2,KCNC4,AVPR1B,PPM1J,TFEB,CORO2B,NDUFS7,PDE4C,GBE1,KSR2,ZBTB7A
TF:M07395	Factor: Sp1; motif: NGGGGCGGGGN	0.00111457	0.00111457	1	ARF5,LOC420368,ZNF212,SERTAD2,FAAH2,GPC4,HS3ST1,DYSF,TCIRG1,DEPDC7,RTN4RL2,SDK1,MRPL43,RHBDL1,TMEM198,USP24,CAMK2N2,POP4,GINS2,VPS4A,WNT5A,CRELD1,CHRM4,SLC12A5,KDELR2,SEPTIN12,C9ORF116,MPG,RUNX3,CBX4,RBFOX3,SLC25A10,KIAA0100,RNF215,TGIF2,REM1,SLC2A1,CEP85,SCMH1,SMIM12,MACF1,RPS27,PPM1J,PHOSPHO1,NDUFS7,MEF2B,PDE4C,KSR2,ZBTB7A
TF:M07395_0	Factor: Sp1; motif: NGGGGCGGGGN; match class: 0	0.00111457	0.00111457	1	ARF5,LOC420368,ZNF212,SERTAD2,FAAH2,GPC4,HS3ST1,DYSF,TCIRG1,DEPDC7,RTN4RL2,SDK1,MRPL43,RHBDL1,TMEM198,USP24,CAMK2N2,POP4,GINS2,VPS4A,WNT5A,CRELD1,CHRM4,SLC12A5,KDELR2,SEPTIN12,C9ORF116,MPG,RUNX3,CBX4,RBFOX3,SLC25A10,KIAA0100,RNF215,TGIF2,REM1,SLC2A1,CEP85,SCMH1,SMIM12,MACF1,RPS27,PPM1J,PHOSPHO1,NDUFS7,MEF2B,PDE4C,KSR2,ZBTB7A
TF:M00932	Factor: Sp1; motif: NNGGGGCGGGGNN	0.00120531	0.00120531	1	ARF5,LOC420368,ZNF212,SERTAD2,FAAH2,GPC4,HS3ST1,DYSF,TCIRG1,DEPDC7,RTN4RL2,SDK1,MRPL43,TMEM198,USP24,GINS2,VPS4A,WNT5A,CRELD1,CHRM4,SLC12A5,KDELR2,SEPTIN12,C9ORF116,MPG,RUNX3,CBX4,RBFOX3,SLC25A10,KIAA0100,RNF215,TGIF2,REM1,SLC2A1,CEP85,SCMH1,SMIM12,MACF1,RPS27,PPM1J,PHOSPHO1,NDUFS7,MEF2B,PDE4C,GBE1,KSR2,ZBTB7A
TF:M00932_0	Factor: Sp1; motif: NNGGGGCGGGGNN; match class: 0	0.00120531	0.00120531	1	ARF5,LOC420368,ZNF212,SERTAD2,FAAH2,GPC4,HS3ST1,DYSF,TCIRG1,DEPDC7,RTN4RL2,SDK1,MRPL43,TMEM198,USP24,GINS2,VPS4A,WNT5A,CRELD1,CHRM4,SLC12A5,KDELR2,SEPTIN12,C9ORF116,MPG,RUNX3,CBX4,RBFOX3,SLC25A10,KIAA0100,RNF215,TGIF2,REM1,SLC2A1,CEP85,SCMH1,SMIM12,MACF1,RPS27,PPM1J,PHOSPHO1,NDUFS7,MEF2B,PDE4C,GBE1,KSR2,ZBTB7A
TF:M01652_0	Factor: p53; motif: RGRCWWGYCYNGRCWWGYYY; match class: 0	0.00127877	0.00127877	1	LOC100859837,ZNF212,ACAA1,KLHDC3,SERTAD2,DNMT3A,GPC4,CNGA2,RTN4RL2,ABCB6,SLC6A9,USP24,CHRND,GINS2,CBFA2T3,CAMKV,CRELD1,RHO,SLC12A5,KDELR2,DTX1,LCN15,C9ORF116,MPG,SLC25A10,RNF215,REM1,CYTH1,SCMH1,SMIM12,RPS27,KCNC4,PPM1J,TFEB,PHOSPHO1,THRA,PDE4C,ATP8B1,GBE1,KSR2,INPP5A
TF:M01652	Factor: p53; motif: RGRCWWGYCYNGRCWWGYYY	0.00127877	0.00127877	1	LOC100859837,ZNF212,ACAA1,KLHDC3,SERTAD2,DNMT3A,GPC4,CNGA2,RTN4RL2,ABCB6,SLC6A9,USP24,CHRND,GINS2,CBFA2T3,CAMKV,CRELD1,RHO,SLC12A5,KDELR2,DTX1,LCN15,C9ORF116,MPG,SLC25A10,RNF215,REM1,CYTH1,SCMH1,SMIM12,RPS27,KCNC4,PPM1J,TFEB,PHOSPHO1,THRA,PDE4C,ATP8B1,GBE1,KSR2,INPP5A
TF:M00712_1	Factor: myogenin; motif: RGCAGSTG; match class: 1	0.00138527	0.00138527	1	LOC100859837,CNGA2,ATP1B4,MRPL43,CAMK2N2,GINS2,CBFA2T3,RHO,CHRM4,SLC12A5,LCN15,KCNT1,CBX4,RBFOX3,GRIN2C,REM1,CYTH1,PLVAP,MEF2B
TF:M00931_0	Factor: Sp1; motif: GGGGCGGGGC; match class: 0	0.00169153	0.00169153	1	ARF5,LOC420368,ZNF212,SERTAD2,FAAH2,GPC4,HS3ST1,DYSF,TCIRG1,DEPDC7,RTN4RL2,SDK1,MRPL43,TMEM198,USP24,GINS2,VPS4A,WNT5A,CRELD1,CHRM4,SLC12A5,KDELR2,SEPTIN12,C9ORF116,MPG,RUNX3,CBX4,RBFOX3,SLC25A10,KIAA0100,RNF215,TGIF2,REM1,SLC2A1,CEP85,SCMH1,SMIM12,MACF1,RPS27,PPM1J,PHOSPHO1,NDUFS7,MEF2B,PDE4C,GBE1,KSR2,ZBTB7A
TF:M00931	Factor: Sp1; motif: GGGGCGGGGC	0.00169153	0.00169153	1	ARF5,LOC420368,ZNF212,SERTAD2,FAAH2,GPC4,HS3ST1,DYSF,TCIRG1,DEPDC7,RTN4RL2,SDK1,MRPL43,TMEM198,USP24,GINS2,VPS4A,WNT5A,CRELD1,CHRM4,SLC12A5,KDELR2,SEPTIN12,C9ORF116,MPG,RUNX3,CBX4,RBFOX3,SLC25A10,KIAA0100,RNF215,TGIF2,REM1,SLC2A1,CEP85,SCMH1,SMIM12,MACF1,RPS27,PPM1J,PHOSPHO1,NDUFS7,MEF2B,PDE4C,GBE1,KSR2,ZBTB7A
TF:M01207_0	Factor: c-Ets-2; motif: CTTCCTG; match class: 0	0.00178364	0.00178364	1	HCLS1,AMBRA1,DCHS1,LOC100859837,SERTAD2,DNMT3A,FAAH2,GPC4,ATP1B4,HS3ST1,TCIRG1,RTN4RL2,ABCB6,ZFAND2B,SLC6A9,CAMK2N2,POP4,GBP4L,CRELD1,RHO,CHRM4,GRM4,SCUBE3,SEPTIN12,GTF2IRD1,DTX1,DPP7,LCN15,ASTN2,C9ORF116,KCNT1,MPG,RUNX3,SLC25A10,GRIN2C,TPSNRL,KIAA0100,DLGAP4,REM1,OGDH,CYTH1,GMEB1,KCNC4,AVPR1B,PPM1J,NDUFS7,PLVAP,MEF2B,PDE4C,GBE1,INPP5A,ZBTB7A
TF:M01207	Factor: c-Ets-2; motif: CTTCCTG	0.00178364	0.00178364	1	HCLS1,AMBRA1,DCHS1,LOC100859837,SERTAD2,DNMT3A,FAAH2,GPC4,ATP1B4,HS3ST1,TCIRG1,RTN4RL2,ABCB6,ZFAND2B,SLC6A9,CAMK2N2,POP4,GBP4L,CRELD1,RHO,CHRM4,GRM4,SCUBE3,SEPTIN12,GTF2IRD1,DTX1,DPP7,LCN15,ASTN2,C9ORF116,KCNT1,MPG,RUNX3,SLC25A10,GRIN2C,TPSNRL,KIAA0100,DLGAP4,REM1,OGDH,CYTH1,GMEB1,KCNC4,AVPR1B,PPM1J,NDUFS7,PLVAP,MEF2B,PDE4C,GBE1,INPP5A,ZBTB7A
TF:M07252	Factor: Elk-1; motif: CTTCCKG	0.00178364	0.00178364	1	HCLS1,AMBRA1,DCHS1,LOC100859837,SERTAD2,DNMT3A,FAAH2,GPC4,ATP1B4,HS3ST1,TCIRG1,RTN4RL2,ABCB6,ZFAND2B,SLC6A9,CAMK2N2,POP4,GBP4L,CRELD1,RHO,CHRM4,GRM4,SCUBE3,SEPTIN12,GTF2IRD1,DTX1,DPP7,LCN15,ASTN2,C9ORF116,KCNT1,MPG,RUNX3,SLC25A10,GRIN2C,TPSNRL,KIAA0100,DLGAP4,REM1,OGDH,CYTH1,GMEB1,KCNC4,AVPR1B,PPM1J,NDUFS7,PLVAP,MEF2B,PDE4C,GBE1,INPP5A,ZBTB7A
TF:M07252_0	Factor: Elk-1; motif: CTTCCKG; match class: 0	0.00178364	0.00178364	1	HCLS1,AMBRA1,DCHS1,LOC100859837,SERTAD2,DNMT3A,FAAH2,GPC4,ATP1B4,HS3ST1,TCIRG1,RTN4RL2,ABCB6,ZFAND2B,SLC6A9,CAMK2N2,POP4,GBP4L,CRELD1,RHO,CHRM4,GRM4,SCUBE3,SEPTIN12,GTF2IRD1,DTX1,DPP7,LCN15,ASTN2,C9ORF116,KCNT1,MPG,RUNX3,SLC25A10,GRIN2C,TPSNRL,KIAA0100,DLGAP4,REM1,OGDH,CYTH1,GMEB1,KCNC4,AVPR1B,PPM1J,NDUFS7,PLVAP,MEF2B,PDE4C,GBE1,INPP5A,ZBTB7A
TF:M00966	Factor: VDR,; motif: RRTGNMCYTNNTGAMCCNYNT	0.00186559	0.00186559	1	HCLS1,CSDC2,LOC100859837,LOC420368,ACAA1,KLHDC3,SERTAD2,FAAH2,GPC4,CNGA2,DYSF,DEPDC7,SDK1,RTKN2,MRPL43,TMEM198,ABCB6,SLC6A9,CAMK2N2,POP4,GINS2,CBFA2T3,VPS4A,GBP4L,RHO,SCUBE3,SLC12A5,KDELR2,GTF2IRD1,DTX1,ASTN2,C9ORF116,KCNT1,RUNX3,RBFOX3,GRIN2C,RNF215,REM1,CYTH1,SCMH1,SMIM12,MACF1,RPS27,ATP8B2,KCNC4,AVPR1B,PPM1J,TFEB,PHOSPHO1,CORO2B,NDUFS7,MEF2B,PDE4C,CAMK2A,INPP5A,ZBTB7A
TF:M00966_0	Factor: VDR,; motif: RRTGNMCYTNNTGAMCCNYNT; match class: 0	0.00186559	0.00186559	1	HCLS1,CSDC2,LOC100859837,LOC420368,ACAA1,KLHDC3,SERTAD2,FAAH2,GPC4,CNGA2,DYSF,DEPDC7,SDK1,RTKN2,MRPL43,TMEM198,ABCB6,SLC6A9,CAMK2N2,POP4,GINS2,CBFA2T3,VPS4A,GBP4L,RHO,SCUBE3,SLC12A5,KDELR2,GTF2IRD1,DTX1,ASTN2,C9ORF116,KCNT1,RUNX3,RBFOX3,GRIN2C,RNF215,REM1,CYTH1,SCMH1,SMIM12,MACF1,RPS27,ATP8B2,KCNC4,AVPR1B,PPM1J,TFEB,PHOSPHO1,CORO2B,NDUFS7,MEF2B,PDE4C,CAMK2A,INPP5A,ZBTB7A
TF:M03796	Factor: MafA; motif: GGTCAGCAGH	0.00202972	0.00202972	1	HCLS1,CSDC2,AMBRA1,TPTE2,DCHS1,LOC100859837,LOC420368,ACAA1,SERTAD2,FAAH2,CNGA2,ATP1B4,DEPDC7,MRPL43,TMEM198,ABCB6,ZFAND2B,CHRND,CAMK2N2,IRF8,CBFA2T3,GRM4,SLC12A5,KDELR2,SEPTIN12,SBSPONL,DTX1,LCN15,RUNX3,RBFOX3,GRIN2C,KIAA0100,RNF215,REM1,SLC2A1,OGDH,CYTH1,CEP85,SCMH1,KCNC4,AVPR1B,PPM1J,NDUFS7,PDE4C,ZBTB7A
TF:M03796_0	Factor: MafA; motif: GGTCAGCAGH; match class: 0	0.00202972	0.00202972	1	HCLS1,CSDC2,AMBRA1,TPTE2,DCHS1,LOC100859837,LOC420368,ACAA1,SERTAD2,FAAH2,CNGA2,ATP1B4,DEPDC7,MRPL43,TMEM198,ABCB6,ZFAND2B,CHRND,CAMK2N2,IRF8,CBFA2T3,GRM4,SLC12A5,KDELR2,SEPTIN12,SBSPONL,DTX1,LCN15,RUNX3,RBFOX3,GRIN2C,KIAA0100,RNF215,REM1,SLC2A1,OGDH,CYTH1,CEP85,SCMH1,KCNC4,AVPR1B,PPM1J,NDUFS7,PDE4C,ZBTB7A
TF:M00196	Factor: Sp1; motif: NGGGGGCGGGGYN	0.00211394	0.00211394	1	ARF5,ZNF212,FAAH2,GPC4,HS3ST1,DYSF,TCIRG1,DEPDC7,RTN4RL2,SDK1,MRPL43,RHBDL1,TMEM198,USP24,GINS2,VPS4A,WNT5A,CRELD1,CHRM4,SLC12A5,KDELR2,SEPTIN12,C9ORF116,MPG,RUNX3,CBX4,RBFOX3,SLC25A10,KIAA0100,RNF215,TGIF2,REM1,SLC2A1,CEP85,SCMH1,SMIM12,MACF1,RPS27,PPM1J,PHOSPHO1,NDUFS7,MEF2B,PDE4C,GBE1,KSR2,ZBTB7A
TF:M00196_0	Factor: Sp1; motif: NGGGGGCGGGGYN; match class: 0	0.00211394	0.00211394	1	ARF5,ZNF212,FAAH2,GPC4,HS3ST1,DYSF,TCIRG1,DEPDC7,RTN4RL2,SDK1,MRPL43,RHBDL1,TMEM198,USP24,GINS2,VPS4A,WNT5A,CRELD1,CHRM4,SLC12A5,KDELR2,SEPTIN12,C9ORF116,MPG,RUNX3,CBX4,RBFOX3,SLC25A10,KIAA0100,RNF215,TGIF2,REM1,SLC2A1,CEP85,SCMH1,SMIM12,MACF1,RPS27,PPM1J,PHOSPHO1,NDUFS7,MEF2B,PDE4C,GBE1,KSR2,ZBTB7A
TF:M07602_1	Factor: CP2; motif: NNNNCCAGNCNN; match class: 1	0.00222935	0.00222935	1	LOC100859837,KLHDC3,CNGA2,ABCB6,ZFAND2B,POP4,CAMKV,RHO,SCUBE3,KPNA7,DTX1,LCN15,ASTN2,C9ORF116,RBFOX3,GRIN2C,KIAA0100,DLGAP4,CYTH1,ATP8B2,TFEB,THRA
TF:M08888	Factor: MAFB; motif: NTCAGCN	0.0022324	0.0022324	1	HCLS1,CSDC2,PVALB,AMBRA1,TPTE2,LOC100859837,ZNF212,ACAA1,SERTAD2,DNMT3A,FAAH2,CNGA2,ATP1B4,HS3ST1,TCIRG1,RTKN2,RHBDL1,TMEM198,ZFAND2B,USP24,CHRND,CAMK2N2,POP4,IRF8,GINS2,CBFA2T3,VPS4A,CAMKV,CRELD1,RHO,GRM4,SCUBE3,KPNA7,KDELR2,SEPTIN12,SBSPONL,GTF2IRD1,DTX1,DPP7,LCN15,ASTN2,KCNT1,MPG,RUNX3,CBX4,RBFOX3,TPSNRL,KIAA0100,RNF215,DLGAP4,REM1,OGDH,CYTH1,CEP85,SCMH1,SMIM12,ATP8B2,KCNC4,AVPR1B,PPM1J,TFEB,N…
TF:M08888_0	Factor: MAFB; motif: NTCAGCN; match class: 0	0.0022324	0.0022324	1	HCLS1,CSDC2,PVALB,AMBRA1,TPTE2,LOC100859837,ZNF212,ACAA1,SERTAD2,DNMT3A,FAAH2,CNGA2,ATP1B4,HS3ST1,TCIRG1,RTKN2,RHBDL1,TMEM198,ZFAND2B,USP24,CHRND,CAMK2N2,POP4,IRF8,GINS2,CBFA2T3,VPS4A,CAMKV,CRELD1,RHO,GRM4,SCUBE3,KPNA7,KDELR2,SEPTIN12,SBSPONL,GTF2IRD1,DTX1,DPP7,LCN15,ASTN2,KCNT1,MPG,RUNX3,CBX4,RBFOX3,TPSNRL,KIAA0100,RNF215,DLGAP4,REM1,OGDH,CYTH1,CEP85,SCMH1,SMIM12,ATP8B2,KCNC4,AVPR1B,PPM1J,TFEB,N…
TF:M07067_0	Factor: USF1; motif: NNNNGTCACGTGGN; match class: 0	0.00232288	0.00232288	1	CSDC2,ZNF212,CNGA2,ATP1B4,TCIRG1,RTN4RL2,SDK1,USP24,IRF8,CRELD1,SEPTIN12,GTF2IRD1,DPP7,ASTN2,KCNT1,REM1,OGDH,CYTH1,POU3F1,SMIM12,ATP8B2,TFEB,THRA,NDUFS7,PLVAP,MEF2B,INPP5A
TF:M07067	Factor: USF1; motif: NNNNGTCACGTGGN	0.00232288	0.00232288	1	CSDC2,ZNF212,CNGA2,ATP1B4,TCIRG1,RTN4RL2,SDK1,USP24,IRF8,CRELD1,SEPTIN12,GTF2IRD1,DPP7,ASTN2,KCNT1,REM1,OGDH,CYTH1,POU3F1,SMIM12,ATP8B2,TFEB,THRA,NDUFS7,PLVAP,MEF2B,INPP5A
TF:M07469_0	Factor: Tal; motif: GWSNNCABCTGC; match class: 0	0.00239189	0.00239189	1	CSDC2,LOC100859837,ZNF212,KLHDC3,DNMT3A,CNGA2,HS3ST1,DEPDC7,SDK1,MRPL43,SLC6A9,CHRND,CAMK2N2,GBP4L,CRELD1,RHO,SCUBE3,SLC12A5,DTX1,LCN15,C9ORF116,MPG,SLC25A10,RNF215,TGIF2,OGDH,CYTH1,ATP8B2,AVPR1B,PPM1J,TFEB,NDUFS7,PDE4C,CAMK2A,INPP5A
TF:M07469	Factor: Tal; motif: GWSNNCABCTGC	0.00239189	0.00239189	1	CSDC2,LOC100859837,ZNF212,KLHDC3,DNMT3A,CNGA2,HS3ST1,DEPDC7,SDK1,MRPL43,SLC6A9,CHRND,CAMK2N2,GBP4L,CRELD1,RHO,SCUBE3,SLC12A5,DTX1,LCN15,C9ORF116,MPG,SLC25A10,RNF215,TGIF2,OGDH,CYTH1,ATP8B2,AVPR1B,PPM1J,TFEB,NDUFS7,PDE4C,CAMK2A,INPP5A
TF:M01034_1	Factor: Ebox; motif: NCACSTGNCN; match class: 1	0.00287326	0.00287326	1	CNGA2,GINS2,SEPTIN12,GTF2IRD1,DTX1,LCN15,ASTN2,RNF215,POU3F1,MEF2B
TF:M00931_1	Factor: Sp1; motif: GGGGCGGGGC; match class: 1	0.00333121	0.00333121	1	ARF5,SERTAD2,FAAH2,HS3ST1,DEPDC7,RTN4RL2,TMEM198,VPS4A,WNT5A,CRELD1,CHRM4,SLC12A5,KDELR2,RUNX3,CBX4,RBFOX3,SLC25A10,RNF215,REM1,SLC2A1,CEP85,SCMH1,MACF1,RPS27,PPM1J,PHOSPHO1,MEF2B,GBE1,KSR2,ZBTB7A
TF:M07395_1	Factor: Sp1; motif: NGGGGCGGGGN; match class: 1	0.00343838	0.00343838	1	ARF5,SERTAD2,FAAH2,HS3ST1,DEPDC7,RTN4RL2,TMEM198,GINS2,VPS4A,WNT5A,CRELD1,CHRM4,SLC12A5,KDELR2,C9ORF116,RUNX3,CBX4,RBFOX3,SLC25A10,KIAA0100,RNF215,REM1,SLC2A1,CEP85,SCMH1,MACF1,RPS27,PPM1J,PHOSPHO1,MEF2B,KSR2,ZBTB7A
TF:M00933	Factor: Sp1; motif: CCCCGCCCCN	0.00356718	0.00356718	1	ARF5,FAAH2,HS3ST1,DYSF,TCIRG1,DEPDC7,RTN4RL2,SDK1,TMEM198,USP24,GINS2,VPS4A,GBP4L,WNT5A,CRELD1,CHRM4,SLC12A5,KDELR2,SEPTIN12,DPP7,C9ORF116,RUNX3,CBX4,RBFOX3,SLC25A10,KIAA0100,RNF215,TGIF2,SLC2A1,CEP85,SCMH1,MACF1,RPS27,PPM1J,THRA,CORO2B,NDUFS7,MEF2B,PDE4C,GBE1,KSR2,ZBTB7A
TF:M01177_1	Factor: SREBP-2; motif: NNGYCACNNSMN; match class: 1	0.00356718	0.00356718	1	ZNF212,FAAH2,ATP1B4,GINS2,CRELD1,SEPTIN12,LCN15,RUNX3,RBFOX3,GRIN2C,REM1,SCMH1,POU3F1,ATP8B2,PPM1J,TFEB,CORO2B,CAMK2A,ZBTB7A
TF:M00933_0	Factor: Sp1; motif: CCCCGCCCCN; match class: 0	0.00356718	0.00356718	1	ARF5,FAAH2,HS3ST1,DYSF,TCIRG1,DEPDC7,RTN4RL2,SDK1,TMEM198,USP24,GINS2,VPS4A,GBP4L,WNT5A,CRELD1,CHRM4,SLC12A5,KDELR2,SEPTIN12,DPP7,C9ORF116,RUNX3,CBX4,RBFOX3,SLC25A10,KIAA0100,RNF215,TGIF2,SLC2A1,CEP85,SCMH1,MACF1,RPS27,PPM1J,THRA,CORO2B,NDUFS7,MEF2B,PDE4C,GBE1,KSR2,ZBTB7A
TF:M07380	Factor: E2F-4; motif: NTTTCSCGCC	0.00376377	0.00376377	1	PVALB,AMBRA1,DCHS1,LOC420368,ZNF212,SERTAD2,FAAH2,GPC4,ATP1B4,RTN4RL2,SDK1,MRPL43,RHBDL1,TMEM198,ABCB6,ZFAND2B,CAMK2N2,POP4,IRF8,VPS4A,WNT5A,CHRM4,SLC12A5,KDELR2,DPP7,C9ORF116,MPG,RUNX3,CBX4,SLC25A10,GRIN2C,KIAA0100,RNF215,TGIF2,SLC2A1,CYTH1,CEP85,SCMH1,POU3F1,SMIM12,MACF1,RPS27,ATP8B2,KCNC4,PPM1J,PHOSPHO1,CORO2B,NDUFS7,MEF2B,ATP8B1,GBE1,KSR2,INPP5A
TF:M07380_0	Factor: E2F-4; motif: NTTTCSCGCC; match class: 0	0.00376377	0.00376377	1	PVALB,AMBRA1,DCHS1,LOC420368,ZNF212,SERTAD2,FAAH2,GPC4,ATP1B4,RTN4RL2,SDK1,MRPL43,RHBDL1,TMEM198,ABCB6,ZFAND2B,CAMK2N2,POP4,IRF8,VPS4A,WNT5A,CHRM4,SLC12A5,KDELR2,DPP7,C9ORF116,MPG,RUNX3,CBX4,SLC25A10,GRIN2C,KIAA0100,RNF215,TGIF2,SLC2A1,CYTH1,CEP85,SCMH1,POU3F1,SMIM12,MACF1,RPS27,ATP8B2,KCNC4,PPM1J,PHOSPHO1,CORO2B,NDUFS7,MEF2B,ATP8B1,GBE1,KSR2,INPP5A
TF:M00144_1	Factor: Pax-5; motif: RRMSWGANWYCTNRAGCGKRACSRYNSM; match class: 1	0.00398649	0.00398649	1	CSDC2,PVALB,LOC420368,ZNF212,SERTAD2,DNMT3A,FAAH2,HS3ST1,DYSF,DEPDC7,RTN4RL2,MRPL43,RHBDL1,TMEM198,ZFAND2B,USP24,CHRND,POP4,CAMKV,WNT5A,RHO,CHRM4,SLC12A5,SEPTIN12,SBSPONL,MPG,RUNX3,CBX4,TGIF2,REM1,SCMH1,POU3F1,SMIM12,MACF1,RPS27,ATP8B2,PPM1J,TFEB,PHOSPHO1,NDUFS7,MEF2B,PDE4C,ATP8B1,GBE1,INPP5A
TF:M07252_1	Factor: Elk-1; motif: CTTCCKG; match class: 1	0.00415681	0.00415681	1	HCLS1,AMBRA1,DCHS1,DNMT3A,FAAH2,GPC4,ATP1B4,TCIRG1,ABCB6,SLC6A9,CAMK2N2,GBP4L,RHO,GRM4,SCUBE3,LCN15,KCNT1,GRIN2C,REM1,PLVAP,PDE4C,INPP5A
TF:M01207_1	Factor: c-Ets-2; motif: CTTCCTG; match class: 1	0.00415681	0.00415681	1	HCLS1,AMBRA1,DCHS1,DNMT3A,FAAH2,GPC4,ATP1B4,TCIRG1,ABCB6,SLC6A9,CAMK2N2,GBP4L,RHO,GRM4,SCUBE3,LCN15,KCNT1,GRIN2C,REM1,PLVAP,PDE4C,INPP5A
TF:M00932_1	Factor: Sp1; motif: NNGGGGCGGGGNN; match class: 1	0.00481107	0.00481107	1	ARF5,FAAH2,HS3ST1,DYSF,DEPDC7,RTN4RL2,TMEM198,VPS4A,CRELD1,CHRM4,SLC12A5,KDELR2,RUNX3,CBX4,RBFOX3,SLC25A10,KIAA0100,RNF215,SLC2A1,CEP85,SCMH1,MACF1,RPS27,PHOSPHO1,MEF2B,PDE4C,GBE1,KSR2,ZBTB7A
TF:M02031_1	Factor: PU.1; motif: AGGAAG; match class: 1	0.00481107	0.00481107	1	HCLS1,ARF5,AMBRA1,TPTE2,DCHS1,LOC100859837,LOC420368,SERTAD2,DNMT3A,FAAH2,GPC4,CNGA2,ATP1B4,HS3ST1,TCIRG1,DEPDC7,RTN4RL2,SDK1,ABCB6,ZFAND2B,SLC6A9,USP24,CAMK2N2,POP4,GBP4L,CAMKV,RHO,CHRM4,GRM4,SCUBE3,KPNA7,KDELR2,SBSPONL,GTF2IRD1,DTX1,DPP7,LCN15,ASTN2,C9ORF116,KCNT1,MPG,RUNX3,SLC25A10,GRIN2C,TPSNRL,KIAA0100,TGIF2,REM1,OGDH,CYTH1,CEP85,KCNC4,AVPR1B,PPM1J,CORO2B,PLVAP,MEF2B,PDE4C,ATP8B1,GBE1,KSR2,I…
TF:M03816_0	Factor: c-MAF; motif: CNNNCTCAGCA; match class: 0	0.00574772	0.00574772	1	HCLS1,CSDC2,PVALB,AMBRA1,TPTE2,DCHS1,SERTAD2,CNGA2,ATP1B4,TCIRG1,RTKN2,MRPL43,ZFAND2B,CHRND,POP4,IRF8,GINS2,RHO,SCUBE3,KDELR2,SBSPONL,DTX1,LCN15,ASTN2,KCNT1,RUNX3,RBFOX3,GRIN2C,KIAA0100,RNF215,DLGAP4,REM1,OGDH,CYTH1,SCMH1,SMIM12,ATP8B2,AVPR1B,PHOSPHO1,NDUFS7,PLVAP,MEF2B,PDE4C,CAMK2A,KSR2,INPP5A,ZBTB7A
TF:M03816	Factor: c-MAF; motif: CNNNCTCAGCA	0.00574772	0.00574772	1	HCLS1,CSDC2,PVALB,AMBRA1,TPTE2,DCHS1,SERTAD2,CNGA2,ATP1B4,TCIRG1,RTKN2,MRPL43,ZFAND2B,CHRND,POP4,IRF8,GINS2,RHO,SCUBE3,KDELR2,SBSPONL,DTX1,LCN15,ASTN2,KCNT1,RUNX3,RBFOX3,GRIN2C,KIAA0100,RNF215,DLGAP4,REM1,OGDH,CYTH1,SCMH1,SMIM12,ATP8B2,AVPR1B,PHOSPHO1,NDUFS7,PLVAP,MEF2B,PDE4C,CAMK2A,KSR2,INPP5A,ZBTB7A
TF:M00008_1	Factor: Sp1; motif: GGGGCGGGGT; match class: 1	0.00604543	0.00604543	1	ARF5,ZNF212,TCIRG1,DEPDC7,RTN4RL2,TMEM198,IRF8,WNT5A,CRELD1,CHRM4,SLC12A5,KDELR2,MPG,RUNX3,CBX4,SLC25A10,SLC2A1,CEP85,SCMH1,MACF1,RPS27,PPM1J,GBE1
TF:M03831_1	Factor: MRF4; motif: CASCTGC; match class: 1	0.00604543	0.00604543	1	ARF5,FAAH2,CNGA2,HS3ST1,TCIRG1,TMEM198,CHRND,CAMK2N2,POP4,RHO,SCUBE3,SEPTIN12,GTF2IRD1,LCN15,ASTN2,KCNT1,CBX4,RBFOX3,SLC25A10,TFEB,CORO2B,MEF2B
TF:M07601_1	Factor: C-Myc; motif: NGCCACGTGNN; match class: 1	0.00679231	0.00679231	1	CSDC2,ZNF212,CNGA2,TCIRG1,RTN4RL2,SDK1,MRPL43,USP24,IRF8,CBFA2T3,CRELD1,SEPTIN12,GTF2IRD1,DPP7,ASTN2,KCNT1,SLC25A10,TPSNRL,KIAA0100,SLC2A1,OGDH,CYTH1,POU3F1,SMIM12,ATP8B2,TFEB,THRA,CORO2B,NDUFS7,PLVAP,MEF2B,INPP5A
TF:M07296	Factor: MAF; motif: GCTGAGTCAN	0.00838535	0.00838535	1	CSDC2,AMBRA1,ACAA1,KLHDC3,DNMT3A,FAAH2,CNGA2,TCIRG1,RTN4RL2,RTKN2,ABCB6,ZFAND2B,CAMK2N2,CBFA2T3,CRELD1,CHRM4,GRM4,SCUBE3,KPNA7,SEPTIN12,GTF2IRD1,LCN15,ASTN2,MPG,CBX4,RBFOX3,SLC25A10,RNF215,OGDH,CYTH1,GMEB1,PHOSPHO1,NDUFS7,PDE4C
TF:M07296_0	Factor: MAF; motif: GCTGAGTCAN; match class: 0	0.00838535	0.00838535	1	CSDC2,AMBRA1,ACAA1,KLHDC3,DNMT3A,FAAH2,CNGA2,TCIRG1,RTN4RL2,RTKN2,ABCB6,ZFAND2B,CAMK2N2,CBFA2T3,CRELD1,CHRM4,GRM4,SCUBE3,KPNA7,SEPTIN12,GTF2IRD1,LCN15,ASTN2,MPG,CBX4,RBFOX3,SLC25A10,RNF215,OGDH,CYTH1,GMEB1,PHOSPHO1,NDUFS7,PDE4C
TF:M00034_1	Factor: p53; motif: GGACATGCCCGGGCATGTCY; match class: 1	0.00925856	0.00925856	1	DCHS1,SERTAD2,CNGA2,RTN4RL2,SLC6A9,CHRND,CBFA2T3,SEPTIN12,GTF2IRD1,ASTN2,MPG,GRIN2C,CYTH1,MACF1,KCNC4,THRA,CORO2B,PLVAP,GBE1
TF:M00516	Factor: E2F-1; motif: TTTSGCGCGMNR	0.0111715	0.0111715	1	ARF5,CSDC2,ACAA1,DNMT3A,FAAH2,GPC4,ATP1B4,RTN4RL2,SDK1,TMEM198,USP24,CAMK2N2,GINS2,VPS4A,KDELR2,DPP7,RUNX3,CBX4,SLC25A10,RNF215,TGIF2,CEP85,GMEB1,SMIM12,AVPR1B,TFEB,CORO2B,NDUFS7,MEF2B,GBE1,ZBTB7A
TF:M00516_0	Factor: E2F-1; motif: TTTSGCGCGMNR; match class: 0	0.0111715	0.0111715	1	ARF5,CSDC2,ACAA1,DNMT3A,FAAH2,GPC4,ATP1B4,RTN4RL2,SDK1,TMEM198,USP24,CAMK2N2,GINS2,VPS4A,KDELR2,DPP7,RUNX3,CBX4,SLC25A10,RNF215,TGIF2,CEP85,GMEB1,SMIM12,AVPR1B,TFEB,CORO2B,NDUFS7,MEF2B,GBE1,ZBTB7A
TF:M07054_0	Factor: P53; motif: NNNNNACAWGCCYNNN; match class: 0	0.0119569	0.0119569	1	HCLS1,TPTE2,SERTAD2,DNMT3A,RTN4RL2,TMEM198,ABCB6,CHRND,POP4,SEPTIN12,ASTN2,GRIN2C,CYTH1,KCNC4,TFEB,THRA,ATP8B1
TF:M07054	Factor: P53; motif: NNNNNACAWGCCYNNN	0.0119569	0.0119569	1	HCLS1,TPTE2,SERTAD2,DNMT3A,RTN4RL2,TMEM198,ABCB6,CHRND,POP4,SEPTIN12,ASTN2,GRIN2C,CYTH1,KCNC4,TFEB,THRA,ATP8B1
TF:M00327_1	Factor: Pax-3; motif: NNNNNNCGTCACGSTYNNNNN; match class: 1	0.0125223	0.0125223	1	CSDC2,PVALB,ZNF212,ACAA1,KLHDC3,SERTAD2,DNMT3A,GPC4,HS3ST1,SDK1,RTKN2,MRPL43,RHBDL1,TMEM198,ZFAND2B,USP24,CBFA2T3,GBP4L,CAMKV,RHO,CHRM4,SLC12A5,SEPTIN12,DTX1,DPP7,MPG,RUNX3,CBX4,KIAA0100,TGIF2,REM1,SLC2A1,CYTH1,SCMH1,SMIM12,RPS27,ATP8B2,KCNC4,PPM1J,THRA,NDUFS7,PLVAP,PDE4C,ATP8B1,ZBTB7A
TF:M01196_1	Factor: CTF1; motif: TGGCASCNNGCCAA; match class: 1	0.0128001	0.0128001	1	PVALB,LOC420368,DNMT3A,CNGA2,TMEM198,WNT5A,SLC12A5,DTX1,RBFOX3,SLC25A10,GMEB1,AVPR1B,THRA
TF:M01034	Factor: Ebox; motif: NCACSTGNCN	0.0128189	0.0128189	1	CSDC2,KLHDC3,FAAH2,CNGA2,ZFAND2B,IRF8,GINS2,KDELR2,SEPTIN12,GTF2IRD1,DTX1,DPP7,LCN15,ASTN2,CBX4,RBFOX3,SLC25A10,RNF215,REM1,OGDH,POU3F1,SMIM12,ATP8B2,TFEB,THRA,PLVAP,MEF2B
TF:M01034_0	Factor: Ebox; motif: NCACSTGNCN; match class: 0	0.0128189	0.0128189	1	CSDC2,KLHDC3,FAAH2,CNGA2,ZFAND2B,IRF8,GINS2,KDELR2,SEPTIN12,GTF2IRD1,DTX1,DPP7,LCN15,ASTN2,CBX4,RBFOX3,SLC25A10,RNF215,REM1,OGDH,POU3F1,SMIM12,ATP8B2,TFEB,THRA,PLVAP,MEF2B
TF:M01196_0	Factor: CTF1; motif: TGGCASCNNGCCAA; match class: 0	0.0143378	0.0143378	1	PVALB,LOC420368,DNMT3A,CNGA2,RTN4RL2,TMEM198,WNT5A,GRM4,SCUBE3,SLC12A5,DTX1,LCN15,C9ORF116,RBFOX3,SLC25A10,GRIN2C,DLGAP4,TGIF2,OGDH,CEP85,GMEB1,AVPR1B,THRA,PDE4C,GBE1,CAMK2A,INPP5A
TF:M01196	Factor: CTF1; motif: TGGCASCNNGCCAA	0.0143378	0.0143378	1	PVALB,LOC420368,DNMT3A,CNGA2,RTN4RL2,TMEM198,WNT5A,GRM4,SCUBE3,SLC12A5,DTX1,LCN15,C9ORF116,RBFOX3,SLC25A10,GRIN2C,DLGAP4,TGIF2,OGDH,CEP85,GMEB1,AVPR1B,THRA,PDE4C,GBE1,CAMK2A,INPP5A
TF:M08826_0	Factor: NF-E4; motif: GTGAGGS; match class: 0	0.0150068	0.0150068	1	ARF5,AMBRA1,LOC100859837,LOC420368,ZNF212,ACAA1,KLHDC3,SERTAD2,DNMT3A,FAAH2,CNGA2,HS3ST1,DEPDC7,SDK1,RTKN2,MRPL43,RHBDL1,TMEM198,ABCB6,SLC6A9,USP24,CHRND,CBFA2T3,VPS4A,GBP4L,CAMKV,CHRM4,SCUBE3,SLC12A5,KPNA7,KDELR2,SEPTIN12,SBSPONL,DPP7,ASTN2,MPG,RBFOX3,GRIN2C,KIAA0100,RNF215,DLGAP4,OGDH,CYTH1,CEP85,SCMH1,POU3F1,SMIM12,RPS27,ATP8B2,PPM1J,TFEB,THRA,NDUFS7,PLVAP,ATP8B1,CAMK2A,KSR2,INPP5A,ZBTB7A
TF:M08826	Factor: NF-E4; motif: GTGAGGS	0.0150068	0.0150068	1	ARF5,AMBRA1,LOC100859837,LOC420368,ZNF212,ACAA1,KLHDC3,SERTAD2,DNMT3A,FAAH2,CNGA2,HS3ST1,DEPDC7,SDK1,RTKN2,MRPL43,RHBDL1,TMEM198,ABCB6,SLC6A9,USP24,CHRND,CBFA2T3,VPS4A,GBP4L,CAMKV,CHRM4,SCUBE3,SLC12A5,KPNA7,KDELR2,SEPTIN12,SBSPONL,DPP7,ASTN2,MPG,RBFOX3,GRIN2C,KIAA0100,RNF215,DLGAP4,OGDH,CYTH1,CEP85,SCMH1,POU3F1,SMIM12,RPS27,ATP8B2,PPM1J,TFEB,THRA,NDUFS7,PLVAP,ATP8B1,CAMK2A,KSR2,INPP5A,ZBTB7A
TF:M08897_1	Factor: SMAD; motif: TGTCTGNNN; match class: 1	0.0151322	0.0151322	1	FAAH2,ATP1B4,GINS2,CBFA2T3,GTF2IRD1,DTX1,MPG,TPSNRL
TF:M00704	Factor: TEF-1; motif: GRRATG	0.0151322	0.0151322	1	HCLS1,ARF5,CSDC2,TPTE2,DCHS1,LOC100859837,LOC420368,ACAA1,KLHDC3,ATP1B4,HS3ST1,DYSF,TCIRG1,DEPDC7,RTN4RL2,SDK1,RTKN2,MRPL43,ABCB6,ZFAND2B,SLC6A9,USP24,CHRND,POP4,IRF8,GINS2,CBFA2T3,CRELD1,GRM4,SCUBE3,KDELR2,SEPTIN12,DTX1,DPP7,LCN15,ASTN2,C9ORF116,KCNT1,MPG,SLC25A10,GRIN2C,TPSNRL,RNF215,DLGAP4,TGIF2,SLC2A1,OGDH,CYTH1,SCMH1,SMIM12,ATP8B2,KCNC4,TFEB,PHOSPHO1,NDUFS7,PLVAP,MEF2B,ATP8B1,CAMK2A,ZBTB7A
TF:M00704_0	Factor: TEF-1; motif: GRRATG; match class: 0	0.0151322	0.0151322	1	HCLS1,ARF5,CSDC2,TPTE2,DCHS1,LOC100859837,LOC420368,ACAA1,KLHDC3,ATP1B4,HS3ST1,DYSF,TCIRG1,DEPDC7,RTN4RL2,SDK1,RTKN2,MRPL43,ABCB6,ZFAND2B,SLC6A9,USP24,CHRND,POP4,IRF8,GINS2,CBFA2T3,CRELD1,GRM4,SCUBE3,KDELR2,SEPTIN12,DTX1,DPP7,LCN15,ASTN2,C9ORF116,KCNT1,MPG,SLC25A10,GRIN2C,TPSNRL,RNF215,DLGAP4,TGIF2,SLC2A1,OGDH,CYTH1,SCMH1,SMIM12,ATP8B2,KCNC4,TFEB,PHOSPHO1,NDUFS7,PLVAP,MEF2B,ATP8B1,CAMK2A,ZBTB7A
TF:M03577_0	Factor: Pax-5; motif: RRNGRNGCAN; match class: 0	0.0154035	0.0154035	1	HCLS1,CSDC2,PVALB,TPTE2,LOC100859837,ACAA1,KLHDC3,DNMT3A,ATP1B4,HS3ST1,TCIRG1,DEPDC7,SDK1,USP24,CAMK2N2,IRF8,CBFA2T3,VPS4A,CAMKV,WNT5A,CRELD1,RHO,CHRM4,GRM4,SCUBE3,SLC12A5,SEPTIN12,SBSPONL,GTF2IRD1,LCN15,C9ORF116,MPG,RBFOX3,SLC25A10,GRIN2C,RNF215,CYTH1,CEP85,SCMH1,GMEB1,SMIM12,AVPR1B,TFEB,CORO2B,NDUFS7,PLVAP,MEF2B,GBE1,KSR2
TF:M03577	Factor: Pax-5; motif: RRNGRNGCAN	0.0154035	0.0154035	1	HCLS1,CSDC2,PVALB,TPTE2,LOC100859837,ACAA1,KLHDC3,DNMT3A,ATP1B4,HS3ST1,TCIRG1,DEPDC7,SDK1,USP24,CAMK2N2,IRF8,CBFA2T3,VPS4A,CAMKV,WNT5A,CRELD1,RHO,CHRM4,GRM4,SCUBE3,SLC12A5,SEPTIN12,SBSPONL,GTF2IRD1,LCN15,C9ORF116,MPG,RBFOX3,SLC25A10,GRIN2C,RNF215,CYTH1,CEP85,SCMH1,GMEB1,SMIM12,AVPR1B,TFEB,CORO2B,NDUFS7,PLVAP,MEF2B,GBE1,KSR2
TF:M03860	Factor: USF2; motif: NNNCCACGTGACN	0.0167255	0.0167255	1	ZNF212,CNGA2,TCIRG1,RTN4RL2,USP24,IRF8,CBFA2T3,CRELD1,KPNA7,SEPTIN12,GTF2IRD1,DPP7,ASTN2,KCNT1,DLGAP4,REM1,OGDH,POU3F1,SMIM12,ATP8B2,TFEB,THRA,CORO2B,NDUFS7,PLVAP,MEF2B
TF:M03860_0	Factor: USF2; motif: NNNCCACGTGACN; match class: 0	0.0167255	0.0167255	1	ZNF212,CNGA2,TCIRG1,RTN4RL2,USP24,IRF8,CBFA2T3,CRELD1,KPNA7,SEPTIN12,GTF2IRD1,DPP7,ASTN2,KCNT1,DLGAP4,REM1,OGDH,POU3F1,SMIM12,ATP8B2,TFEB,THRA,CORO2B,NDUFS7,PLVAP,MEF2B
TF:M00196_1	Factor: Sp1; motif: NGGGGGCGGGGYN; match class: 1	0.0172723	0.0172723	1	ARF5,FAAH2,HS3ST1,DEPDC7,RTN4RL2,TMEM198,GINS2,VPS4A,CRELD1,CHRM4,SLC12A5,KDELR2,RUNX3,CBX4,RBFOX3,SLC25A10,KIAA0100,RNF215,SLC2A1,CEP85,SCMH1,MACF1,RPS27,PHOSPHO1,GBE1,KSR2,ZBTB7A
TF:M00919_0	Factor: E2F; motif: NCSCGCSAAAN; match class: 0	0.017777	0.017777	1	CSDC2,PVALB,DNMT3A,FAAH2,GPC4,CNGA2,ATP1B4,SDK1,TMEM198,USP24,CAMK2N2,GINS2,VPS4A,DPP7,RUNX3,CBX4,RNF215,TGIF2,CEP85,GMEB1,SMIM12,AVPR1B,TFEB,CORO2B,MEF2B,GBE1,ZBTB7A
TF:M00919	Factor: E2F; motif: NCSCGCSAAAN	0.017777	0.017777	1	CSDC2,PVALB,DNMT3A,FAAH2,GPC4,CNGA2,ATP1B4,SDK1,TMEM198,USP24,CAMK2N2,GINS2,VPS4A,DPP7,RUNX3,CBX4,RNF215,TGIF2,CEP85,GMEB1,SMIM12,AVPR1B,TFEB,CORO2B,MEF2B,GBE1,ZBTB7A
TF:M03852_1	Factor: SREBP-2; motif: NTCACCYNNNN; match class: 1	0.0186974	0.0186974	1	HCLS1,LOC420368,ZNF212,DNMT3A,GPC4,POP4,IRF8,SCUBE3,SEPTIN12,GTF2IRD1,C9ORF116,RNF215,GMEB1,SMIM12,RPS27,ATP8B2,TFEB,NDUFS7,KSR2,ZBTB7A
TF:M00792	Factor: SMAD; motif: AGACNBCNN	0.0198168	0.0198168	1	AMBRA1,LOC420368,ATP1B4,DEPDC7,RTKN2,ABCB6,SLC6A9,USP24,CHRND,GINS2,RHO,SCUBE3,KPNA7,KDELR2,GTF2IRD1,C9ORF116,MPG,KIAA0100,TGIF2,REM1,AVPR1B,KSR2
TF:M00792_0	Factor: SMAD; motif: AGACNBCNN; match class: 0	0.0198168	0.0198168	1	AMBRA1,LOC420368,ATP1B4,DEPDC7,RTKN2,ABCB6,SLC6A9,USP24,CHRND,GINS2,RHO,SCUBE3,KPNA7,KDELR2,GTF2IRD1,C9ORF116,MPG,KIAA0100,TGIF2,REM1,AVPR1B,KSR2
TF:M01652_1	Factor: p53; motif: RGRCWWGYCYNGRCWWGYYY; match class: 1	0.0207668	0.0207668	1	ZNF212,ACAA1,KLHDC3,SERTAD2,GPC4,USP24,CHRND,CBFA2T3,CAMKV,RHO,KDELR2,DTX1,C9ORF116,MPG,REM1,CYTH1,SCMH1,SMIM12,KCNC4,PPM1J,TFEB,THRA,ATP8B1,GBE1,INPP5A
TF:M07051_0	Factor: NF-1B; motif: CTGGCASGV; match class: 0	0.0222561	0.0222561	1	ARF5,DCHS1,ZNF212,DNMT3A,MRPL43,TMEM198,SLC6A9,CHRND,VPS4A,GBP4L,RHO,SLC12A5,KPNA7,GTF2IRD1,GRIN2C,OGDH,CYTH1,SMIM12,ATP8B2,GBE1,CAMK2A,ZBTB7A
TF:M07051	Factor: NF-1B; motif: CTGGCASGV	0.0222561	0.0222561	1	ARF5,DCHS1,ZNF212,DNMT3A,MRPL43,TMEM198,SLC6A9,CHRND,VPS4A,GBP4L,RHO,SLC12A5,KPNA7,GTF2IRD1,GRIN2C,OGDH,CYTH1,SMIM12,ATP8B2,GBE1,CAMK2A,ZBTB7A
TF:M02044_0	Factor: YY1; motif: GCCGCCATTTTG; match class: 0	0.023123	0.023123	1	HCLS1,CSDC2,PVALB,ZNF212,ACAA1,SERTAD2,DNMT3A,FAAH2,CNGA2,DYSF,RTN4RL2,ABCB6,SLC6A9,USP24,CAMK2N2,VPS4A,CAMKV,RHO,CHRM4,KDELR2,DPP7,LCN15,KCNT1,CBX4,TPSNRL,KIAA0100,SCMH1,POU3F1,SMIM12,RPS27,KCNC4,AVPR1B,TFEB,GBE1,ZBTB7A
TF:M02044	Factor: YY1; motif: GCCGCCATTTTG	0.023123	0.023123	1	HCLS1,CSDC2,PVALB,ZNF212,ACAA1,SERTAD2,DNMT3A,FAAH2,CNGA2,DYSF,RTN4RL2,ABCB6,SLC6A9,USP24,CAMK2N2,VPS4A,CAMKV,RHO,CHRM4,KDELR2,DPP7,LCN15,KCNT1,CBX4,TPSNRL,KIAA0100,SCMH1,POU3F1,SMIM12,RPS27,KCNC4,AVPR1B,TFEB,GBE1,ZBTB7A
TF:M00794	Factor: TTF-1; motif: NNNNCAAGNRNN	0.0233374	0.0233374	1	LOC100859837,KLHDC3,DEPDC7,ABCB6,ZFAND2B,CHRND,GINS2,GRM4,SLC12A5,KDELR2,DPP7,ASTN2,C9ORF116,CBX4,RBFOX3,GRIN2C,OGDH,CEP85,POU3F1,GBE1
TF:M00794_0	Factor: TTF-1; motif: NNNNCAAGNRNN; match class: 0	0.0233374	0.0233374	1	LOC100859837,KLHDC3,DEPDC7,ABCB6,ZFAND2B,CHRND,GINS2,GRM4,SLC12A5,KDELR2,DPP7,ASTN2,C9ORF116,CBX4,RBFOX3,GRIN2C,OGDH,CEP85,POU3F1,GBE1
TF:M00974_1	Factor: SMAD; motif: TNGNCAGACWN; match class: 1	0.0245595	0.0245595	1	ATP1B4,DEPDC7,GINS2,RHO,GTF2IRD1,DTX1,DLGAP4,PPM1J,THRA
TF:M00055_1	Factor: N-Myc; motif: NNCCACGTGNNN; match class: 1	0.0250614	0.0250614	1	CNGA2,RTN4RL2,MRPL43,CBFA2T3,CRELD1,GTF2IRD1,SLC25A10,KIAA0100,OGDH,POU3F1,SMIM12,ATP8B2,THRA,CORO2B,PLVAP
TF:M00939	Factor: E2F; motif: TTTSGCGSG	0.0251429	0.0251429	1	ARF5,CSDC2,PVALB,DNMT3A,FAAH2,GPC4,CNGA2,ATP1B4,SDK1,TMEM198,USP24,CAMK2N2,GINS2,VPS4A,DPP7,RUNX3,CBX4,RNF215,TGIF2,CEP85,GMEB1,SMIM12,AVPR1B,TFEB,CORO2B,MEF2B,GBE1,ZBTB7A
TF:M00939_0	Factor: E2F; motif: TTTSGCGSG; match class: 0	0.0251429	0.0251429	1	ARF5,CSDC2,PVALB,DNMT3A,FAAH2,GPC4,CNGA2,ATP1B4,SDK1,TMEM198,USP24,CAMK2N2,GINS2,VPS4A,DPP7,RUNX3,CBX4,RNF215,TGIF2,CEP85,GMEB1,SMIM12,AVPR1B,TFEB,CORO2B,MEF2B,GBE1,ZBTB7A
TF:M00123_0	Factor: c-Myc:Max; motif: NANCACGTGNNW; match class: 0	0.0260491	0.0260491	1	LOC100859837,FAAH2,GPC4,RTKN2,RHBDL1,ABCB6,SLC6A9,IRF8,CBFA2T3,CRELD1,GRM4,KPNA7,SEPTIN12,GTF2IRD1,DPP7,ASTN2,RBFOX3,SLC25A10,KIAA0100,DLGAP4,SLC2A1,OGDH,ATP8B2,THRA,CORO2B,GBE1,INPP5A
TF:M00123	Factor: c-Myc:Max; motif: NANCACGTGNNW	0.0260491	0.0260491	1	LOC100859837,FAAH2,GPC4,RTKN2,RHBDL1,ABCB6,SLC6A9,IRF8,CBFA2T3,CRELD1,GRM4,KPNA7,SEPTIN12,GTF2IRD1,DPP7,ASTN2,RBFOX3,SLC25A10,KIAA0100,DLGAP4,SLC2A1,OGDH,ATP8B2,THRA,CORO2B,GBE1,INPP5A
TF:M00821_0	Factor: Nrf-2; motif: NTGCTGAGTCAKN; match class: 0	0.0267812	0.0267812	1	CSDC2,PVALB,AMBRA1,ACAA1,FAAH2,CNGA2,TCIRG1,DEPDC7,ABCB6,ZFAND2B,CAMK2N2,CBFA2T3,CRELD1,SCUBE3,KPNA7,SEPTIN12,ASTN2,CBX4,RBFOX3,RNF215,DLGAP4,OGDH,CYTH1,CEP85,GMEB1,TFEB,NDUFS7,CAMK2A
TF:M00821	Factor: Nrf-2; motif: NTGCTGAGTCAKN	0.0267812	0.0267812	1	CSDC2,PVALB,AMBRA1,ACAA1,FAAH2,CNGA2,TCIRG1,DEPDC7,ABCB6,ZFAND2B,CAMK2N2,CBFA2T3,CRELD1,SCUBE3,KPNA7,SEPTIN12,ASTN2,CBX4,RBFOX3,RNF215,DLGAP4,OGDH,CYTH1,CEP85,GMEB1,TFEB,NDUFS7,CAMK2A
TF:M07054_1	Factor: P53; motif: NNNNNACAWGCCYNNN; match class: 1	0.0275991	0.0275991	1	RTN4RL2,TMEM198,SEPTIN12,TFEB
TF:M00431_0	Factor: E2F-1; motif: TTTSGCGS; match class: 0	0.0275991	0.0275991	1	ARF5,PVALB,DNMT3A,FAAH2,GPC4,ATP1B4,RTN4RL2,SDK1,TMEM198,ZFAND2B,USP24,CAMK2N2,IRF8,GINS2,VPS4A,KDELR2,RUNX3,CBX4,SLC25A10,RNF215,TGIF2,CEP85,GMEB1,RPS27,AVPR1B,THRA,CORO2B,MEF2B,GBE1,ZBTB7A
TF:M00431	Factor: E2F-1; motif: TTTSGCGS	0.0275991	0.0275991	1	ARF5,PVALB,DNMT3A,FAAH2,GPC4,ATP1B4,RTN4RL2,SDK1,TMEM198,ZFAND2B,USP24,CAMK2N2,IRF8,GINS2,VPS4A,KDELR2,RUNX3,CBX4,SLC25A10,RNF215,TGIF2,CEP85,GMEB1,RPS27,AVPR1B,THRA,CORO2B,MEF2B,GBE1,ZBTB7A
TF:M01227_1	Factor: MafB; motif: GNTGAC; match class: 1	0.0275991	0.0275991	1	PVALB,DCHS1,LOC100859837,ACAA1,SERTAD2,CNGA2,ATP1B4,TCIRG1,RTN4RL2,ABCB6,ZFAND2B,SLC6A9,POP4,GINS2,CBFA2T3,VPS4A,WNT5A,GRM4,KDELR2,SBSPONL,LCN15,ASTN2,RUNX3,RBFOX3,RNF215,SLC2A1,OGDH,CYTH1,CEP85,GMEB1,SMIM12,KCNC4,TFEB,NDUFS7,PLVAP,PDE4C,ATP8B1
TF:M01173_0	Factor: SREBP-1; motif: NSNNTCACNCCANNN; match class: 0	0.0287872	0.0287872	1	HCLS1,DCHS1,LOC100859837,ZNF212,ACAA1,TCIRG1,DEPDC7,RTKN2,CHRND,IRF8,GBP4L,SCUBE3,SLC12A5,SEPTIN12,GTF2IRD1,DPP7,MPG,KIAA0100,RNF215,OGDH,SMIM12,ATP8B2,AVPR1B,TFEB,CORO2B,KSR2,ZBTB7A
TF:M01173	Factor: SREBP-1; motif: NSNNTCACNCCANNN	0.0287872	0.0287872	1	HCLS1,DCHS1,LOC100859837,ZNF212,ACAA1,TCIRG1,DEPDC7,RTKN2,CHRND,IRF8,GBP4L,SCUBE3,SLC12A5,SEPTIN12,GTF2IRD1,DPP7,MPG,KIAA0100,RNF215,OGDH,SMIM12,ATP8B2,AVPR1B,TFEB,CORO2B,KSR2,ZBTB7A
TF:M08897_0	Factor: SMAD; motif: TGTCTGNNN; match class: 0	0.0300602	0.0300602	1	ARF5,DCHS1,FAAH2,ATP1B4,DEPDC7,ZFAND2B,GINS2,CBFA2T3,CAMKV,KPNA7,KDELR2,GTF2IRD1,DTX1,DPP7,C9ORF116,KCNT1,MPG,RBFOX3,TPSNRL,DLGAP4,TGIF2,REM1,CYTH1,GMEB1,TFEB,PHOSPHO1,ATP8B1
TF:M08897	Factor: SMAD; motif: TGTCTGNNN	0.0300602	0.0300602	1	ARF5,DCHS1,FAAH2,ATP1B4,DEPDC7,ZFAND2B,GINS2,CBFA2T3,CAMKV,KPNA7,KDELR2,GTF2IRD1,DTX1,DPP7,C9ORF116,KCNT1,MPG,RBFOX3,TPSNRL,DLGAP4,TGIF2,REM1,CYTH1,GMEB1,TFEB,PHOSPHO1,ATP8B1
TF:M00193_0	Factor: NF-1; motif: NNTTGGCNNNNNNCCNNN; match class: 0	0.0300602	0.0300602	1	HCLS1,LOC420368,KLHDC3,FAAH2,GPC4,CNGA2,ATP1B4,DYSF,DEPDC7,USP24,CHRND,GBP4L,CAMKV,CRELD1,CHRM4,GRM4,SCUBE3,SLC12A5,LCN15,RBFOX3,SLC25A10,REM1,GMEB1,KCNC4,CAMK2A,KSR2
TF:M00193	Factor: NF-1; motif: NNTTGGCNNNNNNCCNNN	0.0300602	0.0300602	1	HCLS1,LOC420368,KLHDC3,FAAH2,GPC4,CNGA2,ATP1B4,DYSF,DEPDC7,USP24,CHRND,GBP4L,CAMKV,CRELD1,CHRM4,GRM4,SCUBE3,SLC12A5,LCN15,RBFOX3,SLC25A10,REM1,GMEB1,KCNC4,CAMK2A,KSR2
TF:M07610_0	Factor: Nrf2; motif: NTGCTGAGTCANN; match class: 0	0.031651	0.031651	1	CSDC2,ACAA1,KLHDC3,ZFAND2B,CAMK2N2,CBFA2T3,CRELD1,SEPTIN12,ASTN2,CBX4,RBFOX3
TF:M07610	Factor: Nrf2; motif: NTGCTGAGTCANN	0.031651	0.031651	1	CSDC2,ACAA1,KLHDC3,ZFAND2B,CAMK2N2,CBFA2T3,CRELD1,SEPTIN12,ASTN2,CBX4,RBFOX3
TF:M00339_1	Factor: c-Ets-1; motif: RCAGGAAGTGNNTNS; match class: 1	0.0320919	0.0320919	1	HCLS1,LOC100859837,DNMT3A,GPC4,TCIRG1,GBP4L,SCUBE3,KDELR2,LCN15,KCNT1
TF:M03845_0	Factor: Smad1; motif: NGGCAGACN; match class: 0	0.0325775	0.0325775	1	HCLS1,ARF5,DCHS1,LOC420368,ZNF212,ACAA1,KLHDC3,TCIRG1,DEPDC7,TMEM198,ABCB6,USP24,CHRND,IRF8,GINS2,CBFA2T3,KPNA7,GTF2IRD1,DTX1,C9ORF116,MPG,RBFOX3,RNF215,GMEB1,KCNC4,PPM1J,THRA,CORO2B
TF:M03795	Factor: LXR;; motif: NTGACCKNNAGTRACCYNN	0.0325775	0.0325775	1	HCLS1,ARF5,TPTE2,SERTAD2,FAAH2,CNGA2,HS3ST1,MRPL43,CAMK2N2,POP4,KPNA7,LCN15,KCNT1,CBX4,DLGAP4,TGIF2,SLC2A1,OGDH,SMIM12,RPS27,KCNC4,AVPR1B,THRA,NDUFS7,GBE1,ZBTB7A
TF:M03845	Factor: Smad1; motif: NGGCAGACN	0.0325775	0.0325775	1	HCLS1,ARF5,DCHS1,LOC420368,ZNF212,ACAA1,KLHDC3,TCIRG1,DEPDC7,TMEM198,ABCB6,USP24,CHRND,IRF8,GINS2,CBFA2T3,KPNA7,GTF2IRD1,DTX1,C9ORF116,MPG,RBFOX3,RNF215,GMEB1,KCNC4,PPM1J,THRA,CORO2B
TF:M03795_0	Factor: LXR;; motif: NTGACCKNNAGTRACCYNN; match class: 0	0.0325775	0.0325775	1	HCLS1,ARF5,TPTE2,SERTAD2,FAAH2,CNGA2,HS3ST1,MRPL43,CAMK2N2,POP4,KPNA7,LCN15,KCNT1,CBX4,DLGAP4,TGIF2,SLC2A1,OGDH,SMIM12,RPS27,KCNC4,AVPR1B,THRA,NDUFS7,GBE1,ZBTB7A
TF:M07048_0	Factor: MafG; motif: CMATGACTCAGCAGA; match class: 0	0.034929	0.034929	1	HCLS1,CSDC2,LOC100859837,ACAA1,KLHDC3,SERTAD2,FAAH2,CNGA2,ATP1B4,HS3ST1,DEPDC7,TMEM198,ABCB6,ZFAND2B,CHRND,CAMK2N2,POP4,CBFA2T3,GBP4L,CRELD1,CHRM4,GRM4,SCUBE3,SLC12A5,KPNA7,SEPTIN12,SBSPONL,GTF2IRD1,LCN15,ASTN2,KCNT1,CBX4,RBFOX3,RNF215,DLGAP4,REM1,CYTH1,SCMH1,SMIM12,MACF1,KCNC4,AVPR1B,TFEB,PDE4C,ATP8B1,CAMK2A
TF:M07048	Factor: MafG; motif: CMATGACTCAGCAGA	0.034929	0.034929	1	HCLS1,CSDC2,LOC100859837,ACAA1,KLHDC3,SERTAD2,FAAH2,CNGA2,ATP1B4,HS3ST1,DEPDC7,TMEM198,ABCB6,ZFAND2B,CHRND,CAMK2N2,POP4,CBFA2T3,GBP4L,CRELD1,CHRM4,GRM4,SCUBE3,SLC12A5,KPNA7,SEPTIN12,SBSPONL,GTF2IRD1,LCN15,ASTN2,KCNT1,CBX4,RBFOX3,RNF215,DLGAP4,REM1,CYTH1,SCMH1,SMIM12,MACF1,KCNC4,AVPR1B,TFEB,PDE4C,ATP8B1,CAMK2A
TF:M07250	Factor: E2F-1; motif: NNNSSCGCSAANN	0.0356284	0.0356284	1	ARF5,PVALB,DNMT3A,FAAH2,GPC4,CNGA2,ATP1B4,DEPDC7,RTN4RL2,SDK1,MRPL43,TMEM198,ABCB6,USP24,CAMK2N2,IRF8,GINS2,VPS4A,GRM4,KDELR2,DPP7,RUNX3,CBX4,SLC25A10,RNF215,TGIF2,SLC2A1,OGDH,CEP85,GMEB1,POU3F1,RPS27,KCNC4,AVPR1B,PHOSPHO1,THRA,CORO2B,MEF2B,ATP8B1,GBE1,ZBTB7A
TF:M07250_0	Factor: E2F-1; motif: NNNSSCGCSAANN; match class: 0	0.0356284	0.0356284	1	ARF5,PVALB,DNMT3A,FAAH2,GPC4,CNGA2,ATP1B4,DEPDC7,RTN4RL2,SDK1,MRPL43,TMEM198,ABCB6,USP24,CAMK2N2,IRF8,GINS2,VPS4A,GRM4,KDELR2,DPP7,RUNX3,CBX4,SLC25A10,RNF215,TGIF2,SLC2A1,OGDH,CEP85,GMEB1,POU3F1,RPS27,KCNC4,AVPR1B,PHOSPHO1,THRA,CORO2B,MEF2B,ATP8B1,GBE1,ZBTB7A
TF:M00069_1	Factor: YY1; motif: NNNCGGCCATCTTGNCTSNW; match class: 1	0.0381453	0.0381453	1	HCLS1,CSDC2,PVALB,TPTE2,ZNF212,ACAA1,FAAH2,CNGA2,ATP1B4,RTN4RL2,USP24,GRM4,KDELR2,SEPTIN12,DPP7,LCN15,GRIN2C,RPS27,TFEB
TF:M01078	Factor: c-Ets-1; motif: NNNRCCGGAWRYNNNN	0.0381453	0.0381453	1	HCLS1,ARF5,AMBRA1,ZNF212,KLHDC3,FAAH2,DEPDC7,SDK1,MRPL43,RHBDL1,TMEM198,CHRND,CAMK2N2,CAMKV,SEPTIN12,DPP7,CBX4,RBFOX3,GRIN2C,TPSNRL,CEP85,SMIM12,RPS27,KCNC4,PLVAP,MEF2B,GBE1,INPP5A,ZBTB7A
TF:M01078_0	Factor: c-Ets-1; motif: NNNRCCGGAWRYNNNN; match class: 0	0.0381453	0.0381453	1	HCLS1,ARF5,AMBRA1,ZNF212,KLHDC3,FAAH2,DEPDC7,SDK1,MRPL43,RHBDL1,TMEM198,CHRND,CAMK2N2,CAMKV,SEPTIN12,DPP7,CBX4,RBFOX3,GRIN2C,TPSNRL,CEP85,SMIM12,RPS27,KCNC4,PLVAP,MEF2B,GBE1,INPP5A,ZBTB7A
TF:M00121	Factor: USF; motif: NNRYCACGTGRYNN	0.038801	0.038801	1	ZNF212,SDK1,RTKN2,RHBDL1,ABCB6,USP24,IRF8,GRM4,SEPTIN12,DPP7,SLC25A10,DLGAP4,OGDH,POU3F1,SMIM12,ATP8B2,THRA,MEF2B,INPP5A
TF:M00121_0	Factor: USF; motif: NNRYCACGTGRYNN; match class: 0	0.038801	0.038801	1	ZNF212,SDK1,RTKN2,RHBDL1,ABCB6,USP24,IRF8,GRM4,SEPTIN12,DPP7,SLC25A10,DLGAP4,OGDH,POU3F1,SMIM12,ATP8B2,THRA,MEF2B,INPP5A
TF:M00121_1	Factor: USF; motif: NNRYCACGTGRYNN; match class: 1	0.038801	0.038801	1	ZNF212,SDK1,RTKN2,RHBDL1,ABCB6,USP24,IRF8,GRM4,SEPTIN12,DPP7,SLC25A10,DLGAP4,OGDH,POU3F1,SMIM12,ATP8B2,THRA,MEF2B,INPP5A
TF:M03804_0	Factor: Tal-1; motif: CAGATGG; match class: 0	0.0397432	0.0397432	1	HCLS1,AMBRA1,CNGA2,DYSF,TCIRG1,RTN4RL2,RTKN2,SLC6A9,GINS2,CBFA2T3,SCUBE3,KPNA7,GTF2IRD1,DTX1,LCN15,C9ORF116,MPG,GRIN2C,TPSNRL,RNF215,OGDH,CYTH1,SCMH1,GMEB1,POU3F1,ATP8B2,AVPR1B,PPM1J,TFEB,THRA,NDUFS7,CAMK2A,INPP5A,ZBTB7A
TF:M03804	Factor: Tal-1; motif: CAGATGG	0.0397432	0.0397432	1	HCLS1,AMBRA1,CNGA2,DYSF,TCIRG1,RTN4RL2,RTKN2,SLC6A9,GINS2,CBFA2T3,SCUBE3,KPNA7,GTF2IRD1,DTX1,LCN15,C9ORF116,MPG,GRIN2C,TPSNRL,RNF215,OGDH,CYTH1,SCMH1,GMEB1,POU3F1,ATP8B2,AVPR1B,PPM1J,TFEB,THRA,NDUFS7,CAMK2A,INPP5A,ZBTB7A
TF:M07265	Factor: Nrf2; motif: NNTGACTCAGCAN	0.0411789	0.0411789	1	CSDC2,AMBRA1,ACAA1,KLHDC3,SERTAD2,DNMT3A,FAAH2,CNGA2,DYSF,RTN4RL2,ABCB6,ZFAND2B,CAMK2N2,CBFA2T3,GBP4L,CRELD1,CHRM4,SCUBE3,SEPTIN12,GTF2IRD1,DTX1,LCN15,ASTN2,CBX4,RBFOX3,OGDH,CYTH1,GMEB1,PPM1J,PDE4C
TF:M07265_0	Factor: Nrf2; motif: NNTGACTCAGCAN; match class: 0	0.0411789	0.0411789	1	CSDC2,AMBRA1,ACAA1,KLHDC3,SERTAD2,DNMT3A,FAAH2,CNGA2,DYSF,RTN4RL2,ABCB6,ZFAND2B,CAMK2N2,CBFA2T3,GBP4L,CRELD1,CHRM4,SCUBE3,SEPTIN12,GTF2IRD1,DTX1,LCN15,ASTN2,CBX4,RBFOX3,OGDH,CYTH1,GMEB1,PPM1J,PDE4C
TF:M00965_0	Factor: LXR,; motif: YGAMCTNNASTRACCYN; match class: 0	0.0413982	0.0413982	1	ARF5,CNGA2,USP24,POP4,CBFA2T3,KPNA7,KCNT1,DLGAP4,TGIF2,SLC2A1,OGDH,SCMH1,THRA,NDUFS7
TF:M00965	Factor: LXR,; motif: YGAMCTNNASTRACCYN	0.0413982	0.0413982	1	ARF5,CNGA2,USP24,POP4,CBFA2T3,KPNA7,KCNT1,DLGAP4,TGIF2,SLC2A1,OGDH,SCMH1,THRA,NDUFS7
TF:M00004_0	Factor: c-Myb; motif: NCNRNNGRCNGTTGGKGG; match class: 0	0.0413982	0.0413982	1	CSDC2,LOC420368,ZNF212,ACAA1,DNMT3A,FAAH2,GPC4,CNGA2,DYSF,DEPDC7,RTKN2,VPS4A,WNT5A,CRELD1,RHO,SCUBE3,SLC12A5,KPNA7,LCN15,ASTN2,C9ORF116,MPG,RUNX3,CBX4,RBFOX3,SLC25A10,TPSNRL,KIAA0100,DLGAP4,REM1,SLC2A1,CYTH1,CEP85,SCMH1,MACF1,KCNC4,AVPR1B,PPM1J,TFEB,MEF2B,ATP8B1,CAMK2A,INPP5A,ZBTB7A
TF:M00004	Factor: c-Myb; motif: NCNRNNGRCNGTTGGKGG	0.0413982	0.0413982	1	CSDC2,LOC420368,ZNF212,ACAA1,DNMT3A,FAAH2,GPC4,CNGA2,DYSF,DEPDC7,RTKN2,VPS4A,WNT5A,CRELD1,RHO,SCUBE3,SLC12A5,KPNA7,LCN15,ASTN2,C9ORF116,MPG,RUNX3,CBX4,RBFOX3,SLC25A10,TPSNRL,KIAA0100,DLGAP4,REM1,SLC2A1,CYTH1,CEP85,SCMH1,MACF1,KCNC4,AVPR1B,PPM1J,TFEB,MEF2B,ATP8B1,CAMK2A,INPP5A,ZBTB7A
TF:M00920_0	Factor: E2F; motif: NKCGCGCSAAAN; match class: 0	0.0420879	0.0420879	1	ARF5,CSDC2,PVALB,FAAH2,GPC4,SDK1,TMEM198,USP24,CAMK2N2,GINS2,VPS4A,DPP7,CBX4,RNF215,TGIF2,CEP85,GMEB1,SMIM12,AVPR1B,TFEB,CORO2B,MEF2B,GBE1,ZBTB7A
TF:M00920	Factor: E2F; motif: NKCGCGCSAAAN	0.0420879	0.0420879	1	ARF5,CSDC2,PVALB,FAAH2,GPC4,SDK1,TMEM198,USP24,CAMK2N2,GINS2,VPS4A,DPP7,CBX4,RNF215,TGIF2,CEP85,GMEB1,SMIM12,AVPR1B,TFEB,CORO2B,MEF2B,GBE1,ZBTB7A
TF:M03541	Factor: C-Jun; motif: TGACTC	0.0438142	0.0438142	1	HCLS1,PVALB,AMBRA1,DCHS1,LOC100859837,DNMT3A,DYSF,TCIRG1,RTN4RL2,RHBDL1,ABCB6,ZFAND2B,CAMK2N2,CBFA2T3,VPS4A,WNT5A,CRELD1,GRM4,SCUBE3,KPNA7,KDELR2,SBSPONL,DPP7,ASTN2,MPG,CBX4,RBFOX3,TPSNRL,KIAA0100,RNF215,DLGAP4,TGIF2,OGDH,CYTH1,CEP85,SCMH1,GMEB1,RPS27,ATP8B2,KCNC4,TFEB,PHOSPHO1,NDUFS7,PDE4C,CAMK2A,ZBTB7A
TF:M03541_0	Factor: C-Jun; motif: TGACTC; match class: 0	0.0438142	0.0438142	1	HCLS1,PVALB,AMBRA1,DCHS1,LOC100859837,DNMT3A,DYSF,TCIRG1,RTN4RL2,RHBDL1,ABCB6,ZFAND2B,CAMK2N2,CBFA2T3,VPS4A,WNT5A,CRELD1,GRM4,SCUBE3,KPNA7,KDELR2,SBSPONL,DPP7,ASTN2,MPG,CBX4,RBFOX3,TPSNRL,KIAA0100,RNF215,DLGAP4,TGIF2,OGDH,CYTH1,CEP85,SCMH1,GMEB1,RPS27,ATP8B2,KCNC4,TFEB,PHOSPHO1,NDUFS7,PDE4C,CAMK2A,ZBTB7A
TF:M04632	Factor: SREBP-1; motif: NNNGTGGGGTGAN	0.044752	0.044752	1	HCLS1,DCHS1,LOC100859837,ZNF212,ACAA1,DEPDC7,RTKN2,CHRND,IRF8,GBP4L,SCUBE3,SLC12A5,SEPTIN12,GTF2IRD1,DPP7,LCN15,MPG,KIAA0100,RNF215,OGDH,SMIM12,ATP8B2,AVPR1B,TFEB,CORO2B,KSR2,ZBTB7A
TF:M04632_0	Factor: SREBP-1; motif: NNNGTGGGGTGAN; match class: 0	0.044752	0.044752	1	HCLS1,DCHS1,LOC100859837,ZNF212,ACAA1,DEPDC7,RTKN2,CHRND,IRF8,GBP4L,SCUBE3,SLC12A5,SEPTIN12,GTF2IRD1,DPP7,LCN15,MPG,KIAA0100,RNF215,OGDH,SMIM12,ATP8B2,AVPR1B,TFEB,CORO2B,KSR2,ZBTB7A
TF:M07300_0	Factor: NF-1C; motif: TTGGCNN; match class: 0	0.0448313	0.0448313	1	DCHS1,ZNF212,FAAH2,GPC4,CNGA2,ATP1B4,HS3ST1,TCIRG1,DEPDC7,TMEM198,CAMK2N2,POP4,IRF8,GINS2,GBP4L,CAMKV,CRELD1,CHRM4,GRM4,SCUBE3,LCN15,ASTN2,RBFOX3,GRIN2C,REM1,OGDH,CEP85,SCMH1,POU3F1,PHOSPHO1,CORO2B,NDUFS7,PLVAP,GBE1,CAMK2A,INPP5A
TF:M07300	Factor: NF-1C; motif: TTGGCNN	0.0448313	0.0448313	1	DCHS1,ZNF212,FAAH2,GPC4,CNGA2,ATP1B4,HS3ST1,TCIRG1,DEPDC7,TMEM198,CAMK2N2,POP4,IRF8,GINS2,GBP4L,CAMKV,CRELD1,CHRM4,GRM4,SCUBE3,LCN15,ASTN2,RBFOX3,GRIN2C,REM1,OGDH,CEP85,SCMH1,POU3F1,PHOSPHO1,CORO2B,NDUFS7,PLVAP,GBE1,CAMK2A,INPP5A
