# Supplementary material for: Genetic and neuro-epigenetic effects of divergent artificial selection for feather pecking behaviour in chickens
Source: BMC Genomics. 2024 Dec 19;25:1219. doi: 10.1186/s12864-024-11137-w (PMC11657628; doi:10.1186/s12864-024-11137-w)
Supplement: Supplementary file 2 — Supplementary Material 2: Additional File 2 Take ESM 2 [file 12864_2024_11137_MOESM2_ESM.xlsx]

## Sheet: DMRs
Sort	chr	start	end	width	edgeR.logFC	edgeR.p.value	Test	CG	annotation	geneChr	geneStart	geneEnd	geneLength	geneStrand	geneId	transcriptId	distanceToTSS	ENTREZID	SYMBOL	GENENAME	Seq
1	chr1	73201	73500	300	-3.69841	0.0368626	DMR	12	Exon (ENSGALT00000053187.1/ENSGALG00000039682.1, exon 3 of 15)	1	70097	82102	12006	1	ENSGALG00000039682.1	ENSGALT00000053187.1	3105	426867	HCLS1	hematopoietic cell-specific Lyn substrate 1	ATAGGCTTATGGAATGGTTTGAGCTGGAAGGGAAATTCATAGGATCACAGGGTGGTTCGGTCTCACTCTCTGCGATGAGCAGGGACACCCACAGCTCCACCAGGTGCTCCAGCACCTCTCTGAGCATCCCATGCCTCACCACCCTCAGCGAGAAGACCTCACTCCCCATATCCAACGATTTATCTGGGGGTGCAGCACCCAACTGCCCACCCCCACTCCCCTCCTCCCACCCCTGCGGGGCCGTCGGGGCTCTCCGGGTTCCGGGTGGTGCTGATGGAGGCGGTTCGCTCTGCAGAACGA
2	chr1	73501	73800	300	-3.69839	0.036892	DMR	21	Exon (ENSGALT00000053187.1/ENSGALG00000039682.1, exon 3 of 15)	1	70097	82102	12006	1	ENSGALG00000039682.1	ENSGALT00000053187.1	3405	426867	HCLS1	hematopoietic cell-specific Lyn substrate 1	CATCTCCGAGAAGGAGCAGCGATGGGGGGCGAAGAGCATCGCGGGCTCCGGGCGGGCCGAGCACATCAAGTGAGTGCGGAGGGGGTGGGGGCGTGGCTTAAGTGGGCGTGGTCTGGGTGTTGTTGGGGCGTGGCCAGGATGGGGGCGGGGCTGCCGAACCTCTCAGCGCAGTGATGCGATGCTCTCTGGCCTGCAGCATCCATCAGCTGAGGAGCAAAGTGTCAGAGGAGCACGAGGTCATCAAGAAGAAGGAGCTGGAGAGCGGCCCGAAGGCCTCGTATGGCTACGGGGGTAAATTTG
3	chr1	430801	431100	300	3.29049	0.0376275	DMR	14	Distal Intergenic	1	456388	463442	7055	2	ENSGALG00000043476.1	ENSGALT00000056542.1	32342	396265	ARF5	ADP-ribosylation factor 5	CCATCCCCATCTCCATCCCTATTCCAATTCCCATCCCTATTCCCATCCCCATCCCCATCCCTATCCCCATTCCCAACCCCATCCCCATTTCCCTTCTCCCCACTCCTGCAGGTAACGCAGACCCCGGCAGCCCCCACCCCAGGGAGCAGCGCAGTCCCGCTGCCCGGCACCCCCCCGGCACAGCCCTGAGCCCCCGCTGCTCGGTGCACAGGTTGGAGTGTTCCGTGTTGCCCTGAGTGCAGGCAGCTCCTCCGGCCCCGTCCGAGGAGTTCGGGTCTCTGCCCCTTCCGCAGCTGCTTC
4	chr1	2826901	2827200	300	-3.18268	0.021969	DMR	6	Distal Intergenic	1	2713344	2713453	110	1	ENSGALG00000027460.1	ENSGALT00000044352.1	113558	102465970	MIR6621	microRNA mir-6621	TGTGACGGCAGCCCCCCTCTCGCCGCAAACACAGCATTGCTGGAAAGAGCAGAAGAGCCCCATGAGCGACAGGCTGAGGGCCTCCACGGCTGGCCCCACACCTCTGGGCAGGGCACAGGATGTGGGCACTGCAGGGTGCCACTCTACAGAGCTGCCTGGCGGGCAGGGCTGATCTGGTATGGGCAGGACTTTGTCCTGGAGGCAGTTGGACATTGGGTCCAGAGTAAGCTGGAGTGAGCCCCTGCTGGCCCAAACCTGCCTGCTCTGTACAGGTCCTCACCTTCTTGTTTGCCTGCCTGA
5	chr1	2827201	2827500	300	-3.1827	0.0219644	DMR	12	Distal Intergenic	1	2713344	2713453	110	1	ENSGALG00000027460.1	ENSGALT00000044352.1	113858	102465970	MIR6621	microRNA mir-6621	CCTTGCGTGCGATGGCAGCAAGCGGGAGGACCTCAATTCCTGGTCTTGCTTTAGCCGTGATGTTGGCAGACGTCTGTAGGAGAGAAAGAAAGAGCAGCATCTCATTAGGACAGAAGGACAGGGAGCATCCCCGGCAGGAATGTGGAAGGTGCCCATGGGGGAACTCACCAAGCAGAACTCATGGACACGAATCCCAGTCTCAAAAAGTGTGTGCCCGCAGATGTCCGGGTCGACATCTGCCTGGCCACACAGCGCACACACTGCAGAGGAGAGAGCAAATGCAAGCAGCGGTGAGCAGCT
6	chr1	12728401	12728700	300	-3.1203	0.0426962	DMR	4	5' UTR	1	12724257	12735670	11414	2	ENSGALG00000046379.1	ENSGALT00000087494.1	6970	NA	NA	NA	CTTGCACTGGGAATACTGGCAAACAGAAGCACAGAAGGGTTACTTTTCTGACCAGAAGCAAAAAGCCCCATTACTGCAGTGCTGAGGGAGGGAAGGTCTCTGTGTGCCTGGTGTGCTGTGCCTCAGCAGTCAGGGTGTTCAGGTGCACAGCTCATGGCCATGCTGCACTGCCCGAGCTCAGAAGCAGGACTGCAGCCTCGTTGGGAGTGCTTGGGGTGCTGTGGCAGCGCAGGCCTGTGTCAGTCTGTGCTGGTCCAACACTCAGAACATTTCCCTACACCGCCAGAGGTGGCATTGTCC
7	chr1	49628101	49628400	300	2.31982	0.0320867	DMR	9	Promoter (2-3kb)	1	49627010	49631391	4382	2	ENSGALG00000030101.1	ENSGALT00000079156.1	2991	425183	CSDC2	cold shock domain containing C2, RNA binding	AAGGAAGGCACCAAGCATCATGGGGGAAAACCCACCTGCAGTGGGATTTTAGGTATATGGAGACAGAGTATCACCTATGGATGCACCATCACCCGTGGACACAGCATCACCCCAGCCCACGGGTCACCGGCTGTCCCCCACATACCCAGTGCTGTGCGGACTTACTCAGACACATGGACAAAAATGTCTTCTGTGCCGTTCTCTGGAGTGATGAACCCATGGCCCTGTGAGCGGGAGAACTGCTTGCAGACACCCTTGTAGATGGGCCCGGCAGAAGCACGTGCCGTCCTGCAGGAGGGA
8	chr1	51645301	51645600	300	3.10885	0.0394647	DMR	34	Promoter (<=1kb)	1	51645630	51653703	8074	1	ENSGALG00000012522.5	ENSGALT00000020453.3	-30	396459	PVALB	parvalbumin	CGAGGACTTGACCTTGGCACGGCCGCTCCGACGCAGCCCCGCAGCGCTCCCGTAAGGCACCGCCCCGCAGGGAGCGCCCCCGGCCGGGTCCCCACGAAGGCATCCCCGTACCCCGTCCTTCGGGGGACCGCTCCGTACGCACCGGGGGGAGCGGCAGCCCGTGGCGCTCCGCCACACGCAGCTCTACCCGTGGCTGGCGCCGGGCCAGCCGCTCCCGACGTGCCATCATCCCCACACGGCACTGCAGCTTTGGTCATATGAGCAGAAATGATGAGAAAAGCACTTTTTTAATCTTTTCGC
9	chr1	89537101	89537400	300	-0.998235	0.0245725	DMR	14	Distal Intergenic	1	89540456	89541604	1149	1	ENSGALG00000044332.1	ENSGALT00000086626.1	-3056	NA	NA	NA	ATCACCCTGGCGTTGATCGGAATCGTCCCTTTGGTAATTCTGCTCGTAAATGGCGATGTGCATGAGCACATTCAGCTGTATACGGAGCAGCCGAGTCCGGACATGGCTCAGCCACTGCACGGCACGGAGCAGGGGAGCCAGGGGCCGAGCTGGGAGGCCAAGGGAGCCCTGCTCCTTGATGCCCTGCTGCAGTGGCGGCTCTGGGTCTTGCCCGGAGTCCTTATCCTGTTCTTTGGCTTCCTGTGCTGCGTCAGGAAAACCAACTACTTGCCAGAGAGCAGAAGCAAGTTTGGGGTCTGT
10	chr1	89537401	89537700	300	-0.998232	0.0245709	DMR	22	Promoter (2-3kb)	1	89540456	89541604	1149	1	ENSGALG00000044332.1	ENSGALT00000086626.1	-2756	NA	NA	NA	GTTGCAACCCTTGCCGTCTTCCTTACGCTCCTCTTCCTCAAGATAGCGCAACGTACGCTGGCCGCTGGCGACAGCGACCAGCAAAGTTCCAGCAGCGAGGAGGAGGAGGAGGAGGAGGAGGAGGAGGAGGGAGAGGAAGAGGAAGAGGACAGTGACTTGGACGAGACACGCGACGTAGGCAGAGTTTGGGCCGACAGCACCCAGTGGCCAGCGCCACACGCGGCCGGCAAGTGCCAGCTGGTGGAGGAGCTGGTGGACGACCTTCTTCGTGCCTGCCGAGGAAAAACGTGCCACAGCTTC
11	chr1	89537701	89538000	300	-0.938978	0.0377587	DMR	13	Promoter (2-3kb)	1	89540456	89541604	1149	1	ENSGALG00000044332.1	ENSGALT00000086626.1	-2456	NA	NA	NA	GTGCCCCGGCTGCAGCCGGCCATCGGGGTGGCCTGCGTCTGTGAAGGATGGAGTGCCCAGGAAGACAACGTCATCTACCGCCTGCTCGTGCCCATGAGAGCTCCCCCTGGGCACGCCTTCCGTGTGGAGCTGGGCAACCCAAAGGGGGCATCAAAAAGGAAGTCCTGTCTGCGTGTGGAGCTGGAGTGCATGTGTGCGAGGGAGCGGCTGCTGGGGGACATGCTCTGCTTTCTCCACCACACTCGGAGGGAGCTGAGAGAAAACCAGGAAGCCAGCCTCCTCAACACCTTGTGCAGGGCC
12	chr1	95066101	95066400	300	3.07309	0.0463416	DMR	8	Intron (ENSGALT00000066904.1/ENSGALG00000031990.2, intron 1 of 3)	1	95109133	95290333	181201	1	ENSGALG00000042771.1	ENSGALT00000048548.1	-42733	427964	GBE1	1,4-alpha-glucan branching enzyme 1	TCAGGAGAAAACAGTCAGAGACCTGATACTCCAACTGAACTGCCACAAGTCCATGGGACCAGATGACATTCACCCAAGAGTGCTGAGAGAACTGGCGGAGGTGATAGCTGAGCTGCTTTCCATCATCTATCAGCGCTCCTTGTTGACGGGGGAGATCCCAGAATACTAGGGGCTTGCCAGTATGACTCCCATCTACAAGAAGGGCTGCAGGGAGGATCCGGGGAACTACAGGCCTGTTAGCCTGACCTCGGTGCCGGGGAAGATTGTGGAGCAGATTGCCTTGAGGGAGATGACGCGGCA
13	chr1	95066401	95066700	300	3.07308	0.0463459	DMR	6	Intron (ENSGALT00000066904.1/ENSGALG00000031990.2, intron 1 of 3)	1	95109133	95290333	181201	1	ENSGALG00000042771.1	ENSGALT00000048548.1	-42433	427964	GBE1	1,4-alpha-glucan branching enzyme 1	TGTGCGGGACAACTGGGGGATCAGGCCTAGCCAGCATGGGTTCACAAAGGGCAGGTCCTGCTTGACCAACCTGATCTCTTTCTATGATCTAGTGACCTGACTGGTGGATGAGGGAAAGGCTGTTCGTGTAGTCTACCTAGACTTCAGCAAAGCCTTTGACACTGTCTCCCACAGTATTCTCCTGCAGAAGCTGGCAGTCCGTGGCTTGGACAGGTACACTCTATGCTGGGTAAGGAACTGGCTGGAGGGCCGGGCCCAGAGTGTGGTGGTGAATGGAGTTAAATCCAGCTGGCGAGCGGT
14	chr1	113351401	113351700	300	3.17543	0.0373635	DMR	13	Distal Intergenic	1	113358812	113364043	5232	1	ENSGALG00000032406.2	ENSGALT00000084176.1	-7112	NA	NA	NA	CTGCAGGTAACCTGCCGTGACTTTCACGGCCACCTCTCGGTTGGAGCCCTTCCTCAGCACACACAGCCTATGCTCTGGCGGCAGCCGTGATGCCACAGCTCGGTGCCCTCTTCTGCTTTCAGCTTCTGCAAGCATCACTGAAAGCTCTGGGCCGGCTCATGGTGGTCCTGCTCGAGACAGAGACCAGTGGCTTCTTCCAGAACATAGTCCATGTGAGTACACGTGGGGCAAGGGAGAAAGCGTGGTGCCTGTCGATAGCGGAGACAGAGATCTGGGGACTGAGAGGACGATGAGAGGGGG
15	chr1	113990101	113990400	300	-2.12422	0.0411294	DMR	5	Downstream (1-2kb)	1	113991509	113995521	4013	2	ENSGALG00000045937.1	ENSGALT00000085253.1	5121	NA	NA	NA	GCTGCTGCAAACCTGGTTTGCCTGGGCACTCGCACTGCCAACTGGACCTGCACACCCTACGCAATGACCTGTCCCTCCCCACAAACACTGTCCCTGCAGGAACACAGAACTGCTCCAAGACTGCTATCTGAGGAGACGTGGAGGGCCCATCTGTGCCCTGGAATGGGCAGATCCCCAGGGGGGAAAGCTCCCCGGGCCTCAGTGCTGTCTCCCTGGAATGGGAACAGCAGCAGAGCAAGTGCTGGGCTGCAGGCAATGCTTCCCCTCTGCCACGCTGCAGAGCTCCATTTTCACTCCCCC
16	chr1	123003601	123003900	300	-1.95253	0.021256	DMR	6	Distal Intergenic	1	123009518	123013569	4052	1	ENSGALG00000045698.1	ENSGALT00000089373.1	-5618	NA	NA	NA	GGACTCAAAGCTCCAAGCCTCTGATGGCTGCTCAGCCTTAGCCCCTGCATGCCCGTGGCTGCTCCAGAGCCGTGTGTGTGCCCCCAGGGATGCTGTGGGGCAGGCTGTGTTTTGTCTGCATGTCCTCTTACTGAGTGTGCCAAGGGAGACGAGAGCTGGCAGCACGGTTGCTTTTCCATCCTCAATACCGATACAATTTTCTCCAATGGACCTTGTTCCCACAGCTCTCTGATGACACCAAGGAGCACAGCGAGGCTGACAGAGCAGAGCTGACCCACTGCATCCTGCTGCAGGGTAAGG
17	chr1	123003901	123004200	300	-1.95253	0.0212547	DMR	15	Distal Intergenic	1	123009518	123013569	4052	1	ENSGALG00000045698.1	ENSGALT00000089373.1	-5318	NA	NA	NA	AGAGGAGCTCTGGCAGTGCTTGGCGGTGCCCTGGCCAAAACCTCTCTCACAAACCTCCGGAATGCGTGCGAGTTTCTTGCTAATACAGCGCGGGATTTCCTCTCCGCAGCCCGGATCTGCCCCGAGGAAACGGTCCTGTTTCTGCAGTCTCAGCTGGGCGCTGACAGGGAGGCTGGATGCGTGGCAGCCCTGGGTCTGCTCGGTGCTCTGGCTCGCTCTGATGGTCAGTAGGGCCAGAGGGTTGGGACTTCCAGGGATCCCTTTTGCCATCTCGGTTGTGCCTCCATGCATGCTTCTGTG
18	chr1	170492401	170492700	300	4.76369	0.0143479	DMR	37	Promoter (<=1kb)	1	170492649	170509421	16773	1	ENSGALG00000017031.5	ENSGALT00000027516.5	0	418885	TPTE2	transmembrane phosphoinositide 3-phosphatase and tensin homolog 2	TGCAGGCCACGCTCTTGGTGATGCACCCCCAGGATCCCACCGGCCCACCAAGGCACGCTGCAGGATCACGGTCGACCTGCCGCCCACCAGGACCCCCGGCTGAGGCGACGTGCCGGACGCTTCGCGGAGGGCAGAGACGGGCATCGGAGCGAGGCCGTCGCCATGGCAGCGGGCGGGCCCGGCCCGGCGCAGGTGCGGCCCCGCGGCCCTTTTAACCGCGTCCCGGCGGGGGGGGGGGGGGGGGCTGCAGCGTTTTCCTTCTTCGCGGTTCTGCTTCGGCTCGGCGGGGTGAGCGGGGCT
19	chr1	194343001	194343300	300	-3.33598	0.0244792	DMR	25	Distal Intergenic	1	194348213	194364645	16433	1	ENSGALG00000017334.5	ENSGALT00000028013.5	-4913	419073	DCHS1	dachsous cadherin-related 1	GCGATGGCACCTTCAGCGTCGAGCGCTCGTCAGGAGCAGTGCGGCTCGTCGGGGTGCTGCAGTACGAAGCCAGCGCAGCCTACAGGTTGTCCATTGTGGCCCGAGACAGCGGCGTGCCCCAGCTCAGCTCCACCTTCACGCTCCTGGTACACGTGCAAGCTGAGCACGACAACGGGCCCATCTTTGACACGCTCACCTACCGTGTGGAGGTGCGGGAAGGCGTGCCTGTCTCCACACGCTTCCTGCAGGTGCGGGCCCTGGCACGGGACGCAGAAGATGTGACCCTGACTTACCACTTGC
20	chr1	194351401	194351700	300	3.42656	0.0305941	DMR	12	Exon (ENSGALT00000028013.5/ENSGALG00000017334.5, exon 4 of 14)	1	194348213	194364645	16433	1	ENSGALG00000017334.5	ENSGALT00000028013.5	3189	419073	DCHS1	dachsous cadherin-related 1	GCTCTGTCCTGGGAGTGGTTGGTCTCGAAGCCATGTGGTCCCAACTCAGCCCTCTCCTCGTGTCTGCAGGTGCTCTCTCTGTTGTGCGGGCTCTGAACCGTGAGGAGGTGGTGCAGCACAACTTGACCGTGGTGGCTGCTGACCATGGCTTCCCACGCCGCTCGGCCACGCAGCTGCTCTCCATACTGGTGCTGGATGTCAACGATGAAGCTCCCACCTTTGAGAAGCCTGAGTACGAGGCGCATGTCATGGAGAACCTTCCAGCTGGCAGCCCTGTGCTGCAGGTGCTGGCCACAGACC
21	chr1	194706901	194707200	300	-1.47158	0.0466399	DMR	23	Downstream (<1kb)	1	194699604	194706615	7012	1	ENSGALG00000027982.2	ENSGALT00000043582.2	7298	100859837	LOC100859837	sodium-dependent proline transporter-like	GTCTGCCCAGGCTGGGCCTGGAGCTTCAGGGGCTGCAGCACACCGTTATCGGCTCGCCGTCCCCGCGCACTGCTGGACAGGACAGGGGGGGATGAGCCCACGCGGCGGAGCCTTCCTTGGGGGCTGCCCGGGCCCCCCTGGGCGCTGCCCCCAGCCTGGTCCCGGCGTCCGTCCGTCCTTCCCGTGGCCACCCAGCCCTGCAGCAGCTCTCCCTGCGCCCCCACTGGGCACCCGGCCTGCCCCGACCCTCCCAGCCGGGACCCCGCTTCCGCGGGGCAGGAAGAGAACACAGCAGGCTCC
22	chr1	194765101	194765400	300	3.65971	0.0229788	DMR	8	Promoter (1-2kb)	1	194763293	194763868	576	1	ENSGALG00000026995.2	ENSGALT00000043497.2	1809	NA	NA	NA	GCTCCCCCCTGAGCTGCTTTCAATAAAGACCCCCCCCCCTCAGCCCCACGCCTCCTGTGCTCTGCTGTCTGCCCCCATCCCTGGAACTGCTGCTGGGCCACGAGTGCCATCCCTGTGCCCTGGGGTCCCTGGGATGGGGGGTGGGTCCCAACCTGGCACTGCGCCCCTGGGTGACACCTGGCCAGCACCAAGTGCTCTGTGGGGACGTGGGGGGGAGCGGGGGACACTGCAGGGATGGGGCCAGTGGAGGAGGTGAGCATAGGGATGGGCACGGGGATATGGCAGAGCGTGGGGATAGCG
23	chr2	437101	437400	300	-3.55876	0.0270635	DMR	13	Exon (ENSGALT00000058788.1/ENSGALG00000033417.1, exon 88 of 108)	2	445050	446477	1428	1	ENSGALG00000045581.1	ENSGALT00000088857.1	-7650	420368	LOC420368	GTPase IMAP family member 8-like	TTCCGGGTCCCCCTGGTGCCCTCTGCAATGCCAGCACCGGAGATGGAGCCAGAGCTCACCGGGAGGTGCAGGCCTGCTACCTGCGCCCCTGCCCAGGTAGGGGATCGGCACAGGTGTGGGGCAGTGGGGCCATACCCACTCCTCACCCTCTGCTCTGCCACAGCTGAGTGTTCCTGGAGTGCCTGGAGCTCCTGGGGCGGCTGCTCCTGCAGCTCCCCACTGCAGCACCGGTACCGGCACCGGCATGGCACCGGCCTCTGCGTGGGGCTGGACGTGGAGCTGCACCCCTGCAACACCTCG
24	chr2	437401	437700	300	-3.55877	0.0270556	DMR	6	Exon (ENSGALT00000058788.1/ENSGALG00000033417.1, exon 89 of 108)	2	445050	446477	1428	1	ENSGALG00000045581.1	ENSGALT00000088857.1	-7350	420368	LOC420368	GTPase IMAP family member 8-like	GGATGCTCTGGTGAGGACGGGGATGTTGGAGATCCTCCTGCCCCAGCACAGCCCTGCCCACATCCTGCCCATACTGCGTGCTTCCTGCCCATCTCGGTGACACGTGGGGTGCCCCTGCCCATCCTGTGTGCCCCTGCCCTGGCCCTGTGCGTCCCCATGTGCTCACTGGGGTGTCCCTTCCAATCCCTGTGCACTCACTGGGGGATGACCCTTCCTGCCACCATACACTCCCTGCCCGCACCCTGCCTATCCCACTGTGCACTGGGATCTCCCAGCCCCAACCCCACACCTATCCCCACA
25	chr2	480001	480300	300	3.71463	0.0310047	DMR	18	Distal Intergenic	2	484488	490975	6488	1	ENSGALG00000044014.1	ENSGALT00000089360.1	-4188	420369	ZNF212	zinc finger protein 212	GCTTCACGGTTCCCCCACAGCCACAGCGCTCCCATGGGGATGCGGGGACCCCCCCAGGACAAGCCCTGAGATGAGCGCTGGAGCCCAGAGGGGCCGTGGCCCCGAGTGCCCCCATGGCCGCGCTGCGGGAGCTGCAGGGTGAGCGATTGGTGCCACCCAAGGAGGGTCTCTTGGTCGTTGTCCCCATGGTGGGGACACGGGCACACGGCCACGTGCTGCCATCAGGGCGGCTGTCCCCCGGCACACGGCTCTCTGCAGGGCTCACCGTGGTCCCTGGAGAGCATAAGAGATCCATTAGTG
26	chr2	4745401	4745700	300	-3.60612	0.0129618	DMR	1	Promoter (1-2kb)	2	4735739	4743813	8075	2	ENSGALG00000005860.4	ENSGALT00000009422.4	-1589	770094	ACAA1	acetyl-CoA acyltransferase 1	AATCTCCCCTCTTTAGTTTAAAACCATTCCCCCTTGTCCTATCAAGACTTGAGACATTCATTGGCTTCCAGGGACCCTGTACTTGCTCCCCCATAGGTTTTCCAGCAGACCAGTGTTGGTCAAAGAGACTGGAACCCAACTGTGGTTTAAACTTTCTCCTGCAGGGCTGATGCCACTCAGAGTGGTGGGCACCCAGCAGCTCCTCTCTGCCTAATTTTAGGGACTCCTCCTGCAGCTCCACACACACACACACACACACACACACACACACACACACACACACACACACACACGTCAACA
27	chr2	4745701	4746000	300	-3.6061	0.0129507	DMR	17	Promoter (1-2kb)	2	4735739	4743813	8075	2	ENSGALG00000005860.4	ENSGALT00000009422.4	-1889	770094	ACAA1	acetyl-CoA acyltransferase 1	CGGCTGCTGCATAATTGTGCCCGACTCCATACTTTGTGCCGAGTCAAGCATCACTCCTTGATTGTAACCGCTTAAGGCACAGGTCAGTATTGAACGCCGCACCGCTGGAGATGCTGCCGCCTCCAGACGGGTTCCCTCCCCCTCGTGACACCTGGATCCCCCATCTCTGCAGTCCGAGGATCATCTCCTCTAGCCTGGCAGAAGCCTGGTGCGTTTCTCTGTGGGGAGCGGTGATGGTCACTGCGCGTCTGCTTCCTCCGCTGGTCCCGGGGTTGCTGGTAGGGGGACAGATGCAATCCA
28	chr2	68052301	68052600	300	3.58019	0.0255836	DMR	13	Promoter (1-2kb)	2	68054394	68054503	110	1	ENSGALG00000026972.1	ENSGALT00000042824.1	-1794	102465410	MIR6698	microRNA mir-6698	TGATCGGCTGCAGCTCCCGCATCAAGGCCTCCTCGTCCAGGCCGTGCTCGCAGAGGAAGTTGACAGTGGTCCACTGTCCCACTTCCACCTCCCACCAGTCACTGCTGGATGCCTCCTGGATCTCATCCTGCAGCCAGTGAAGCAGGGGCTCGAGGTCTCCCTGATGGTCTTTGAAGAAGGCAGCCCAGACCTCGGCGGGGAAGTTGTGCTCAGGTGGGATGAGCACCGGCTCTGCAGGCCCCTGCTCGTCCTGCAGGCTGTCCTCAGAGTGTGCTGCGGGCTGCGGGACAGCACACTCGA
29	chr2	68052601	68052900	300	3.49913	0.0326109	DMR	15	Promoter (1-2kb)	2	68054394	68054503	110	1	ENSGALG00000026972.1	ENSGALT00000042824.1	-1494	102465410	MIR6698	microRNA mir-6698	GGTAGTCGTCGTCCGACCTCTCCGAGTATCGGATGGTGGTGATTTGGTGCCCGCATACGGCACAACTCGGCTTCTTGTTTGCCCACCAGATGGCACAGCCGTAGCAAAGCTGGTGTTTGCAGGGGGTCACATAGGTGACATCCTCCCGAATTTGCCCGCAGATGGGGCAGGTCCAGTTGGATGCCCCATCCATGGCCCCGGGCTGTGCGGTGGGCTGGGAGAGCTGAGGTCGGGAAGCTGCTCCCCTCACAGGTACTGCAACAGGCAGAAGGTGTTACGAACTGCAAAACAGAGAGAGAG
30	chr3	4276501	4276800	300	-4.20422	0.0274882	DMR	5	Intron (ENSGALT00000055170.1/ENSGALG00000040005.1, intron 12 of 14)	3	4281273	4300726	19454	1	ENSGALG00000008536.5	ENSGALT00000013911.4	-4473	421251	KLHDC3	kelch domain containing 3	AGGCTCTCAGCTGTGCTCCTGCAACACAGAGGCAAGGAGAAGGTTCCTGTGCCACGTGCTGCTGCTGCCACACTGTGCTCTGGGCTGAGCGAGGAGCACACCTGCCCGCCTCCCTCCCTGGGCTGGCTGCAGCACTTTTGTTCTTCTTGCCCCGTCTCACCTCTAGGTTGAAAACTGAGATCTCTGAAGGGCTGAGCAGCTCTTCCCTTACCTGTGCTCTTCTGCTATTTCTATTCTTGTCTTCCTGTTGGTGAAAGCTGTGCTGCCCCCAGGAATTCACACTTGTGCGCTCTCTCTCTG
31	chr3	4276801	4277100	300	-4.20423	0.0274755	DMR	3	Exon (ENSGALT00000055170.1/ENSGALG00000040005.1, exon 13 of 15)	3	4281273	4300726	19454	1	ENSGALG00000008536.5	ENSGALT00000013911.4	-4173	421251	KLHDC3	kelch domain containing 3	CAGGGGAAGGTTCAGGATGAAGGAACGAGAAGAAATGTGGCAGAAAATAGAGGAGCTGGCCCGGCTGAACCCTCAGGTGTGTAGCAGCAGGACTTGGGACAAAATGGAAAAGAATGTGCTGGGGGGGGGGGGGGGGACTTGGCTGGCTTCCTCATCTCATGAGAGCAGGCTGCAGCACCTGGTGCCAGTCCTGTGCATACAGCTGCAGTGTTGGTCTGTCCCTTTCAGGCTGTGTTTCACCAGTCTGGACTTCAGCAGCATTGACCTCTAGATTATGCTGGTCAGGGTGTGTGTATTCGT
32	chr3	9819301	9819600	300	3.72351	0.0371612	DMR	7	Downstream (2-3kb)	3	9822328	9840651	18324	2	ENSGALG00000026298.2	ENSGALT00000044202.2	21051	421276	SERTAD2	SERTA domain containing 2	CATCCTACTGCAAGAATGGAGTCCCACCACACGGTGAAGCTCAGCAGTGTCTGTTTCCGTGCACCTGAGATGAAGACCTTCAGCACTCAGAGCCGAGCAGCCTCACTGCCCCCCCTGGACTGCAGCCAGGTCTGTTTTTTTCCCCCCATCCCTCCCTTGAGCACACAGCAACTCAGCCGGCCCTACTCCCCTCTAAGCCTTCTTCCCTGCTCCCCATGGGGGACCCGCTGAGGTTCCCATTGTGCCTGTAGGTGTCAGCCCCCGCTGCAGGGAGAGGTGTTGAGGCGGAAGGTCATGGCA
33	chr3	105075301	105075600	300	2.93951	0.0462736	DMR	10	Distal Intergenic	3	105054018	105065491	11474	2	ENSGALG00000041454.2	ENSGALT00000073317.1	-9811	421991	DNMT3A	DNA methyltransferase 3 alpha	GGTGCATGGGGTGGGGGTCGGCGGGGGTCGGCAGAGGGTGCTGGGGGCTTCCACCCCTCCTTGGTGCTGTTTGCAAAGTGAGGGGGGGGGAGGGGAAGGAGGGGGTGCAGGATGCAAGCTGGGGGTGCAGGATGGGGACCAAGGCACAGGATTGGGGACCGTGGGGTGCAAGCTGGGGGTGCAGAATGCAACGAGGGGACGGGGGGTGCGGGATGTGGGTGCAAGCCGGGGGTGCAGGATACAGGTGCAGGGTGCGGGACGCAGACCAAGGCACAGAACTGGGGAGCAGGGCTGCAGGCT
34	chr3	105075601	105075900	300	2.93951	0.0462627	DMR	10	Distal Intergenic	3	105054018	105065491	11474	2	ENSGALG00000041454.2	ENSGALT00000073317.1	-10111	421991	DNMT3A	DNA methyltransferase 3 alpha	GGGGGTGCGGCACACAACCTGGGGCTGTGGGCTCTGGGGTGGTGATGGCACAGGGCTGTGTGATGGCACAAGGCTGTGCGTACGGGACGTGGGCTGGGGTGCAGTGCCCCCCCCCCCCACTCCCCCACTGCCTGCACACAGCGCAAGGTCTTTCCCCGGCCCCTCCCTCGCCAGCTGCCAGGGAGTCTCCATGGGGAACCCCGTCCCCATCCCTGTCCCTGCAGCACAGAGTCTGCCATGCCCCATGCCTGCAGCTCTGGGGGATCCCACACCAGCGCCAGGACCAGGCATGGCCACACG
35	chr4	1054801	1055100	300	3.60713	0.0349325	DMR	15	Exon (ENSGALT00000056170.1/ENSGALG00000036539.1, exon 2 of 5)	4	1036330	1037649	1320	2	ENSGALG00000030618.2	ENSGALT00000064480.1	-17153	NA	NA	NA	ACTCTGCAGGCCCCCGCAGCCCCCGGCGAGGAAGAGGAGGGCGACTCACATGTGATGAAGTAATCCTGCTGCCGCTTGAACTCCAGGCCCATGTAGTTGGGGCTGAACTCCTGAAACTTGATGGTGAAGCGGATCTCCTGCTCGGGCCGGTTGCACGTCACCAGCACGTTGGGGTCCATGACGGTGCTGCAGGCATCTGCCTGGTCCTTTTTCACCAGGTACAGCTTGTAGTACTCGTAAGGCTTGGACGGCTCCGCCTTGGGGCAGATAATGTCCAGTTTGTCCCCAATCTCCGGGTAG
36	chr4	1829101	1829400	300	-3.39967	0.0197782	DMR	9	Exon (ENSGALT00000045205.2/ENSGALG00000028084.2, exon 9 of 11)	4	1825949	1830475	4527	1	ENSGALG00000028084.2	ENSGALT00000045205.2	3153	100859568	FAAH2	fatty acid amide hydrolase 2	ACATGGGGGGACATTGCAGTGTTTCTACCTCCTTGCAAAGCCACGTGGGTGTCAACTCCCCGCTGTGCATCTCAGGGCATGCTGCAAAGGGGGATCTGTGTGCAGTAGCATCCCAGCACTGCTGGGTTAGCAGCACTGGGTTAGCAGCATTGCATCACCTCCCCGAGCATCACCTGCTGCTTTGCAGCTGGAAGAAGTCGCGATGCCTGCAAAGGGAAATGCATGCAGGGCTGCTGCTGCAGGAGGTGTGCGTGTGCTTGCAGGAGGCGCAGTGCTTCACGGAGCTGCTGGGGGACCACG
37	chr4	1829401	1829700	300	-3.27867	0.04154	DMR	12	Exon (ENSGALT00000045205.2/ENSGALG00000028084.2, exon 9 of 11)	4	1825949	1830475	4527	1	ENSGALG00000028084.2	ENSGALT00000045205.2	3453	100859568	FAAH2	fatty acid amide hydrolase 2	GGAAGCCGGTGTGGCCGCTGTGGGAGCTGCTGAAGTGGCTGGTGGGGATGTCCTCGCACACACTGCCAGCCATCGGTAAGCATGGGGAGCCCTGCAATTAATGGGGAGCCCTCGTTAGCGGTGCTGTGCTGCTGGTTAATGAGTGCTGAGAGTGCTCTGCTCCATCCTTCAAGCCGTGGGTGGGCTGAGAGCCCATATAAATGGTGTAGGGCACTGCGCCGCATGCCGCACACCTGGTGTAACCTACGGCCCTGTTCTGCCCTCACCCTGCAGCCCTGGGGCTGACGGAGAGGGTGATGA
38	chr4	3859501	3859800	300	-5.20532	0.00131124	DMR	7	Distal Intergenic	4	3792298	3853513	61216	2	ENSGALG00000006080.5	ENSGALT00000080604.1	-5989	422234	GPC4	glypican 4	GCTGCAGAGCAGTTCTTGTAATTACGGATATTATCATCACAGTTATCACTGCCATGCCAGCATATACAAGCACTCCTCCTCCCTAGAGGTGCCTCTGTGGCAGTCCCTCTGGAGGTGACACCCGGCACATGACACCCCACGGCAGCTGCCACCACCCCCCCCCCCGTGGCACCCGCACCCTCTGAGTGCCCCATGGCAAAACGGGGCCATCCTCCACCTCTGCAGCCTTCACCCTTTGCTCCCCGGGAAAGGCAAATAATCAGTGGGGGAGAAAACCTTCAGCTTCACAATGCAGCAACA
39	chr4	3859801	3860100	300	-5.07495	0.00592491	DMR	10	Distal Intergenic	4	3792298	3853513	61216	2	ENSGALG00000006080.5	ENSGALT00000080604.1	-6289	422234	GPC4	glypican 4	GCACGAGGGGAAGCGGGAGGTCGGATGCTGGCTTCCCCCGAACACCACCGCAGACATGGAGTGGGGGAGCTGGCGACAAGAGCTTGCCTCTATTTCTGTGCCCTTCTTTTTTTTTTTTTTAACTATCTTTTTTTTTCTTTGTGGTTGCACATTTGGTGTCTGCAGGGCGGTTTCTGTAAACACGAGGCAGCGTATGTAATACTAAATAAAGCAGCATGCAAATCCCATAGCCACATTGGCAGTCCGCAGACATGCAGTGTTTAAAAGGTGCAAGACCCACATCTATATTTACTCCTTCTC
40	chr4	10965601	10965900	300	-3.42537	0.0275407	DMR	4	Distal Intergenic	4	10960845	10962293	1449	2	ENSGALG00000007282.5	ENSGALT00000011797.5	-3309	771609	CNGA2	cyclic nucleotide gated channel alpha 2	GCTGTCCACACAGCAATGAGAAAGCAAAGGTTTGTGACAAGCAAGGGGTCAAAGCCAAGCACAAAAAGCTCAGACAAGAGCCTATGCAATAGCTCTCCAGCTTCCTTCCATGCTCTGGAAATGCATAGCGCCCGACCCTGCCCCGCAGCCTGGCCCCAAACTGCTACCTGGCCAGGGCTTGTCTGCCTTGGAAAGGGGGGGCAGCCAGCTGTTCCCCCCCATATGCAGGAGTCCCTCTGTGCAGCTCCAAGGTCTCATCCTGGGTCGAGTGGGTCCTGCAGTGGATAAAAGGGAGGCTCA
41	chr4	10965901	10966200	300	-3.41812	0.0311723	DMR	7	Distal Intergenic	4	10960845	10962293	1449	2	ENSGALG00000007282.5	ENSGALT00000011797.5	-3609	771609	CNGA2	cyclic nucleotide gated channel alpha 2	TGGCTTCATTGCACATCTCAGTGCCAGCCCACACCCTGCTGGGGGAGCCAGGGGAAGCAGGCAGCTGGGATATGCCATTGTGCCCTGAGATTCAGCCGTGCCACACTAACACCACCCTCTCCCGAGCCATCCTGACCTGCTCGTGCTGAGCTCCGTGCTCTGCGCATCAGTCCTGGCTCTGGTTGGTAGGGGTGGGCAGGGGCCAGGCAGCTGCAGGCCGTTACTCCTGGCCATCATCCTCTCAGCGAGCTGCCCCAGGGACCTAGGAAGGGCAGAGAGCAGGAAGGCAGGGAGCAGGAG
42	chr4	16513201	16513500	300	3.00082	0.0431006	DMR	14	Promoter (<=1kb)	4	16507389	16513395	6007	2	ENSGALG00000008593.5	ENSGALT00000047228.1	0	422365	ATP1B4	ATPase Na+/K+ transporting family member beta 4	TTTCCAAAAGCAGAGCTGCCGCCTTCCCCACCGTGACATGAGCTGTGGCTGCAGACCCCGACACTTACCGGCCCCCGGCGGGTGCCTCCCTCAGAGGCTGTGTTCATCTCCATCCCCGGCTCTGAAACGCAGACAAATGCAAATGTTAGCACCGCAGGAGCACAGGGCCGAGCCCAGCAGCTTCGTGCCCACCATGGGGCCCCCAATCCCCCCCGCAGCCCCCAGCCCTGCTGCTGGCTCCAGCTGACCCATGAGGCCAGGAGACCCCCGACTGCTGCAGCCAGCGAACTGCACTGCTTT
43	chr4	61856101	61856400	300	3.10318	0.0408706	DMR	13	Promoter (<=1kb)	4	61837221	61855748	18528	2	ENSGALG00000037329.2	ENSGALT00000061044.1	-354	NA	NA	NA	TACAGGGGGTCTTCTCTCAGAACACAGCTCACCAAACACACGGGGCACACACAGCCCTGGCTACAGGACGGTGCCCAACATCTCACCATCGCCAAGAAGCCCCACGGAGCACACAGCTCCCACCAACGCCTGAGCTACAGGCGGGCCCACCCGGCTGCAGCACAACATCACGTCTCTGGGAGCCCAGGGAACAACCTCGACCCACCGAGCGGGGAGGTCGCTCCAGCTACAAGCAGCACCTCAACCTGCACCCTCTAACGGGACAGGGAGGGGTCATTCCCACCAACTGGCTGGCTAAAG
44	chr4	61856401	61856700	300	3.10317	0.0408757	DMR	11	Promoter (<=1kb)	4	61837221	61855748	18528	2	ENSGALG00000037329.2	ENSGALT00000061044.1	-654	NA	NA	NA	CAGCCTCCCCAGACCTGACTACAGCGGGGCTGGGCTGCTCTGGGGACAGAGGGCTCAACAGCTTGTGACACGCACCCCGAGTACAGGGCCGTTGCATTGACTGGCCACCAGCAGGCGGCCACGCAGAGACAGGCCGAAGCCCTGGCTACAGGGTGGCCATGGCCACTGAACTATCTTGTGGCTCTCATCTGTCCTAAAAAAAAGGGGGCGTGACAGGACACTCGCTGCGCTCATGGGACTAAGAGGGAACATCCCACTTGTGCCACGCATCAAGTCCTCCATTCCCCCCTGGGAAGTCCA
45	chr4	61856701	61857000	300	3.10317	0.0408802	DMR	8	Promoter (<=1kb)	4	61837221	61855748	18528	2	ENSGALG00000037329.2	ENSGALT00000061044.1	-954	NA	NA	NA	AGCTAAGCTGCAGCCTTTTTTGTGGAGGCCTAAAAGGGAAAGTTCAATTGCACAGTCACTCCACAAACACAAACAAGGAAAGGAAGGGGAACACACACACAGATGTGACTTTCCAGAAGGGAAGGACAACGCAGCGCAGCCTACACCTGGGAATAAACCCACAACCACAAGCAACAGGAAAGAGCCTGTGACGTGACCCCAGGCTGCACGGAGGCCACAGACCTCAACGTGCCAAGAGGGTTCTGAGCTAAGGCAAAGGGCTGTGACACGCACCCCGAGTACAGGGCCGTTGCATTGACT
46	chr4	78614701	78615000	300	4.59574	0.0255536	DMR	4	Distal Intergenic	4	78622367	78623329	963	1	ENSGALG00000014934.5	ENSGALT00000024087.5	-7367	422840	HS3ST1	heparan sulfate-glucosamine 3-sulfotransferase 1	TGCAGTAAGTTGAGGGCTTTCTCTGTTCCAAGACTGTTCCTCTTTGGGGGAGCAAAAATATCTGGGAAGTCCCCTGAATACCAGTCTTGAGTGGTGTGGGGATGGGGTGCCTGCAGGGACATCCTCTTGGCACGGGAGACCCCTTCACTGCCTGCTCTCACGGTGAGCCTCTGCAGTGTGTGTGGCGAGTCGTGCTTAGTAGAACAGGTTCTCTTCAGTATATGCCCATAAATTGTCTGGCTTTCAAACTCCATATGCAAATGATAAAATATTACTATATTTTATTTATTCACATCTGCC
47	chr4	78615001	78615300	300	4.59572	0.0255236	DMR	3	Distal Intergenic	4	78622367	78623329	963	1	ENSGALG00000014934.5	ENSGALT00000024087.5	-7067	422840	HS3ST1	heparan sulfate-glucosamine 3-sulfotransferase 1	TTCGCAGTTATATATCTGCCAGCATTTCTTGCGCTCCTGAACAAGTGCATTTCCCACCTTGCTCAGAAATGAGCACCTTTCAGTAACAGTGCAGCTACTGGCATCAGCTGTAGCTCTCTCACATATCCAGCCTTTCAGCACCCACCTTTTTTTTCTTTTTTTTTTTTCCCTTTCCCTTTTTGGAAAATGCAGGTTTTTTGATAGTACACCATCAAATGAGTGCCTGCAGTAGGTCAGTACCAAGATTATACATCTGAAGCCGAGCCAGCTGCTGCAGTGGGGAGGCACTGGTTTAACAAA
48	chr4	91247401	91247700	300	2.30844	0.00263459	DMR	25	Exon (ENSGALT00000025946.7/ENSGALG00000016105.7, exon 25 of 46)	4	91217010	91267485	50476	2	ENSGALG00000016105.7	ENSGALT00000025946.7	19785	425353	DYSF	dysferlin	TCCCTGCAGGAGCACCGCCGGGACCCACAGCAGCACTCCAGCACGTGGATCAGCACCAGCCCCCATCCCGCCGCTCTGCTCATTGCGCACCGACGCTGGGAAGCTGCTGAGCCCAGAGGGGACAACAGCGCTGAGAACGGCCGCAACCCTGCTGGGGTGGAGCAGGAGGAGAGGCTCACCTTCTCCCTCTGGATGAGCTCGAAGGCAGCCAGCAGCTCGCCGACGTTCCTGCCGCCTTTGAGCACGGGGTGCCAGGAGAGGCGCGGCGCGCGCTGCAGGCTGGGCCGGCACACGCAGCGC
49	chr5	270901	271200	300	2.82866	0.0397218	DMR	1	Promoter (<=1kb)	5	265260	270932	5673	2	ENSGALG00000036069.1	ENSGALT00000064803.1	0	395472	TCIRG1	T-cell immune regulator 1, ATPase H+ transporting V0 subunit a3	TTGGGGTGGAGATCGGGTGGGTTGGGGTGGTGGGATGGAGATGGGATGGGTTGGGATGGAGATCAGACAGGTTGGAGTGATGGGATGGAGATAGGATGGCTTGGGGTATTGGGATGGGTTGGGATGGGGATGGAGTGGGTTGGGGTGGTGGAATGGGATGGAGATGGGATGGGTTGAGGTGGTGGGATGGAGATAGGATGGGTTGGGGTATTGGGATGGGTTGGGATGGAGATGGAGTGGGTTGGGGTGGTGGAAAGGGATGGAGATGGGATGGGTTGGGGTGGTGGGATGGAGATAGGA
50	chr5	5747101	5747400	300	1.9178	0.0130255	DMR	11	Distal Intergenic	5	5790040	5791347	1308	1	ENSGALG00000044298.1	ENSGALT00000088714.1	-42640	NA	NA	NA	CCGAGAAAGGGGGAAAGGGAGAAGGGGAAAGGGTAGGGAGATAGCAGATGGATCTACAAACAGAACAGCGGCAGCGATCTGAGAAGGAACATTCCTTTACTAAGGATGATATCAGAATGCAAGATAACACAATATGCCACAGTCCAGTTGGAACTGAGGCCAACAAATCAACCAAAATGAGAGAGACAGTGCCCAAACCGAGGCCCTTCCTCGAAAGCTGCAGGCGAAAAGCGGCAAGGGACCGCATGCTCCTCGACAGCGACCAAAGAGAGATCCTCCGCCAGGAGCTCCACCTCTCTT
51	chr5	7083601	7083900	300	2.02997	0.00927867	DMR	14	Distal Intergenic	5	7058582	7067060	8479	2	ENSGALG00000011681.6	ENSGALT00000019095.5	-16542	421593	DEPDC7	DEP domain containing 7	ACAGTGCCCAAACCGAGGCCCTTCCTCGAAAGCTGCAGGCGAAAAGCGGCAAGGGACCGCATGCTCCTCGACAGCGACCAAAGAGAGATCCTCCGCCAGGAGCTCCACCTCTCTTCCTCTGGGTGCAAACTCCTCTGGGGAATGCAGCCTCGCCGCCCCGAGAAAGAAGCACCCAGAAACAGCGGTCCACAGATCCGGAACATTGACTGTTCAACTCCCAGTGCTTTACACGATCTTATCCTGTGGAACACCACTTTTCCCTGCTGAAATACACAGCCACCTCCACAAAGCTCACAGGCT
52	chr5	7083901	7084200	300	2.07568	0.00585165	DMR	5	Distal Intergenic	5	7058582	7067060	8479	2	ENSGALG00000011681.6	ENSGALT00000019095.5	-16842	421593	DEPDC7	DEP domain containing 7	CCTGCAAGCAAGGTGCTCCTTGCTGGGAACAGCCAAGGCCCAGGGAAGCAGCTCGGAGAGGAGGGAAACTGCAGGCCCAGCAGCTTCTCTGTCCCCAGCACATCACATAGGACAAAAGAAGAGCAGCTCATCGCAATGATTCTTCCTTTTAGCTGTCCTGAACTTTACTTCTCTCTGCCTGCTGCCTCTTGGAACGTCTCCCAGGATCGCTGTGCTGAGCATGACTCTTCTTTATCTTAAACACAAGGCATTGACCCTACCCCCGCTCTTCATAAACATATATATATATGCACATCTACA
53	chr5	16854601	16854900	300	-2.64941	0.0219484	DMR	11	Distal Intergenic	5	16838668	16841925	3258	2	ENSGALG00000029566.2	ENSGALT00000080216.1	-12677	NA	NA	NA	GGGGTACCAGCAGGGCTATTCTGGAATGGTGCCTTCGAGTGCAATGGCACCGAGCCCTCCCTCTCCGCTTGCACACAACAGCCTCCGCACATCCAGAACTGCACCCAACCCGCTACCATCATCTGCTCCCGTAAGTGCTGGCTCTGCAGGGCTACATCAGCCCCAAACCATGTGGTGGCCTGGGGACTTTCCCACTCCACCAACTCCAGCACCTCTCTCTGCTGCAGCCTACAGCGGGTTCCGGCTGGAAGATGGAGTCTCGGTCTGTGATGGGCGAGTGGAGGTGGAGGCACGAGGGGT
54	chr5	16854901	16855200	300	-2.64941	0.0219431	DMR	14	Distal Intergenic	5	16838668	16841925	3258	2	ENSGALG00000029566.2	ENSGALT00000080216.1	-12977	NA	NA	NA	GTGGGTGCCCCTGTGTGCCACTGCCTGGGACCTGCCTGACGCACACGTCCTCTGCCACCATATGGGCTGTGGCACTGCTGTCTCCCTGCCCCCACCCGGCCATTTTGGGACAGGGATGGGGATGCTGCGGAGCGGTGCCTTCAGATGCATTGGGAACGAGCGGCACCCGGGCCAGTGCCCCGTGGAGGTGCTGGGGCAGCCCGCCTGCCCCCCCGGGCACACTGCAGCCGTCAACTGCTCAGGTGGGTGTGGGGGCCGTGGGGACCCCCAGCAGGTGGGGAGCACTGCCCAAGCCCACGG
55	chr5	16872601	16872900	300	2.27175	0.0164961	DMR	12	Distal Intergenic	5	16838668	16841925	3258	2	ENSGALG00000029566.2	ENSGALT00000080216.1	-30677	NA	NA	NA	ACCTACAGTACCTTCTCTGTGCTGCAGCCTACACCAGGTTCCGGCTAACAGATGGAGTCTCGGCCTGCACTGGACGAGTGGAGGTGGAGGCACAAGGAGTGTGGGGGACCCTGTGTGCCACTGCCTGGGAACTTCCTAATGCACAAATCCTCTGCGACCACCTGGGCTGTGGCTCTGCCTTCTCCCTGCCCCCTCCTGGCCACTTTGGGATGGGAACCGGGATGCCGCGGAACGATGCCCTCAGATGCAGTGGGAACGAGCGGCACCCGGGCCAGTGCCCCGTGGAGGTGCTGGGGCAGC
56	chr5	17002201	17002500	300	2.28095	0.0340777	DMR	14	Promoter (1-2kb)	5	16999644	17004311	4668	2	ENSGALG00000007381.4	ENSGALT00000011936.4	1811	NA	NA	NA	GCCACTGGGGCCACCAGAGAACCAATGGGCACAGGTATGTAAAAACACTAGAAACACGGGGGGCACTGGTGTCACTGAGGTTGCAGGGGAAAGGTGCAGGGGACCTACCTCAGGGAGCGATGTCACCATCTGGCACCTTACGTGCAGGAGGTGACATCGCTCCAGCACAGGCAGGGGTGGGGGGATGCCTTACCCATGTCGTGCACCTTGGCCACCACGTCCACGGCGAGGTCGAGGTGCAGGCGTGGCAGGGCCACGGTAGTAGGGCGCACGGGGGTGTTGGCTGCCCGCTGCAGCAGT
57	chr5	17019901	17020200	300	-3.92014	0.019528	DMR	5	Exon (ENSGALT00000032673.4/ENSGALG00000020479.4, exon 6 of 13)	5	17011586	17016831	5246	2	ENSGALG00000032903.2	ENSGALT00000057021.2	-3071	425201	RTN4RL2	reticulon 4 receptor like 2	CCATCATCATCACCCTCTACAACGGGGCCTTTGACTCCTCGTCTGCCATCTTCCTCATTATCAAGGTGGGCATGGGGTGAGGAACGCCTCAGGCACCAGATTTGCCTGTTCATGGCATGGGCACTGGGGTGGGCTGGGGACAGATGAGGGCACAGCTGGGGTCTGACATCTGTAGTGGCACTGGGCAGTGACCAGTGGCCAGCATGGCATGGTGGCAACCTGCACATGTCCCCAGGTGCTGCATGAGCATGGACTGTCCCTGCGGGCCATGTTTTTCTTCATGGCAGCCTGCAGCGCCTG
58	chr5	17020201	17020500	300	-3.92015	0.0195349	DMR	3	Exon (ENSGALT00000032673.4/ENSGALG00000020479.4, exon 7 of 13)	5	17011586	17016831	5246	2	ENSGALG00000032903.2	ENSGALT00000057021.2	-3371	425201	RTN4RL2	reticulon 4 receptor like 2	GCACCTGCTGCGCACCATCTTCCTCATGCCCCGCATGCACATCCCCTACCCGCTGCCACCTGCCTACAACTATGGGTAAGGGAGGCCCTGCCTGTTCTCCCAGGGTGGCAAAACCCATCTCTCAGGAGGCAGTGGTGCCCATCCTGTGGGTGACAGTCATGGGGTCCATTCCACAGGAGGTGGTGGTCATGGTGCCCATCCTGTGGGTGGTGGTGGTGGTCATGGCACCTATCCCATGGGTGGTGGTGGTGGTCATGGTGCCCATCCTGTGGGTGGTGGTGGTGGTCATGGCACCTATCC
59	chr5	17020501	17020800	300	-3.76204	0.0231784	DMR	10	Exon (ENSGALT00000032673.4/ENSGALG00000020479.4, exon 8 of 13)	5	17011586	17016831	5246	2	ENSGALG00000032903.2	ENSGALT00000057021.2	-3671	425201	RTN4RL2	reticulon 4 receptor like 2	CATGGGTGGTGGTGGTGGTCATGGTGCCCGTCCCTTGGGTGGTGGTGGTGGTGGTCATGGTGCCCATCCCTTGGGTGGTGGTGGTGGTCATGGTGCCCATCCTGTGGGTGGAGGTGGTGGTGGCACTGGGATGCCGTGGCGGGTGACAAAGTGAGCGGTGCTGCAGGCTGTCATGCCCAGGGCACTCCCAGTCATACCGCACCTACGAGGAGAAGCGCCCGCCGGAGGATGATGGGCCAGAGGAAGTGCCCCTGGAGCCCAGTGCCCCAAAAGGTGGGGGGAGAACCGGGGTTGGGGTGT
60	chr5	23576401	23576700	300	-4.948	0.00756682	DMR	2	Intron (ENSGALT00000038392.4/ENSGALG00000008358.6, intron 12 of 18)	5	23508006	23633040	125035	1	ENSGALG00000008358.6	ENSGALT00000038392.4	68396	423194	AMBRA1	autophagy and beclin 1 regulator 1	AACTTTTGTGGAATATGGGATAAAGCTGGCAAGTGTGACAGTCTCTACAAGAAAATCTCAAAAATTGCAGGAGCTCTGAATTAGCTAAAATCATATAGAGCAGTTCTGGCAAGGCTGGATTAGTGTGATGCTGCATTAGCCTCTGTTAGACAAGTGAACTGCAGTAGACCTAGCAGATAGTGTGAGTGGTGTGACAAGTCAAGTTCACAAGCATTGGCCTTGGGTGCTAAGGACATCCTCGCTAAGCAATGACAGCAAACCTGTAAGCGAGTTTTTTTTTTTTTTTTTGCTGCAGTGGAA
61	chr5	23576701	23577000	300	-4.18577	0.0347975	DMR	2	Intron (ENSGALT00000038392.4/ENSGALG00000008358.6, intron 12 of 18)	5	23645484	23647187	1704	1	ENSGALG00000008365.4	ENSGALT00000013620.4	-68484	423195	CHRM4	cholinergic receptor muscarinic 4	ATATTCCTCTGAATCCAGATATCTCTGCTAGACCTGAAAGTTAACTTCTTAATTGTCACTGCAAGCAAAAGTGTACAAATCCCTGCCAATTCCATTTCTCAGTGCCTGTGCCACTGGTCAGGGCACAACTCATGGATAGGGTGGCTGCGAACGTGCTGGTGGGACCTTGTAAACTTTTTGCTTGGATAAGAGAATTGACACTGGGATGCAGACACACAAATGACCCTTAAAAGTCAGGTGTGTTGAGCTGCTTTGCTTTGACACATAGCAACTCTATTTGAGGACTACCTGACCAGTGCC
62	chr5	56726401	56726700	300	3.67076	0.011397	DMR	4	Distal Intergenic	5	56614735	56614833	99	2	ENSGALG00000026684.1	ENSGALT00000046021.1	-111569	NA	NA	NA	AGAGGGTGGTGATGCACTGAACAGGTTGCCCAAGGAGGCTGTGGGTGCCCCATCCCTGCAGGCATTCAAGGCCAGGCTGGATGTGGCTCTGGGCAGCCTGGTCTGCTGGTTGGCGACCCTGCACATAGCAGGGGGTTGGAATTGGATGAGCGTTGTGGTCCTTTTCAAGCCAGGCCATTCTGTGATGATTCTATGAAACGTGGACAGATGTAGGGCTGTGTTGAGTTTTCTGTGTGTTTGTGTGGTATCTATGTAACAGTAGGGTGCTTTCCTTTAGATACCATTGTCTCGGATTAACCA
63	chr5	56726701	56727000	300	3.58496	0.0138387	DMR	4	Distal Intergenic	5	56614735	56614833	99	2	ENSGALG00000026684.1	ENSGALT00000046021.1	-111869	NA	NA	NA	AAAACGAGATTGTGTTCTTTTGCAAAGTTAGACTGATTTATGCATAAGGAAGTCCTGCAGTGCAATTCTGAACAGTTCCTTGTCTCTACGGTTGGGTGTCTGTTAAAACTAAGGAGTATTTTTATTGGCTATAAAACCTTTTAAAAGAAAATTTGGCTTCCAACATTCTAGCTCTATCTGTTAACAGGCTGTGAGTTTTGTATGGGTACTTCTCTTTTTTTTTTTCCTACGTTTTGATCGGGTTTTATTTTTTGATATCCCTCCTTTGCTCTTCTGAGCTCCATGGTCTTTTCCTAAGCT
64	chr6	8241601	8241900	300	-3.66476	0.0242055	DMR	18	Promoter (1-2kb)	6	8242948	8274464	31517	1	ENSGALG00000002980.5	ENSGALT00000075752.1	-1048	423660	RTKN2	rhotekin 2	TTGCAAACAGAGTGGAAAATAAAGGATGTGCGAAGGCAGGATTCAGCTGAAGAAGTCCTTCGTTTGAGCAAGCCCCGGAGGCAGGCTGCGTTTTGCTCACCCCGCCCACTCCGGGCTGCTCTGCTCCGGGCACAGCCCAGCACGGCCGTCGGGATTCCCCTGCTTCTGCAGGCTGTGCCCTCCGGTGTTGGGGCTCTCCGGCGTGGTCTGGAGAGGAGAATGCGTTGAAAGGGCTTCCATCGCTATCTGCTGGAGTTACTTGGAAATGAGGAGCAGAACGGCGGCCTGCTGCTCCCGAGG
65	chr6	8241901	8242200	300	-3.66476	0.0242055	DMR	14	Promoter (<=1kb)	6	8242948	8274464	31517	1	ENSGALG00000002980.5	ENSGALT00000075752.1	-748	423660	RTKN2	rhotekin 2	CTCCAGGTAATGCAGATGGCACGAGGCCATCTTTGCTTGAGGTCGGTGTGAGAGCAGCAGTAGCAGTGGGGCACCCGTGCCGTGGGCCCGGTGTGCGGGGAGGGCATCCCGCCCCGTGCAGCCCCTGCAGAAAGTCAGCTTAAAGCCACAGCCTCGTGTTCCCCGGAGAGCAAGGACCAGGAGTTGGGTGAAACGTTTCATTCATTCGTGGGAAATGGCCTCAAGTTGCGCCAGGGTAAGTTTAAGTTGGATATCAGGAAACACTTCTTTACGGAAAGGGTTGTTAAGCACTGGAATGGG
66	chr6	22408801	22409100	300	3.40028	0.0301865	DMR	17	Exon (ENSGALT00000066156.1/ENSGALG00000042871.1, exon 34 of 37)	6	22380435	22411706	31272	1	ENSGALG00000042871.1	ENSGALT00000066156.1	28367	395293	SLIT1	slit guidance ligand 1	CCCCACTCTATGTCGGGGGTATGGGGCTGATGGGGCACTGGGGGCACGGGGTCTGCTGGGCGTGTGCTGACAGCCCTGCTCTCCCCAGGGATGCCCGTGGATGTCAACTCAGCCGCCTTCCGCCTCTGGCAGCTCCTCAACGGCACCAGCTTCCACGGGTGCATCCGCAACCTCTACATCAACAATGAGCTGCAGGACTTCACCAAGACACGGATGACACCCGGCGTGGTGCCGGGCTGTGAGCCCTGCCGCAAACTGTACTGCCTGCACGGCATCTGCCAGCCCACCGGCGCCCAGGGA
67	chr6	22409101	22409400	300	3.4003	0.0301806	DMR	8	Exon (ENSGALT00000066156.1/ENSGALG00000042871.1, exon 35 of 37)	6	22380435	22411706	31272	1	ENSGALG00000042871.1	ENSGALT00000066156.1	28667	395293	SLIT1	slit guidance ligand 1	CCCGTCTGCCATTGCGAGCCTGGCTGGGATGGGCCCCACTGTGACCAACCCCGTGGTGGCCCCTGCCAGGGGCACAAGTGAGTGTCCCCTCCCTGCCTGCTGTCCTGCAGCAAGGGCTGCGCCCCATCGCAGTGGCTCTGTCCTGTTTGGTGCCCCATAGCGGCTCACCTGCCCCATTCACAACTGACCACTGAGGGTTGTGGTTAGTGGATGTGCTAATGGTTGAACTTGGAGGTCTTTTGCAACCGTAGTGGTTCTATGAATCTGTGGCTCATTGCTACGCTGTGCCATACTGGTGCC
68	chr6	23090101	23090400	300	3.29415	0.0320995	DMR	17	Promoter (1-2kb)	6	23088996	23089672	677	1	ENSGALG00000034352.1	ENSGALT00000062161.1	1106	100858689	MRPL43	mitochondrial ribosomal protein L43	AGAGGACGCTGGTCCCTTCCCACACCGCGTGGCGAAGATGCAGACAAGCCACCTGGTGCGTGTGGCCCTCGGGCACGCGGAGAGCAGTCCTGCTGCCAGCAGCAGCCTGCAGGGGGAGGGCAATGCGCTGTCAGGGTCAGGTTCCCCACGGTGGTACCCCTCCCCATAGCACCCGTCCCGCATCTCACCCTGGGCTGATGGCGGGCACGGGCAGCTTCATCCCACCTGTGGGGACAGCTCTCCTCCTCTTCCTCGCTGTCCCTCGCGGAGCATCCTTCCTGCAGGCAGCCCTGGGGAGCA
69	chr6	35197501	35197800	300	3.53651	0.0121079	DMR	13	Intron (ENSGALT00000075704.1/ENSGALG00000010493.6, intron 4 of 14)	6	35154541	35309850	155310	1	ENSGALG00000010493.6	ENSGALT00000054975.1	42961	423973	INPP5A	inositol polyphosphate-5-phosphatase A	AGGACTGGGCTGTGCCACACCGCTGCTCACCGACTACTCCAGCCACCAGGTGCTGGGAGCTGCTCGGTTCTGCACTTCGTGAGGGGATGAGTTGTTCAAACGTGCTGGGTTAAGCGGGCACCTGTGTGGGAGATAGGGAGCTGCAAAAGTACTGTGTGGCTGTTGGGAGCAGCCCGGCACGTTTGGAGCAGTTGTGTGCGCCTGGGGCGGACGGGGCCTGCAGGGGGGAGCTCAGCTCTGCTCAGTTCTGTGTGCTGCAGCCGAAGTCTAATTCGAGAAGTGATAAATGGCTGGGCATCT
70	chr7	22189801	22190100	300	1.74887	0.0359003	DMR	19	Exon (ENSGALT00000018337.5/ENSGALG00000011242.5, exon 21 of 26)	7	22192333	22193800	1468	2	ENSGALG00000018803.5	ENSGALT00000029688.5	3700	769377	TMEM198	transmembrane protein 198	ATGTTGAAGCTCCTGCAGGACCTGGAGGTCCCAGAGGCAGGGGCTGCCACCTTCGAATGCGAGCTGTCCCGTCCCAGCGCTGAGGTGAAGTGGCTCAAGGTGAGAGCTCATGTCCTCCCCGTCCAGGCTGACGGCCACATCTCCCACGTGCCACCTTCTCTGCCAGGCTGTGCGCAGGGTGGGGGGCAGCAACCCAGCCGACCTTGACCGCGCTGCCCACACAGGACGGGATGGAGCTGCGGCCGGGCCCCCACTGCCGCATGTACTCTGCGGGTCGACGCCGCCTCCTGCAGCTCAGCC
71	chr7	22353901	22354200	300	3.09692	0.0436774	DMR	20	Promoter (<=1kb)	7	22353813	22358548	4736	1	ENSGALG00000029672.1	ENSGALT00000051888.1	89	425721	ABCB6	ATP binding cassette subfamily B member 6 (Langereis blood group)	GTGTTCGCCCCTGCTACCGCCCCCTGCCTGGCCGTGCCGTCCTGCCCCACATCCCTCCTTGCAGACCCCCCGAGACCCCATCCTCTTCTCTCCGCAGCCACAGGCCGGCCGTGATGGCGTTGCTGGGGGGATACTGCGAGGCCAACAGCTCCATGGCGCAGGCCTGGGTGCGGCAGGGCTTCCAGCCCTGCTTCTTCTTCACGCTGGTGCCGACCGTGCTGCTGAGCGTCTGCCTGCTGCTGGGTGCCCTGCAGTACGCCTGCTACGCCCGCTTTGGCCGTGCCATGGAGCCCAAGTACA
72	chr7	22358401	22358700	300	3.41863	0.0116138	DMR	12	Promoter (1-2kb)	7	22359237	22360499	1263	2	ENSGALG00000029226.2	ENSGALT00000077523.2	1799	100858626	ZFAND2B	zinc finger AN1-type containing 2B	CAGCCCCCTCTGTCTCCACAGGCACGAGGAGCTGCTGCAGAAGGGCGGTGTGTACGCCAGCATGTGGATGCAGCAGCAGGTGGGGGACGAGGGCGAGAGCAAGGAGCATCACACCGAGAAGCCCCCCAGCAGCAAGAAGGGGCCGTGAGCGTGGCTGGGGACTCTGCTATGGCACTGACTAACGGGTAGGCACCCACGGTGCTGGGACTCCGCTGCTGGCTGTGGCTACCTGTGCATACTGGGAGCTGCAGGGCCCGGCCTGGACACTCCTTTTGTACCTGTTTGTTCTGCTGTGGTGTA
73	chr8	20455201	20455500	300	3.72778	0.026771	DMR	10	Promoter (1-2kb)	8	20452229	20456515	4287	2	ENSGALG00000010098.4	ENSGALT00000038518.3	1015	424576	SLC6A9	solute carrier family 6 member 9	GTAGTAGATCCCGATGTATGTGGACACCACCATCATCCCGTAGCCCACGCCTGGGAACAGCACCGGGGAGGGGTGAGCGGCACGGCGCGGGCAGCATGGCTGGGGGCGGGTGGCAATAGGGTGAGGAACATGCAGGATGCAGGGTCTTCCTTAGGGCATATGGGGTGTAGTGCTCGCAAGGCTGCAGGAAACCCCTTGGGATCTGCAGAGCTGGGGGCTGGAACAGCCATGGTAACTCAGGGGCTGCAGGAACCTGGTGACAGTGCCATGCTACAACAGGGAAATGCACCATGAGCTGTG
74	chr8	25252201	25252500	300	-3.3354	0.035538	DMR	21	Promoter (2-3kb)	8	25249282	25250102	821	2	ENSGALG00000031747.2	ENSGALT00000081266.1	-2100	NA	NA	NA	TCAGCAGGAGAACCGCGGGGGCTCCCCGAGGCGCGGGGCGGGCGCTCACCTAACGATCCATTCATGTGATGGGGCTCCATGCCACCCATGCCACCCATGGGGCCGTCGGAGCCGGGGCCCATCGGGAACTGCGGAAGGGAAGGCAACAACACCGCGTCAGCCAAAAGGTAACAACACCGCGTCAGCCAGAAGGCAACACCCAGGCCGTGGTGGCTCCGGGGCCCCATCTCCCAGCCCGACTATAGCTGGATAAGATGGATGTGTCCACCTCCGAAGGCTGCAGGACACACCTTGGGGGCT
75	chr8	25568101	25568400	300	-3.89398	0.00633389	DMR	7	Distal Intergenic	8	25365620	25423197	57578	2	ENSGALG00000010805.5	ENSGALT00000059062.1	-144905	424665	USP24	ubiquitin specific peptidase 24	AAGTCTGAGTACCTCTGTGCATACCATTCCTGATGCCGCAGCAGGCCCATGTTTGCTGCTCTCCAGCACTCGTACCCGCGGCACGGAGCTGACATGCAGCAGTGGCACAAATCCACTGGAATGCATTTGGCACAACGGGCTTTTTCAGCTTCTATTTTCCCAGCTAACCATGCCAGGAGACATATTTGTGTTTATTGCAGAGGCTGGGAGTTTTCTGCAGGTGCTAATTACTGGCTGTTCCTTCTCCACAAGGCAGTCAGTGTGTGAGCTGCCCTTCTCCCCCCCACGTCCCATTCCTGG
76	chr8	25568401	25568700	300	-3.89398	0.00633473	DMR	5	Distal Intergenic	8	25365620	25423197	57578	2	ENSGALG00000010805.5	ENSGALT00000059062.1	-145205	424665	USP24	ubiquitin specific peptidase 24	CCCTTTCCCTCCTGAGGGTCACCAGGATTCTCAGCCCTCCTCAGTTTACTTTCTGCAGGACATTTTGCTTACAGCACCCTGTATGCCAGCCCTGGTGACGGCCGGTTGATCTTACACAATGTGCAGAGCCTGCAGGAACGATGGGACCCAGAATGTAAGCTGGGGTTTCTCACATCTCATGGCTATCGAATGAAGAGAAACAACTTCTGGCTTTCTTCTGCCCTCGCTGTTCCCAAACAAGAAGCATTTATTATACAGTTTTAATTAAGATTTGGACTGATACAGCAAAACTGCTGCCTC
77	chr9	15646801	15647100	300	3.39788	0.046725	DMR	6	Promoter (1-2kb)	9	15648455	15651873	3419	1	ENSGALG00000007899.5	ENSGALT00000074229.1	-1355	424940	CHRND	cholinergic receptor nicotinic delta subunit	TTCAGGGAGTTTTTTGGGTCTGTGGGGCCGCGGCTGCAGGACTGGGTGCAGGCTCTGAGGGCCACGGCGGGGGGCAGCGCCCAGGCACCCACCCCAGATGGGGAGCAGCTCCCTGAGGAGACATGGCTCTTCTTACAGGTACTTGGAGAGAAATGGGCTGAGGGGAACACTGCTCCTATGACGGTGCCAGCAGGGTCCATACCCCTGTCTTACCCTATGGGTGCCCCACTGTCTGCACTGTCCCCCTCCCCTTCCCTGCAGCAGGGTGAGGAGCTGGTGGAGGAGCTGCTGGGACAGGGC
78	chr9	15922201	15922500	300	3.14807	0.0367689	DMR	19	Promoter (1-2kb)	9	15922258	15923968	1711	2	ENSGALG00000045574.1	ENSGALT00000088205.1	1468	101747380	CAMK2N2	calcium/calmodulin dependent protein kinase II inhibitor 2	GGGGGGGCGTGGGCATGCCCCCCCCCCTCCGTGGGTCCTGGTGGTGGTTCTCTGGGTTTATACCCCCGATGGCGACTTCTCCGTCATGCCCTTGAGCACCTCGTCTATCCGGTCATCCTCGATCACCACTGCGGGGACACGCGGGGGGGGACGGGACGTGGGTGGGCATGGGGACACGAGCGGGGGTGGCTCCATACCCTTCTCCTCCCCCACCCCCCCCCCTCCTCCCTGCAGCCCCACCGTTGCCTCGTTCCGAGGGCTCGGGTATGGGACCCCTACCCTATAGGATGTGGGATGGTG
79	chr9	15922501	15922800	300	3.14807	0.0367774	DMR	10	Promoter (1-2kb)	9	15922258	15923968	1711	2	ENSGALG00000045574.1	ENSGALT00000088205.1	1168	101747380	CAMK2N2	calcium/calmodulin dependent protein kinase II inhibitor 2	GGGTGCCCCCCCCCGGCAGCCAGGTGTGGGTGGTTGGATGGGGAAATGGGGGTGGGAAGGACCCCCCCCTCCGCGCTGCGGCACCGCTGATGAGAGCAACAGGAGCAGAATGGGTAATGACCCAGTGGGGGGGGCAACATCGGGCCCCCACGGCATCGCTCGCTGCAGTGTGGTGTTATGGGGGGGGCTTTGAGGACCCTCCCCCCCCCACCACCCTGGTGAACAGCATCATCAGACTGCCCCCCACCCAGTCATCTCCCCTCGGACAGAATCCCCCCACAGCAATAGGCATCAGCAGAG
80	chr10	19236601	19236900	300	3.0653	0.0379507	DMR	5	Intron (ENSGALT00000013051.5/ENSGALG00000008043.5, intron 1 of 13)	10	19231708	19257776	26069	1	ENSGALG00000008043.5	ENSGALT00000061991.1	4894	415561	CORO2B	coronin 2B	CCCTTTGCAGCCATGGGGATGTTTGGATGGAACAGCACTGCTCTGCTCCCTGCTCTCCATGCCTGCAAGTGCTGCTCCAGGCACACAGCGTATCCCCGCAGGGGCACCCCAACATTGGCACCCAACAGTGTCCACCTCTTCAGAGCTCCCCAGGCCCACCTCGCTGTGCTCAGGCCACGTGCAGGGTTGCCCTGTGCAGGCAAGCAGACAACCATGTGCTTTTACCTCCATGGCCATCTTTTGCTTTGGCCTTCTGGTGGGGAGCGGCTGCAAGCTGCAGGGTTGCCTCATGCTTTGCAG
81	chr10	20385901	20386200	300	2.1546	0.0257839	DMR	39	Distal Intergenic	10	20331935	20379943	48009	1	ENSGALG00000030162.1	ENSGALT00000070704.1	53967	415591	IQGAP3	IQ motif containing GTPase activating protein 3	TTCAAACCCGCGCATGCGTACTGCTTTCTCGCAGCTCGCGCATGCGTACTGCCGTCTGAGACCTCCCGCATGGGTATTGCTGTCTCGAGGTTCGCGCATGCGTACTGCACCTCCGGCACTCGCGCATGCGTATTACACTTTTGAAACTAGCGCATGCGTACTGCAGTCTCCAGCATCGCGCATGCGCACTGCCGTCCCGAAGCTCGCGCATGCGTACTGCCGTTTCATAGCTCGCGCATGAATATTGCACTTCGGAAACTCGCGCATGCGTACTGCCGTCCCGAACTTCGCGCATGCGTA
82	chr10	20386201	20386500	300	2.92737	0.00462708	DMR	47	Distal Intergenic	10	20331935	20379943	48009	1	ENSGALG00000030162.1	ENSGALT00000070704.1	54267	415591	IQGAP3	IQ motif containing GTPase activating protein 3	CTGCCGTTTCATAGCTCGCGCATGCGTATTGCACTTCGGAAACTCGCGCATGCGTACTGCAGTCTCGGAGGTCGCACATGCGTACTGCCGTCTCGAAACTCGCGCAGGCGTCCTGCCGGCTCGCGCATGCGTACTGCAGCCTCGAAGCTCGCGCATGCGTATTTCGGTTCTGAAACCCGCGCATGCGTACTGCCGTCTCATCAGTCGCGCACGCGTACTGTCAAGAGGCTCGCGCATGCGTACCGCCGTGCCGAGACCGGCGCATGCGAATTGCCGTCCATAATGACGCGCACGCGTACT
83	chr11	2752201	2752500	300	3.512	0.0206497	DMR	9	Distal Intergenic	11	2729576	2730706	1131	2	ENSGALG00000046659.1	ENSGALT00000088709.1	-21496	NA	NA	NA	TGGGGTGAGATCTGGGGCGCTGGGGGTCCCAGGAGCAGGGGGAGCCGGCTGCCTTACCTGCCATGGTAGCTGCAGACGGGCAGTTAGGGGGCCCCTCCCCCAACGGCAGCTCCGTGACCGTTGGGGTCAGCCCCTTCCCCCCAGGCTTGCGATGGTGTTATTCTTCATACCCAAACATCCTTCCCATCCCAGTCGTTTCCCATGCCAATGGTCAGTTGCCATCCCGATGGGCATTTTGCAGCCCAATGCTCTTCCTTCCCAAGGGTCTCCCATGCCAGTGGGGATTTGCCACCCCTGCAG
84	chr11	2752501	2752800	300	3.512	0.0206495	DMR	9	Distal Intergenic	11	2729576	2730706	1131	2	ENSGALG00000046659.1	ENSGALT00000088709.1	-21796	NA	NA	NA	TGAGTTCTCACCCCAGGGATGGTTTCCCCTCCCAGTAAGGATATCCCGGCCAAGTGATTTCCAATCCTCACCCCCCAAGATCATGTCTATCCAGCCCATGGCTAAGATCTTAAACCACCGGCATTAATTACCGCTTTTTGAAAGTGGTGGCAGCCATGGTAGGCCAATTAGACAGGTAAGAGTGAAAATGACTGGTTTCTGTGGGACGGCCCTGCTTTCGCTGAGAACACTGCAGGAATGAGTCAGTGCCCATGCAGCGCATGCCGAGCTTGTTACCGTGAAATGGTCCTTGTGCCTCGA
85	chr11	8478601	8478900	300	-3.55628	0.0459876	DMR	36	Promoter (<=1kb)	11	8478696	8481338	2643	1	ENSGALG00000041972.2	ENSGALT00000083915.1	0	768362	POP4	POP4 homolog, ribonuclease P/MRP subunit	CCGCCACCCCTCGTGGCCGCCTGGCCTGCAGCGCCCCCTGCCGGACCGGCGGGGAGGAGGAGGACGCAGCCGCGCTTATGCGGCCCGCCCCAGTCGTGCGCACGCGTCAACGCCTGCGCCGGAGCACTGCGATGGAGGGTGAGTGGTGCGGGCCGGGGGAGGAGGAGGAGGGTGAGGATGATAAGGAGGAAGGGGCCGGCTGACGCCGCTCTCCGCCCGCAGGTGTGCTGTACGGCGGGCTGCCCCGCGAGGCGGCGAAGGAGCTGCGCCTGCAGGTACCGCTACTGTTTACCCCCACCG
86	chr11	17811301	17811600	300	3.89222	0.0392434	DMR	6	Distal Intergenic	11	17821801	17827332	5532	2	ENSGALG00000005757.5	ENSGALT00000009243.4	15732	396385	IRF8	interferon regulatory factor 8	GCAGCTGAGGCCAAGAGCATCAGTAGGACATAAGCATGTAGGGCAGCAATGTGAGGAGCCCCGTGCCCAAATCCATCCATGTAAGCCTTAAGGTCATCACCCCTGAGTCCCATCCTGCAGCACCTCCCACTTTCCGTTACAGAGACCTCAGCATTGCCCTCTTCATCACCCCAGGACTCACCCCTCTTTGCTCTCCTGGGGGGTCATGGGGAAGGGGCCAGGGGACGCACGGCCCGGTAGAGCCAATGGCCCCAATGCTTCCCCTTTCTCAGAACAGAGCACGATGTTTCTCCAAAAACA
87	chr11	17871301	17871600	300	3.3549	0.0190527	DMR	25	Exon (ENSGALT00000078489.1/ENSGALG00000031896.1, exon 10 of 15)	11	17862092	17866489	4398	1	ENSGALG00000033063.1	ENSGALT00000060301.1	9210	415824	GINS2	GINS complex subunit 2	ACAGGGCATGGCGTTACCTTTCCTCTTTTCGGCGCTGATGTGCGTGAGGTTGAAGATGGTGAGGAAGCGCTTCTTCTCCTCGAAGTTGGGGCTGTTGTTCATCTCGTCGGGGCTGTAGCGGGTGGAGAGGGGGAGGCGTGGGGAGGGTGTGCGGCGCTTGTTCTGCACCGTCGGTGGAGAGGGGCTGCGCTCCCGCAGCATCCGCCGGCGCTTGCGCCGCTTCTGGCTCAGTAATTCCTCCTTCTGCTGCTGCGTGGTGAGGCCGAAGAGCTGCAGGAACTCCAGCTTCTGGGGCGCGAG
88	chr11	17943901	17944200	300	4.1493	0.0426021	DMR	5	Distal Intergenic	11	17952756	17954726	1971	2	ENSGALG00000041408.1	ENSGALT00000053222.1	10526	NA	NA	NA	CCAGGCCTGCAGGCAGACAGAGGGCACAGGGATGCCACTCCCAGCCCCTCTCCAAGCTGTGGGGCTGGCAGAGGGGATGCTCCATCCCAACAGCATTGCTCCCAGTGCTTGGCAGGGAAGGGGCAAAAGGAGAGCAGAGCAGAGCAGCGGTACCATGCCAGCCTCTCCCTGCTGCCACCTCCCCCCCCCCCCCCCCCCCCGGCATCCCCCTTCACTCCCTGCAGCCTCCTGAACAGCCAACGTCTCCACGCACCCCTCCAGCCAAGGGGATGGGAATGTGGAAGCAATTGCGCTTGGCAA
89	chr11	18783601	18783900	300	3.32766	0.0379237	DMR	10	Promoter (1-2kb)	11	18769226	18781888	12663	2	ENSGALG00000032410.2	ENSGALT00000086230.1	-1714	415846	CBFA2T3	CBFA2/RUNX1 translocation partner 3	GGCAGCATCCCGCTCCCCTTGGGCTCCTGCTGCCGTGTACCTGTGTGCAACAATCCCGTTAGCATTGCCTCTCTGCCCACCCACACACTGCAGCTCCCAGCACTGGGCTTCCCCAGGACCCTCTGGGGTTGAGCAGCACAGCCCCGCAGTGCAGCAGCAGCAGCAGCCCCGGCTGGCACACGCAAACACAGCAGTGTGGGTGCTCTCGGGCACGTGGTGCACGCATGGTGGAGCACCTAGCAATTCCTAAAGTGTTCCCCAGTGATGCTCTGGTTTCTACCACTGCTCTTTGCAGCGGGA
90	chr11	19166401	19166700	300	-2.33135	0.0288993	DMR	23	Exon (ENSGALT00000044236.2/ENSGALG00000027482.2, exon 3 of 7)	11	19169746	19172786	3041	1	ENSGALG00000040713.1	ENSGALT00000057606.1	-3046	425637	VPS4A	vacuolar protein sorting 4 homolog A	CATCCTGGCTGCCGGCACCATCCTGGGGCTGTGATCGCCCGTGGCGCTGGAAACTTGGCCGCAGCGTGCGGCAGGGTGGGCAGGATGGGCTGCAGGCTGACCTCCCACCCGCGCCATTGTGCCGCGCCGCCGGGCCCTTCCGATCCCCACGTCCCCATGGTACCGGGATGGGCCCCGTGTGCCTCCGGCTCCTGCCAGGGGTCAGCGCTGGCGTGGCCCCACGTGGCTCCTCTTTCCCCCATCCCTACCACTGACCCCCTCTGTCTGCAGTGAAGTTCATGCGGGAGGTGACGCCCTACA
91	chr12	27901	28200	300	1.38407	0.0429794	DMR	12	Distal Intergenic	12	1003	18547	17545	2	ENSGALG00000034128.2	ENSGALT00000076032.1	-9355	NA	NA	NA	GATTGACGGTGAGACTGTGGTCTGCAGAGGTGACGGGTGGGTGCCTGCACCGAGCGGGTGTGGGAAGACTGCCATCATCGTTCGGGGGGATGTTCTTGCTTTTTCAGAAGCGGCGAGTGCTCTGGAGGTCCCCCAGCACAACCAGGACCTGCCCGGTGTCACAAGAGAGGGGACCAAAGACACTGCGAACAGCTGCCAAATGGAAGAGCTGATGCAGTGCATCACTGCCACGGAGCCACTGAGCCCAGATGTCTCCAGCAGCCTCGACTCCTCTTCTTCCATCACAGAGCACTCTGACTC
92	chr12	2262301	2262600	300	3.42675	0.0245037	DMR	11	Promoter (2-3kb)	12	2254944	2264669	9726	2	ENSGALG00000026152.2	ENSGALT00000081220.1	2069	415922	GBP4L	guanylate-binding protein 4-like	TGGGTGGTCTCATCATCTCCTGCAGCTCTCTGATCTGCTCCTTCAGGGCTGCTGCTTCACGCGTGAAGCCCTCCCGCAGCAGTGCTTCATACTCCTGTGGGACAGGGAGCGGTGTTAGTAGCAGCATACAGTGCCATAGCACAGCCACAATGTGCTGTTACCACCACAGCTCCTCCATGGTACTCTCACAACACCATCGCAGTGCTCACCTTCCTGTGGTGCTCCAGCACGCGCTGCTGCTCCTCCAGCCATGTGCGCTGCTCTTCCTTCATCCGCTGCTGCAGTTGACGTTCGTACTCC
93	chr12	2548801	2549100	300	3.35138	0.0277493	DMR	16	Promoter (2-3kb)	12	2545959	2551929	5971	2	ENSGALG00000035058.1	ENSGALT00000072738.1	2829	770854	CAMKV	CaM kinase like vesicle associated	GCAGGACAGCCCTCGTCCCTGCACAGAGCTCACGGCCGGATGGATGCTGCAGAACTATCAATACTGAGCTGCACAGCAGCATGCCTCCACACTACTGTAACGCCGCAATTGGGAAGGCAGGAGGTGAGAAAACTTCCCCAGAGCCCCTTCCTCCGCCACCGCCAGAGCAGCCGGTCCTGCTTTCAGGAGGCGCACCGGGGAGCCGCGATTTTGAGGAACTGCTGCAATCCCAGCAGATATTTGGGAGGGAGGAGGGAGGGTTAACTGCAGGCGCCAGGCTGCGGCGAGCAGCAGCAGCGG
94	chr12	7918201	7918500	300	-3.80866	0.0167358	DMR	31	Promoter (<=1kb)	12	7906344	7917765	11422	2	ENSGALG00000034168.1	ENSGALT00000070747.1	-437	395703	WNT5A	Wnt family member 5A	AAAAAATCCCAACAACAACAACAACAGCCGAAAGTTTCTGCAGAACCGGGGGAGGGGGCCCTTGTGCACGCGTGTGTCTGTCTTAGGGGCGACTGCTCCTGCACGGCGAGTAGGGGCAGGGGGAGGGGAGAAGTCCGGGGCTTCAGGAGCGGCGGCGGCGGTTCCCCCAATCCATCGCGGCTCCGGGCAGCGAGGGACGCGCGGAGCGAGTGGGGCTGCAGGCGGCCCCGCGCTGCGCTGCGCTACGCTGCGCTGCGCTGCCCAGCTCCCCCCGGCTCTCTCCTTCGCTGCTCTTCGCCC
95	chr12	11520301	11520600	300	4.11742	0.00104624	DMR	25	Distal Intergenic	12	11523697	11525444	1748	1	ENSGALG00000042387.1	ENSGALT00000082339.1	-3097	100858613	CRELD1	cysteine rich with EGF like domains 1	TTTGTCATCCCTACAGACTGCTCGTGGCCCGCTGCCCGAGCTGCCATCCCGCAGTGCCAAGGTAGGTGCCCGTGGCTCCGCGCCGGGGCTCCCAGCTGGTAGTGCTCGGCGGTGTGGGGGGCATTGGGGTACCTGGCGCAGGGTGCCCTGAGCCGCCCGCATGCAGTGCCCAGGCTGCAGGTGTCCCCGGGGCTGACGGCGGTGCTGGTGGAGGTGCGGGTGGCCACAGTGGAGCTCAACTACACCCTGCGGCTCTACCACAACCACAGCCACGGCAGCGGCGGGTCGGGACGCGCGGTG
96	chr12	11520601	11520900	300	4.32421	0.000649613	DMR	14	Promoter (2-3kb)	12	11523697	11525444	1748	1	ENSGALG00000042387.1	ENSGALT00000082339.1	-2797	100858613	CRELD1	cysteine rich with EGF like domains 1	ACGGCGGTGAGTGCCTGCCCCTTCCTGTCCCACCGCTGCTGCAGTCACCCCGCGGCGAGGTGGTGTGCTGTGGGTGACCCAAGTCTCGCTCTTGGTCACAGAGCGGGCCCATGAACTACAGCGTGCCACTGGAGGAGGTGCTGCCCTGCCTCTGCCTGCAGGTAGGAGCCGGGCTGGGTGCTGCAGGGACGCAGCGGGAGGTGGGAAGGTGTCACCATCTCAGTGGGGCCAGCTGGGTGTGAACAACGTGGGCACCCTGAGTCATTTCTCTGTTCTCTCTTCTCCACCCGCAGGTCTGGC
97	chr12	19554001	19554300	300	-3.27826	0.0394376	DMR	10	Promoter (<=1kb)	12	19554685	19557656	2972	1	ENSGALG00000020745.4	ENSGALT00000033236.4	-385	751791	RHO	rhodopsin	TGAACCACAAAATTAATTCCTGTTTGCTTTGGTCAAGCACAACCACAGGAAGGATCCTGTGTGCTTTGTCTTTCTCTGACGCTCTTTGCCCGTTGGCCTGGCAGTAACGTGTCCCATTTCCCATATCCCTCTGTGGGTAAACTGAGGCATTTTGAACTGATGGGCGCTGCAGCCTGTGATGGGCTGATGGGGCACCCTGTGGGGCACGGGGCGGTGGGCGTCCAGCCCGGGCTGCTGCATGCAATGAGTGCTTTGGGCCCAGGCAGCGGGCGCTCAGCCCTGGGGCAGCAGCACAGTGTG
98	chr12	19554301	19554600	300	-3.27826	0.0394448	DMR	12	Promoter (<=1kb)	12	19554685	19557656	2972	1	ENSGALG00000020745.4	ENSGALT00000033236.4	-85	751791	RHO	rhodopsin	CCAGGGAGCGCTGCGTGCAGGTGGGGCTGCCGTCCGGTTTGGGCTCCCACACAAGCAGTGCAGAGCTTCCTGTCTGCATATGACCATGAACCGTGGTCTCCAACAATGACAGTGTGGGCCAGAAACAGGTGTCACCTTAATACCCACCCAGAAAAGCCAATTACCCCTGGATGATTATGATTAATAACTCTCTAAGCCCTAATCGCGCTGACACCGATGCCCGGGGCTTACTGCAGGGGGCACTTTATAAGGGACGCCCTACAGCTGCTTCTCTGCGGGGCGACAGCAGAGGCTGGGCAG
99	chr13	1053601	1053900	300	-3.39205	0.0402139	DMR	14	Intron (ENSGALT00000001298.5/ENSGALG00000000884.5, intron 2 of 2)	13	1061458	1067516	6059	1	ENSGALG00000029939.2	ENSGALT00000048015.1	-7558	NA	NA	NA	CAAGCAGTAAAAAAAATAGAATTAAACCTTTATGGCGGCATAAAAATCAGGCTAAGTCCCTATCCCGCCGTTAAGCTTTATCTGCACATCTAAAGAGCCTGAATAACCGGTCGCTGCTGGTGTCCTGGTGGAGAGGCTGCTGGATGAGGCGGTAGGGCAGGCGAGGCGGGTCGAGGGCTTGCAGTGGGCGGCAGCACGACTCGGCACCCACCGGGCTCCTCTGGGCCCTGCCAGCCCCCGGCAGTGTGCTGCAGCCCTGGATAAGTAGCCCTGGGCTTTTCTGCTGAGCTGTAGGGCACA
100	chr13	9016201	9016500	300	-4.10859	0.0314083	DMR	9	Distal Intergenic	13	9054476	9054641	166	2	ENSGALG00000025955.1	ENSGALT00000044410.1	38141	100498680	MIR3523	microRNA mir-3523	ATACACAGCAATGAGTCTTACTGAAACGTACCACTGCTCTTTCCTCTCTCCATGGAGCCTGTCAGCTCGCACAGCCACATTGCTGCATGCAGCTAAGAAAGCCCACGTGTGCCTTGCACAGCCCCCTACACTCTACAGAGCAGCTCTGCTCGGGGCTGAGCCCAGTGCACACCCTCATTGCAGCAAAGCCACGCGGATGCTCAGGCACAATGAGCGTCACCTGGCAGAGGGACACTGGAGCTATGGGATCCCCTTGCTGGGACAGGGCTGCAGGTGGTCAGCGCTCACTGCCGAGTCAGA
101	chr13	9016501	9016800	300	-4.10861	0.0313941	DMR	3	Distal Intergenic	13	9054476	9054641	166	2	ENSGALG00000025955.1	ENSGALT00000044410.1	37841	100498680	MIR3523	microRNA mir-3523	TTTCCAGCAGTGCCAGGAGGCTCCCAGGGGACATCTCCCAGCACCCAGCTCAGGAGGCATTTGGAAAGCCTAGCCCCAGGGTGCAAACCCCACCACCCAAAAGACTTCTGAAAAACACATGGAGCAGCATGTGATCCTCTTCCCCCCCCCCACACACACACACACTGCAGCATGTATGATTTCTACCGTAGCAAAGGGAGAGATCCATCAACGATCCTCCTTCATTTTTCTCACTGAAAGCTGCTGGCTGCAGGATTTGGCACCACAGAGCAGTGGCACAGCTCACACGGCTGCACTGAG
102	chr13	10193701	10194000	300	-2.62454	0.0311171	DMR	13	Promoter (1-2kb)	13	10195351	10196257	907	1	ENSGALG00000046263.1	ENSGALT00000088048.1	-1351	NA	NA	NA	AGATCGTGGCCTCACCAGCAGAAACCTCAGAGGAGACAGGCAGCAGTAGTGCGTAACAGGGCTGGCACGGGGCACGGCTCCTCCTGTCCCCAGGGAGATGGGGCTGTGACAGCTGCGTGGGGACAGTGTAGCCACAGTGCCCAGCTGGGGATGCTGGCAGCCAGGGCGTGCCACACGTCCCATCCGCGGGGACACCCGTGGGGCTGAGCCCTGCCCCAGTTCAGCCAGATAAATACCTTTGTCCCTGCAGAGAATGAGGACGGTGACCTGTGTGCGGGTGATGTGCCCCACGTGGCTGAC
103	chr13	10208701	10209000	300	4.12939	0.0195114	DMR	14	Exon (ENSGALT00000004699.5/ENSGALG00000002971.5, exon 22 of 22)	13	10200887	10201240	354	1	ENSGALG00000033400.1	ENSGALT00000049475.1	7815	NA	NA	NA	CTCAGCGCTAGTGTTGCGGGGGGCTTTTCTGGTGACTGCAGTTTGAAGGCCACAGACTGAGGCAGCCTGTCCAAAGGCTGAATACTCGGGTCTGTATCTGCGGGCGGCTGCTCTGGTGGCTGGGTGTCGTCGCCGTTAGTCAGTGCTCCCATGGGAGGGACATACTCACGGATCTCTCCTGGCTCTAGAGGGTTAGGCCCGCAGGGATCGTGCTCTGTGCAGCTTAAACGTCCGTCCAGCTTGGAGATGAAGAGCATGCCTTCCCGGTGCTGCTTGCAGAAGGATCTGGGGCACATCTCA
104	chr13	11431501	11431800	300	-3.65782	0.0394519	DMR	4	Intron (ENSGALT00000006130.5/ENSGALG00000003857.5, intron 2 of 16)	13	11417545	11445164	27620	2	ENSGALG00000003857.5	ENSGALT00000006130.5	13364	NA	NA	NA	ACGTTAATAACTGTTTAAATGACAGGAAGCATTTGCTACCTCTTGGCCTGGTGCCCCTGCAGGCACATGCAGACAGCTATGTGACTCAGTTGCTTTGCAGGCTACAGAGAGATAAATTATAACCTCTGTTTTAAAAAAATAAGAACAAGGGGGGAATAATTCCCACTCATCTGAAGGCACTCTCGTTGATATTACTGTTGTGTCTGTAGAATGTTTTGACAATCTCAGATGGATTTTGAAAAGCATAGCAAGCAGATCTGCAGAAAACGTAGCCACGAGCATGCACAACTGCACAAAGAC
105	chr13	11431801	11432100	300	-3.65782	0.0394503	DMR	4	Intron (ENSGALT00000006130.5/ENSGALG00000003857.5, intron 2 of 16)	13	11417545	11445164	27620	2	ENSGALG00000003857.5	ENSGALT00000006130.5	13064	NA	NA	NA	CTTCCTTTAGCCACTCTGTAAGGAGCTGACCTGCCAGAGGAGCCACGCTGAGACAACAAAGGGATGTTGGTGCTTCCTCTGCAGGTTTACAGATGGGTGCAGCTGATGTGCTTCAGACAAAATGGGCAATACTGTTTTACAGAATATCGCAGAGTTGACTCTGAGATAAAATTCAAATGGAATACAAGCAGAACTCCCCTGCCCTCAGCAGAACATTGTCCAACACAATGAAGCCTCTGCCACCACCTCACCATTACCAGCGCTACCTTCGCTTTATTTTGTTCTTCCTGTAGAACTGGA
106	chr13	13195801	13196100	300	3.21936	0.0390833	DMR	19	Intron (ENSGALT00000040483.4/ENSGALG00000005621.6, intron 1 of 17)	13	13192146	13211893	19748	1	ENSGALG00000005621.6	ENSGALT00000079237.1	3656	374175	CAMK2A	calcium/calmodulin dependent protein kinase II alpha	TGGCAGCGCGCTCGCGAACTGCGGCCTTTTATTCCTCGCCGTGGAGCAGGAGCGGGGGAAGATGGAGCAGGAGGTGGCATTGCTTTTGATAGTTGTTATTTCGGCGATCGGAGGGGTTTGGCAGCAAAGGGAGCCTGGTACAGAGGTTGTGCTCAGCAGGGCAGTGCGTTGCTGCTGCGGTGCGTTTGCAGCCGCGGGGACCTTGCACCGGTCGCCTGCAGCCATGGTGAGTGCTCATAGCTGGTTCTGCAAATTGCTGCAGTGATTGTGAGGTCTGAAGCTGGCGAAGACACTCATACC
107	chr14	3695101	3695400	300	-4.73861	0.0114996	DMR	2	Intron (ENSGALT00000007042.6/ENSGALG00000004420.6, intron 5 of 46)	14	3531151	3884236	353086	1	ENSGALG00000004420.6	ENSGALT00000071612.1	163951	373894	SDK1	sidekick cell adhesion molecule 1	CCAGATATTTTCCATAGTTCTTTGCCTTTTCTCTCCTCAGAGGAAAACTTCACACTTTTAATGGTAGTGGTAGAAAGGGAAACCTATGGTTAAAATCATACACTGCTAACCTGCAGGAATAATAAAGATTAGATGAGGAACACCTGTGGCAGCTTGAACTTTGCTTTGGCTTTGCTCAAATGTTCTATCAGTGGTCTTTCTGATAAATAGCAGAAAGGCTGATCTGTCTCCAGCTTCTTCCTCTTCCTATGGACTATTTCTGATGACGTTATTGGCACACGATGCATGTTTGTATCTGCT
108	chr14	3695401	3695700	300	-4.73861	0.0114926	DMR	0	Intron (ENSGALT00000007042.6/ENSGALG00000004420.6, intron 5 of 46)	14	3531151	3884236	353086	1	ENSGALG00000004420.6	ENSGALT00000071612.1	164251	373894	SDK1	sidekick cell adhesion molecule 1	ACAACTCCCCTTCCAAGAGACTTGTTTCTGCTCTGCTAGTAGAACTTGGATTCTAGTTGACTTTCCTCAGAGTCATTACAACATTTAAATATATCAGTCAACTGATGATGTCTTTTTGGAATGGAAAGACAATAGAATAAATTTCCAGTATGGTTTGGGTTTTTTTTTTTGCTTTTTTTTTTTTTTTTCCAGTCTTACTACTGAAGAGCTACACTACTGCAGCCAAAATCAACATATAATATACTGAAATGTCTGGTACTTGTTTTTCATCATGTGGCTCAACAAATGTAGAATGCTTTA
109	chr14	4332901	4333200	300	-3.33155	0.0347435	DMR	0	Promoter (2-3kb)	14	4329333	4335420	6088	2	ENSGALG00000004665.5	ENSGALT00000007433.5	2220	416488	KPNA7	karyopherin subunit alpha 7	TTATTTACTGGAGTTACAGGTGACACCAGAGCCAGCAAGGGAGGAATCACATTGCAATTGATAAGAGCATCTCTGTACAGAGGACCATCACCTGCACAGATAAATACATATCATAAATAACCCTCTTTAAGAGACAAGACAGACAACATCCAACAGCAGCCAGAGGCCCCACTACTAACAAAGCTGGGGGGTTAGACCAGCCCAGCAAGATGCACTCCTGCATTTGGTTTTGACCAGAATCCTCCTGCAGGACCAACCCAGGGTCAGAAAGGCTGCCAGGCTGTGAGAATCACAGAATGG
110	chr14	4333201	4333500	300	-3.33156	0.0347383	DMR	8	Promoter (1-2kb)	14	4329333	4335420	6088	2	ENSGALG00000004665.5	ENSGALT00000007433.5	1920	416488	KPNA7	karyopherin subunit alpha 7	AGACAGAGCTGCATGGAGATGGGCCCATTTCAAGGAACACCACTCTCGACCACCCCAGCAGCAGCTGGGGCAGTGACTGTATCCTAACCCAGCCCTGTCTGGGGATCCCACTCACCTGCGATGTTGCCCAGTGCCCACACGGCCTGCTCACTGATGTGCATGTGGGGGGAGGACAGGAGGGAGATGAATGCAGGGATGGCCCCCCCCTCCACCACTGCCCTGGTGTGCTCCGAGGTGCCGGACGCGATGTTGGTCAGTGCCCAGGCTGCTTCAAACTGCAGAGCAGCACTGTCAGTACGG
111	chr14	8832901	8833200	300	3.11365	0.0379389	DMR	32	Promoter (<=1kb)	14	8832602	8844492	11891	1	ENSGALG00000040793.1	ENSGALT00000073117.1	300	771927	KDELR2	KDEL endoplasmic reticulum protein retention receptor 2	GCGGCCGCCTCCTCGCTGCAGGCTGGGGCCGGGAGGGGCCGGGGCTCGGCTTTGCCGTTCTGTGGGGGCCGCTCTTTCCCTGAGGAGAGGGCCGCGGGGTGCGATGGCGCCCATCTCCTGCGGCCCCAAAGCCCCCGGGCCGCCCGCCCAGAGCGGGGCAGGGTGGGCTGAGGGGAGCCGCGTCCTTCCCCCTGCAGCGGGGGCACCCGCGGGAGCTGCGGTTTCCCTGCAGGCCCGGCGCCTGTGGCTCTTCGTGCTCGAATCCCCGAGCAGCGCTGCCTCGGCCGCCCCCCCGCCCTC
112	chr14	12111601	12111900	300	-3.25747	0.0485792	DMR	3	Intron (ENSGALT00000039730.3/ENSGALG00000007456.5, intron 12 of 12)	14	12100442	12104446	4005	1	ENSGALG00000028691.3	ENSGALT00000085242.1	11160	416648	MPG	N-methylpurine DNA glycosylase	ATCTCCTGAAGTACCCAATTCCCATCACGCTCACTTAGCCTCACAGCAGCTCTCTGGACGGATGCCCTGCTCCCATGCTGGCCTGGTTGGTAACAAGAAAACACAACCCTGGGGTCTTGCAAAGGTACTACAAGGTCTCCTAGCCCGGTGCATTTCCTGAGATTGTCAATAGTTTTAACTCTTGCTTTTAGAATTAAAAGGATATTTTTGCCCACAGCAGTCCATTACATGGTTGGTATGGGCAGGTGAGCACTGAGGTTGGATGAGTCTGGGGGTGAGGGGAGAGGCTGCAGCAGGGAG
113	chr14	12111901	12112200	300	-3.25748	0.0485655	DMR	3	Intron (ENSGALT00000039730.3/ENSGALG00000007456.5, intron 12 of 12)	14	12100442	12104446	4005	1	ENSGALG00000028691.3	ENSGALT00000085242.1	11460	416648	MPG	N-methylpurine DNA glycosylase	ATGGCAATTTTAGGCACAGGCGCCCCAAAGAAGTAACAAAGTCCCAAAATAAACCCTAAATCTGACTCTAAGCCCAAGCCATGATGACTACTGGAACCCCCCAGTCCCCTCTGGTCAGTACAGCCGTCCCCTTGGTGGGCACCAACCTGTCACACAGCCACCAGAAGCCTCAGCCTTGCAGCAGGGCCCAACACAACTGCTGCTGGCTGTCCCTGCAGCACAGCCCTGAGTGCATGCTGACCCCCAAGCCAGCCCTGCACACAGGCTCCAGTTTGCTGCTCGGTCTCTTAACTGTCTTAA
114	chr14	13102801	13103100	300	-3.59574	0.0285023	DMR	9	Intron (ENSGALT00000004199.4/ENSGALG00000002666.4, intron 8 of 14)	14	13113263	13120464	7202	1	ENSGALG00000029027.2	ENSGALT00000045997.2	-10163	416408	SEPTIN12	septin 12	CACGGCTGCAGCTCTGTGCCTGCTCTGCCCCATCGCAGCCCCAGCCCTGATGCTTTCAGCTCCCTCTGCAGCACAGCCCCGTGGATCCCAGGGTGACTGATGGCTGCCCTCCCCGAGCTGGCAGGCTCCTCTCTTCCAGCAGCGTATTTACACCCTCAGATAAACCCTCCAGGAGTTATCTATAGGGCTGTAAGGCTGTTAAGTAACAGCTGTGTCACGGAGCCCGGCGATCCAAACAAAGGTTTCTCTAAGCCCTGATAAACTCTGCAGAGCGGAGGGGAATGTTTTCACTTTAGCAGC
115	chr14	13112701	13113000	300	1.97766	0.027423	DMR	22	Promoter (<=1kb)	14	13113263	13120464	7202	1	ENSGALG00000029027.2	ENSGALT00000045997.2	-263	416408	2019-09-12	septin 12	TGGGGAGAGCCTGCGCAGCTCCAGCTCCAGCCTGGAGAGCCCTGCGGCCCCCCAGCTTCCTGCAGCCTCCCTGGCCGCCGACCCCTGCTTGAAGAAAGTGCCATCACACGGCTGCGTCTTCCCAGTGGAAGCAGAATGTTCCCTGCACGTGGCCGCCGGGCACAGCTCGCTGCCGGCACTGGACCTGCACATCGCCGAGGAGCCGGGCATCCCCCCGCCAGCCCCACGCCCCACGCCGCCGTGGGGTGCCTGCAGCCCCACCGCCCCGCCCCACACCCGCCTGCCTTCCTCCTCCTCAAG
116	chr14	13191301	13191600	300	-4.49973	0.0192239	DMR	3	Intron (ENSGALT00000003932.5/ENSGALG00000002497.5, intron 18 of 18)	14	13195528	13199784	4257	1	ENSGALG00000028345.2	ENSGALT00000045116.2	-3928	429205	RHBDL1	rhomboid like 1	GCAGCCCTCTGGCAGATTTATTGGATAAGCTCTGATGGCAGGATCTTTGTTTTTTGAAGGCTGAGATAAAAAAGTGCTGAAAGGTGAGGAGCCAGCCTAGTGTGCCAGCGCCTGCAGGGAGGAGGTGGTGGCTGTTTTACTCCTGATCAGGTGGATCAGGCTGAAAAAGAGATCAGAGGAGCAGGACCTCAGGTTGCTTTGGGAAGGAGCTGCTCCTGAAAGGGGCTGAGCAGCACAGTGGGGGCCCTGCCCTTTCCAGGAGAGCGTGTGGGTGCGTTGGAGGACAGGATGGGATTACCA
117	chr14	13191601	13191900	300	-4.49972	0.0192179	DMR	6	Intron (ENSGALT00000003932.5/ENSGALG00000002497.5, intron 18 of 18)	14	13195528	13199784	4257	1	ENSGALG00000028345.2	ENSGALT00000045116.2	-3628	429205	RHBDL1	rhomboid like 1	GTGAGTGGTTTTCCCTTTAGCTTTTTCAATAAACAACTTTATTTTTAGAGCCAACGCTCTTTTTTTTTTTTTTCTCTCTGCAGTATTAAAATTTAAATATTCTTTATATATCTTAGGGTATTTGGTATAAATAAATAACAGCGTAATGGAGGGCCAGGGATTGGCTCTTCTCCTCCTGATTTAGTGGAGAATGAATAATGGATGCGTGTTTTCTCATCGTAGAGGAGCACAGCGATGCAGGACAGCACGTGTGTAGGAAGGGAATGTGTATGATCAGAGGGCACAGGGCCCTTCTCTCCC
118	chr15	7898101	7898400	300	-3.34105	0.0400113	DMR	7	Exon (ENSGALT00000060951.1/ENSGALG00000032916.1, exon 19 of 25)	15	7892544	7894267	1724	1	ENSGALG00000005862.5	ENSGALT00000009424.5	5558	416923	SBSPONL	somatomedin B and thrombospondin type 1 domain containing like	CAGCTCCTCACATTCTGCTCTCTTCCCATCGGTCACCCAGCTCAGCACAGCAAGGCGGACATCAGGGTGTGGGTGTTGCAGAAGCGAGCAGACCGTGTGGATTCTCTTGCTGTCAGCCAGTCGGGCTGCCTCGCTGCAAGCAAAGCGGGCCATGGTCTGGTGGAGGACAGCTGCACCCACCTGGAGGGAAACAGAGACCTTCTCCAAGCACTCTGCTCCTGGGCACAGGACAAGGGTGGGCTCCCATCTCCCATGCCCTAAGCTTCACAGCAGGGAACAGGAGCAGTACCTGCAGCTCAG
119	chr15	7898401	7898700	300	-3.34106	0.040006	DMR	13	Exon (ENSGALT00000060951.1/ENSGALG00000032916.1, exon 18 of 25)	15	7892544	7894267	1724	1	ENSGALG00000005862.5	ENSGALT00000009424.5	5858	416923	SBSPONL	somatomedin B and thrombospondin type 1 domain containing like	CACAGCCCGGCTCCCTGCCCAGCGTGAGGCCGCCCAGCTCAGCACTGACAGCATCCCAGATGCTCTGTGTGAAGCCGGGGCTGAGGGAGGCGGGCAGGAGGGTGAGCACCTGGAGGAAGGCAGCACGGACAAGCGGGCAGCGCTGAGCAGGGCTGAGCAGCCAGCTCCGGGCCTCCAGCTGCAGGGCCACGGGGTGCAAGGCCTCAGCAGGCAGCCTGCGGGGACAAACACCCTCACTGTGGGGCCCAGATGGAAAGACACCACAGCCATGGGGCAACGCAGGGTCACTCACCTGGCGGT
120	chr15	10877401	10877700	300	-2.96513	0.0185288	DMR	3	Intron (ENSGALT00000042803.3/ENSGALG00000007907.6, intron 8 of 9)	15	10874006	10877292	3287	1	ENSGALG00000040925.2	ENSGALT00000064617.2	3396	417009	RNF215	ring finger protein 215	CAGGCAGTGCCTGGCTCTTAGGAGAGTGAAGACTTTGGGGGGGTTCTCCCTGCTTGGTGTGAGTAGAGGGGCCAGGGGCATGGCTGGGCATTAGCCACATGGCTGGGGCTGGGGGACGGGTGCCAGGGAAAGCACTCATGGGTGTAAGTGGGGAGGGGCCACTGAGGCTGTTGGCAGAGTCTGCAGGCACTGACGGGAAGAGCGCAGGCCTGGCTGTTCCCTCTCCCTCCTCATTATTTTTTCTAAGTCTTTTCTATTTGCCTGTGGCTGCAACAGGTGGGCAGCACCAGGCTAGGAGCT
121	chr15	10877701	10878000	300	-2.96513	0.0185287	DMR	7	Intron (ENSGALT00000042803.3/ENSGALG00000007907.6, intron 8 of 9)	15	10874006	10877292	3287	1	ENSGALG00000040925.2	ENSGALT00000064617.2	3696	417009	RNF215	ring finger protein 215	TGCCTGCACCTGGGGCTCTGCCACAGCTGAGGGCGGGTGGGGGGTGGGGTGGGGAGGATGGACGACCTTATTTATACTAACTTATTAGAAAGGACAGTATGAGTTAGCTGAACACAGTGCTCGGGGGCTCACTGTGGGCCTGCAGGGGCTCTTGTTCCATCTGGCAGCTGGAGCTGCGGCACTACTTGTGGCTGTTGAGTTACATTAAATACAGAGCTCAGAGAGGCTGCTGTGTCTTGTGTTGCGTGGTCCTTGGCCCTGCTGACCACTTTCCCCTGCCGCAAGAGCGCTTTCCAGGCT
122	chr15	11257801	11258100	300	-3.29172	0.0347252	DMR	8	3' UTR	15	11253787	11259586	5800	1	ENSGALG00000027897.2	ENSGALT00000042891.2	4015	770657	DTX1	deltex E3 ubiquitin ligase 1	CTCTCCCCACATCCCTGCTGTGTCCCCAGCCACCTTCTCATGTGTCCCCACGACCCCACATCTCGCACCAAGCTGTAACCGTGCAGCCTTGCACACATGGGTGCACACCCGAGGAGATGCATTAGGCTGCCCTAATGACACTGCAGAGAGGACAGGACCCAGGGGACATTCCTGCTGTCTCTTGCAGGGTGCCAGCCCTCCCGGTCAAGAACCTGAATGGCACTGGCCCCGTCCATCCCGCCCTGGCAGGTAATGGGTGGGGGTCCCAGAAAGAGCACCCATGGGTGCTCAGGGGTCGGG
123	chr15	11258101	11258400	300	-3.29174	0.0347086	DMR	11	3' UTR	15	11253787	11259586	5800	1	ENSGALG00000027897.2	ENSGALT00000042891.2	4315	770657	DTX1	deltex E3 ubiquitin ligase 1	CCAGGGATGGAATGAACAGACAGACGTCCCTGTCCCCGTGCAGGGATGACGGGCATCCTGATGTGTGCTGCTGGACTGCCTGTCTGCCTGACCCGTGCGCCCAAGCCCATCCTGCACCCGCCACCCGTCAGCAAGAGTGACATCAAGCCTGTGCCCGGGGTCAGCGGCATCTGCAGGAAGACCAAGAAGAAACACCTCAAAAGGAGTAAGGAGCCGCTGGAGGGGAAACTGAGGCACAAGTGGTGCTGTGGGGTGGGACCTGACATGTTGGGGGGGTGGCTTGAAATGCAGCGTTCCACC
124	chr15	11299801	11300100	300	3.48625	0.014976	DMR	8	Intron (ENSGALT00000013296.5/ENSGALG00000020905.4, intron 5 of 19)	15	11280496	11328347	47852	1	ENSGALG00000020905.4	ENSGALT00000052268.1	19306	100858301	KSR2	kinase suppressor of ras 2	CAGAGCAGGAAGGCGATACAATGAGAAGTGATGGAGTAGCAAATGACTGGCGCTGCTGGAGAGGTGTCTCCTCTCATTTCCCTCCTCTCAGCCCTTTGACTTGCTTAGCTGATGCGGATGTTCATTTTTGGAGCTTGACGTGAGCCGTGGAGAGAGGTTGATCCCTGTTGAGAGGCTTTAGCCTCAGCCGCGGTGCTCATTCCTTGTGGAGAGTATCAATGTGTCTGTTGGTTCTGTGCACTGAGCACGCTGCAGGCAAATAGGATGCAAGTCAAAAAATAAGCACAAGGCAAAAAAAAA
125	chr17	814201	814500	300	-3.44028	0.0291508	DMR	19	Intron (ENSGALT00000076895.1/ENSGALG00000038145.2, intron 8 of 12)	17	806593	818933	12341	1	ENSGALG00000038145.2	ENSGALT00000084114.1	7609	417297	DPP7	dipeptidyl peptidase 7	TCTCTGCAGATGCTGTTGGTGGTGGTTCTGCCGCCAGCGATGAGCAGCGCAGGGGAAGTGGAGCAGAGGGCGGTGTGTGGGGTCTGCCGGGGCCGCTGTGTGCAGAGCTGGGGGTGGTGGGTCAGGGCGTCCTGGAGGAGCCGGCGGCAGCCCCAGTCCAGCCTCGTCAAAGGGATTTCCTGGGCGTAGCGCTGCAGCTCACGGAAAGGGACGAGAGGGAATCCGATGCGCTTTAAAATGTCCCCCATGTATTTCAGCCGTGTGCGGTCGTGCTGCAGCCAGCTCACAGCAGCTCTGAGC
126	chr17	996901	997200	300	-4.57074	0.0169102	DMR	7	Promoter (1-2kb)	17	996388	998512	2125	2	ENSGALG00000032170.1	ENSGALT00000050656.1	1312	101752216	LCN15	lipocalin 15	GACTCTTTGGGCATGGGTAGGTGCTGGCACGCTGGGTGCTGATGCAATGGCCTTGGGTGGCAATGAGGATCCCAGCCCTGGCCCCCCCCCCCCCCCCCCATTGGATAGACACCCACTGTAGAGCTGCAGCATGGTGCTGGGTTCCTGGCTGTCTTTCTGCTGGGAGTACACGATGGCGTAGTGCTCGTAGTCTGTGTCCATCACGCGCAGATCCCTCTTCTCTCCCTTTTCTAAAAGATCCCAGAGAGCACCCAGTCAGGCTGTGGCTGCAAATGTGCCCATCCGGGTCTGTGAAGGGAG
127	chr17	1164301	1164600	300	-3.20222	0.0434274	DMR	16	Distal Intergenic	17	1143212	1143556	345	2	ENSGALG00000027231.3	ENSGALT00000043520.3	-20746	NA	NA	NA	GCTCCAGCACGGTGCAGGGCTGCTGAATGCTGTCCCACGCTTTTCACCTCCATGTGCCAAGCTGCCCCCAGCACCCCGGCATCCCCCACCACACTCCGGCGGCGCGTTCTCTGCCTGCCCCAGGACTTGGCCTTGCCTGGCGTGTGCAGGAGGAGCCAAAGAGAGCAAGGGCAAAGCCGTTCCCAGCACATTTTTCTGCTTTGACACACTCGCCATCCCTCTCAGGCTGCAGCTGGGTTCCCAGCACGCCGCCTGGCCTTCCCAGCCTGCTCCCCTCAGCGAGCAGCGCGTGGGGCCCCG
128	chr17	3722401	3722700	300	3.062	0.0469953	DMR	6	Downstream (2-3kb)	17	3724742	3807748	83007	2	ENSGALG00000007038.4	ENSGALT00000066858.1	85048	417242	ASTN2	astrotactin 2	CCCCCTTCCTACAAAGATATTACCTCCAGCTTACCTCTATGGAAGCTGCCCCCTGCCTCCCAGTTGCACATTTGTTTTTAAGAAGCACGCAAGCTTCCCATCTCGGCTGGTGCCCATGTCCCCTTGTTAGCCTACAGGTGTTCTTAAAAGATAAACAAAAAACAAATAAACAGGGCTGGTGAGGATGGGTGTGACAGGAGTGTGAGCACAGGGAGGGCACTGGGTGAGCAGTGCCTGCAGAGGAAGCCCCTCGTGCTGCTCCTTCCCTCCAATGCACCCAGAGGGACGGACGGCCGCAGT
129	chr17	3722701	3723000	300	3.062	0.0469963	DMR	15	Downstream (1-2kb)	17	3724742	3807748	83007	2	ENSGALG00000007038.4	ENSGALT00000066858.1	84748	417242	ASTN2	astrotactin 2	GCGCACTGCATGGGGGCACGCACGCGGTGGAGCACGAGCCCATGGGCCAGCACTGCTGGGCTGTGACTGCAGCTGTTTATCCTGAAAGCCTGAGGGTTACACTCTCCAAAGTTTCCAGCTAGAAAACACAGAACCTTCCTTTCAGCTGCGAGCCCAAGGATGTGTAACCTCGACGAATTCCTCGGGTTTGTTTGGCTTGGGTCGGCTGCGCCGGGCAGCATCCGCAGCCACAGTCAGCCTGGGGCTGGCACTGAGATGGGAGCTCAGTGTGCTCCTCGACAGCTGAACGGCTGCCAAATG
130	chr17	7803901	7804200	300	4.11227	0.045804	DMR	7	Intron (ENSGALT00000059924.1/ENSGALG00000042055.1, intron 1 of 9)	17	7767790	7768849	1060	2	ENSGALG00000045572.1	ENSGALT00000083740.1	-35053	NA	NA	NA	TGGCTCCATGTCTCCTCTCGGGAGAATTGCTGGCTATTTTTAAACACCCCTCTCTCACTCCCTTGGGACAGCCGAGCTGCTCAGAGCAGGGCGGGTGCAGCCCCCCCCCCCCCCCCCCCCAGTGCTGCCTGCAGCGATCAGTGTGCCCTCTGCACAGCTCAGCTTGCACAGCCCCCCGACCCTGCTCCTCATGCATGGTCTGGCCCTCTGCACCTTCGCTTTAGCATCCCCTTTAAATCTGAATTGTGGCGTCTGTAGGGTGGGCCCTGGTCCTGCATCCCCTGGTCCTGCATCCCATAG
131	chr17	8204101	8204400	300	-3.51324	0.0297407	DMR	24	Promoter (<=1kb)	17	8203404	8204513	1110	2	ENSGALG00000040773.1	ENSGALT00000063626.1	113	772106	C9orf116	chromosome 9 open reading frame 116	ATCTCCCACCCTGGTAGCTGATGGACAGGAGGAAGGTTCGCTGTGCCCTGGGAGGAGGGCAAACCCCCGCCAGCCCGGGGAGGCCCCAAACCCACCCCTCTGCAGATGCTGCCCAGGCTCCGGGTCGCACCTACCGGCACTTCGTACACCGTGGGCGCTCGGCGGCCGTACTCCTGGTTGGTCGTCCGGTACAGCGGGTGCGGCTCCGGCTGCCTGCGGGGACACAAGGCATCGAGCCGGGCACAGGGCAGAGGGGTCGGGGGGCGGGAGGGGGCGACCTGTAGGGGCTCACCCGTAGCC
132	chr17	8708701	8709000	300	-2.42311	0.0479113	DMR	11	Promoter (2-3kb)	17	8698280	8705980	7701	2	ENSGALG00000001645.6	ENSGALT00000047968.1	-2722	395248	KCNT1	potassium sodium-activated channel subfamily T member 1	AGATCACCCGCTGTGACCACAGAGGGATCTGCAGTACCCGCCGCACCTGGATGTCCATCTCCGTGGGGCAGAGGATCACCACGTAGTAGTCCTGGAAGAGAGAGGCTCGTGTCACTCGGCAGGCAGGCAGCCCCATGGGCATCCTTATGGGTAGAGAAATCCATCGAGGTTCTTGCCACATCCTGGACATAAAAATGGGGTGGATCAAGTAGGTGGTGTAACCCAGCCATGCCCAGCAAGGACAAGCGTTGAAGAACAAGCGTTGAGGGTCAAGTGTTGAATGAAAGAGCATGCACGGGC
133	chr17	8745301	8745600	300	-4.87516	0.00278042	DMR	6	Intron (ENSGALT00000071258.1/ENSGALG00000041608.1, intron 1 of 2)	17	8740587	8751691	11105	2	ENSGALG00000041608.1	ENSGALT00000071258.1	6091	NA	NA	NA	TCTCCCTTTAGAAGGGGCCCAACAGAAGCGGCCCACCCCCACCTCCCCCCAGTCCCTTCAAGAAGAGTGAGGTCCCACCGCTGCAGCTCAGGTCTCCAAGCTCCCACCTTGGAGCTCCTTGTGAAGGTGAGTTCAGCTGCTGCCAATGAACGCAGCCACACGGGAAATTCTGACTTTTCGCTTTCTATATTTAATAAATTACATATAATCATCATTTATTTGCTTCTCCTCCCACACCTCTCATGGTTACCGGGTTACAGTTGTCATACCCCCCCCCTCTCTTTTTTCCTTCCATCTGAG
134	chr17	8745601	8745900	300	-4.87516	0.00277936	DMR	6	Intron (ENSGALT00000071258.1/ENSGALG00000041608.1, intron 1 of 2)	17	8740587	8751691	11105	2	ENSGALG00000041608.1	ENSGALT00000071258.1	5791	NA	NA	NA	TGACATCACTGTGGGGTCTCCGCATGGCCCGAATGTATCAGGAGTGCGTGGGCACCGTCCCTCGGCCAGGAGCCTTCTGCCAGGGAAGAGAACAGGCAGCAACTTGGCAGGGCTTCCCCCCCCCCCCCCCCAGCATTCAACATCTCAAACATCTCCTCTAAGCGTGGGGCACCAAACCAAGCCATAAGTCACTGCAGTCAGAATGGTGCCAACTTTAAAAGTAATCAGTGAGAAACAAAAATGCTGCAGGATGTGTGAGCACAGCCTACCCCCTCCTTCATGCTACTCCATTCAAAGCCA
135	chr17	10002601	10002900	300	-2.07552	0.0328651	DMR	16	Promoter (1-2kb)	17	10000998	10001107	110	2	ENSGALG00000026405.1	ENSGALT00000043963.1	-1495	102465419	MIR6712	microRNA mir-6712	GCGTCAGGAATGGCAGCGCGCGCGTGGAGGACTTCTACACGGTGGAGACGGTGAGCTCAGGGGTTGACTGCAAGTGCTCCTGCACCGCGCCGCCCTCTTCACTCAACCCCTGCGAGAACGAGTGGAAGATGGAGAAGCTGAAGAAGCAGGCACCTGAGCTCTTCAAGGTAGCTCCCTGCCCCACGGCACCACGGCCATGCGTTGGGGCCCTGTGCTCCCCACCCCAGCCTGGCTCTCCCCCTGCAGCTGCAGTCTATGGTGGACCTCCTGGAGGGAACGCTCTACAGCATGGACCTGATG
136	chr17	10467001	10467300	300	-3.30253	0.0197588	DMR	7	Intron (ENSGALT00000071239.1/ENSGALG00000000950.5, intron 7 of 10)	17	10471013	10471369	357	2	ENSGALG00000025631.1	ENSGALT00000042544.1	4069	NA	NA	NA	CGCCGTGTGCTGGGCTGTCACCTGCAGCGTGCTGGGAGGAGGGCATCTTTGTGCCCTGTGGCCATGGCGGGGCCTGGGCTGCTCCTGGCCTGCAGGGTGAGCCCACAGTGAGGGGCTGGGCAGCCTCTGCTGGGGCCCAAAGTCTCCATCACCGAGCAGAGAAGTCAGGTTTTCAAACTGATTTATTAACGGTGTCTGAACTTTGTCCTGTGGGCTTGGAAAGTGATCAGCGTGTGGCTGCCTGCTGCAGGATGATGATGTGCAAGAGGTGGCTAATAAAGCTAATAAAGCAGCCATGTG
137	chr18	48301	48600	300	-3.58097	0.0253735	DMR	19	Distal Intergenic	18	67439	69382	1944	2	ENSGALG00000024335.4	ENSGALT00000084390.1	20782	NA	NA	NA	CAGCTGCAGCGGCACCATCAGACCGGCCCCAGCAGGCGCCGTTCTGCGCGACGGCTCAGCGCTGGCAGCAAGTGGTTGCTGCCGGGGCGGCCCAGCTATGGATGGCAATGGCCAGTCGGCCCTGGCAGGTGCCATACGGTGCAATGGCCCCATGCCAGCGACGAGGGGACCGCTGCCAGAAAAGCCTGGTTATGGGGACACCCTCCTGCCAGCTTTGGCAGGCACCGTCCAGCGTGGTGGCCCCACACCAGTGGCTAGGGGGCGCCGCAGTGGGGGCCCAGCTGCAGGGGCATCCTTCAG
138	chr18	9684001	9684300	300	-3.42267	0.0185549	DMR	22	Distal Intergenic	18	9694212	9698056	3845	1	ENSGALG00000035911.1	ENSGALT00000051639.1	-9912	395354	CBX4	chromobox 4	CAGCTGCTGACGCAGGTAGGAGATCTGCAGGCGAAGCATCCCTGCTGCAGACCCAGCAGCAGCGTCACCACCGTGCTGCCAGCTCCCCCCGCACAGCACACGGGGCTGCTCCGACCCCAGGGCCGCTGCTCCGCACCACGGGGCCCCGATTCCCGCTGCTGCCCAGGGACCCGGGGCGGCAGAACCGAGCGGGGGGGTTGGGGCGCTCCCAGCCCTCACCTTCCTGCCCAACCCCACCTGGCACCGCCGTGCGCAGAGGCACTGCGGCCCTATGGAAATGCCCAGGGCGGAGCTGTGCCC
139	chr18	9684301	9684600	300	-3.42267	0.0185479	DMR	18	Distal Intergenic	18	9694212	9698056	3845	1	ENSGALG00000035911.1	ENSGALT00000051639.1	-9612	395354	CBX4	chromobox 4	GCAGACCCCGGGAGGGCACTGCAGCGGGGCTGCACATGCTGACATTTCTGTTCTTGAAAAATCGCTTGTCAGCAGCTCAGGCAGTAAAAAGACTCAGAACGAGGACTGCTCAAACGGGTGGCATGGGAAGAAACGGGCGGCCGAGACGTGGTGCTGTCAGGGATGTTCTCCTGCATGGCGTGGGATGGCTGAGCACGGCACAGCGTGGCACAGCACGGCACGGCATGGCATTGCCATCGCATGGGGTGGCAGAGGGGTGGCCCGCCGGCAGCAGCCAGCTTGCACACGGCTCTGCTGAGC
140	chr18	9789901	9790200	300	-3.56842	0.029614	DMR	11	Distal Intergenic	18	9810058	9836888	26831	1	ENSGALG00000032889.1	ENSGALT00000060892.1	-19858	100857589	RBFOX3	RNA binding fox-1 homolog 3	CGGTGTTGGTGCTGCAGCGCTGCTCTGGCTGTGTGCAGTGTGGGGCTGGGTGTGCAGATGGGACCCTCAGGACCTGCCGTAGCTCTGCAGGGCTTTGCACCCGAGTAGTGGGATGGGAGCAGTGCCCCGCGCTCCCTTGCACGTGGCAGTGCAGGGGGGCAGAAGCCCCTGGGCTGAGGTGTGAGCAGCAGCAGCTTTGGGGGGGGGAGGGGGGTATGGCCGCCCCCAACCCTGGGGGGCAGAGGAGGGGGCTGCAGGAGGCCGTGCTGAGCCGCGCTCTGTAGCTGCAGGGATGGATAA
141	chr18	9831001	9831300	300	2.57379	0.0249788	DMR	7	Promoter (<=1kb)	18	9830693	9836346	5654	1	ENSGALG00000032889.1	ENSGALT00000061194.1	309	100857589	RBFOX3	RNA binding fox-1 homolog 3	CGCAGCGATCGGCTCACTGCCCCATAGCCACCCCCCACCCCCCCTTCCCCGTCATTTCTAATCACTTGTAATCTACCTGCTTGGCTGCTTTCCAATCAGATAGCTTCAATTATGTGGTTGTAATGCAGCTCTGGGGGGAAAAGTGCTGAGCTGAGCACTTCCCAGCCCGGCCACCGCAGCCCTGTGTGCAGGGTCTGCCTCCCTCAGCCCCCCCCCCCCCCAAGTGTGCCACCTGATGCTCTCTGCAGGTCACTCCCATCCCCACCCCCACCCGGCTGCCCTTCCCTGGGTCCCAGATGC
142	chr18	9831301	9831600	300	2.57377	0.0249748	DMR	12	Promoter (<=1kb)	18	9830693	9836346	5654	1	ENSGALG00000032889.1	ENSGALT00000061194.1	609	100857589	RBFOX3	RNA binding fox-1 homolog 3	CGCTGCTCCTGAATTGTACCCACTGCTGGCAGAGACCTGGGAGGGCGGTGTGGTGCTGCCCAGGGAGGGGGTAACGCGGGGCCAGGGGTGTTCTGGGGCCAGAGGAGAGGGACACAGTCCCCGAGCCCGGATCCCGGTTGGGTTTTGTGGTGCTGGTGAGGGGGGTCTCAGCTGATGAGGCGGCGGTGCTCCTGCAGCAGACAGACGAGGCGGCACAGACAGACAGCCAGCAGCTACATTCCTCAGACAACACAGACAAGCAGCAGCCCAAGAGGTTACACGTCTCCAACATCCCCTTCC
143	chr18	9835501	9835800	300	3.31198	0.0325881	DMR	17	Exon (ENSGALT00000060892.1/ENSGALG00000032889.1, exon 11 of 13)	18	9830693	9836346	5654	1	ENSGALG00000032889.1	ENSGALT00000061194.1	4809	100857589	RBFOX3	RNA binding fox-1 homolog 3	GGGCACCGCTGGGGGGGGTGGCGGCCACCCTGATCCCAACCCCCCCCTCCCCCCCCCCGGCAGGGCCTCCCCCTCACAGCCACCTCTCTCTGTCCCACCGCTGCAGGGGGGCTATGCCGCCTACAGATACGCGCAGCCTGCGGCCGCAGCAGCAGCATACAGCGACAGGTAAGCAGCACTGTAATTCGGGGGGAGGGGTTTGAGGTGCCCCATATGGCACCATATGGCACAGCGCAGCTCCTGCGCCCTGCAGCGTGAGGATGGGGCCGGGCACAGCGAGGGTACCCTCAGATCGGAGCT
144	chr18	9835801	9836100	300	3.31199	0.0325872	DMR	25	Exon (ENSGALT00000060892.1/ENSGALG00000032889.1, exon 12 of 13)	18	9830693	9836346	5654	1	ENSGALG00000032889.1	ENSGALT00000061194.1	5109	100857589	RBFOX3	RNA binding fox-1 homolog 3	CCCCGGGCTGTGTAGTGCGGTTGGTGGGGGGCGGCAGCAGGGCAGGGGGAGCAGCAGAGGACCCATCCCCAGGCCTGTAACAACACCCCGCTGCTGTTTGCTCCTAGTTACGGCCGAGTGTACGCAGCCGCAGACCCCTACCACCACACCATCGGCCCCGCCGCCACGTACAGCATCGGCACCATGGTAAGAGCAGCCCCCGCGGCCTTTCCTTGCATCCCGACGCGCCCCACGCGAGCTGCAGCCGGCCCGGGGGGGTCGGGGGCTGCGGGGAGGGGTGCAGAGCAGCACAGCCCCCGT
145	chr18	9882001	9882300	300	-2.74146	0.0251652	DMR	9	Intron (ENSGALT00000011485.6/ENSGALG00000007093.6, intron 9 of 12)	18	9877405	9884667	7263	1	ENSGALG00000007093.6	ENSGALT00000067931.1	4597	422085	CYTH1	cytohesin 1	CTCTGTGCAGGGCAAGGGGGGTTCTTCGGGGTTTCCTCTTTTTTTATTATTTTTGTTTTTATTTTTTCCTTTTTGTTTTAATTTTCTTTTCTCCCTCATTTGTATGTTTCCATGATTTTGGCTCTTCCTTTCCTTGCCCCCAACTCCAGGAGGTACGTACCCCCATCCCCTGCTCTGCTCGTGCCTCTGGGGCTTTGTTTCCTTTTCGTTTTTAATTGCTGGCGATTAGTCTCATTGCTGCTGCTGCTAACCACCGCTCTGCCCGGGGGACCTTGCCTGCAGGGTACAGCCCCGCACCCG
146	chr18	9986701	9987000	300	-2.65387	0.0412996	DMR	42	Promoter (<=1kb)	18	9986240	9991627	5388	1	ENSGALG00000032336.1	ENSGALT00000048814.1	462	769048	SLC25A10	solute carrier family 25 member 10	CGGCGCCGCGCTCCCGCGTGGGACGCGGGGCTCCGTCCGCGCGGGGCTCCCGGGAAGGGCGGCGGGCTGGGAGCCGGCCGGGCGCCCTCGGTCCGCCCCCGCCGAGCCGGCGGCGCTGTGGGGGGGGCGGGGGGGAGGGTCGGCCTTTGCCCCGCGTTGTGCGAGCGAGCCGTGAGCGGCCCGGGCCGGGGCCCATCGCCGAGCTTGCCTTTGGACCACAGCTGCAGCGGGGAGGCCCTGAGCCGGGCAGGGGGCCAAGGGCGCTCCTCTGTGCCTGCGGACCTTGGACCCCGGGGGAGC
147	chr18	9987001	9987300	300	-2.6538	0.0413464	DMR	23	Promoter (<=1kb)	18	9986240	9991627	5388	1	ENSGALG00000032336.1	ENSGALT00000048814.1	762	769048	SLC25A10	solute carrier family 25 member 10	CCACCCGGCCCGGCCGCAGGTGCGCGGCCCCCGCCTGCCCTGCGCGGCCCCGGCTGCTGTGGCACGCGGTGAGCTCCGGCCTCGAAGGCCGAGCCCTTCCTGCCCAGCAGGAGCTGGACTGCACTCTCCCACCATCCCGCTGTGCGTCCCACGCTGGGATGTCCCCTGGGCTCTGACCCACAGCACAGAGCTGTGCCGCGCTCAGGATGCGCTCCGGCAGAGGATGACGCAGCTCCTACATGAGGGCCCCTCTGCAGCAGCCCAGGGCGCTTCTGCTCTCTCCTGGTGCTGGTGCTGGAA
148	chr18	9990601	9990900	300	-2.84494	0.041384	DMR	16	3' UTR	18	9986240	9991627	5388	1	ENSGALG00000032336.1	ENSGALT00000048814.1	4362	769048	SLC25A10	solute carrier family 25 member 10	AGCCCGCAGCGGGAGGGGCTGACGGGGGCTGTTTTGCTGTGCCCGGGCTGCAGCCGGGACCTGTGCAGGGCAGCACTGCGTTCACGGGGCTCCCACCTCTCCTGCGGCAGCACGGGTGGACGTGGAGTAAGGGTGGAGGTGGGCTTGGCACACGTGAGCCTTCCCCGCTGAGTGCCTCTGTCCTCCTTTACTCCGCTCTCCCCGTGCAGCCCCCAACTGTCTCTCTCCCCTCCCCCCCCTTCCTGCTCAGCCAAAACTCCCCAGCGCCCTCCGGCTGCTGGGCTCTTCAGGGATTGTGCC
149	chr18	9990901	9991200	300	-4.30031	0.00499227	DMR	23	3' UTR	18	9986240	9991627	5388	1	ENSGALG00000032336.1	ENSGALT00000048814.1	4662	769048	SLC25A10	solute carrier family 25 member 10	TTATACCAATGATAGAGAAAGGACGGGGGGGGGGGCGGGGGGCGGCCGCCGTGCCGTGCTGTGATCCTGCCGCTGCCCACATCACCGTCCCCAGGCCCTGCAGCATCCGTCCTGCCCCGCTGCTCCCCGCACTGAAGTGCCCAACCTCCCCCCACCCCCGCCTTGCAGCCCCCCCGCCCTACTCTGCCTGCACGGGGGGCTGCGGGCATCGCCCTCTGCACGCGCAGCGCTGCGCAGAGCGGCCCCGAGGGATCAAAGAACTGGAATAACTGTGACCGTAATGTATAATAAATAAACAGC
150	chr18	10590001	10590300	300	-2.36941	0.0149457	DMR	24	Exon (ENSGALT00000044113.2/ENSGALG00000027415.2, exon 12 of 12)	18	10588863	10597650	8788	2	ENSGALG00000027415.2	ENSGALT00000044113.2	7350	431090	GRIN2C	glutamate ionotropic receptor NMDA type subunit 2C	CAGTCCTCGATGGTGCGCGTGGCATGCTCCAGGGAGCCGCCCACGCTGGCCGTCGACACCATATCCTTGGCCGCCTGCAGCATCTTCAGCACGTTGGCTTGGGCTGAGCTCGCTGTCACGTCGGGTGTGGGCGCCGGCCCGGGGCTGCCCAGGGTCTGCACCCCGCTGAAGCAGCTGTAAATGCCCTGCGGAGACAGTGGGGAGACCGCGCCATCAGCAGAACGCAGGGCCGTGCAAACAGCCCCACCTCGAGCTGACACTGCAGGAGGGTGGGGAAGAGCCGGGAGTTGGCCTCGATCA
151	chr19	2723701	2724000	300	-3.48895	0.0350743	DMR	14	Intron (ENSGALT00000001926.6/ENSGALG00000001263.6, intron 2 of 28)	19	2692300	2727020	34721	2	ENSGALG00000001263.6	ENSGALT00000001926.6	3020	417487	GTF2IRD1	GTF2I repeat domain containing 1	GCCTGTGCCAAAATCTGTAAGGCTCAGCCCCATTACACTCACTGTCCTGCTGCTGTTGACCACTACTTTCCCCTTCTTTTCACATTGGGAAGAACCTTTCCCAAAATGCCGCCGTTCAATAAAACCCGCCTACAAAACGAAACGCGTCGAGATGGGGAATAACTGCAGACAGCTTTCCTAGCCCCAAATAGAGTGGAAGAAATGTCAGCCTCCCATCTGCAGCGCGATGGAGCAGTGGGGTCAGTAGTGCTGAGATGCTCAGGGATGCGGCGCTGCAAAGCCGAGTGCTGCGGGCGAGCC
152	chr19	2724001	2724300	300	-3.48895	0.0350656	DMR	10	Promoter (2-3kb)	19	2692300	2727020	34721	2	ENSGALG00000001263.6	ENSGALT00000001926.6	2720	417487	GTF2IRD1	GTF2I repeat domain containing 1	TTGCGCTTCACCCAGCACATGTGCAACGAATCAGCCAAGCAGACAGTGACCCTGGCAGCTTTACAGCACTCATGTTTTCACTACAATGAACCGTTCCTGAACAATTTCTCCAACGGATTAAGCACAAATATGGTTTCCATCAACACCAGGCCATGCGTGCACGCATATGTGGGTTGTTGTCTCCGCCACCGTCCCACCAGGTGTGGTGGCCCTCCTGCAGACTGGCTCCGGGCCACCTCCCCCTACCTTGGGGCTCACCAGCACCACCAAAACCCCGTCCCTACTCCTGCAGGGAGCCAT
153	chr19	5746801	5747100	300	3.72087	0.00865671	DMR	17	Promoter (2-3kb)	19	5749443	5750083	641	2	ENSGALG00000027703.2	ENSGALT00000044206.2	2983	NA	NA	NA	GGATGCGGCCCTGCAGGAAGGGACACTCACCCCCCGGGGCCGGGTGACATCAGTCTGGGTGTGTGCATCCCTCTGCCCCGCCGGCCCCACAGCAGGGAGCGGGCGCTGGCAGTCCTGCCAGTCACGCAGCTGCAGTGACAGCGCCTCGATGATGATCAGGGTGCTCTCCAGCCGCCCCTCCAGCTCTGCTCGTGGCAGCGAACGCAGCTGCTCCCGGGGACAGCTGGGGACAGAGGGAGCCCCCGTGGTTGGGGATGGGACACGGCCATGGGAGCCCATCCCCTCACCCAGCAGGGATAC
154	chr19	5761801	5762100	300	3.49191	0.0428221	DMR	8	Promoter (2-3kb)	19	5753455	5764371	10917	2	ENSGALG00000003766.6	ENSGALT00000073510.1	2271	417573	KIAA0100	KIAA0100	CACCCCCAAAAGCCACCCCTCAGCTCGCCGCTCACCTGCAGGTTGAAGGAGTCAAGGATGAGGGCTTCTCCCCACACGTGCATGTTGGGGGGGTGGGGGGCACGCTGGATGTGTGAGTCATTGCCCACACGCCAGCAGAGGTGGTCCACAGCCAGCATGGCTCGCTGGTGCACACTCTGGGGACGCAGGTGCTGGTAGTCTGCAGGCACAGAAGGTGAGTGCAGGCAGGGCTTGGTGCTGCCTGCTTCGCAGCCCCCAAACAGAGACAACTCAGACACAACCAGGCAGGTGTCCAGCCCC
155	chr19	9625501	9625800	300	-3.17101	0.0417426	DMR	14	Intron (ENSGALT00000090321.1/ENSGALG00000044841.1, intron 2 of 4)	19	9593377	9641678	48302	2	ENSGALG00000044841.1	ENSGALT00000090321.1	15878	100857331	TPSNRL	tapasin-related protein-like	CCCGAGGAAGGTTAATGCATTGTAAGGGAGAAAGTATTTGCACTTAATGGGTGAATTCTAAAAGCTCTGCCGCATTTCTTGAAGGCCACTTCTGGAAAGTTGATTCCCATACAGAGAGCTATTGCTACTTATAACTCAGCTGTGCAGCACTGCAGGACTGCCCCGAGGGAGCGCAGGGCGGGAGCTGCACCGCCAGGAACGGACCTTCACAGCACAGCAGCACAGAGGGGCACAGCGATGGGCTCCGACCCACACCGGGACGGCAGTGCGGCACGGAGCAGTGCCTGCAGGACGGACACA
156	chr20	330601	330900	300	-3.13723	0.0424022	DMR	1	Distal Intergenic	20	341072	476413	135342	1	ENSGALG00000001046.5	ENSGALT00000001567.4	-10172	419119	DLGAP4	discs, large (Drosophila) homolog-associated protein 4	CTTTGCCTGCAGCTTGGAGCTCTTCCGGAGGTAGCTGAGTTGGTAGTGGTGTACTCATTGGTAGTCTGGGTTTTAGAAATGGTACAATGCTGGGGAATGGGGATCAGTACTGTGGGGCACACAGTGGGGATAGCTTTTGGGAAGGCAAGTGTTTTAGAGCATCTCCTGAGATGTTCCTAGACTCAGCTGATCTGCTGTTTGCCCTGGAGCAAGTTCCTCACCCAGGAGAAAAGGGCTCAGTTCCATAAGGAGCTACATGGGAAACAAGGAGTCAGAGATCCTGACTGGGAACAGCAGAAG
157	chr20	481501	481800	300	3.30661	0.0359038	DMR	22	Exon (ENSGALT00000030938.3/ENSGALG00000024081.2, exon 3 of 3)	20	481571	485414	3844	2	ENSGALG00000024081.2	ENSGALT00000030938.3	3614	428131	TGIF2	TGFB induced factor homeobox 2	CCGTGGGTGGCAGAAGACTGGAGGTTGGGCACCCCCGAGGAAGGGCACCCCGCAGGACCCGGACCGGGGGCTATTTGGCGACAGAGGTGCCCGGGGGCTCAGTCTGAGGTGAGAGGGGCAGCTGCCCGCCCTGCCGCTGTGATTCCAGCTCGGCCGCCTTCTGCAGCGCCACCTCCACCAGCAGCTGGAAGCTGCTGAAGTCGTCACCGAAGAGCTCAGGGGGCGTGGGGGGCGGCGTGTTGAAGAGTCCGCTGGTGGGGCTGGCGGCCTCGGCACGCGCCAGCAGGGCCACAGTGCTGC
158	chr20	481801	482100	300	3.30658	0.0359118	DMR	17	Exon (ENSGALT00000030938.3/ENSGALG00000024081.2, exon 3 of 3)	20	481571	485414	3844	2	ENSGALG00000024081.2	ENSGALT00000030938.3	3314	428131	TGIF2	TGFB induced factor homeobox 2	CGGCGGCACCTGGTGGAGCTTTGGGGTGGGGGTCTGGCTCCACTCGCTGCAGGCCGGGCTGCTTCTCCCGCTCGGGGCTGTGGGCACCCAGCACCGCCAGGTTGCCACCTAGCGCCTGGGTGGGATGGCACAGTACCTGCGGGCACATGGATATTGGCAGCACCTTGGCAGCCCCCCCTGCCGTCACAGGAGGAACCACCAGCATTCCAGAGCCAGCGGCAGCCCCCCGCGGCAGGGTCACGTCGCCAGCCTTGCCCCCTCGGCGAGAGATGGTGAACTGGTTGGGGTCCTTCCCATCCT
159	chr20	4757401	4757700	300	-3.19399	0.0318419	DMR	4	Distal Intergenic	20	4700101	4706990	6890	2	ENSGALG00000037363.2	ENSGALT00000067461.1	-50412	NA	NA	NA	ACACGGTCACCCCCTGTGATCCCTCCCAGCCCTCAGTTCCAGCCCTGCTTGCTCCGGTGCACACAGTGGCTTCACTCATGGGCAGTGACCACTAAACCATTATGTCTTATTAGTGGTGCTGCAGTGGCACAGCTGCCCATGGAGTGGTGGGGTCACCGTCCCTGGAGGTGCTCCAGAACCATGGGGATGTGGCACTGAGGGACGTGCTCAGTGGGCATGGTGGGGTGGGTTGGGGTTGGACTTGGGGACCTTAGAGATCTTTTACAACCCTAATGATTCTGTGGTTCTGTGATTAACAAT
160	chr20	10185001	10185300	300	-3.64244	0.0255641	DMR	21	Promoter (<=1kb)	20	10184335	10187067	2733	1	ENSGALG00000045602.1	ENSGALT00000084904.1	667	419274	REM1	RRAD and GEM like GTPase 1	CCGCGGGGCAGTTGGTCCTCCGAGTCCTCGGCCTCCTCCAGCTGCTGGGAGCACCGCGTGGTGCTGCTGGGAGACCCCGGCGTGGGCAAGACCAGCCTGGCCAACGCCTTCGCTGGCATCCAGGAGCGGGACCTGCTGGAGCAGCACGGAGGTGGGTGCTGCGTGGCGGGCAGGGGCTTTCTGCAGCAGCGTCACCCCCTGCGGGGCCGGGAGGAGGTAGTGGGGTGTGTTCAGGTGCAACGTGCACCTCGTGCTTGGACGAAGTCGTTAGCAATGTGGAAAGGAGCATGCTGGGGAGAG
161	chr20	10795801	10796100	300	-3.88826	0.0356774	DMR	24	Intron (ENSGALT00000068224.1/ENSGALG00000042199.1, intron 11 of 21)	20	10783637	10795417	11781	1	ENSGALG00000042199.1	ENSGALT00000081774.1	12165	777252	SLC12A5	solute carrier family 12 (potassium/chloride transporter), member 5	AAATGCGGAGCTCACAACAGGCTCTGGGGGCTCGTGGGTGCCCCTTCCCCCCACTGCTGGTCCCTGCGGCTCAGGCTGCGCGCAGCTCTTGTTTGTCAACAGGCAGCGCCGCGTATGTAGGGCAGCCCAGCTCGCTGCACGGCAGTGACACTTCTGGGTCGCCAGCACCAACACGAACCGGATCCGAGCCGCACGCGGCCTTCATTGGCCCACTCCTGTCAGAGGGGGTGGGAAGCCCCTGTCCCGTGTCCCCCTGCTCCCCGCGCTGTACAGGCTAGGGCCGGGCTTGACGCGTGCCGC
162	chr20	10796101	10796400	300	-3.88826	0.0356732	DMR	10	Exon (ENSGALT00000068224.1/ENSGALG00000042199.1, exon 12 of 22)	20	10783637	10795417	11781	1	ENSGALG00000042199.1	ENSGALT00000081774.1	12465	777252	SLC12A5	solute carrier family 12 (potassium/chloride transporter), member 5	CCGTGGCCGTGGGTGATACCCGTGCCCTGCAGGTACGGTGATGCAGTGAACAAGAACTTGGTGGTGGGCACCCTTTCATGGCCCTCTCCGTGGGTCATTGTGATTGGGTCCTTCTTTTCTACCTGTGGAGCAGGTCTACAGAGCCTTACCGGAGCCCCGCGCCTCCTGCAAGCCATCTCCAGGGACGGCATCGTGCCTCTCATGNNNNNNNNNNNNNNNNNNNNNNNNNNNNNNNNNNNNNNNNNNNNNNNNNNNNNNNNNNNNNNNNNNNNNNNNNNNNNNNNNNNNNNNNNNNNNNNN
163	chr20	10802701	10803000	300	3.12532	0.0422376	DMR	23	Distal Intergenic	20	10783637	10795417	11781	1	ENSGALG00000042199.1	ENSGALT00000081774.1	19065	777252	SLC12A5	solute carrier family 12 (potassium/chloride transporter), member 5	GGCATCGCCGGCTCCGGGCCTGGCACGGAAGCTCCGCGGCCACGCTGGGGGCGTTGGGGGCTGCGTGGTCCCCACCTCGGCCAACCGCCGGTCCCAGCAGCCCCATACCCCGCTGTGCACTGGGCTTTATCCCTGGGCTCGGGCACAGGTGCTGCCACGGGGGTCCGGAACGCTCAGCTCTGCGGGCGGTTCTCAGCATATGCAATGTGTCCAACCGCCCCCGGCCCCACTGCAGCACCTGTGCCAGGCCCTGTGGTGCAGGGTGGCGGCGGGGACCCCTCTGCCCTATTTCTGGGCAGC
164	chr21	619501	619800	300	-3.3348	0.0149127	DMR	15	Promoter (1-2kb)	21	619583	621437	1855	2	ENSGALG00000032525.1	ENSGALT00000071661.1	1637	NA	NA	NA	CTGCAGCAGGATGAGCCGGACTGTGGCTGGATATGGGAAGGGGAACAGGGATGGGCCCCAGCACCGAAAGCACCCGCACTGCTCACCTGGGCTCCAGCCGCTCCTTCACCTTGGCGATGGAGCGGACGTAGGGCGCGATCTGCTTGGTGATGGTGGTCAGGCAGCTGTTCTCCTGCCGCAGCTGCAGCAGGTCGTGGAGCTGGGCTGGGGGCGAGAGTGCTGTGTCTGTGCCCTGCAGCACCGAGCGGCTGCTGGGGTGGCTCTGCCCATCAGCTGTACCTTCATAGATCTCCTGCTCGT
165	chr21	6489601	6489900	300	-3.47671	0.0141225	DMR	15	Promoter (2-3kb)	21	6473984	6486890	12907	2	ENSGALG00000004889.4	ENSGALT00000049667.1	-2712	396130	SLC2A1	solute carrier family 2 member 1	CACGAGGTCACCGCTGGAGCCGGGCATGCAGCGCTGCTGGGGCTTGCGGCGTTCCCACGCAGCCGCTTTGATCCCAAATACCTGTGGCTCCCTGCCTGCCTGCTGCTTGGTGCTGCTCCCTGGCTCTGCAGGGACCTGCCCTCACACCCCGCACCAAAGTCCCGTGCCTGGCCAATAGCCCCAAATTGCCGGCTCAGGCCAGGGCTTGTCCCTCCTGTTGCAATACCCTGGCTCTGCTCTGGCATGCTGGGTGCAGTGGCCACGTCCCAGCTGGCCCACGATGTCCCGATCTGAGCTCCG
166	chr22	4639501	4639800	300	2.0402	0.0427313	DMR	15	Exon (ENSGALT00000029510.4/ENSGALG00000014155.5, exon 12 of 23)	22	4625761	4643626	17866	1	ENSGALG00000014155.5	ENSGALT00000071498.1	13741	426429	OGDH	oxoglutarate dehydrogenase	AGACCCCGTGGCTCTGCGAGGCGCAGGCTGCAGGGCTGCTCTCAGAGGCTCCCTCCTTCCCTGCAGGTGTGTTACAGGCGCAACGGGCACAACGAGATGGACGAGCCCATGTTCACGCAGCCCCTGATGTACAAACAGATCCGGAAGCAGAAGCCGGTGCTGCAGAAATACGCCGAGCTCCTGATTTCACAGGGGGTGGTAAATCAGCCGGAGTATGAGGTACTGTCACCGGGGTCGGGGTGCAGCTGGGCAGGGCTGTGGGGCATGGGATGGGGGGCAGAGGAGCTGGCACCCCCCAGT
167	chr22	4639801	4640100	300	3.20359	0.0286708	DMR	8	Intron (ENSGALT00000029510.4/ENSGALG00000014155.5, intron 12 of 22)	22	4625761	4643626	17866	1	ENSGALG00000014155.5	ENSGALT00000071498.1	14041	426429	OGDH	oxoglutarate dehydrogenase	GCCCTCCAGGGGAACGGGGTGCACCTACCTCCACAACGGAAAGGTTTCAGGGCACGGCATGGGAGAGGGATGCAGGGCACTGAGCACACAGACGTGCTCTGGCTGCCCCAGAGCCTCGTGGGGCCACTCAGTTGGTTCAGAGCTGGGGTGATAGCTTGAGGGCCCATCGCCACTCACCTAAAGGTGGCAGAGCTGTGCTGCACTTGGGTGAGCAGTGGCTGTGCTGGGAGCTGCAGCTCAGCCGCGGGCTGTGCCAGCTGGGAGCAGGAACATCTTGTTCCCATCTCACTCCTGTCTCAC
168	chr23	236401	236700	300	-3.12029	0.0426986	DMR	5	Exon (ENSGALT00000088784.1/ENSGALG00000046299.1, exon 10 of 19)	23	222695	233308	10614	2	ENSGALG00000042624.1	ENSGALT00000048291.1	-3094	419547	CEP85	centrosomal protein 85	CACCCTTCAGCAGCAAGCTCAGCAAGCTGCCCCCGAAAACAACCCTCTTGCCCCCCATGGATGCCCCCCAAAGCTCTATTGCTCCCACCAGCTCTCACCTCCCCGGTGGTCTGGCGGGGCTCTGCACTTTGTGCCCTGGAGGCTGCTGTGGGGCTGAACTCTGCAGTGCAGGGTTGGAGGGCACACGGTGAGCTTGGGGTGCCTGGTGGGGTGCTGGCCTCCCACACAGCGTCCTCCCCAGCACCTGTAAACAGTTAGCAAGGCTGCAGCCTCCAGTCCCAGGGGGAGAAGTGAATCCTT
169	chr23	1195801	1196100	300	-2.69689	0.0214384	DMR	18	Exon (ENSGALT00000042834.2/ENSGALG00000026153.2, exon 2 of 2)	23	1210562	1212258	1697	1	ENSGALG00000030851.2	ENSGALT00000048008.1	-14462	NA	NA	NA	TGGTCTGCATGGGCAGGCGCCGCATCAGCCCCAGCGCCGGCTGGCTGTAGATGGTCCCGCAGTACGTGTTGGTGGCCGGCCCCATGCTGGAGCACTTGGAGTTGAAGGAGAAGCTGGAGCTGCGTTGGCGCAGGGGCAGCGGCTGCGAGGGGTTCATGCTGTAGCCATCCTGCAGGTCCTCCAGCAGGCTCTCCCCCAGGCTCTCCCCCAGGCTGATGGTGCCAGTGAGGTCGGTGAGGCGAGGCAGCTCGACGGAGCAGCGGGCGCTCAGGGAGGGGGACACGGTGCTGGAGGGGCTGG
170	chr23	1275901	1276200	300	-3.12031	0.042154	DMR	14	Promoter (<=1kb)	23	1275334	1281882	6549	1	ENSGALG00000000672.5	ENSGALT00000048777.1	568	768916	SCMH1	sex comb on midleg homolog 1 (Drosophila)	GAACCCGACACAAGCACTGTGCCCCAGGACGCTGCTACAGTCCCCAGCTCTGCCATGCAGGCTCCCACAGGTAAGGCTCTCGGGCCGCATCCCTGGAAAGATTGCACACGTGGGACTGCAGCCATCAGGACGCAGCAGGGCACTCCCACTTCTTTGTGAGCGCGTGCGCCGGCAGCAGGAGCAGAGGTGGCCCAGCTCTGTGTAGGGAGGACAGGAGAGACACGTGAGCTCAGCTCAGCCTTTCCTCTGCCCCCGTCTGTATCAGAGATGCGCAGTGGCTGTGGGTCCGTCTGATGGACA
171	chr23	2244601	2244900	300	-3.12178	0.0437102	DMR	5	Exon (ENSGALT00000070951.2/ENSGALG00000038488.2, exon 4 of 9)	23	2239736	2248043	8308	2	ENSGALG00000038488.2	ENSGALT00000070951.2	3143	769918	GMEB1	glucocorticoid modulatory element binding protein 1	ATGCACAAGCCAACCCCCAGCTTCACACACATCTCCAGCTATGGGCCATCCCCCTCCCACCCCCAGTTCCCCCAGGTGAGGCCGTTACTACTCAGGATGAAGAATCCTCCCCTGTAGACCAGGATCTCTCCCCCAGAGGTGCTGCAGGCTGCTGGCCAGGGAACAAGAGCCCCCAGGAGATCTCCTGACAAAACGCCTGCTTGGGATCCTGCAGCTGGACGCAGTGGTGGGCAAGTCAGATACCTCAGCATGATTCCTCCGAGACGGATAGCCCTCTTCCAGTCCTTCAGGGTAGACTTC
172	chr23	2461501	2461800	300	-3.18288	0.0219853	DMR	19	Intron (ENSGALT00000047770.1/ENSGALG00000043372.2, intron 4 of 5)	23	2440223	2486413	46191	1	ENSGALG00000043372.2	ENSGALT00000047770.1	21279	769687	RUNX3	runt related transcription factor 3	CGGCGGCGGATCGGGCTGCAGCTGGAGCTCATGGCAGGGCTGGGGGGGATGAGGTGGGCCGGGGGGCACCAGGCTGAGCACCGCGACCCACAGAGCCCCGCTGCGCTCCCAGCACTGCCGCGGCATTGCAGCCCCTTTGCTCCGTTCTTTCTATTGCGCTCTGCTTCGCTGCGGGTTCGATCTGCACAGGGCATCTTTATTTTTTTTTTGTGGAGTTGACACCTTAGCTCTAAACAAACGGCGTGTCAGGTGCCGGGTGTTGACATACTCAGTGCAAACAGGAAGTAATAAAATATTTGA
173	chr23	2461801	2462100	300	-3.18286	0.0219914	DMR	8	Intron (ENSGALT00000047770.1/ENSGALG00000043372.2, intron 4 of 5)	23	2440223	2486413	46191	1	ENSGALG00000043372.2	ENSGALT00000047770.1	21579	769687	RUNX3	runt related transcription factor 3	GCTTCCTGTGGAATTTCCTTCTCTGCAGCTCCATTTAGCTGAAACCCGACTTTGCCACGCTGCAGCCCTCGTGCAGAGGCTCTCCCACCCACGGGAGGCAGAAGGTGGAGAAGGGAACAGCTGGGAGCTGTGCGGGGCTGTTTAGTCTGTTCCTGGATAAGTGAGAGCATCTCCAGGGCCTCCCCTCTCACCTCCCTGTTGGCTGCCTTCCCTTTCCCCTTCCCTTCCTACGGCTCTGTCCTCCTCCCCGCTGTCACTTCTTGCCAACCCTTTCCACTTCCTCCTCTCCTCCCCGCTCCT
174	chr23	3462901	3463200	300	-3.69069	0.0418873	DMR	5	Distal Intergenic	23	3468308	3469432	1125	1	ENSGALG00000031605.1	ENSGALT00000063594.1	-5108	430270	POU3F1	POU class 3 homeobox 1	GTCAGTGGCAGCAGGATCAGAGTCGAGTCTTAAGACTCTTCCCCTGGAGCTCAGAGGAGTTAAATGGAAAAAAAAAAAAAAAAAAAAGACTAAGTTGTAATTAATCGGCTTCTGCTTCTCCTGCAGGAAAGAGTTAATGAAGGCAAAGCTTGTCTGGCCAAGGGGCTGGTGTGGCTCCAGGAGAGCCGTGACTCAGAGATGGAGCATCCCGCCTGAGCACAGGGCAGCCTCCTCATCTTCAGCTCCTCCTCTCTCAGCACAGCAGTGTGAATGTGTCCAGCATCGTGGCTGGGAGGGTTT
175	chr23	3942301	3942600	300	-3.24671	0.0455214	DMR	15	Distal Intergenic	23	3939040	3940434	1395	1	ENSGALG00000034843.2	ENSGALT00000058866.1	3262	NA	NA	NA	ATTAAGGAACACGCTCGCAGCTAATGGCTTTGCAGCTCTCATCCGCTCAAACAGGAGCGGAGCACGGGGGGACTCCTTTGGTTGGCAGCAGCGTCGGGCTGGCGGGGCCCAATGCTCAGCAGTGTGCTGTGCCAACAGCACTGAGCCCAGCCCAGCCTGCAGGTGACCGTGTAACGACACCAAGGTGATACCACCTGTATGTCCTTCAGGGTGAACTGTGGTCCTGCAGTGCTCAGAACACAACGCCCTGCCCACGGCTCTGGCTCTGCGGCTCCTCCATGCGCAGATCTCCGCTCCCCT
176	chr23	4457701	4458000	300	-2.29083	0.0460485	DMR	10	Downstream (2-3kb)	23	4454405	4455544	1140	1	ENSGALG00000030261.1	ENSGALT00000071944.1	3297	100858028	SMIM12	small integral membrane protein 12	CAGGGATGGAGCCAGTCTGCTCTGCTGCCCTCCCCACACTGCTTCCCAGCTCACACTGCTGGGGAGGAATGGAGACCCCAGAGCCCCCCCAGCTGCTCCGCACAGCTCAGCACACCTGGGCAGCTGCAGCGGACGTCCGGTGAGCTCAGTGTGGGGACACGCCAGCTGCGGGTCTGGGACTCTGTGACCATGTGGTGGCACCAGGGCTGCTCGGAGCTGCAGGGCCGTGAGTGAGTGACGTGGCTCTGCAGAGCAGTGCAGGGACCCACGGGGACTCCCACTCACATTTCCTGTCCTGGG
177	chr23	4872901	4873200	300	3.11464	0.0302131	DMR	13	Distal Intergenic	23	4887092	4897385	10294	2	ENSGALG00000027526.2	ENSGALT00000043674.2	24185	396524	COL9A2	collagen type IX alpha 2 chain	GTACGATTCCACGTCAACAGCAGAAGTGCACCTGCGGCCATTCCAGGCCTGCAGTCACAGCAGTCCGTGCTGTGAGCCGTGCCCGGCTGCGCCCTGCCCTGCTCAGTAAGGGATGGCAGGTGGCAATGCGGCAGAATTATTTAAATGGTTGCTCTGTGCCTTGTAATATCTCTCTTATTTTCTGTTTCCATGCGTTATTCATAACGCTTCTCATGTCACCTTGTTTGCCAGCGGATGGGGAAGCCTGTGGAGGCAGGCAGGTTTGTTCTGCATAAAAGGCCGTAAATAATCGGAGAGCTG
178	chr23	5365501	5365800	300	-1.59068	0.0434798	DMR	23	Intron (ENSGALT00000078328.1/ENSGALG00000003693.5, intron 1 of 35)	23	5359116	5470470	111355	1	ENSGALG00000003693.5	ENSGALT00000071537.1	6386	419671	MACF1	microtubule-actin crosslinking factor 1	GGGTCGGTTCATCCTCCCAGGCTGCAGCTCCCCAAACCCGGCGTCACCGTGCCCGGGTTGTGCGGGGCAGTGGTGTGACCAAACCCTCCGTCTGCCCGGCCGCGCTTCCCGTTGGAGTTTTGGGAGCAATTTTGGCTGTTGGGTTGCTGGATCAGCAGCTGTTGGGATCAGAAGCGCCAGCTGGCCCTGGGGGTTCTGGTAGGAAGGCGCTACACCCGCCGTGCGCCCGCCTGCAGCGGTCCCGGCTGGGCCAACCGGTTCTGGGTGTGTGTGGGCAGTGTGGATCCGCGTAGGGCCGCT
179	chr25	849001	849300	300	3.09318	0.0331975	DMR	13	Distal Intergenic	25	833722	835304	1583	2	ENSGALG00000040524.2	ENSGALT00000068091.1	-13698	NA	NA	NA	TGTGAGCTCCGTGCTGGCGGGCACAAGAGGCCAGGACTGAGGAAGGACGTCTGAGCCCACGGGCACTGACCTGTGCCGTGCTGTCTTCCCAAATTCTCCTAGCTGCCCAGCAAGTCTTGAAGACACACACATTCACCATGGCTGCAATTCACAAGGCAGAGCAGGTCGTAAGTTCAGGGGTTGCTACCGGTTGCTCGTGTTGTCTTTTCCTTGTAGCCTGGGAAGCCGCAGGTGAGCAGAGGATGTTGGCAATGGTGCGGACTGAGGACGTCTCTGCCCGCGGCCTTCAGGGCACTGCAG
180	chr25	2082601	2082900	300	-4.56959	0.0150177	DMR	13	Promoter (1-2kb)	25	2081232	2081985	754	1	ENSGALG00000037441.1	ENSGALT00000050437.1	1370	107055140	RPS27	ribosomal protein S27	GGTGGGCTCACCTGCCTGAGGCACGGCCGCGTTGGACACGTAGATGAGGGGCAGAGTCTGCAGCCTGGACAGGAAGGCGTTGTATGCTGCCAAAACACAGCCCGGTCAGCGCTGCGCCCTCTCAAAGCTGCCAGCTATTCTGGCCTTAAGAACTGCCAGGAGGAAGGGATGAGTTCCTGCAGGTGTTAATTAGTGACTGACGGAGCTCGGGCGCTTACCGAGGTACGTAACAGCTGTTGATCCCAAAACAGCAAAGAGAGTGAAGAGGAGGATCTGGTAAGAGCCTGCAAGCTGCTGGTG
181	chr25	2082901	2083200	300	-4.56959	0.0150071	DMR	17	Promoter (1-2kb)	25	2081232	2081985	754	1	ENSGALG00000037441.1	ENSGALT00000050437.1	1670	107055140	RPS27	ribosomal protein S27	AATTCCCACTGCGCCGCGCTGCCCTGAGGGGCAAAGGAGAAAGGGGGGGGGGGTCAGCCATGCAGACTGCAGCTCTCCCAGCCTCCCCCAGCGGCCTGCGAGGGGCAGCACCTTCAGGGCAGCACCTTCAGGGCAGCACCACCCGCTGTATTGGGACGGTGAGTCGGGGTGAATTGGGGCGCTGTAAACGGGCACGGGGCGCCGAGAGGTCCAGAACTGTGGGCACTCACCTGGGGGACACTCCCCCGCGACAGCTCTGGCTGTGACCACGGCCCTTTGGCCGGTGAGAGCACAAGAGAC
182	chr25	2135701	2136000	300	3.53328	0.0373993	DMR	5	Intron (ENSGALT00000074280.1/ENSGALG00000024094.3, intron 9 of 27)	25	2139769	2139846	78	1	ENSGALG00000027560.1	ENSGALT00000042767.1	-3769	100498694	MIR3536	microRNA mir-3536	CTCATGCTTTGCTCCCTGATGCTTTAAGCTGCTGGCTTTGGCCGTTTCTCTGAAATTGGCCCATTTTCCTTTCCCTGAACACACGCTTTGGTGCAGTGAGGGGCAGTTCAACGCTTTGTGGGGGGAGGAAAGCAAGCTGAGCCCCAGAATGGGTCTGTTGCTCTGTGCTTTGGGAGGCCGAAGCCTGGTGGGGATCCCTACCTGGAGGAGCTCTGTCAGAGCTGCTGGGATCACAGCTGCTTGTGGGTGCTGCTGCAGGAGGGGGTCAGGAGAAGGGGCAGAGGGGCTCCTCGCTGAGCT
183	chr25	2136001	2136300	300	3.5333	0.0373833	DMR	7	Exon (ENSGALT00000074280.1/ENSGALG00000024094.3, exon 10 of 28)	25	2139769	2139846	78	1	ENSGALG00000027560.1	ENSGALT00000042767.1	-3469	100498694	MIR3536	microRNA mir-3536	CTGGGATCCATTGGGTGCTGGGCTGTGTGTGCTGCCCTCCCCGCTGGCCCGGGGTCCCTTTGGTTCCGCTTAGCCTCACCATCATGGGAACCTGCCCCTAAGTTTGGGGTTGGGGTCGGCTGCTTTGACTTCTGGTTGGCAAATAAGGTCCTCTCAGCTGCTTGCCAAGCCCCCCCCCCCCCCCCCCCCCCAGTGCTTCCCTGGCTCTTGGTAGAGCTTTGCCGTGCACCTGACTTGTCTGCCTTCTGTTGCCCCTGCAGGTGCATGGAGGGCTGCAACGGAGGAGTGGGGCACGGAGGA
184	chr25	2158501	2158800	300	2.03091	0.0195396	DMR	15	Exon (ENSGALT00000050329.1/ENSGALG00000034501.1, exon 10 of 22)	25	2154551	2162948	8398	1	ENSGALG00000034501.1	ENSGALT00000062105.1	3951	770035	ATP8B2	ATPase phospholipid transporting 8B2	GGGGGGGGCGGTTTGGGGGTGCGCAGGTGTGCGAGATGCCCGGGGAGCCCTGCAGTCCCAGCCCCACATCCCGAGCCGTGGCGGTGGCTGTTGGCAGGAGTGGGTGTGAGCTCAGCCCTGGGGAAGGGCGCGGGGCAGTGGGTGCTGGGGAGCCCCGGGTGCCAGGGGTGTGTGTGGGGTGGGGGGGTGTGCGTGCCCCTCGCTGTCTCAGCACTGCATCACTCTGCCCACTGACCCCCATCCCCTCCCCACTGCAGCGTGGAGGTGATCCGCCTCGGGCACAGCTACTTCATCAACTGG
185	chr25	2158801	2159100	300	1.98399	0.0443088	DMR	15	Exon (ENSGALT00000050329.1/ENSGALG00000034501.1, exon 10 of 22)	25	2154551	2162948	8398	1	ENSGALG00000034501.1	ENSGALT00000062105.1	4251	770035	ATP8B2	ATPase phospholipid transporting 8B2	GACAAGAAGATGTACTGTGCCAAGCGCCGGACGCCGGCTGAGGTGCGGACCACCACCCTCAACGAGGAGCTGGGGCAGGTGGAGTACATCTTCTCCGACAAGACTGGCACCCTCACCCAGAACATCATGGTCTTCAGCAAGTGCTCCGTGAATGGGCACAGCTACGGTGAGCACGGGGGGTGCACCGGGTGTCCCGTGGGGTGTGGGTGCCCCAGCACCCCTCCTGCCTTGGGGTATCCATCTGCTCCTCCTGGGGCAGTTCGGGGGGGGGACCACCTCAGCGCTGTGAGACTGTGCCGC
186	chr25	2159101	2159400	300	1.98398	0.0442985	DMR	17	Exon (ENSGALT00000050329.1/ENSGALG00000034501.1, exon 11 of 22)	25	2154551	2162948	8398	1	ENSGALG00000034501.1	ENSGALT00000062105.1	4551	770035	ATP8B2	ATPase phospholipid transporting 8B2	CCCACAGCAGTCCTGTGTGTGGGTGGCAGTAGGCCTGCAGTGCTCGGCCCCTTGGTTCACCCCACGTCCCGTTTTGCAGGCGACGTGCAGGACGTGCTGGGTCACAACGTGGAGCTGGGAGAGGTGAGGGCGCTGTGCCCAGCCCTGGGCTGCGGGGTGCTGTGTGCCGTGGGGTGACCCCTCCTCGGTCCCTGCCAGAGGCCGGAGCCCGTCGACTTCTCCTTCAACCCCCTGGCGGACCCGGGGTTCCAGTTCTGGGACCCCAGCCTGCTGGAGGCCGTCCAGCTGGGGGACCCCCAC
187	chr26	1353601	1353900	300	3.85839	0.0388353	DMR	6	Distal Intergenic	26	1357092	1364505	7414	1	ENSGALG00000000400.5	ENSGALT00000000545.5	-3192	419806	KCNC4	potassium voltage-gated channel, Shaw-related subfamily, member 4	GCAGCTGCAGCACGGGGTGGGAAAGCTGCTGCCATAGGAATGCCCCAGGCCAGGAGTGGGACTTCTTTGCCCCCTGGAGGAATCCCAGTGCTGAGAATGGGTCTGGGAGGGCACTTAACCCCCCTCCGCTCCTGCTGTGGGTGCTCTGTGCAATGCAGGTGCATGGAAAAAGAACCACAAGGCGCGATTCTGTGCAGGGCTGGGGACAAAACCAACCTGTGATGGGGAGGCACAGAGCGGGGTCGGATGGACAGGTGGGATATGGGGGGGGGGGGGGGAGATCTGTGGGTGTCCCACCTC
188	chr26	1353901	1354200	300	3.85841	0.0388238	DMR	17	Promoter (2-3kb)	26	1357092	1364505	7414	1	ENSGALG00000000400.5	ENSGALT00000000545.5	-2892	419806	KCNC4	potassium voltage-gated channel, Shaw-related subfamily, member 4	CCTGCAGCCCTGGACAATGAGGTGCAGATGCTGCTGTGAGGCTGAGGGGTTACCCCGAGCCTTCCCGTTGGGCAACTGAGGCACTGCGCACAGCCAGCAGCTCCAGATGGAGGTAATGGGAGCATCCTCGCTGCCGACCCCCCCCCTCCAGCCCGACCTCCTGCAGCCCCCCGAGCTGCTTCTGCCGAGCAAATATCTGCGCCAGATGGAGCCGCCTGGCCGGCATTCCTGCCGGGTGGGACCCACGAGGTGGCACTGTGTGACAGCGACGCGGACATCATCGGATCACAGCATGGGAAG
189	chr26	2367301	2367600	300	3.51463	0.0181548	DMR	20	Promoter (<=1kb)	26	2366153	2368135	1983	2	ENSGALG00000000788.6	ENSGALT00000035207.5	535	428263	AVPR1B	arginine vasopressin receptor 1B	CACGCGAGGGCTGCCCGGAGGGGCACTGTGAGCCCTTCTGACTGCAGCACGGGGCGCTGGGGGAGGCTGCAAGGAGCCCTCCTGCCACGGGGGCGCAGCTCTGCGTTTTGCCTTTGAGGTTCTTGCAGATCTCGCGGCAGATGAGGCTGTAGCAGGCGGTGAGGATGCCCACGGGCAGCAGGAAGATGCACAGCGTGGTCCAGGTGATGTAGGCTCGGGCGCCCCACGGGTACCCGAAGTCGGCCCAACAATCCAGCACCCCCGAGCCCGGCTGCACCTCCTGAAGGGAGAAGATGAAGA
190	chr26	3562501	3562800	300	-3.91515	0.0251418	DMR	12	Promoter (1-2kb)	26	3558025	3564463	6439	2	ENSGALG00000001605.7	ENSGALT00000002440.7	1663	419873	PPM1J	protein phosphatase, Mg2+/Mn2+ dependent 1J	ATGGGAGGTGGGGACGGGTCCTGTAGGATGTCCACCAGGTCCCGCAGCTGCTCACAGATGTGCAGGTGCAGCCTCTTGGATGCCATGACAGCAGCACCGCTGCCCGCGTGTCCATCAAACAGGGCCCAGTAGTGGAAATAAAACCCCTTCCTGCCCTGTGGGGAGAGATGGGGGGCTCAGTGATGCCTGCAAGGGAGCGGGTGGGCACGAACGGGGGGTTACGGCTGTTAGGGGAGCAGCCTCCCACCATGCCCTCACCCTGTCCGGCTCCCCGCTGCCATCCCTGCAGGGCAGGCGGCC
191	chr26	3562801	3563100	300	-3.28642	0.0342206	DMR	7	Promoter (1-2kb)	26	3558025	3564463	6439	2	ENSGALG00000001605.7	ENSGALT00000002440.7	1363	419873	PPM1J	protein phosphatase, Mg2+/Mn2+ dependent 1J	CCTGGGGCTGGGCCTCCTCTCCACAAACACCACCTCGCAGCACGCCTGGTCCTCGTTGTGCTGGCTCTTCCCCGCATTTATCACCCTGCCGGGGGGGGGGGAACAAAGCATTAGGGTTCTCCCTTTTGCACTTGAAATATCAGGGCCTGCCCAGAGACACTGCAGTACACCAGCCCCAGCTCACAGGGGGCGGGCTGGGAGTGATGTGGCAGAGGTGACCCCAGCAGGACCAAACTCCTCCATCCCCACCACTGCCCCAAACCCACCCCAGCCTTGAAGCACCCAGCCGGGGCACATGGA
192	chr26	4155001	4155300	300	-3.9799	0.00414597	DMR	13	Intron (ENSGALT00000004215.6/ENSGALG00000002675.6, intron 3 of 22)	26	4137688	4165193	27506	2	ENSGALG00000002675.6	ENSGALT00000004215.6	9893	419896	SCUBE3	signal peptide, CUB domain and EGF like domain containing 3	TGTAAGGGCTGCAGGGACCCGGGGCTGCCCCACGTTCGCTGCTCCCCTCCCACCCCGCTCTGTAAACACACGACGTCTGTGGCTTGCCGAGCCCAGCTTCCCTTTCTTCTCCTTGGGCTCATCCTCCCCAGGGAGGGGAAGGCAGGGCCGCCCGCCTGCGCTCCCTCCAGCTGTGTAAATCTCCCTCTTCACCGAGGAGGCTGCAAAGTTCCCAGTGATGGCAGTTAATGCGAAGCGTATGTGTCCAGAATCCCTTCCCCCTCCTCCCTCTAGTGATGAGCTCATTAATGACCCTGCTGC
193	chr26	4155301	4155600	300	-3.46168	0.0147113	DMR	26	Intron (ENSGALT00000004215.6/ENSGALG00000002675.6, intron 3 of 22)	26	4137688	4165193	27506	2	ENSGALG00000002675.6	ENSGALT00000004215.6	9593	419896	SCUBE3	signal peptide, CUB domain and EGF like domain containing 3	AGACACTAATTAGAAAATAGCACGCCGCAGCCCGGGCTGGGGGAGGTGGGCGGCCGGGTGCCCCCGCGGGCGCTGCGGAAGGAAGCGGGCGTTGGGGTGCGGGCAGCGCGGCTGCACCGAGGACTCGGCCGTGCCGCAGCCGGATGGAGCTCGGGGCAGTGGAAGGATGCGCAGCTCTCCGTAGGCAGATGCCGGGTTTGTCTTGGCCTCAGGATTATTTACCCAGCCCTTTCGCCGGCTCACATCTCCACCGTATTTGCTCTTAACTCATCTATTTTGGCAGGTGCAGGGCTGACCTCA
194	chr26	4458301	4458600	300	-4.0032	0.0228846	DMR	1	Intron (ENSGALT00000004481.5/ENSGALG00000002840.5, intron 3 of 10)	26	4441094	4474651	33558	1	ENSGALG00000002840.5	ENSGALT00000075716.1	17208	419906	GRM4	glutamate receptor, metabotropic 4	CTCTGCATGGCTGTGCTGTTGACCCAGGGCCAAAGGGCTCTGCCAGGGCTGTGGCCCATTGATGACTCTTCCCAAGTCCTGTATTTGACCATTGCATGAGCAGAGCCCTTTGCAAAAAGCCAGCACTGGTGCTTGTGGTGATGCCTCTGTGTGGGAACAGTGGCAGTTTGAAAATCCTGAGCCTCTGGATAGGGAGTTCATACCCACTGGGGATGGGGTGTGATGTGGCGTGGATTGAAATGGTGGGTGGAAAGCAGGGGTGAGCTGCTGAGGATGAGAGGGAAGGATGCACTGAAGGCT
195	chr26	4458601	4458900	300	-4.0032	0.0228813	DMR	8	Intron (ENSGALT00000004481.5/ENSGALG00000002840.5, intron 3 of 10)	26	4441094	4474651	33558	1	ENSGALG00000002840.5	ENSGALT00000075716.1	17508	419906	GRM4	glutamate receptor, metabotropic 4	GCAGAGGACGGGTAGTGGGGAGGGCTCAGGTGTGTGCCCCCATGGTGTGCTGTGCTCTCCATGCTGCTCCCCAGGCTTGGTGCAGCCATTGCGGGACATCTTCCAAATGTGGGACCCCCCGTGGGGTGGCTCTGGGTGGGTTTGGGGAGCATCAGCTTCTGCTGGCACAGCGGGGTCAGCGCATGGGGCCACAGGGGGTGACACAGGGCCGGGCAGCTCACTGGGGTGCAGGTGGGCTGGGGAGTCCCGTATCTGAGCATTGCAGGGCTGTGGGACGGGGCTGTCCCCATGGGGTGGGGG
196	chr26	4933801	4934100	300	-3.50685	0.0352627	DMR	19	Promoter (2-3kb)	26	4927628	4931260	3633	2	ENSGALG00000039878.1	ENSGALT00000068468.1	-2542	419922	TFEB	transcription factor EB	TCACCCCGGCAGCACTCAGGAACCACTGAGGCCGGAGCTGCCCCGGTGACACCGACCCTGCGGCACTGCGCAGCCCCAGCGCTGCCCTTTGGCCCCTCAGCGGGCTGCAGCCGGTGCAGACAACAGCTGATAAAGGAGCCGGCATCGGCTGCTCAGCAACTGCTGCGCACTCGGCCGTGCCACCCCAGTGCAGCTCCACACCACACACAGGGGACACACACTGCCAGGGGCACCTGATCCCAGCGCCGCACTGCTGCCCCGTCCCCCACCCCATCGCCCCCTCCCCAAGCGCACCTCTGG
197	chr26	4934101	4934400	300	-3.50684	0.0352535	DMR	3	Promoter (2-3kb)	26	4927628	4931260	3633	2	ENSGALG00000039878.1	ENSGALT00000068468.1	-2842	419922	TFEB	transcription factor EB	GTTCAGGTGTGCCCAGATGGCAAAGTGAAGCAGCTTAAGTAGCAGGGATTAAAAATAAGATGTGCCATAGGGCAGCTTTCAGATGCAGCCCCTGGCAGGATCACACTGCCCTCTGCAGCAAAGCAGCACCCATGCTGCCAGCAGTGCATGCAGCAAGCACAGCATCTCCTCCTCTGCTCGCAGCAGGAAAGTGGAGGAGCAGAGGGAGCAATGCTGCACAGCTGTACCCCTCTGCCTCAGCGCAGAGCCTGGCATGCAGGCAGCCCCGGCCCTGGGCAGTCAGGGGGGTGAGCAGCCCCC
198	chr27	28201	28500	300	3.16854	0.0365735	DMR	6	Downstream (<1kb)	27	28531	34597	6067	2	ENSGALG00000042963.2	ENSGALT00000065407.2	6097	NA	NA	NA	AAAATCTCTGATGAGCACCACGAGAACTCGTTTCAAATTGCAACCACTTCCATGGAACCAGACACTGCTGCATGAGTTTCAAGGAGAAAAGGACAAATATCCTGCAAGTTGTATGGGATTGTTGCCCACAAATATGAATATTTAAAAAGATTTTATTAAACACATGCATATACAAAAAGAATGTGCTGTGCTGTCCTGCAGCCAGGAACAGAGGCCAGGAATGGCGGTGCCTGCTGAGCACGCGCAGGGATGTCCCGGTGTGAAGGGCAGCAGGGCACTGGGTTTGCTGTGCTCCTCTGA
199	chr27	3630301	3630600	300	-5.56648	0.00452913	DMR	10	Promoter (1-2kb)	27	3628878	3630605	1728	1	ENSGALG00000033683.2	ENSGALT00000048733.2	1424	395650	PHOSPHO1	phosphoethanolamine/phosphocholine phosphatase	TACGTTGGGGATGGTGCCAATGACTTCTGCCCTTCGGTGACTTTGACTTCAGCTGACGTTGCTTTCCCTCGGAAGGGCTACCCCATGCACCAGATGACCCAGGAGATGGAGAAGAAGCAGCCTGGAACCTTCCAGGCCACCGTTGTTCCCTGGGAGTCGGCTACCGAGGTTGCCCGCTATCTGCAGGAGCTCCTCAAGAAGAAGTGCTGAGGATGGATGGCTCCAAAGAGGCTTGTTTACGATAAGCAGCTGGGAAGGGAGAAGGCTGGGAGATCACGTCCTGCAACCCATGTTTATTTG
200	chr27	3630601	3630900	300	-5.56648	0.0045277	DMR	3	Promoter (1-2kb)	27	3628878	3630605	1728	1	ENSGALG00000033683.2	ENSGALT00000048733.2	1724	395650	PHOSPHO1	phosphoethanolamine/phosphocholine phosphatase	GCACTGCTCACTTGGACTTTGATTCCTGGACTGCTTTCCTGCCTTCCTCTCCAAGCTCCTATCTCCCCAGTGATCGAAGCACTTTCTCTCCCCCCACATCCCTTTCTCTTCCCTCTGCCACGTTGAGATGAAGTCTTCTCTATGCAGTTTAGATGGCTTCTCTGCTGTTGGTGGTTGGCAACACTAATGGTATGGGGTTGGTTTTTTTTTTTTCCCTTTTTGACTTCTCGAGAGCATTTCTTTACCATCCAGAAGCCAACTCTCCTGCAGGCTGAGCCCTGCATGTGCTTCCTCTTGACT
201	chr27	4766701	4767000	300	3.40283	0.028639	DMR	18	Promoter (2-3kb)	27	4764236	4775528	11293	1	ENSGALG00000040017.1	ENSGALT00000052263.1	2466	396251	THRA	thyroid hormone receptor, alpha	CGCGGCACTGTCGGGACGGGGAAACTGAGGCACGGGGGTGCAGAGCCGGGCTGGTGCACCGTGGGGTTTGTGGCTGTGGCCTCCATCCCATGCAGGGCATGCCGGAGGTGCAGGGATGCTGCAGGCGGGTCACTGACCCCGGGGCCACCTGTCCTCGCTCGGCAGAGGCTGCACAGCCCCTGCTGCTGTGCTCGGCCATCCCGTCCCACAGCCCGGCCCTGACCCCAGGCCGAGGGGAGGGGATGCAGCACTGGGTCCCGGGTGCCCCTGATGTCAGCCCCATGGCATCCCCCACTCGGG
202	chr28	1041901	1042200	300	3.45793	0.0216291	DMR	18	Promoter (1-2kb)	28	1038270	1040348	2079	2	ENSGALG00000028029.3	ENSGALT00000045726.3	-1554	NA	NA	NA	CGTCCCCTCTATGGTCCCTGCTGGCACCAATGCTGCCCCACGCTCACCGGGGATGGGGAGGGAGGCGAAGCTGGTGGTGAGCGCCTGCCGCACCGACTGCAGCTGCTGCTGCAGGGCCAGCGTCTGCCTCTCCTCCTGCGCCAGCTCCTGCTCCAGCTTCTCCTTGGCACAGTTCATGCTCTCTGTGTGCTTCTGCAGGATGGCGTTCTGCTCCTCAAACTCCGTGTTCATCTTCCGCAGGCGCCGCAGCTCGGCCTCCCGGGCTGCAGGGACAGAGCGGGATCAGAGGGGCTCAGCGAT
203	chr28	1417201	1417500	300	3.5954	0.0275692	DMR	22	Intron (ENSGALT00000044229.2/ENSGALG00000025907.2, intron 1 of 2)	28	1410504	1423699	13196	1	ENSGALG00000025907.2	ENSGALT00000044229.2	6698	395411	ZBTB7A	zinc finger and BTB domain containing 7A	CGTTTGTTCGTGTCGCAGCGCGGGGTCTTCGCCTGCAGAGCTCGCATCTGCTTGGCAGGTCCACATAATTTGGATAGTTTGGCTCCAAAGCGCCGGCAGCGCATTCCTGCTCGGGAGCAGCAGAATTGTAATGGCACCGTGGAGGAGCTGCGGCACCGTTTGTGCCCCCCCGGCGGACACAGCCCCGCTCTGCTGCCCCCGTCCCCCCCCCCAGCTCTGCGCTGGGGGCTGCTGGGTGCTCTGCCTGCAGGTCCGGCCTCGTGGCTGGGAGGAGGAGAGGGCAGCCGGGGTGATGGCTCC
204	chr28	3193801	3194100	300	3.03371	0.028036	DMR	16	Promoter (1-2kb)	28	3192349	3195221	2873	1	ENSGALG00000009703.5	ENSGALT00000063590.1	1453	770724	NDUFS7	NADH:ubiquinone oxidoreductase core subunit S7	TTGGAACTGGATGGGCATTGTGGTCCTTTGCAACCCAGGCCATTCTATGATTCTCTGACCCCTCTCTCTCCACTGCAGAGCTCCCTGTGGCCGATGACGTTCGGCCTGGCATGCTGTGCTGTGGAGATGATGCACATGGCAGCTCCACGCTACGACATGGACCGCTTCGGGGTGGTGTTCCGAGCGAGCCCCCGCCAAGCCGACGTCATGATCGTGGCGGGCACCCTGACAAACAAAATGGCTCCAGCCCTGCGGAAGGTATGGGGGGATGCCTCGAGGGTGGCTGTGTGTGGATGGAGA
205	chr28	3194101	3194400	300	2.88303	0.0343665	DMR	9	Promoter (1-2kb)	28	3192349	3195221	2873	1	ENSGALG00000009703.5	ENSGALT00000063590.1	1753	770724	NDUFS7	NADH:ubiquinone oxidoreductase core subunit S7	GCGCTCTGACTTGGCTGTGTCCTGCAGGTCTACGACCAGATGCCGGAGCCTCGCTACGTGGTCTCCATGGGAAGGTAACGGCCTTAGGCTGGGTGGGGGGAAACCGTGTGGCTGAGTGGGAGGGAGCTCCGTCCTTTCAGGCCCCTCTGAACTGCAGGCTGTTTCCAATGGAAGATTCTGTTGGTTTATTCGTGGCTGTGTCTGTAGGTTTATCTGTGTTCAAAATCTCAGAGCTTGCTTTTGGACTGAATGTTTCCACTGTGTAGCATCAAATATGGGGTCTGGGGATCTCTGGCTCTG
206	chr28	3444301	3444600	300	3.06234	0.048031	DMR	19	Promoter (1-2kb)	28	3443528	3445707	2180	2	ENSGALG00000045684.1	ENSGALT00000086440.1	1107	100857417	PLVAP	plasmalemma vesicle associated protein	TCCAGCTTCTCGTGGGAGCAGTTGAGGTGGCACTGCTGCAGGGTCAGGTCGCAGATGCTCTTCCCCACGTAGTCGCTCTCGTGCTTCTGCTGCCTGGAGAAGAGCTCATCGATGCGATGCATCAGCAGCCGCAGCTGCTCCTCCACCTGGCTGCAGCCGAAGTTCTTGTTGCTGATGCTCATGGTGCGCAGGTTGTACAGCACGTTGGAGCGCAGCGTGTCGCGTTCGCCCTTCAGGTGCTCCAGCTGCGCCTTGGTGGTGTCGCACAGCACACCCGTGGCCTTCAGCTCCTGCTGGCAG
207	chr28	3444601	3444900	300	3.06233	0.0480329	DMR	18	Promoter (<=1kb)	28	3443528	3445707	2180	2	ENSGALG00000045684.1	ENSGALT00000086440.1	807	100857417	PLVAP	plasmalemma vesicle associated protein	CGCTCCTGCTCCTGCCTGGCCTTACCCAGCGCCGCTGCGGCCTTGCTGCTGTTCTGCCCCAGCTCCTTCTTCTGCTGCATCGCCGTGTTCAGCTGCTCCTGCAGCTGCGCCTTCTCGGCTGCGTGGGGTGGAGGGTTGGGGTGCGCTGCGGTGGACCCCCACCCCTCACCCTCATCCTCCCCCACGTGGCGCTGCCCAGCCGGGGGGTACGCCGTGTGTGGGCTCCCTGAGGGTTACTGGGGACCCCCGTGCACAGATTCCGGGGGAGTGGGGGGGGGGGTTTGTGGGCCCCCATGGGGT
208	chr28	3607201	3607500	300	2.025	0.0330946	DMR	22	Promoter (<=1kb)	28	3608217	3609544	1328	1	ENSGALG00000037558.1	ENSGALT00000071323.1	-717	426373	MEF2B	myocyte enhancer factor 2B	ATGCGGTGGACCAACACCGAGCAGAGCCCGATGGGGACAGCTCATATTTCCACACCATGATCACATACAGGTTGTGGGACTGGGGTTGGGGTGGGCAGGTGGGAGCTGAGCTCCCCCCAGAGATGCGCTGTGCTGTGCTGCAGGTGGCGATGGGTCCAACCACGCACATCCTTGGGAAACCTCCACGGTGCCACCGGGGAACCGTTGGCTTTTCCCGGCAGAGCCGTTCCCTGCGGGACCGCGGTGGTCGCGTCACCCCCTGTACCTTCGCGCCCTGCGTGGGCCCGGGGACGCGGGGTG
209	chr28	3998701	3999000	300	-3.77423	0.00757027	DMR	32	Promoter (1-2kb)	28	3997169	4005304	8136	1	ENSGALG00000037029.1	ENSGALT00000078372.1	1533	769860	PDE4C	phosphodiesterase 4C	CGGGCGGGAGGGGGGATGGAAAGTTTCCCGGGGCCGCGGGGGGAACGGCCGCGCATTTCCTGCTCCGCACCGCTCCCATCCCCGTGGGTCCGGACCCCCAGCGCTGCGCTGCGGTGCCCGGAGTGGGGCCATGCTGCCGTCCCCGGGGATGTCGTCGCCGGTGGGGTCCCCGCGGGGGTCCCCCCGTAACTCCCCCGTGCTGTTCAGGAGGCTGAGGATGAATCAGAGCATCCGCCTGCAGCGCCGCTTCACCGTGGCGCATCCCCTCGGGTAAGGGGGGGTCCGAGAGGGGTCCTGAGT
210	chrZ	310801	311100	300	4.59975	0.0232533	DMR	16	Distal Intergenic	34	342538	365879	23342	1	ENSGALG00000030834.1	ENSGALT00000079736.1	-31438	426857	ATP8B1	ATPase phospholipid transporting 8B1	ATAAAGCCGCACTAAACGCGGACAGATACAAAGGGAATTAATGTTCATGGCTAATGAGCAATCACGTGGCCATCGCTCTGCTTTGCTGCAGCCACGAAGGGAATTTTCCATTCTCCCTCCCCAGAGCAGCGCTGGCGGTGGCTCCGGGAGCTGGGTGGTTCCTGGGAGCAGGAGGGAGTGGGTCCCTAAGAGGAAACACGTTGTCACCATCACACAGATCACCACGGAGCCCACGCGGTAATGGGTTTCTGAAGCTGTGCATTTTCTCCGGTCCTTCAGATGTTTGATAGCGCACGGACC
211	chrZ	311101	311400	300	4.59975	0.023232	DMR	12	Distal Intergenic	34	342538	365879	23342	1	ENSGALG00000030834.1	ENSGALT00000079736.1	-31138	426857	ATP8B1	ATPase phospholipid transporting 8B1	ACCCAAGTTAATCTAACACAAATGGAATTTAACAGATTCCTTGTGTACGGCTTCCGAGCGTCTCAAGTTTCTTGTGGTGCACATACACAGAGATGCACAAGGTTCTGTGCTAGGCAGCGCTGAGATGCACAGCAAAGCGGGGGGGGGGGGGGGGTCGGCTGTACCCCGTTGGTTTCAGCCTGCAGAGCTGCTCTGTGTGCCTGGAGCAGGAGAAGCCTCCAGAAAGCACAGCGGCAGGAAGCAGCGGGCAAATGGCAGCCACATTTTCGCTTTGCACGATGGAAACAAACTTGACGCACC
212	chrZ	67861501	67861800	300	-1.85614	0.0353796	DMR	11	Promoter (<=1kb)	34	67856354	67860712	4359	2	ENSGALG00000044924.1	ENSGALT00000087786.1	-790	NA	NA	NA	GTACCTCAAGGCGGCGATCGCAAGCATGGCTTGGTACCGCACTGCAGTGCACAGCTGGTCCACGGGCTCATCCTCCAGCAGCTCCTGCAGAGCAGAAATGGGATGGGACCTCACGCTGGTCAGCGGGGCCAGAGGAGCCCCAGTGACCCCCGCCCAGCACCAGAACGCAGAGGCACCCTGCGTCCCACTGCTGAGATCTCAGCGGTACCCACAGTCCCCCTGCCCACCCCTGCCTCTCAGGGTGCCAGTCCCTGGGTGGCTCTGCCCCCTCCCACAACCCCCTCTATTGTCCCCTCACCT
213	chrZ	67861801	67862100	300	-1.85612	0.0353666	DMR	10	Promoter (1-2kb)	34	67856354	67860712	4359	2	ENSGALG00000044924.1	ENSGALT00000087786.1	-1090	NA	NA	NA	TGACTTTCTCCGCCAAGTTATTTTCACGGCAGAAAAGAGCCACTCTGTCACACAAGCCCGTGTTATCGTCGCCTCTGCAGATGGTGCAGATGCTCTCCAGGAACACCATCTTTAGCGCCTCATTCTGGTGACCACAGAGAGACAAAGAGGGAGCGTGAGCTGGGAGAGCCGTGTGTCCGGCAGGCCCAGGGCATTGCTGGGTTTGGAGCTGTGCAGGACGCCTGGAGGGCAGTAGCTCTGTCCATCCCTCCTGCAGCCTGAAGGCAGAGCTAGAGGGACCATGTGGGGATGCAGGCACAA
214	chrZ	73414501	73414800	300	-2.6433	0.0327458	DMR	15	Promoter (2-3kb)	34	73411715	73421474	9760	1	ENSGALG00000044172.1	ENSGALT00000086134.1	2787	NA	NA	NA	TACCCGGGGATGGTGTCCTGTGATGCAGAGACCTGCGCGGCCTCTCGCCTGCCCAGCTACTGCTTCAGAGCGCTACCAAAGAGAAACTTGAAAGGCGTTATCAGTCCCACCACTGTCTATCAATACGTGGGGACCACCGAGAAGCAGTAAGTGTTCTCTGAGCTGTGCACGTGAGGGGAGAGGGGCCTCAGGGGTACGACCTTGGCCGAGCAGAGGGCTCGAGTTCTGCAGCGAGACCAGGCTGCTCTCCCACAGACCTCCCTTGCCTGTGGCTGAGAAAATCGGAAGCCCTGGTGCGGG
215	chrZ	73457401	73457700	300	-2.46687	0.0358273	DMR	13	Promoter (2-3kb)	34	73454579	73464337	9759	1	ENSGALG00000046115.1	ENSGALT00000084778.1	2823	NA	NA	NA	GCGGCCTCTCGCCTGCCCAGCTACTGCTTCAGAGCGTTACCAAAGAGAAACTTGAAAGGCGTTATCAGTCCCACCACTGTCTATCAATACGTGGGGACCACCGAGAAGCAGTAAGTGTTCTCTGAGCTGTGCACGTGAGGGGAGAGGGGCCTCAGGGGTACGACCTTGGCCGAGCAGAGGGCTCGAGTTCTGCAGCGAGACCAGGCTGCTCTCCCACAGACCTCCCTTGCCTGTGGCTGAGAAAATCGGAAGCCCTGGTGCGGGTCTGCTTTCTGCCTCTGTGCCCTTGTGCCTCTTGCT
216	chrZ	73521001	73521300	300	-2.46687	0.0358375	DMR	15	Promoter (2-3kb)	34	73518270	73528014	9745	1	ENSGALG00000045245.1	ENSGALT00000084977.1	2732	NA	NA	NA	CTCTGTGGCAGCCCTTGGCTTTAAGGTGAATTTGGCCGCCCGCATGATGGTGGCCTACCCGGGGATGGTGTCCTGTGATGCAGAGACCTGCGCGGCCTCTCGCCTGCCCAGCTACTGCTTCAGAGCGTTACCAAAGAGAAACTTGAAAGGCGTTATCAGTCCCACCACTGTCTATCAATACGTGGGGACCACCGAGAAGCAGTAAGTGTTCTCTGAGCTGTGCACGTGAGGGGAGAGGGGCCTCAGGGGTACGACCTTGGCCGAGCAGAGGGCTCGAGTTCTGCAGCGAGACCAGGCTGC
217	chrZ	73839601	73839900	300	2.69265	0.0354071	DMR	6	Intron (ENSGALT00000088138.1/ENSGALG00000044450.1, intron 1 of 1)	34	73781078	73844276	63199	2	ENSGALG00000044450.1	ENSGALT00000088138.1	4376	NA	NA	NA	CTTTTACTTGCTTTTCCTCTCTCCGTCTTCCATCACCAAACAGCACCTCCAATCTCTCCCGGCTAAAAAATCACTTGGGTAAAAAAAGAACTGGCAACCTTACTTTTAAAATTACAACTTGATGCTTTAAAGCAGAAGCTCACCTAGCAAGGACACCTACCTTACACAAGCTCAACCTACACGGAAAAGTTATTCCTCTGCCTCTGCACACACGGCACGCATTTTCAGCTGCAGTAGTCAGCCCAGTTCTCAGCACAGCTTTACCATCCACAGAAAGCCAGTTCAGGGCCGCCATCTTTT
218	chrZ	74244901	74245200	300	1.35985	0.0311975	DMR	10	Promoter (<=1kb)	34	74146656	74245896	99241	2	ENSGALG00000045904.1	ENSGALT00000086573.1	696	NA	NA	NA	CCATGCAGACTCCCAAACCCACAGCTTCCTGGGTTGTTTCTGCTTTTGTAGCATTTGCGTGCTGCCGATGAGGAAAACGCTCTGCTGTTTGAGTCTTCCTCTGCAAGAGCCACCTACAGGTAAATGGCAGCAAACCTGCAGACCGAGCACTACTGCCTGGCGTTGGTCAGGGGGAGCTCCTCCTGCCGCTGCTGGATGCTGATGCTGACAGGGCTGCAGATGCTCTGCAGGGCCAGCTCGTAGCTGGGAGCCAGGAATGGACACGGCAGGAGAGAGGAGAGAGCTGGCGGGGACAAGCCG
219	chrZ	74450701	74451000	300	1.9556	0.0401443	DMR	8	Promoter (<=1kb)	34	74245488	74450412	204925	2	ENSGALG00000044292.1	ENSGALT00000086403.1	-290	NA	NA	NA	TCTTTTGTGTGGACTCCAAGCATGAATTGGATGGCGCTGACAAGCAGGGTTTTGACAGCTGGATGTGCACCCTTACCTGCCAGGACCACCACCTCTGTTTCCGAGGGCTCCCTGGCATCGCGCTGCAGTTGGCGTTTGGCCACAGAGGATGGTTTTCTGGGCTTGAAACAGGAACACCAACTGCACGCTGGGGATTCCTTCACCCTGCTGGGTGGACTTGGTCTGGAGGGAGAAAAGAGGGAGCGGTGTGAGTCGTGCATGGTGCAGGGTGAGGGAAGAGCTGCCCTGAGCACTTGCCAA
220	chrZ	75266701	75267000	300	-2.47682	0.0406698	DMR	8	Intron (ENSGALT00000084361.1/ENSGALG00000044951.1, intron 1 of 2)	34	75258586	75259518	933	1	ENSGALG00000046047.1	ENSGALT00000089365.1	8116	NA	NA	NA	GCTGTTTGTCCCACGTCCTGTTGCTCAGTGGTAGATTTGTTCACGTTCAGCGCTAGCAGGAATGTCCCCGAGCGTTTTTGTTTCAGCTGTTGCAACGCTTTGTTCCCTTGCTGCTGGGCTGGGGTGTTTGAAGAATGATGCACGTGCTGATACCCAGCCAGGCTTTGGGGCTGAGTCTGCAGAGCAGGGCATGTGTGTGGCAGGACTGACCTTGTGGGGGTGCAGACCAGGTGGAATCCAGAGCGCTTTGCTCTTGTTCTCAGTGCTTGTTTTTGCTCAGCAGGGCAGGTGGTGAACCTC
221	chrZ	75267001	75267300	300	-2.5717	0.0299493	DMR	10	Intron (ENSGALT00000084361.1/ENSGALG00000044951.1, intron 1 of 2)	34	75258586	75259518	933	1	ENSGALG00000046047.1	ENSGALT00000089365.1	8416	NA	NA	NA	ATGAAGCAATGCCTGCAGACGGGGTTTGCGGAGCAAGAGGTCCTGCAGGCCTTGTGTGACGCCCATGGAGCTGTAGCGAGGCTGCGTCAGTGTAAAAGAGCAGTAATCCCCGGAGCTGTGAAGGTGAGCTGTGGGCTCCAGTAGTGCAGGAGGGGATGTACGTGCTCAGGGTTTGGCTGCTTCTGCGTGTGTTAAGTGAGTGTGATAGCACTGCTTGGTCCATTTGTATGTGTATGGAACAAGTGTGACATCCTTTCTGCTGGAGTCGTGTGGAAGGAGTCCTATGTGTTTGCGACCTGA
222	chrZ	75504301	75504600	300	1.95969	0.0384961	DMR	11	Intron (ENSGALT00000083490.1/ENSGALG00000046011.1, intron 1 of 1)	34	75480890	75561100	80211	1	ENSGALG00000046011.1	ENSGALT00000083490.1	23412	NA	NA	NA	ACGGTGCAGAAGACGCTGACCTGAGCCTGCCAGAAACAACGCTCACCGAGCTGGACTGTGACGGGGCACCATTGCAGTGCAGCCCAGCCCAAGCACAGCCCGAGTGCCCCGACAGCAGCAGCTCCATGCAGGAGCAGGTCAGCGTCAGCCAGGAGGAGCCGAGCCTGGTGGAGGGGGACGTAGAATCAGAGCTCCAGTCCCAGGCACCGGGCAGCAGCATGAGCACTGAGCCCCTCTCTCCTTCACCAGAGAGAATGAGTCCCATCTGTACACTGGACCTTTCACCAAAAAGCCCTCCTG
223	chrZ	75586801	75587100	300	3.68794	0.00896419	DMR	12	Exon (ENSGALT00000088395.1/ENSGALG00000046011.1, exon 2 of 2)	34	75560692	75587254	26563	1	ENSGALG00000046011.1	ENSGALT00000088395.1	26110	NA	NA	NA	TCAGTGGAGAGCTGCTTGGGAGCAAGAATCGCTGCAGCTCGGATGAAAGCCTTCCGTATAACACCAGTGAGGGAATGAAGGTGCTCATCCAAGTGGAAGCCCTCATCTCTCCCGGCTGTGCAGAAGACGCTGACCTGAGCCTGCCAGAAACAACGCTCACCAAGCTGGACTGTGACGGGGCACCATTGCAGTGCAGCCCAGCCCAAGCACAGCTCGAGTGCCCCGACAGCAGCAGCTCCATGCAGGAGCAGGTCAGCGTCAGCCAGGAGGAGCCGAGCCTGGTGGAGGGGGACGTAGAAT
224	chrZ	76124101	76124400	300	1.3714	0.0280466	DMR	9	Intron (ENSGALT00000086878.1/ENSGALG00000045799.1, intron 3 of 3)	34	76111322	76113506	2185	2	ENSGALG00000045138.1	ENSGALT00000083815.1	-10596	NA	NA	NA	TTCCTTTCGAGACAGTGCTCCTTCTGTTGCTATTGTCCTCTTGGCTTTGTCCTGCTGCCACTGCATAAGCAAATCTCAAGAACCACTCTCATCATTCAGCTTGTGCAAGTTTGCCACTAACTGTTTGCCTGTGTATCTACTCCTTCCTAGGTGAACCGAGCCCTCGTCCACGCAGAAGAGCCAGAGCGTATAGCGATGGTTCACTGTGTGCTTCCATGTATGGAGAGCTGCTTGGGAGCAAGAATCGCTGCAGCTCGGATGAGAGCCTTCCGTATAACATCAGTGAGGGAATGAAGGTGC
225	chrZ	77768401	77768700	300	-1.7278	0.0460644	DMR	8	Promoter (<=1kb)	34	77713010	77768062	55053	2	ENSGALG00000045300.1	ENSGALT00000084755.1	-340	NA	NA	NA	GTGATACACAGTTTAAACGTGTGCCTGCTGATACAGAGGCAACATGGAGCCGCAAAGGTACTCTTCCTTCCATCCTAAGTGTCAGAAGGAATCATTCTGAGACATACTGCAGTGGTGCTCATCTCCTGTCTCTTTCCAAAAGTACATGGGGAAAGGCACGAGAGGGGTGCGCTCCGGCAGGTCCACATCTTGACTTCACCAGAGACACCAGATTTGGGAAAGAAAGACAGGGCTGAACCGAAGATGGTAGGCACGGGCTTAAACGCTAGCAGGAGGAACAAGCCCACTGCAAGCATAAAT
226	chrZ	77975101	77975400	300	2.27686	0.0142344	DMR	8	Intron (ENSGALT00000074492.2/ENSGALG00000038176.2, intron 1 of 8)	34	77942935	77971893	28959	2	ENSGALG00000044184.1	ENSGALT00000090142.1	-3209	NA	NA	NA	GCGATTCGTGCTTCCTGGCAGCTCTGCATTGATATAAGCACACAGTGAACCATCGCTATACGATCTGGCTCTTCTGCGTGGACGAGGGCTTGGTTCACCTAGGAAGGAGTAGATACACAGGCAAACAGTTAGTGGCAAACTTGCACAAGCTGAATGATGAGAGTGGTTCTTGAGATTTGCTTATGCAGTGGCAGCAGAACAAAGCCAAGAGGACAATAGCAACAGTAGGAGCACTGTCTCGAAAGGACCTGTTGCGCTTTTGTTGTTTGTCTTTCTCTTTTGTGTGGACTCCAAGCATGA
227	chrZ	77975401	77975700	300	2.27686	0.0142327	DMR	7	Intron (ENSGALT00000074492.2/ENSGALG00000038176.2, intron 1 of 8)	34	77942935	77971893	28959	2	ENSGALG00000044184.1	ENSGALT00000090142.1	-3509	NA	NA	NA	ATTCCATGGCGCTGACAAGCAGGGTTTTGACAGCTGGATGTGCACCCTTACCTGCCAGGACCACCACCTCTGTTTCCGAGGGCTCCCTGGCATCGCGCTGCAGTTGGCGTTTGGCCACAGAGGATGGTTTTCTGGGCCTGAAGCAGGAACACCAACTGCATGCTGGGGATTCCTTCACCCTGCTGGGTGGACTTGGTCTGGAGGGAGAAAAGAGGGAGCGGTGTGAGTCGTGCATGGTGCAGGGTGAGGGAAGAGCTGCCCTGAGCTCTTGCCAACACTTGCTTGTTCCTAGCACTGCCT
228	chrZ	80527801	80528100	300	-3.79426	0.00638833	DMR	7	Intron (ENSGALT00000090324.1/ENSGALG00000045437.1, intron 1 of 1)	34	80523721	80600941	77221	1	ENSGALG00000045437.1	ENSGALT00000090324.1	4081	NA	NA	NA	GAGATACTCCAAACCCAGCTGGATGCCTACAGTACAGCCTGCTGTATGGAGCCTGTTTTGCGGGGGGAGGGGTTGGACTCAGCGATCTCTAGAGGTCCCTTCCAGCCCCTACAGTTCTGTGATTGTGTGATTGTAACCGTTGCTTCTTGCAGCAGTAGAGTGTTTCAGAAGAGAGAAAAAGATGGCGGCGCTGAACTGGCTTTCTGTGGATGGTAAAGCTGTGCTGAGAACTGGGCTGACTACTGCAGCTGAAAATGCGTGCCGTGTGTGCAGAGGCAGAGGAATAACTTTTCTGTGTAG
229	chrZ	80528101	80528400	300	-3.79427	0.00638649	DMR	4	Intron (ENSGALT00000090324.1/ENSGALG00000045437.1, intron 1 of 1)	34	80523721	80600941	77221	1	ENSGALG00000045437.1	ENSGALT00000090324.1	4381	NA	NA	NA	GTTGAGCTTGTCTAAGGTAGGTGTCCTTGCTAGGTGAGCTTCTGCTTTAAAGCATCAAGTAGTAATTTTAAAAGTAAGGTTGCCAGTTCTTTTTTTACCCAAGTGATTTTTTAGCCAGGAGAGATTGGAGGTGCTGTTTGGTGATGGAAGACGGAGAGAGAAAAAGCAAGTAAAAGGCATGCTGTTCATAGCCACCACATGCCATGGGCACCGTTGTCGTCCTGCACAAAGGAGGAGCAGCTCAGCAAGCTTGGCCTGGGGAGGGAGCATACAGACATCTGGACCAAGCGGAAATGAGTT
230	chrZ	80580601	80580900	300	2.56693	0.0209594	DMR	8	Promoter (<=1kb)	34	80581039	80737615	156577	1	ENSGALG00000045069.1	ENSGALT00000087722.1	-139	NA	NA	NA	ATCTTCTGTGGGCAAACGCCAACTGCAGCGCGATGCCAGGGAGCCCTCGGAAACAGAGGTGGTGGTCCTGGCAGGTAAGGGTGCACATCCAGCTGTCAAAACCCTGCTTGTCAGCGCCATCGAATTCATGCTTGGAGTCCACACAACAGAGAAAGACACACAACAAAAGCGCAACAGTTCCTTTCGAGACAGTGCTCCTCCTGTTGCTATTGTCCTATTGGCTTTGTCCTGCTGCCACTGCAGAAGCAAATCTCAAGAACCACTCTCATCATTCAGCTTGTGCAAGTTTGCCACTAACTG
231	chrZ	82104901	82105200	300	1.23906	0.039035	DMR	11	Promoter (1-2kb)	34	82103489	82124679	21191	1	ENSGALG00000044318.1	ENSGALT00000088017.1	1413	NA	NA	NA	TTTTCACAGGCCCCTCGTTTCTCTCATCAGCGTCAGATTCACTCCACTTCAAATACACCCATCGGAACAGCCCTTCCGTTCTGCTGAGGTAGGAACCCACTGCTGGGATATCCCCCACTCCCGTTCCCGGCTATGTCCAGCACCAGGGGGGAAAGGAAGAGACACTGACATCACCTACCCAGACTTCTTGCAGGGCCTTCCATATGCTCTCATGTCACAGGAGAAGCGGCACAGCTCTCGTGGCACAAAGCTCGGAGAAGGCTGCAGAAATCAAGGTTGCCGCGAAGGTGCTGCTTTCAA
232	chrZ	82234201	82234500	300	0.834299	0.018328	DMR	14	Distal Intergenic	34	82133733	82222778	89046	2	ENSGALG00000044316.1	ENSGALT00000088581.1	-11424	NA	NA	NA	AATACACCCATCGGAACAGCCCTTCCGTTCTGCTGAGGTAGGAACCCACTGCTGGGATATCCCCCACTCCCGTTCCCGGCTATGTCCAGCACCAGGGGGGAAAGGAAGAGACACTGCCATCACCTACCCAGACTTCTTGCAGGGCCTTCCATATGCTCTCATGTCACAGGTAGAAGCGGCACAGCTCTCGTGGCACAAAGCTCGGAGAAGGCTGCAGAAATCAAGGTTGCCGCGAAGGTGCTGCTTTCAAACAACGTGACTTAGCGGGCACGAGACGGGAAAGACAAGGTTCCGGTTCAG
			Hypo	125	53.8793
			Hyper	107	46.1207
			Total	232	100
