# Supplementary material for: Genetic and neuro-epigenetic effects of divergent artificial selection for feather pecking behaviour in chickens
Source: BMC Genomics. 2024 Dec 19;25:1219. doi: 10.1186/s12864-024-11137-w (PMC11657628; doi:10.1186/s12864-024-11137-w)
Supplement: Supplementary file 4 — Supplementary Material 4: Additional File 4 Take ESM 4 [file 12864_2024_11137_MOESM4_ESM.xlsx]

## Sheet: GO Enrichment
Cluster	ID	Description	GeneRatio	BgRatio	pvalue	p.adjust	qvalue	geneID	Count
DMR	GO:0006813	potassium ion transport	2/16	25/2047	0.0154784	0.485491	0.47543	ATP1B4/KCNT1	2
DMR	GO:0033993	response to lipid	3/16	78/2047	0.0208359	0.485491	0.47543	IRF8/SLC2A1/THRA	3
DMR	GO:0045892	negative regulation of transcription, DNA-templated	4/16	144/2047	0.0219679	0.485491	0.47543	IRF8/CBFA2T3/THRA/ZBTB7A	4
DMR	GO:1902679	negative regulation of RNA biosynthetic process	4/16	146/2047	0.0230039	0.485491	0.47543	IRF8/CBFA2T3/THRA/ZBTB7A	4
DMR	GO:1903507	negative regulation of nucleic acid-templated transcription	4/16	146/2047	0.0230039	0.485491	0.47543	IRF8/CBFA2T3/THRA/ZBTB7A	4
DMR	GO:0048193	Golgi vesicle transport	2/16	32/2047	0.024789	0.485491	0.47543	ARF5/KDELR2	2
DMR	GO:0042493	response to drug	3/16	86/2047	0.0269736	0.485491	0.47543	CHRM4/CHRND/SLC2A1	3
DMR	GO:0006810	transport	7/16	414/2047	0.0277163	0.485491	0.47543	ARF5/ATP1B4/CHRND/IRF8/KDELR2/KCNT1/SLC2A1	7
DMR	GO:0051253	negative regulation of RNA metabolic process	4/16	157/2047	0.029251	0.485491	0.47543	IRF8/CBFA2T3/THRA/ZBTB7A	4
DMR	GO:0051234	establishment of localization	7/16	426/2047	0.0321107	0.485491	0.47543	ARF5/ATP1B4/CHRND/IRF8/KDELR2/KCNT1/SLC2A1	7
DMR	GO:0009725	response to hormone	3/16	92/2047	0.0321595	0.485491	0.47543	CHRM4/SLC2A1/THRA	3
DMR	GO:0048545	response to steroid hormone	2/16	38/2047	0.0341902	0.485491	0.47543	SLC2A1/THRA	2
DMR	GO:0042391	regulation of membrane potential	2/16	39/2047	0.0358752	0.485491	0.47543	CHRND/KCNT1	2
DMR	GO:0045934	negative regulation of nucleobase-containing compound metabolic process	4/16	171/2047	0.0385858	0.485491	0.47543	IRF8/CBFA2T3/THRA/ZBTB7A	4
DMR	GO:2000113	negative regulation of cellular macromolecule biosynthetic process	4/16	171/2047	0.0385858	0.485491	0.47543	IRF8/CBFA2T3/THRA/ZBTB7A	4
DMR	GO:0071396	cellular response to lipid	2/16	41/2047	0.0393415	0.485491	0.47543	IRF8/THRA	2
DMR	GO:0010558	negative regulation of macromolecule biosynthetic process	4/16	175/2047	0.0415447	0.485491	0.47543	IRF8/CBFA2T3/THRA/ZBTB7A	4
DMR	GO:0009719	response to endogenous stimulus	4/16	182/2047	0.0470392	0.485491	0.47543	DNMT3A/CHRM4/SLC2A1/THRA	4
DMR	GO:0031327	negative regulation of cellular biosynthetic process	4/16	182/2047	0.0470392	0.485491	0.47543	IRF8/CBFA2T3/THRA/ZBTB7A	4
DMR	GO:0009890	negative regulation of biosynthetic process	4/16	183/2047	0.0478572	0.485491	0.47543	IRF8/CBFA2T3/THRA/ZBTB7A	4
DMR	GO:0010033	response to organic substance	5/16	274/2047	0.0517741	0.485491	0.47543	DNMT3A/CHRM4/IRF8/SLC2A1/THRA	5
DMR	GO:0015672	monovalent inorganic cation transport	2/16	49/2047	0.0544138	0.485491	0.47543	ATP1B4/KCNT1	2
DMR	GO:0016192	vesicle-mediated transport	3/16	119/2047	0.0616006	0.485491	0.47543	ARF5/IRF8/KDELR2	3
DMR	GO:0010629	negative regulation of gene expression	4/16	199/2047	0.0620726	0.485491	0.47543	IRF8/CBFA2T3/THRA/ZBTB7A	4
DMR	GO:1901700	response to oxygen-containing compound	3/16	123/2047	0.066786	0.485491	0.47543	CHRM4/IRF8/SLC2A1	3
DMR	GO:0042221	response to chemical	6/16	401/2047	0.0742952	0.485491	0.47543	DNMT3A/CHRM4/CHRND/IRF8/SLC2A1/THRA	6
DMR	GO:0010842	retina layer formation	1/16	2047-10-01	0.075631	0.485491	0.47543	SDK1	1
DMR	GO:0070972	protein localization to endoplasmic reticulum	1/16	2047-10-01	0.075631	0.485491	0.47543	KDELR2	1
DMR	GO:0071216	cellular response to biotic stimulus	1/16	2047-10-01	0.075631	0.485491	0.47543	IRF8	1
DMR	GO:0007271	synaptic transmission, cholinergic	1/16	2047-11-01	0.0828917	0.485491	0.47543	CHRND	1
DMR	GO:0008643	carbohydrate transport	1/16	2047-11-01	0.0828917	0.485491	0.47543	SLC2A1	1
DMR	GO:0030500	regulation of bone mineralization	1/16	2047-11-01	0.0828917	0.485491	0.47543	PHOSPHO1	1
DMR	GO:0032507	maintenance of protein location in cell	1/16	2047-11-01	0.0828917	0.485491	0.47543	KDELR2	1
DMR	GO:0055085	transmembrane transport	3/16	135/2047	0.083546	0.485491	0.47543	CHRND/KCNT1/SLC2A1	3
DMR	GO:0032870	cellular response to hormone stimulus	2/16	64/2047	0.0871729	0.485491	0.47543	CHRM4/THRA	2
DMR	GO:0006892	post-Golgi vesicle-mediated transport	1/16	2047-12-01	0.0900988	0.485491	0.47543	ARF5	1
DMR	GO:0007189	adenylate cyclase-activating G protein-coupled receptor signaling pathway	1/16	2047-12-01	0.0900988	0.485491	0.47543	CHRM4	1
DMR	GO:0007274	neuromuscular synaptic transmission	1/16	2047-12-01	0.0900988	0.485491	0.47543	CHRND	1
DMR	GO:0009410	response to xenobiotic stimulus	1/16	2047-12-01	0.0900988	0.485491	0.47543	SLC2A1	1
DMR	GO:0031960	response to corticosteroid	1/16	2047-12-01	0.0900988	0.485491	0.47543	SLC2A1	1
DMR	GO:0043901	negative regulation of multi-organism process	1/16	2047-12-01	0.0900988	0.485491	0.47543	IRF8	1
DMR	GO:0046488	phosphatidylinositol metabolic process	1/16	2047-12-01	0.0900988	0.485491	0.47543	CHRM4	1
DMR	GO:0051101	regulation of DNA binding	1/16	2047-12-01	0.0900988	0.485491	0.47543	ZBTB7A	1
DMR	GO:0051384	response to glucocorticoid	1/16	2047-12-01	0.0900988	0.485491	0.47543	SLC2A1	1
DMR	GO:0070167	regulation of biomineral tissue development	1/16	2047-12-01	0.0900988	0.485491	0.47543	PHOSPHO1	1
DMR	GO:0014070	response to organic cyclic compound	2/16	66/2047	0.0919192	0.485491	0.47543	SLC2A1/THRA	2
DMR	GO:0009581	detection of external stimulus	1/16	13/2047	0.0972528	0.485491	0.47543	RHO	1
DMR	GO:0009582	detection of abiotic stimulus	1/16	13/2047	0.0972528	0.485491	0.47543	RHO	1
DMR	GO:0098876	vesicle-mediated transport to the plasma membrane	1/16	13/2047	0.0972528	0.485491	0.47543	ARF5	1
DMR	GO:0035094	response to nicotine	1/16	14/2047	0.104354	0.485491	0.47543	CHRND	1
DMR	GO:0006811	ion transport	3/16	149/2047	0.105256	0.485491	0.47543	ATP1B4/CHRND/KCNT1	3
DMR	GO:0043903	regulation of symbiosis, encompassing mutualism through parasitism	1/16	15/2047	0.111403	0.485491	0.47543	IRF8	1
DMR	GO:0045185	maintenance of protein location	1/16	15/2047	0.111403	0.485491	0.47543	KDELR2	1
DMR	GO:0071482	cellular response to light stimulus	1/16	15/2047	0.111403	0.485491	0.47543	RHO	1
DMR	GO:0006888	ER to Golgi vesicle-mediated transport	1/16	16/2047	0.1184	0.485491	0.47543	KDELR2	1
DMR	GO:0006909	phagocytosis	1/16	16/2047	0.1184	0.485491	0.47543	IRF8	1
DMR	GO:0019933	cAMP-mediated signaling	1/16	16/2047	0.1184	0.485491	0.47543	CHRM4	1
DMR	GO:0060042	retina morphogenesis in camera-type eye	1/16	16/2047	0.1184	0.485491	0.47543	SDK1	1
DMR	GO:0060079	excitatory postsynaptic potential	1/16	16/2047	0.1184	0.485491	0.47543	CHRND	1
DMR	GO:0030001	metal ion transport	2/16	77/2047	0.119338	0.485491	0.47543	ATP1B4/KCNT1	2
DMR	GO:0007186	G protein-coupled receptor signaling pathway	2/16	79/2047	0.124537	0.485491	0.47543	CHRM4/RHO	2
DMR	GO:0006814	sodium ion transport	1/16	17/2047	0.125345	0.485491	0.47543	ATP1B4	1
DMR	GO:0043401	steroid hormone mediated signaling pathway	1/16	17/2047	0.125345	0.485491	0.47543	THRA	1
DMR	GO:0051651	maintenance of location in cell	1/16	17/2047	0.125345	0.485491	0.47543	KDELR2	1
DMR	GO:0099565	chemical synaptic transmission, postsynaptic	1/16	17/2047	0.125345	0.485491	0.47543	CHRND	1
DMR	GO:0051172	negative regulation of nitrogen compound metabolic process	4/16	255/2047	0.128145	0.485491	0.47543	IRF8/CBFA2T3/THRA/ZBTB7A	4
DMR	GO:0019935	cyclic-nucleotide-mediated signaling	1/16	18/2047	0.132239	0.485491	0.47543	CHRM4	1
DMR	GO:0030323	respiratory tube development	1/16	18/2047	0.132239	0.485491	0.47543	THRA	1
DMR	GO:0030324	lung development	1/16	18/2047	0.132239	0.485491	0.47543	THRA	1
DMR	GO:0030522	intracellular receptor signaling pathway	1/16	18/2047	0.132239	0.485491	0.47543	THRA	1
DMR	GO:1901698	response to nitrogen compound	2/16	82/2047	0.132445	0.485491	0.47543	CHRM4/SLC2A1	2
DMR	GO:1901701	cellular response to oxygen-containing compound	2/16	82/2047	0.132445	0.485491	0.47543	CHRM4/IRF8	2
DMR	GO:0007188	adenylate cyclase-modulating G protein-coupled receptor signaling pathway	1/16	19/2047	0.139082	0.485491	0.47543	CHRM4	1
DMR	GO:0007416	synapse assembly	1/16	19/2047	0.139082	0.485491	0.47543	SDK1	1
DMR	GO:0009408	response to heat	1/16	19/2047	0.139082	0.485491	0.47543	DNMT3A	1
DMR	GO:0032496	response to lipopolysaccharide	1/16	19/2047	0.139082	0.485491	0.47543	IRF8	1
DMR	GO:0035270	endocrine system development	1/16	19/2047	0.139082	0.485491	0.47543	THRA	1
DMR	GO:0071695	anatomical structure maturation	1/16	19/2047	0.139082	0.485491	0.47543	PHOSPHO1	1
DMR	GO:0003407	neural retina development	1/16	20/2047	0.145874	0.485491	0.47543	SDK1	1
DMR	GO:0007187	G protein-coupled receptor signaling pathway, coupled to cyclic nucleotide second messenger	1/16	20/2047	0.145874	0.485491	0.47543	CHRM4	1
DMR	GO:0030282	bone mineralization	1/16	20/2047	0.145874	0.485491	0.47543	PHOSPHO1	1
DMR	GO:0032868	response to insulin	1/16	20/2047	0.145874	0.485491	0.47543	SLC2A1	1
DMR	GO:1901654	response to ketone	1/16	20/2047	0.145874	0.485491	0.47543	SLC2A1	1
DMR	GO:0031324	negative regulation of cellular metabolic process	4/16	270/2047	0.149837	0.485491	0.47543	IRF8/CBFA2T3/THRA/ZBTB7A	4
DMR	GO:0071383	cellular response to steroid hormone stimulus	1/16	21/2047	0.152616	0.485491	0.47543	THRA	1
DMR	GO:0071804	cellular potassium ion transport	1/16	21/2047	0.152616	0.485491	0.47543	KCNT1	1
DMR	GO:0071805	potassium ion transmembrane transport	1/16	21/2047	0.152616	0.485491	0.47543	KCNT1	1
DMR	GO:0000122	negative regulation of transcription by RNA polymerase II	2/16	91/2047	0.156868	0.485491	0.47543	IRF8/THRA	2
DMR	GO:0010605	negative regulation of macromolecule metabolic process	4/16	275/2047	0.157403	0.485491	0.47543	IRF8/CBFA2T3/THRA/ZBTB7A	4
DMR	GO:0002237	response to molecule of bacterial origin	1/16	22/2047	0.159308	0.485491	0.47543	IRF8	1
DMR	GO:0009266	response to temperature stimulus	1/16	22/2047	0.159308	0.485491	0.47543	DNMT3A	1
DMR	GO:0060078	regulation of postsynaptic membrane potential	1/16	22/2047	0.159308	0.485491	0.47543	CHRND	1
DMR	GO:0060541	respiratory system development	1/16	22/2047	0.159308	0.485491	0.47543	THRA	1
DMR	GO:0071774	response to fibroblast growth factor	1/16	22/2047	0.159308	0.485491	0.47543	DNMT3A	1
DMR	GO:0007156	homophilic cell adhesion via plasma membrane adhesion molecules	1/16	23/2047	0.16595	0.485491	0.47543	SDK1	1
DMR	GO:0044403	symbiont process	1/16	23/2047	0.16595	0.485491	0.47543	IRF8	1
DMR	GO:0051606	detection of stimulus	1/16	23/2047	0.16595	0.485491	0.47543	RHO	1
DMR	GO:0071478	cellular response to radiation	1/16	23/2047	0.16595	0.485491	0.47543	RHO	1
DMR	GO:0006338	chromatin remodeling	1/16	24/2047	0.172544	0.485491	0.47543	ZBTB7A	1
DMR	GO:0009755	hormone-mediated signaling pathway	1/16	24/2047	0.172544	0.485491	0.47543	THRA	1
DMR	GO:0021700	developmental maturation	1/16	24/2047	0.172544	0.485491	0.47543	PHOSPHO1	1
DMR	GO:0030278	regulation of ossification	1/16	24/2047	0.172544	0.485491	0.47543	PHOSPHO1	1
DMR	GO:0006650	glycerophospholipid metabolic process	1/16	25/2047	0.179088	0.488648	0.478522	CHRM4	1
DMR	GO:0048593	camera-type eye morphogenesis	1/16	25/2047	0.179088	0.488648	0.478522	SDK1	1
DMR	GO:0050877	nervous system process	2/16	100/2047	0.182159	0.488648	0.478522	CHRND/RHO	2
DMR	GO:0006812	cation transport	2/16	101/2047	0.185013	0.488648	0.478522	ATP1B4/KCNT1	2
DMR	GO:0031214	biomineral tissue development	1/16	26/2047	0.185584	0.488648	0.478522	PHOSPHO1	1
DMR	GO:0035690	cellular response to drug	1/16	26/2047	0.185584	0.488648	0.478522	CHRM4	1
DMR	GO:0060041	retina development in camera-type eye	1/16	26/2047	0.185584	0.488648	0.478522	SDK1	1
DMR	GO:0009892	negative regulation of metabolic process	4/16	294/2047	0.187566	0.489377	0.479236	IRF8/CBFA2T3/THRA/ZBTB7A	4
DMR	GO:0043900	regulation of multi-organism process	1/16	28/2047	0.198431	0.499411	0.489062	IRF8	1
DMR	GO:0034220	ion transmembrane transport	2/16	106/2047	0.199396	0.499411	0.489062	CHRND/KCNT1	2
DMR	GO:0006355	regulation of transcription, DNA-templated	5/16	411/2047	0.203374	0.499411	0.489062	ATP1B4/IRF8/CBFA2T3/THRA/ZBTB7A	5
DMR	GO:1903506	regulation of nucleic acid-templated transcription	5/16	416/2047	0.210813	0.499411	0.489062	ATP1B4/IRF8/CBFA2T3/THRA/ZBTB7A	5
DMR	GO:2001141	regulation of RNA biosynthetic process	5/16	416/2047	0.210813	0.499411	0.489062	ATP1B4/IRF8/CBFA2T3/THRA/ZBTB7A	5
DMR	GO:0044419	interspecies interaction between organisms	1/16	30/2047	0.211089	0.499411	0.489062	IRF8	1
DMR	GO:0045926	negative regulation of growth	1/16	30/2047	0.211089	0.499411	0.489062	IRF8	1
DMR	GO:0009628	response to abiotic stimulus	2/16	111/2047	0.213941	0.499411	0.489062	DNMT3A/RHO	2
DMR	GO:0006351	transcription, DNA-templated	5/16	420/2047	0.216842	0.499411	0.489062	ATP1B4/IRF8/CBFA2T3/THRA/ZBTB7A	5
DMR	GO:0006325	chromatin organization	2/16	112/2047	0.216867	0.499411	0.489062	DNMT3A/ZBTB7A	2
DMR	GO:0043414	macromolecule methylation	1/16	31/2047	0.217347	0.499411	0.489062	DNMT3A	1
DMR	GO:0046486	glycerolipid metabolic process	1/16	31/2047	0.217347	0.499411	0.489062	CHRM4	1
DMR	GO:0048592	eye morphogenesis	1/16	31/2047	0.217347	0.499411	0.489062	SDK1	1
DMR	GO:0001819	positive regulation of cytokine production	1/16	32/2047	0.223558	0.499411	0.489062	IRF8	1
DMR	GO:0051235	maintenance of location	1/16	32/2047	0.223558	0.499411	0.489062	KDELR2	1
DMR	GO:0051260	protein homooligomerization	1/16	32/2047	0.223558	0.499411	0.489062	RHO	1
DMR	GO:0098742	cell-cell adhesion via plasma-membrane adhesion molecules	1/16	32/2047	0.223558	0.499411	0.489062	SDK1	1
DMR	GO:0032774	RNA biosynthetic process	5/16	425/2047	0.224474	0.499411	0.489062	ATP1B4/IRF8/CBFA2T3/THRA/ZBTB7A	5
DMR	GO:0097659	nucleic acid-templated transcription	5/16	425/2047	0.224474	0.499411	0.489062	ATP1B4/IRF8/CBFA2T3/THRA/ZBTB7A	5
DMR	GO:0009416	response to light stimulus	1/16	33/2047	0.229723	0.503287	0.492858	RHO	1
DMR	GO:0019932	second-messenger-mediated signaling	1/16	33/2047	0.229723	0.503287	0.492858	CHRM4	1
DMR	GO:0071702	organic substance transport	3/16	216/2047	0.234212	0.504683	0.494224	ARF5/KDELR2/SLC2A1	3
DMR	GO:0050808	synapse organization	1/16	34/2047	0.235843	0.504683	0.494224	SDK1	1
DMR	GO:0043434	response to peptide hormone	1/16	35/2047	0.241917	0.504683	0.494224	SLC2A1	1
DMR	GO:0051098	regulation of binding	1/16	35/2047	0.241917	0.504683	0.494224	ZBTB7A	1
DMR	GO:0071214	cellular response to abiotic stimulus	1/16	35/2047	0.241917	0.504683	0.494224	RHO	1
DMR	GO:0104004	cellular response to environmental stimulus	1/16	35/2047	0.241917	0.504683	0.494224	RHO	1
DMR	GO:0006644	phospholipid metabolic process	1/16	36/2047	0.247945	0.504683	0.494224	CHRM4	1
DMR	GO:0007601	visual perception	1/16	36/2047	0.247945	0.504683	0.494224	RHO	1
DMR	GO:0030198	extracellular matrix organization	1/16	36/2047	0.247945	0.504683	0.494224	COL9A2	1
DMR	GO:0050953	sensory perception of light stimulus	1/16	36/2047	0.247945	0.504683	0.494224	RHO	1
DMR	GO:0051252	regulation of RNA metabolic process	5/16	442/2047	0.25116	0.504887	0.494425	ATP1B4/IRF8/CBFA2T3/THRA/ZBTB7A	5
DMR	GO:0071310	cellular response to organic substance	3/16	224/2047	0.251564	0.504887	0.494425	CHRM4/IRF8/THRA	3
CNV	GO:0007399	nervous system development	120/561	266/2047	2.07834e-11	3.64333e-08	2.94468e-08	NGF/LHFPL5/SDK1/GATA3/SEMA3D/SEMA3A/PCLO/RELN/NRCAM/CNTN1/LLPH/IGF1/PTN/EPHB6/GAP43/ALCAM/EPHA3/C1H21ORF91/OLIG2/EFHC2/GABRB3/FARP1/SOX21/UFM1/MTMR2/FZD4/TSKU/WNT11/GDPD5/SEMA3E/SEMA3C/BRAF/WNT7B/BRINP1/NCS1/LMX1B/CDC42/NTRK1/TGFB2/PROX1/SGK1/FYN/EPHA7/SOX11/FLRT3/SIX3/DAAM2/MDGA1/SPAST/FZD3/FOXP3/SMARCB1/WNT3A/WNT9A/EN2/NRP1/ZEB1/BZW2/POMGNT2/CCK/TDP2/MBP/CDH7/CDH2/BHLHE22/STMN2/PTK2/DHX30/SHH/I…	120
CNV	GO:0022008	neurogenesis	95/561	197/2047	4.20408e-11	3.68488e-08	2.97826e-08	NGF/LHFPL5/GATA3/SEMA3D/SEMA3A/RELN/NRCAM/CNTN1/LLPH/IGF1/EPHB6/GAP43/ALCAM/EPHA3/C1H21ORF91/OLIG2/EFHC2/GABRB3/FARP1/SOX21/MTMR2/FZD4/TSKU/WNT11/GDPD5/SEMA3E/SEMA3C/BRAF/WNT7B/BRINP1/NCS1/LMX1B/CDC42/NTRK1/TGFB2/SGK1/FYN/EPHA7/SOX11/FLRT3/SIX3/DAAM2/MDGA1/SPAST/FOXP3/WNT3A/WNT9A/EN2/NRP1/ZEB1/POMGNT2/CCK/TDP2/CDH2/BHLHE22/STMN2/PTK2/SHH/NPY/RARB/TBX20/DTNBP1/ADCYAP1/TENM2/NEO1/TCF12/ISL2/ALDH1A2…	95
CNV	GO:0048699	generation of neurons	93/561	193/2047	7.44816e-11	4.35221e-08	3.51762e-08	NGF/LHFPL5/GATA3/SEMA3D/SEMA3A/RELN/NRCAM/CNTN1/LLPH/IGF1/EPHB6/GAP43/ALCAM/EPHA3/C1H21ORF91/OLIG2/EFHC2/GABRB3/FARP1/SOX21/MTMR2/FZD4/TSKU/WNT11/GDPD5/SEMA3E/SEMA3C/BRAF/WNT7B/BRINP1/NCS1/LMX1B/CDC42/NTRK1/TGFB2/SGK1/FYN/EPHA7/SOX11/FLRT3/SIX3/DAAM2/MDGA1/SPAST/FOXP3/WNT3A/WNT9A/EN2/NRP1/ZEB1/POMGNT2/CCK/TDP2/CDH2/STMN2/PTK2/SHH/NPY/RARB/TBX20/DTNBP1/ADCYAP1/TENM2/NEO1/TCF12/ISL2/ALDH1A2/MAPK6/N…	93
CNV	GO:0048869	cellular developmental process	187/561	478/2047	1.0618e-10	4.65336e-08	3.76102e-08	NGF/LHFPL5/CYR61/FOXD3/JUN/GATA3/SEMA3D/SEMA3A/RELN/CAV1/NRCAM/CNTN1/LLPH/CSRP2/SYT1/MYF5/KITLG/BTG1/MYH9/MB/IGF1/EPHB6/GAP43/ALCAM/MYH15/EPHA3/C1H21ORF91/OLIG2/ERG/ETS2/CRYAA/EFHC2/GABRB3/FARP1/SOX21/FLT1/MTMR2/FZD4/TSKU/WNT11/GDPD5/SEMA3E/SEMA3C/BRAF/WNT7B/PTHLH/SPRY2/BRINP1/NCS1/STRBP/LMX1B/CAPZB/CDC42/NTRK1/NME2/BMP2/TGFB2/PROX1/ACTA1/QKI/SGK1/FYN/EPHA7/SOX11/FLRT3/SIX3/DAAM2/MDGA1/SPAST/FOXP…	187
CNV	GO:0030182	neuron differentiation	86/561	176/2047	1.76212e-10	6.17799e-08	4.99329e-08	NGF/LHFPL5/GATA3/SEMA3D/SEMA3A/RELN/NRCAM/CNTN1/LLPH/EPHB6/GAP43/ALCAM/EPHA3/C1H21ORF91/OLIG2/EFHC2/GABRB3/FARP1/SOX21/MTMR2/FZD4/TSKU/WNT11/GDPD5/SEMA3E/SEMA3C/BRAF/WNT7B/BRINP1/NCS1/LMX1B/CDC42/NTRK1/TGFB2/SGK1/EPHA7/SOX11/FLRT3/SIX3/SPAST/FOXP3/WNT3A/WNT9A/EN2/NRP1/ZEB1/CCK/TDP2/CDH2/STMN2/PTK2/SHH/NPY/RARB/TBX20/DTNBP1/ADCYAP1/TENM2/NEO1/TCF12/ISL2/ALDH1A2/MAPK6/NTRK3/RAB11A/SMAD6/ITGA6/EN1/L…	86
CNV	GO:0030154	cell differentiation	177/561	455/2047	8.15916e-10	2.38383e-07	1.92671e-07	NGF/LHFPL5/CYR61/FOXD3/JUN/GATA3/SEMA3D/SEMA3A/RELN/CAV1/NRCAM/CNTN1/LLPH/CSRP2/SYT1/MYF5/KITLG/BTG1/MYH9/MB/IGF1/EPHB6/GAP43/ALCAM/MYH15/EPHA3/C1H21ORF91/OLIG2/ERG/ETS2/CRYAA/EFHC2/GABRB3/FARP1/SOX21/FLT1/MTMR2/FZD4/TSKU/WNT11/GDPD5/SEMA3E/SEMA3C/BRAF/WNT7B/PTHLH/SPRY2/BRINP1/NCS1/STRBP/LMX1B/CDC42/NTRK1/NME2/BMP2/TGFB2/PROX1/ACTA1/QKI/SGK1/FYN/EPHA7/SOX11/FLRT3/SIX3/DAAM2/MDGA1/SPAST/FOXP3/SMAR…	177
CNV	GO:0009888	tissue development	100/561	227/2047	7.63762e-09	1.91268e-06	1.5459e-06	LHFPL5/NR5A2/HS2ST1/CYR61/GATA3/SEMA3D/SEMA3A/CSRP2/MYF5/KITLG/BTG1/LARGE1/IGF1/PTN/GAP43/MYH15/EPHA3/ETS2/CRYAA/WNT11/SEMA3E/SEMA3C/WNT7B/PTHLH/LMX1B/CDC42/NME2/OTOR/BMP2/TGFB2/PROX1/ACTA1/EPHA7/GATA4/FLRT3/SIX3/BARX1/FOXP3/TBX3/TBX5/WNT9A/NRP1/COL1A2/HDAC9/CDH7/CDH2/CA2/HAS2/MYC/PTK2/SHH/SCIN/THRB/RARB/TGFBR2/TBX20/INHBA/RBM24/GATA6/CALB1/COL14A1/ARC/CCNB2/ALDH1A2/NTRK3/SMAD6/MSTN/ITGA6/INHBB/A…	100
CNV	GO:0000902	cell morphogenesis	68/561	139/2047	1.78051e-08	3.90153e-06	3.15337e-06	NGF/LHFPL5/GATA3/SEMA3D/SEMA3A/RELN/LLPH/MYH9/EPHB6/GAP43/ALCAM/EPHA3/CRYAA/FARP1/FZD4/TSKU/SEMA3E/SEMA3C/BRAF/CAPZB/CDC42/NTRK1/TGFB2/PROX1/SGK1/FYN/EPHA7/FLRT3/SPAST/FOXP3/EN2/NRP1/CCK/CDH20/CDH6/CDH7/CDH2/SHH/DTNBP1/CDH10/COL14A1/ARC/TENM2/NEO1/ISL2/NTRK3/RAB11A/CDH4/LHX1/ISL1/NTRK2/SEMA4D/EFNA5/ANXA1/VCL/VAX1/CDH5/CDH11/CDH13/EPHA5/UNC5C/MSX1/CTNNA2/EPHB1/EPHA4/BDNF/CTTN/GREM1	68
CNV	GO:0048812	neuron projection morphogenesis	48/561	87/2047	2.19069e-08	4.09828e-06	3.31239e-06	NGF/GATA3/SEMA3D/SEMA3A/RELN/LLPH/EPHB6/GAP43/ALCAM/EPHA3/FARP1/FZD4/TSKU/SEMA3E/SEMA3C/BRAF/CDC42/NTRK1/SGK1/EPHA7/FLRT3/SPAST/FOXP3/EN2/NRP1/CCK/CDH2/SHH/DTNBP1/TENM2/NEO1/ISL2/NTRK3/RAB11A/LHX1/ISL1/NTRK2/SEMA4D/EFNA5/VCL/VAX1/EPHA5/UNC5C/CTNNA2/EPHB1/EPHA4/BDNF/CTTN	48
CNV	GO:0048666	neuron development	67/561	137/2047	2.33787e-08	4.09828e-06	3.31239e-06	NGF/LHFPL5/GATA3/SEMA3D/SEMA3A/RELN/NRCAM/CNTN1/LLPH/EPHB6/GAP43/ALCAM/EPHA3/C1H21ORF91/EFHC2/GABRB3/FARP1/MTMR2/FZD4/TSKU/SEMA3E/SEMA3C/BRAF/NCS1/CDC42/NTRK1/TGFB2/SGK1/EPHA7/FLRT3/SPAST/FOXP3/EN2/NRP1/CCK/TDP2/CDH2/STMN2/PTK2/SHH/NPY/DTNBP1/ADCYAP1/TENM2/NEO1/ISL2/MAPK6/NTRK3/RAB11A/ITGA6/LHX1/ISL1/NTRK2/SEMA4D/NREP/EFNA5/VCL/VAX1/TENM1/EPHA5/UNC5C/CTNNA2/HS6ST1/EPHB1/EPHA4/BDNF/CTTN	67
CNV	GO:0048858	cell projection morphogenesis	48/561	88/2047	3.59383e-08	5.24999e-06	4.24325e-06	NGF/GATA3/SEMA3D/SEMA3A/RELN/LLPH/EPHB6/GAP43/ALCAM/EPHA3/FARP1/FZD4/TSKU/SEMA3E/SEMA3C/BRAF/CDC42/NTRK1/SGK1/EPHA7/FLRT3/SPAST/FOXP3/EN2/NRP1/CCK/CDH2/SHH/DTNBP1/TENM2/NEO1/ISL2/NTRK3/RAB11A/LHX1/ISL1/NTRK2/SEMA4D/EFNA5/VCL/VAX1/EPHA5/UNC5C/CTNNA2/EPHB1/EPHA4/BDNF/CTTN	48
CNV	GO:0120039	plasma membrane bounded cell projection morphogenesis	48/561	88/2047	3.59383e-08	5.24999e-06	4.24325e-06	NGF/GATA3/SEMA3D/SEMA3A/RELN/LLPH/EPHB6/GAP43/ALCAM/EPHA3/FARP1/FZD4/TSKU/SEMA3E/SEMA3C/BRAF/CDC42/NTRK1/SGK1/EPHA7/FLRT3/SPAST/FOXP3/EN2/NRP1/CCK/CDH2/SHH/DTNBP1/TENM2/NEO1/ISL2/NTRK3/RAB11A/LHX1/ISL1/NTRK2/SEMA4D/EFNA5/VCL/VAX1/EPHA5/UNC5C/CTNNA2/EPHB1/EPHA4/BDNF/CTTN	48
CNV	GO:0007167	enzyme linked receptor protein signaling pathway	65/561	134/2047	5.83822e-08	7.87262e-06	6.36295e-06	NGF/CYR61/GATA3/IGF1/STRAP/EPHB6/EPHA3/SIK1/FLT1/FZD4/ZYX/SPRY2/NTRK1/BMP2/TGFB2/FYN/EPHA7/FLRT3/WNT3A/NRP1/COL1A2/SOSTDC1/YES1/PTK2/SHH/TGFBR2/TBX20/INHBA/NEO1/SMAD3/NTRK3/SMAD6/MSTN/INHBB/ACVR2A/ITGA1/JAK2/NTRK2/NREP/EFNA5/NRG1/GHR/BLNK/FGFR2/GDF2/CDH5/CDH13/EPGN/EPHA5/SPRY1/FGF2/BMPR1B/MSX1/FGFR3/FGFRL1/GFRA4/GPC1/EPHB1/EPHA4/BDNF/PTPRJ/FGF4/BMP4/FGF3/GREM1	65
CNV	GO:0007166	cell surface receptor signaling pathway	117/561	286/2047	6.52712e-08	8.17289e-06	6.60565e-06	NGF/CYR61/GATA3/SEMA3D/SEMA3A/KITLG/TIMP3/IGF1/STRAP/EPHB6/EPHA3/SIK1/GABRB3/FLT1/FZD4/TSKU/WNT11/P2RY6/SEMA3E/SEMA3C/BRAF/WNT7B/ZYX/SPRY2/RACK1/NTRK1/NME2/TMEM17/BMP2/TGFB2/EYA4/FYN/EPHA7/SOX11/FLRT3/SIX3/DAAM2/FZD3/WNT3A/WNT9A/NRP1/ITGB1/COL1A2/SOSTDC1/CDH6/YES1/CDH2/EYA1/PTK2/SHH/ITGA8/FZD1/TGFBR2/TBX20/INHBA/GLI3/INVS/FZD6/ARC/NEO1/SMAD3/CHRNA3/MESD/NTRK3/SMAD6/MSTN/ITGA6/INHBB/ACVR2A/FRZB/EY…	117
CNV	GO:0032990	cell part morphogenesis	48/561	90/2047	9.2932e-08	1.02386e-05	8.27527e-06	NGF/GATA3/SEMA3D/SEMA3A/RELN/LLPH/EPHB6/GAP43/ALCAM/EPHA3/FARP1/FZD4/TSKU/SEMA3E/SEMA3C/BRAF/CDC42/NTRK1/SGK1/EPHA7/FLRT3/SPAST/FOXP3/EN2/NRP1/CCK/CDH2/SHH/DTNBP1/TENM2/NEO1/ISL2/NTRK3/RAB11A/LHX1/ISL1/NTRK2/SEMA4D/EFNA5/VCL/VAX1/EPHA5/UNC5C/CTNNA2/EPHB1/EPHA4/BDNF/CTTN	48
CNV	GO:0009653	anatomical structure morphogenesis	132/561	334/2047	9.34503e-08	1.02386e-05	8.27527e-06	NGF/LHFPL5/SDK1/HS2ST1/CYR61/FOXD3/GATA3/SEMA3D/SEMA3A/RELN/LLPH/CSRP2/MYF5/BTG1/MYH9/IGF1/PTN/EPHB6/GAP43/COL8A1/ALCAM/EPHA3/ETS2/CRYAA/FARP1/SOX21/FLT1/MTMR2/FZD4/TSKU/WNT11/SEMA3E/SEMA3C/BRAF/PTHLH/SUPT20H/CAPZB/CDC42/RACK1/NTRK1/OTOR/NRXN1/BMP2/TGFB2/PROX1/ACTA1/THBS2/SGK1/FYN/EPHA7/FLRT3/SIX3/SPAST/FOXP3/TBX3/TBX5/WNT3A/WNT9A/EN2/NRP1/COL1A2/SP8/CCK/CDH20/CDH6/CDH7/CDH2/CA2/HAS2/MYC/PTK2/SHH…	132
CNV	GO:0031175	neuron projection development	59/561	120/2047	1.39152e-07	1.43491e-05	1.15975e-05	NGF/LHFPL5/GATA3/SEMA3D/SEMA3A/RELN/CNTN1/LLPH/EPHB6/GAP43/ALCAM/EPHA3/C1H21ORF91/EFHC2/FARP1/FZD4/TSKU/SEMA3E/SEMA3C/BRAF/NCS1/CDC42/NTRK1/SGK1/EPHA7/FLRT3/SPAST/FOXP3/EN2/NRP1/CCK/CDH2/STMN2/SHH/NPY/DTNBP1/ADCYAP1/TENM2/NEO1/ISL2/MAPK6/NTRK3/RAB11A/ITGA6/LHX1/ISL1/NTRK2/SEMA4D/NREP/EFNA5/VCL/VAX1/EPHA5/UNC5C/CTNNA2/EPHB1/EPHA4/BDNF/CTTN	59
CNV	GO:0007409	axonogenesis	41/561	74/2047	2.14591e-07	2.08988e-05	1.68912e-05	NGF/GATA3/SEMA3D/SEMA3A/RELN/EPHB6/GAP43/ALCAM/EPHA3/TSKU/SEMA3E/SEMA3C/BRAF/NTRK1/EPHA7/FLRT3/SPAST/FOXP3/EN2/NRP1/CCK/CDH2/SHH/TENM2/NEO1/ISL2/NTRK3/RAB11A/LHX1/ISL1/NTRK2/SEMA4D/EFNA5/VCL/VAX1/EPHA5/UNC5C/CTNNA2/EPHB1/EPHA4/CTTN	41
CNV	GO:0048667	cell morphogenesis involved in neuron differentiation	44/561	82/2047	2.63135e-07	2.42776e-05	1.96221e-05	NGF/LHFPL5/GATA3/SEMA3D/SEMA3A/RELN/EPHB6/GAP43/ALCAM/EPHA3/FARP1/TSKU/SEMA3E/SEMA3C/BRAF/CDC42/NTRK1/EPHA7/FLRT3/SPAST/FOXP3/EN2/NRP1/CCK/CDH2/SHH/TENM2/NEO1/ISL2/NTRK3/RAB11A/LHX1/ISL1/NTRK2/SEMA4D/EFNA5/VCL/VAX1/EPHA5/UNC5C/CTNNA2/EPHB1/EPHA4/CTTN	44
CNV	GO:0032989	cellular component morphogenesis	74/561	164/2047	2.93533e-07	2.57282e-05	2.07945e-05	NGF/LHFPL5/GATA3/SEMA3D/SEMA3A/RELN/LLPH/CSRP2/MYH9/EPHB6/GAP43/ALCAM/EPHA3/CRYAA/FARP1/MTMR2/FZD4/TSKU/SEMA3E/SEMA3C/BRAF/CAPZB/CDC42/NTRK1/TGFB2/PROX1/ACTA1/SGK1/FYN/EPHA7/FLRT3/SPAST/FOXP3/EN2/NRP1/CCK/CDH20/CDH6/CDH7/CDH2/SHH/DTNBP1/CDH10/COL14A1/ARC/TENM2/NEO1/ISL2/NTRK3/RAB11A/CDH4/LHX1/ISL1/NTRK2/SEMA4D/EFNA5/ANXA1/VCL/VAX1/CDH5/CDH11/CDH13/EPHA5/UNC5C/MSX1/CTNNA2/EPHB1/EPHA4/BDNF/CTTN/ACT…	74
CNV	GO:0061564	axon development	42/561	79/2047	7.01727e-07	5.85775e-05	4.73446e-05	NGF/GATA3/SEMA3D/SEMA3A/RELN/EPHB6/GAP43/ALCAM/EPHA3/TSKU/SEMA3E/SEMA3C/BRAF/NTRK1/EPHA7/FLRT3/SPAST/FOXP3/EN2/NRP1/CCK/CDH2/SHH/TENM2/NEO1/ISL2/NTRK3/RAB11A/LHX1/ISL1/NTRK2/SEMA4D/NREP/EFNA5/VCL/VAX1/EPHA5/UNC5C/CTNNA2/EPHB1/EPHA4/CTTN	42
CNV	GO:0048468	cell development	107/561	266/2047	7.86776e-07	6.26917e-05	5.06699e-05	NGF/LHFPL5/GATA3/SEMA3D/SEMA3A/RELN/NRCAM/CNTN1/LLPH/CSRP2/MYF5/KITLG/MYH9/IGF1/EPHB6/GAP43/ALCAM/MYH15/EPHA3/C1H21ORF91/OLIG2/CRYAA/EFHC2/GABRB3/FARP1/MTMR2/FZD4/TSKU/GDPD5/SEMA3E/SEMA3C/BRAF/WNT7B/PTHLH/BRINP1/NCS1/CDC42/NTRK1/BMP2/TGFB2/PROX1/ACTA1/SGK1/EPHA7/FLRT3/SIX3/DAAM2/SPAST/FOXP3/PIWIL1/EN2/NRP1/ZEB1/HDAC9/CCK/TDP2/CDH2/STMN2/PTK2/SHH/NPY/RARB/INHBA/DTNBP1/ADCYAP1/COL14A1/TENM2/NEO1/TC…	107
CNV	GO:0045595	regulation of cell differentiation	81/561	189/2047	1.11224e-06	8.47717e-05	6.85158e-05	NGF/CYR61/JUN/GATA3/SEMA3D/SEMA3A/LLPH/MYF5/KITLG/BTG1/IGF1/EPHA3/C1H21ORF91/OLIG2/EFHC2/SOX21/FZD4/GDPD5/SEMA3E/SEMA3C/BRAF/PTHLH/SPRY2/BRINP1/NCS1/NTRK1/NME2/BMP2/TGFB2/EPHA7/SIX3/DAAM2/FOXP3/TBX3/TBX5/WNT3A/WNT9A/ZEB1/SOSTDC1/HDAC9/CDH2/STMN2/SHH/SCIN/RARB/TGFBR2/INHBA/RBM24/GATA6/TCF12/MAPK6/NTRK3/RAB11A/SMAD6/MSTN/ITGA6/ACVR2A/HDAC4/LHX1/ISL1/NTRK2/SEMA4D/NREP/ANXA1/LPL/GDF2/CDH5/MAF/FGF2/BM…	81
CNV	GO:0071363	cellular response to growth factor stimulus	45/561	88/2047	1.18306e-06	8.64128e-05	6.98422e-05	NGF/CYR61/GATA3/STRAP/FLT1/FZD4/ZYX/SPRY2/RACK1/NTRK1/BMP2/TGFB2/FLRT3/WNT3A/NRP1/COL1A2/SOSTDC1/STMN2/SHH/TGFBR2/GATA6/NEO1/SMAD3/NTRK3/SMAD6/MSTN/ACVR2A/NTRK2/NREP/ANXA1/FGFR2/GDF2/CDH5/SPRY1/FGF2/BMPR1B/MSX1/FGFR3/FGFRL1/GPC1/BDNF/FGF4/BMP4/FGF3/GREM1	45
CNV	GO:2000026	regulation of multicellular organismal development	86/561	205/2047	1.49981e-06	0.000105166	8.49995e-05	NGF/CYR61/GATA3/SEMA3D/SEMA3A/LLPH/MYF5/KITLG/BTG1/IGF1/EPHA3/C1H21ORF91/OLIG2/EFHC2/FLT1/MTMR2/FZD4/WNT11/GDPD5/SEMA3E/SEMA3C/BRAF/PTHLH/BRINP1/NCS1/RACK1/NTRK1/NME2/BMP2/TGFB2/THBS2/EPHA7/FLRT3/SIX3/DAAM2/FOXP3/TBX5/WNT9A/ZEB1/SOSTDC1/HDAC9/CDH2/STMN2/SHH/SCIN/RARB/TGFBR2/TBX20/INHBA/RBM24/GATA6/TCF12/MAPK6/NTRK3/RAB11A/SMAD6/MSTN/ITGA6/ACVR2A/HDAC4/EAF2/LHX1/ISL1/NTRK2/SEMA4D/NREP/ANXA1/GDF2/M…	86
CNV	GO:0030030	cell projection organization	65/561	144/2047	1.6742e-06	0.000108699	8.78545e-05	NGF/LHFPL5/GATA3/SEMA3D/SEMA3A/RELN/CNTN1/LLPH/EPHB6/GAP43/ALCAM/EPHA3/C1H21ORF91/EFHC2/FARP1/FZD4/TSKU/SEMA3E/SEMA3C/BRAF/NCS1/CAPZB/CDC42/NTRK1/TMEM17/SGK1/EPHA7/FLRT3/SPAST/FOXP3/EN2/NRP1/CCK/CDH2/STMN2/SHH/NPY/DTNBP1/ADCYAP1/TENM2/NEO1/ISL2/MAPK6/NTRK3/RAB11A/MSTN/ITGA6/LHX1/ISL1/NTRK2/SEMA4D/NREP/EFNA5/VCL/VAX1/CDH13/TENM1/EPHA5/UNC5C/CTNNA2/EPHB1/EPHA4/BDNF/CTTN/TA3	65
CNV	GO:0120036	plasma membrane bounded cell projection organization	65/561	144/2047	1.6742e-06	0.000108699	8.78545e-05	NGF/LHFPL5/GATA3/SEMA3D/SEMA3A/RELN/CNTN1/LLPH/EPHB6/GAP43/ALCAM/EPHA3/C1H21ORF91/EFHC2/FARP1/FZD4/TSKU/SEMA3E/SEMA3C/BRAF/NCS1/CAPZB/CDC42/NTRK1/TMEM17/SGK1/EPHA7/FLRT3/SPAST/FOXP3/EN2/NRP1/CCK/CDH2/STMN2/SHH/NPY/DTNBP1/ADCYAP1/TENM2/NEO1/ISL2/MAPK6/NTRK3/RAB11A/MSTN/ITGA6/LHX1/ISL1/NTRK2/SEMA4D/NREP/EFNA5/VCL/VAX1/CDH13/TENM1/EPHA5/UNC5C/CTNNA2/EPHB1/EPHA4/BDNF/CTTN/TA3	65
CNV	GO:0050793	regulation of developmental process	101/561	252/2047	2.13407e-06	0.000133608	0.000107987	NGF/CYR61/JUN/GATA3/SEMA3D/SEMA3A/LLPH/MYF5/KITLG/BTG1/MYH9/IGF1/EPHA3/C1H21ORF91/OLIG2/EFHC2/SOX21/FLT1/MTMR2/FZD4/WNT11/GDPD5/SEMA3E/SEMA3C/BRAF/PTHLH/NANOG/SPRY2/BRINP1/NCS1/CAPZB/CDC42/RACK1/NTRK1/NME2/BMP2/TGFB2/THBS2/FYN/EPHA7/FLRT3/SIX3/DAAM2/FOXP3/TBX3/TBX5/WNT3A/WNT9A/ZEB1/SOSTDC1/HDAC9/PRL/CDH2/STMN2/SHH/SCIN/RARB/TGFBR2/TBX20/INHBA/RBM24/GATA6/ZNF706/ARC/TCF12/MAPK6/NTRK3/RAB11A/SMAD6/…	101
CNV	GO:0070848	response to growth factor	45/561	91/2047	3.9158e-06	0.000236703	0.000191313	NGF/CYR61/GATA3/STRAP/FLT1/FZD4/ZYX/SPRY2/RACK1/NTRK1/BMP2/TGFB2/FLRT3/WNT3A/NRP1/COL1A2/SOSTDC1/STMN2/SHH/TGFBR2/GATA6/NEO1/SMAD3/NTRK3/SMAD6/MSTN/ACVR2A/NTRK2/NREP/ANXA1/FGFR2/GDF2/CDH5/SPRY1/FGF2/BMPR1B/MSX1/FGFR3/FGFRL1/GPC1/BDNF/FGF4/BMP4/FGF3/GREM1	45
CNV	GO:0007411	axon guidance	27/561	46/2047	6.48255e-06	0.000366578	0.000296282	GATA3/SEMA3D/SEMA3A/RELN/EPHB6/GAP43/ALCAM/EPHA3/SEMA3E/SEMA3C/EPHA7/FLRT3/FOXP3/EN2/NRP1/SHH/TENM2/NEO1/LHX1/ISL1/SEMA4D/EFNA5/VAX1/EPHA5/UNC5C/EPHB1/EPHA4	27
CNV	GO:0097485	neuron projection guidance	27/561	46/2047	6.48255e-06	0.000366578	0.000296282	GATA3/SEMA3D/SEMA3A/RELN/EPHB6/GAP43/ALCAM/EPHA3/SEMA3E/SEMA3C/EPHA7/FLRT3/FOXP3/EN2/NRP1/SHH/TENM2/NEO1/LHX1/ISL1/SEMA4D/EFNA5/VAX1/EPHA5/UNC5C/EPHB1/EPHA4	27
CNV	GO:0072359	circulatory system development	57/561	126/2047	7.16781e-06	0.000392662	0.000317364	CYR61/GATA3/BTG1/MYH9/MB/IGF1/PTN/COL8A1/MYH15/ETS2/FLT1/FZD4/WNT11/SEMA3E/NRXN1/BMP2/TGFB2/PROX1/THBS2/GJA1/GATA4/FLRT3/FOXP3/TBX5/XIRP1/NRP1/COL1A2/HDAC9/IRX4/CDH2/HAS2/PTK2/C1GALT1/RARB/TGFBR2/TBX20/GATA6/CCNB2/ALDH1A2/NTRK3/GATA5/ISL1/ANXA1/GDF2/MMP2/CDH5/CDH13/EPGN/FGF2/MSX1/FGFRL1/PITX2/HS6ST1/NRXN3/FGF3/MYBPC3/GREM1	57
CNV	GO:0000904	cell morphogenesis involved in differentiation	49/561	104/2047	8.28277e-06	0.000439991	0.000355617	NGF/LHFPL5/GATA3/SEMA3D/SEMA3A/RELN/MYH9/EPHB6/GAP43/ALCAM/EPHA3/CRYAA/FARP1/FZD4/TSKU/SEMA3E/SEMA3C/BRAF/CDC42/NTRK1/PROX1/EPHA7/FLRT3/SPAST/FOXP3/EN2/NRP1/CCK/CDH2/SHH/COL14A1/TENM2/NEO1/ISL2/NTRK3/RAB11A/LHX1/ISL1/NTRK2/SEMA4D/EFNA5/VCL/VAX1/EPHA5/UNC5C/CTNNA2/EPHB1/EPHA4/CTTN	49
CNV	GO:0007169	transmembrane receptor protein tyrosine kinase signaling pathway	43/561	88/2047	9.6441e-06	0.000497238	0.000401887	NGF/GATA3/IGF1/EPHB6/EPHA3/SIK1/FLT1/FZD4/SPRY2/NTRK1/FYN/EPHA7/FLRT3/WNT3A/NRP1/YES1/PTK2/NTRK3/MSTN/ITGA1/JAK2/NTRK2/EFNA5/NRG1/GHR/BLNK/FGFR2/CDH13/EPGN/EPHA5/SPRY1/FGF2/FGFR3/FGFRL1/GFRA4/GPC1/EPHB1/EPHA4/BDNF/PTPRJ/FGF4/FGF3/GREM1	43
CNV	GO:0071495	cellular response to endogenous stimulus	66/561	154/2047	1.25795e-05	0.000630052	0.000509232	NGF/NR5A2/CYR61/JUN/GATA3/IGF1/CHRM2/STRAP/SIK1/GABRB3/UFM1/ZYX/SPRY2/NTRK1/BMP2/TGFB2/CHRM1/FLRT3/LHCGR/CAPN2/NR2E1/WNT3A/COL1A2/SOSTDC1/STMN2/CA2/SHH/THRB/RARB/TGFBR2/GATA6/GABRG2/NEO1/MYO5A/SMAD3/NTRK3/SMAD6/MSTN/INHBB/ACVR2A/PRLR/JAK2/NTRK2/NREP/GHR/ANXA1/FGFR2/GDF2/MMP2/CDH5/SPRY1/FGF2/BMPR1B/NFKB1/MSX1/FGFR3/FGFRL1/GPC1/EPHA4/BDNF/ARNTL/FGF4/CHRM4/BMP4/FGF3/GREM1	66
CNV	GO:0007155	cell adhesion	65/561	152/2047	1.60988e-05	0.000762733	0.000616471	SDK1/CYR61/NEGR1/GATA3/RELN/CAV1/NRCAM/CNTN1/PPP1R12A/KITLG/IGF1/LSAMP/COL8A1/ALCAM/EPHA3/ANOS1/CNTN5/FZD4/BRAF/ZYX/TNC/NRXN1/TGFB2/THBS2/EPHA7/FLRT3/NRP1/ITGB1/CDH20/CDH6/CDH7/CDH2/PTK2/ITGA8/CDH10/COL14A1/TENM2/NEO1/SMAD6/ITGA6/CNTNAP5/CDH4/ITGA1/EFNA5/ANXA1/VCL/MMP2/CDH5/CDH11/CDH13/OPCML/NCAM1/TENM1/FGFRL1/CTNNA2/LPP/EPHB1/EPHA4/SPON1/PTPRJ/CTTN/ASTL/NRXN3/MYBPC3/GREM1	65
CNV	GO:0022610	biological adhesion	65/561	152/2047	1.60988e-05	0.000762733	0.000616471	SDK1/CYR61/NEGR1/GATA3/RELN/CAV1/NRCAM/CNTN1/PPP1R12A/KITLG/IGF1/LSAMP/COL8A1/ALCAM/EPHA3/ANOS1/CNTN5/FZD4/BRAF/ZYX/TNC/NRXN1/TGFB2/THBS2/EPHA7/FLRT3/NRP1/ITGB1/CDH20/CDH6/CDH7/CDH2/PTK2/ITGA8/CDH10/COL14A1/TENM2/NEO1/SMAD6/ITGA6/CNTNAP5/CDH4/ITGA1/EFNA5/ANXA1/VCL/MMP2/CDH5/CDH11/CDH13/OPCML/NCAM1/TENM1/FGFRL1/CTNNA2/LPP/EPHB1/EPHA4/SPON1/PTPRJ/CTTN/ASTL/NRXN3/MYBPC3/GREM1	65
CNV	GO:0007507	heart development	36/561	71/2047	1.88135e-05	0.000867896	0.000701467	CYR61/GATA3/MB/IGF1/PTN/MYH15/ETS2/WNT11/BMP2/TGFB2/PROX1/GJA1/GATA4/FLRT3/FOXP3/TBX5/XIRP1/HDAC9/IRX4/HAS2/RARB/TGFBR2/TBX20/GATA6/CCNB2/ALDH1A2/NTRK3/GATA5/ISL1/CDH5/MSX1/FGFRL1/PITX2/FGF3/MYBPC3/GREM1	36
CNV	GO:0045597	positive regulation of cell differentiation	50/561	110/2047	2.32837e-05	0.00104657	0.000845879	NGF/CYR61/JUN/GATA3/SEMA3A/LLPH/MYF5/KITLG/BTG1/IGF1/C1H21ORF91/OLIG2/FZD4/GDPD5/BRAF/BRINP1/NTRK1/NME2/BMP2/TGFB2/FOXP3/TBX5/WNT3A/ZEB1/STMN2/TGFBR2/INHBA/RBM24/GATA6/TCF12/MAPK6/NTRK3/RAB11A/SMAD6/ITGA6/ACVR2A/LHX1/ISL1/NTRK2/ANXA1/LPL/GDF2/CDH5/FGF2/BMPR1B/PITX2/GPC1/ARNTL/BMP4/GREM1	50
CNV	GO:0006928	movement of cell or subcellular component	76/561	187/2047	2.71414e-05	0.00118947	0.000961378	CYR61/GATA3/SEMA3D/SEMA3A/RELN/KITLG/MYH9/IGF1/PTN/BORCS5/EPHB6/GAP43/ALCAM/EPHA3/FLT1/WNT11/SEMA3E/SEMA3C/BRAF/RACK1/TGFB2/GJA1/FYN/HACE1/EPHA7/MYO6/AvBD6/FLRT3/SIX3/MDGA1/SPAST/CACNA1D/FOXP3/TBX5/EN2/NRP1/ITGB1/POMGNT2/CCK/CDH7/CDH2/PTK2/SHH/TGFBR2/TBX20/DTNBP1/ARC/TENM2/NEO1/NTRK3/RAB11A/MSTN/ITGA6/LHX1/ISL1/KIF2A/NTRK2/SEMA4D/EFNA5/ANXA1/VCL/GDF2/VAX1/CDH13/EPHA5/FGF2/UNC5C/CTNNA2/GPC1/SOX14/…	76
CNV	GO:0010556	regulation of macromolecule biosynthetic process	164/561	471/2047	3.30525e-05	0.0014132	0.0011422	USP7/MAFK/NR5A2/ZNF326/CYR61/FOXD3/JUN/GATA3/CELF2/POT1/TFEC/DBX2/MYF5/LUM/HIST1H111L/ATF7IP/TEF/IGF1/MTPN/STRAP/ARNTL2/TEAD4/ING4/METTL16/POU2F1/OLIG2/ERG/ETS2/RBBP7/SOX21/TDRD3/ITM2B/YAP1/FZD4/WNT11/DYRK2/NANOG/TBX19/DNAJC3/SUPT20H/LMX1B/SSU72/RACK1/NTRK1/NME2/REL/BMP2/TGFB2/PROX1/TBXT/QKI/HDAC2/HMGN3/MYO6/SOX11/MYCN/GATA4/SIX3/HSF2/NR2E1/BARX1/FOXP3/SMARCB1/PIWIL1/TBX3/TBX5/WNT3A/JMJD4/CTDSPL/…	164
CNV	GO:2000112	regulation of cellular macromolecule biosynthetic process	161/561	463/2047	4.43311e-05	0.00180967	0.00146264	USP7/MAFK/NR5A2/ZNF326/CYR61/FOXD3/JUN/GATA3/CELF2/POT1/TFEC/DBX2/MYF5/LUM/HIST1H111L/ATF7IP/TEF/IGF1/MTPN/STRAP/ARNTL2/TEAD4/ING4/METTL16/POU2F1/OLIG2/ERG/ETS2/RBBP7/SOX21/ITM2B/YAP1/FZD4/WNT11/DYRK2/NANOG/TBX19/DNAJC3/SUPT20H/LMX1B/SSU72/RACK1/NTRK1/NME2/REL/BMP2/PROX1/TBXT/QKI/HDAC2/HMGN3/MYO6/SOX11/MYCN/GATA4/SIX3/HSF2/NR2E1/BARX1/FOXP3/SMARCB1/PIWIL1/TBX3/TBX5/WNT3A/JMJD4/CTDSPL/EN2/DNAJB6/Z…	161
CNV	GO:0040011	locomotion	69/561	168/2047	4.439e-05	0.00180967	0.00146264	CYR61/GATA3/SEMA3D/SEMA3A/RELN/KITLG/MYH9/IGF1/PTN/EPHB6/GAP43/ALCAM/EPHA3/FLT1/FZD4/WNT11/SEMA3E/SEMA3C/BRAF/RACK1/TGFB2/FYN/HACE1/EPHA7/AvBD6/FLRT3/SIX3/MDGA1/FOXP3/TBX5/EN2/NRP1/ITGB1/POMGNT2/CCK/CDH7/CDH2/PTK2/SHH/TGFBR2/TBX20/ARC/TENM2/NEO1/NTRK3/RAB11A/MSTN/ITGA6/LHX1/ISL1/NTRK2/SEMA4D/EFNA5/ANXA1/VCL/GDF2/VAX1/CDH13/EPHA5/FGF2/UNC5C/CTNNA2/GPC1/SOX14/EPHB1/EPHA4/CTTN/CHRM4/GREM1	69
CNV	GO:0006355	regulation of transcription, DNA-templated	145/561	411/2047	5.37365e-05	0.00212061	0.00171396	USP7/MAFK/NR5A2/ZNF326/CYR61/FOXD3/JUN/GATA3/TFEC/DBX2/MYF5/LUM/HIST1H111L/ATF7IP/TEF/IGF1/MTPN/STRAP/ARNTL2/TEAD4/ING4/POU2F1/OLIG2/ERG/ETS2/RBBP7/SOX21/YAP1/FZD4/WNT11/NANOG/TBX19/SUPT20H/LMX1B/SSU72/NTRK1/NME2/REL/BMP2/PROX1/TBXT/HDAC2/HMGN3/MYO6/SOX11/MYCN/GATA4/SIX3/HSF2/NR2E1/BARX1/FOXP3/SMARCB1/TBX3/TBX5/WNT3A/CTDSPL/EN2/DNAJB6/ZEB1/SOSTDC1/HDAC9/SP8/PRL/JARID2/IKZF1/IRX4/BHLHE22/MTERF3/MY…	145
CNV	GO:0051094	positive regulation of developmental process	60/561	142/2047	5.44366e-05	0.00212061	0.00171396	NGF/CYR61/JUN/GATA3/SEMA3A/LLPH/MYF5/KITLG/BTG1/IGF1/C1H21ORF91/OLIG2/FLT1/FZD4/GDPD5/BRAF/NANOG/BRINP1/RACK1/NTRK1/NME2/BMP2/TGFB2/FLRT3/FOXP3/TBX5/WNT3A/WNT9A/ZEB1/STMN2/SHH/TGFBR2/TBX20/INHBA/RBM24/GATA6/TCF12/MAPK6/NTRK3/RAB11A/SMAD6/ITGA6/ACVR2A/LHX1/ISL1/NTRK2/SEMA4D/ANXA1/LPL/GDF2/CDH5/SPRY1/FGF2/BMPR1B/PITX2/GPC1/EPHB1/ARNTL/BMP4/GREM1	60
CNV	GO:0051252	regulation of RNA metabolic process	154/561	442/2047	6.25502e-05	0.00238371	0.0019266	USP7/MAFK/NR5A2/ZNF326/CYR61/FOXD3/JUN/GATA3/CELF2/TFEC/DBX2/MYF5/LUM/HIST1H111L/ATF7IP/TEF/IGF1/MTPN/STRAP/ARNTL2/TEAD4/ING4/METTL16/POU2F1/OLIG2/ERG/ETS2/RBBP7/SOX21/TDRD3/YAP1/FZD4/WNT11/NANOG/TBX19/SUPT20H/LMX1B/SSU72/TARDBP/NTRK1/NME2/REL/BMP2/PROX1/TBXT/HDAC2/HMGN3/MYO6/SOX11/MYCN/GATA4/SIX3/HSF2/NR2E1/BARX1/FOXP3/SMARCB1/TBX3/TBX5/WNT3A/CTDSPL/EN2/DNAJB6/ZEB1/SOSTDC1/HDAC9/SP8/PRL/JARID2/I…	154
CNV	GO:0006357	regulation of transcription by RNA polymerase II	99/561	263/2047	6.77898e-05	0.00245918	0.0019876	MAFK/NR5A2/CYR61/FOXD3/JUN/GATA3/DBX2/MYF5/LUM/TEF/IGF1/STRAP/TEAD4/OLIG2/ERG/ETS2/RBBP7/SOX21/YAP1/NANOG/SUPT20H/LMX1B/SSU72/NME2/REL/BMP2/PROX1/HDAC2/HMGN3/MYO6/SOX11/MYCN/GATA4/SIX3/HSF2/BARX1/FOXP3/SMARCB1/TBX5/WNT3A/CTDSPL/EN2/SOSTDC1/HDAC9/SP8/PRL/IKZF1/BHLHE22/MYC/SHH/THRB/RARB/TBX20/INHBA/RPRD1A/ADCYAP1/GATA6/TAF2/HOXB3/TENM2/NEO1/TCF12/ISL2/ITGA6/INHBB/ACVR2A/HDAC4/EAF2/EN1/GATA5/CITED4/…	99
CNV	GO:1903506	regulation of nucleic acid-templated transcription	146/561	416/2047	6.87392e-05	0.00245918	0.0019876	USP7/MAFK/NR5A2/ZNF326/CYR61/FOXD3/JUN/GATA3/TFEC/DBX2/MYF5/LUM/HIST1H111L/ATF7IP/TEF/IGF1/MTPN/STRAP/ARNTL2/TEAD4/ING4/POU2F1/OLIG2/ERG/ETS2/RBBP7/SOX21/TDRD3/YAP1/FZD4/WNT11/NANOG/TBX19/SUPT20H/LMX1B/SSU72/NTRK1/NME2/REL/BMP2/PROX1/TBXT/HDAC2/HMGN3/MYO6/SOX11/MYCN/GATA4/SIX3/HSF2/NR2E1/BARX1/FOXP3/SMARCB1/TBX3/TBX5/WNT3A/CTDSPL/EN2/DNAJB6/ZEB1/SOSTDC1/HDAC9/SP8/PRL/JARID2/IKZF1/IRX4/BHLHE22/MTE…	146
CNV	GO:2001141	regulation of RNA biosynthetic process	146/561	416/2047	6.87392e-05	0.00245918	0.0019876	USP7/MAFK/NR5A2/ZNF326/CYR61/FOXD3/JUN/GATA3/TFEC/DBX2/MYF5/LUM/HIST1H111L/ATF7IP/TEF/IGF1/MTPN/STRAP/ARNTL2/TEAD4/ING4/POU2F1/OLIG2/ERG/ETS2/RBBP7/SOX21/TDRD3/YAP1/FZD4/WNT11/NANOG/TBX19/SUPT20H/LMX1B/SSU72/NTRK1/NME2/REL/BMP2/PROX1/TBXT/HDAC2/HMGN3/MYO6/SOX11/MYCN/GATA4/SIX3/HSF2/NR2E1/BARX1/FOXP3/SMARCB1/TBX3/TBX5/WNT3A/CTDSPL/EN2/DNAJB6/ZEB1/SOSTDC1/HDAC9/SP8/PRL/JARID2/IKZF1/IRX4/BHLHE22/MTE…	146
CNV	GO:0048513	animal organ development	132/561	370/2047	7.15079e-05	0.00250707	0.00202631	LHFPL5/SDK1/HS2ST1/CYR61/GATA3/SEMA3D/SEMA3A/RELN/MYF5/KITLG/MYH9/MB/LARGE1/IGF1/PTN/MYH15/EPHA3/C1H21ORF91/OLIG2/ETS2/CRYAA/GABRB3/SOX21/UFM1/FZD4/TSKU/WNT11/SEMA3E/SEMA3C/BRAF/WNT7B/PTHLH/TBC1D23/LMX1B/NME2/OTOR/BMP2/TGFB2/PROX1/ACTA1/GJA1/FYN/EPHA7/GATA4/FLRT3/SIX3/DAAM2/BARX1/FOXP3/TBX3/TBX5/WNT3A/WNT9A/XIRP1/EN2/NRP1/COL1A2/HDAC9/IRX4/CDH7/CDH2/HAS2/PTK2/SHH/C1GALT1/SCIN/NPY/THRB/RARB/TGFBR2…	132
CNV	GO:0035295	tube development	50/561	114/2047	7.52866e-05	0.00258779	0.00209155	HS2ST1/CYR61/GATA3/BTG1/MYH9/PTN/COL8A1/ETS2/FLT1/FZD4/WNT11/SEMA3E/LMX1B/NRXN1/TGFB2/PROX1/THBS2/EPHA7/FOXP3/TBX5/NRP1/CDH7/CDH2/HAS2/PTK2/SHH/C1GALT1/THRB/RARB/TGFBR2/TBX20/GATA6/CALB1/ALDH1A2/ITGA6/BRIP1/LHX1/ISL1/ANXA1/GDF2/CDH5/CDH13/EPGN/FGF2/PITX2/HS6ST1/EPHA4/NRXN3/BMP4/GREM1	50
CNV	GO:0016339	calcium-dependent cell-cell adhesion via plasma membrane cell adhesion molecules	10/561	2047-12-01	8.46635e-05	0.00283749	0.00229337	NRCAM/CDH20/CDH6/CDH7/CDH2/CDH10/CDH4/CDH5/CDH11/CDH13	10
CNV	GO:0019219	regulation of nucleobase-containing compound metabolic process	161/561	468/2047	8.87994e-05	0.00283749	0.00229337	USP7/MAFK/NR5A2/ZNF326/CYR61/FOXD3/JUN/GATA3/CELF2/POT1/TFEC/DBX2/MYF5/LUM/HIST1H111L/ATF7IP/TEF/IGF1/MTPN/STRAP/ARNTL2/TEAD4/ING4/METTL16/POU2F1/OLIG2/ERG/ETS2/RBBP7/SOX21/TDRD3/YAP1/FZD4/WNT11/NANOG/TBX19/SUPT20H/LMX1B/SSU72/TARDBP/NTRK1/NME2/REL/BMP2/PROX1/BABAM2/TBXT/EYA4/HDAC2/HMGN3/MYO6/SOX11/MYCN/GATA4/SIX3/HSF2/NR2E1/BARX1/FOXP3/SMARCB1/TBX3/TBX5/WNT3A/CTDSPL/EN2/DNAJB6/ZEB1/SOSTDC1/HDAC9…	161
CNV	GO:0043408	regulation of MAPK cascade	33/561	67/2047	8.98427e-05	0.00283749	0.00229337	CYR61/KITLG/TIMP3/IGF1/FLT1/FZD4/BRAF/WNT7B/SPRY2/NTRK1/PIK3R5/BMP2/TGFB2/EPHA7/CDH2/INHBA/ADCYAP1/NTRK3/MSTN/INHBB/NTRK2/PDCD4/GDF2/MMP2/TENM1/EPGN/SPRY1/FGF2/FGFR3/EPHB1/EPHA4/PTPRJ/BMP4	33
CNV	GO:0048523	negative regulation of cellular process	166/561	485/2047	9.04932e-05	0.00283749	0.00229337	NGF/MAFK/CYR61/FOXD3/JUN/GATA3/CELF2/SEMA3D/SEMA3A/GNAI1/POT1/CAV1/KITLG/BTG1/HIST1H111L/ATF7IP/TIMP3/CRY1/IGF1/MTPN/CACNA1C/STRAP/ING4/METTL16/OLIG2/CRYAA/SIK1/RBBP7/ANOS1/GABRB3/UBAC2/SOX21/ITM2B/PDS5B/MTMR2/FZD4/TSKU/WNT11/SEMA3E/SEMA3C/BRAF/PTHLH/DNAJC3/SPRY2/MRE11/BRINP1/SPTAN1/TARDBP/CAPZB/CDC42/RACK1/NTRK1/NME2/REL/BMP2/TGFB2/PROX1/BABAM2/CRIM1/EYA4/EPHA7/SOX11/SIX3/DAAM2/RGS17/HSF2/FOXP3/…	166
CNV	GO:0021510	spinal cord development	13/561	18/2047	9.06442e-05	0.00283749	0.00229337	RELN/OLIG2/PROX1/DAAM2/FOXP3/SHH/TBX20/ALDH1A2/SMAD6/LHX1/ISL1/VLDLR/ZIC1	13
CNV	GO:0034332	adherens junction organization	17/561	27/2047	0.000106999	0.00329068	0.00265965	EPHA3/CDH20/CDH6/CDH7/CDH2/PTK2/CDH10/CDH4/EFNA5/VCL/MMP2/CDH5/CDH11/CDH13/PTPRJ/CTTN/GREM1	17
CNV	GO:0016049	cell growth	29/561	57/2047	0.000115948	0.00350346	0.00283163	NGF/JUN/SEMA3D/SEMA3A/LLPH/IGF1/MTPN/ALCAM/CRYAA/WNT11/SEMA3E/SEMA3C/PTHLH/RACK1/TGFB2/EPHA7/FLRT3/SHH/INHBA/NTRK3/RAB11A/EAF2/NTRK2/SEMA4D/NCBP1/VCL/GDF2/MSX1/CTTN	29
CNV	GO:0031326	regulation of cellular biosynthetic process	166/561	487/2047	0.000117915	0.00350346	0.00283163	USP7/MAFK/NR5A2/ZNF326/CYR61/FOXD3/JUN/GATA3/CELF2/POT1/TFEC/DBX2/MYF5/LUM/HIST1H111L/ATF7IP/TEF/CRY1/IGF1/MTPN/STRAP/ARNTL2/TEAD4/ING4/METTL16/POU2F1/OLIG2/ERG/ETS2/RBBP7/SOX21/TDRD3/ITM2B/YAP1/FZD4/WNT11/DYRK2/NANOG/TBX19/DNAJC3/SUPT20H/LMX1B/SSU72/RACK1/NTRK1/NME2/REL/BMP2/PROX1/TBXT/QKI/HDAC2/HMGN3/MYO6/SOX11/MYCN/GATA4/SIX3/HSF2/NR2E1/BARX1/FOXP3/SMARCB1/PIWIL1/TBX3/TBX5/WNT3A/JMJD4/CTDSPL/E…	166
CNV	GO:0060429	epithelium development	49/561	113/2047	0.000126784	0.00361714	0.00292351	LHFPL5/HS2ST1/CYR61/GATA3/BTG1/PTN/ETS2/CRYAA/WNT11/WNT7B/LMX1B/CDC42/NME2/TGFB2/PROX1/EPHA7/FLRT3/SIX3/FOXP3/TBX5/CDH7/CDH2/CA2/MYC/PTK2/SHH/THRB/RARB/TBX20/GATA6/CALB1/ALDH1A2/NTRK3/LHX1/TDRD7/ANXA1/PSAP/VCL/GDF2/CDH5/MAF/FGF2/CTNNA2/PITX2/EPHA4/ARNTL/TOLLIP/BMP4/GREM1	49
CNV	GO:0009889	regulation of biosynthetic process	167/561	491/2047	0.000127764	0.00361714	0.00292351	USP7/MAFK/NR5A2/ZNF326/CYR61/FOXD3/JUN/GATA3/CELF2/POT1/TFEC/DBX2/MYF5/LUM/HIST1H111L/ATF7IP/TEF/CRY1/IGF1/MTPN/STRAP/ARNTL2/TEAD4/ING4/METTL16/POU2F1/OLIG2/ERG/ETS2/RBBP7/SOX21/TDRD3/ITM2B/YAP1/FZD4/WNT11/DYRK2/NANOG/TBX19/DNAJC3/SUPT20H/LMX1B/SSU72/RACK1/NTRK1/NME2/REL/BMP2/TGFB2/PROX1/TBXT/QKI/HDAC2/HMGN3/MYO6/SOX11/MYCN/GATA4/SIX3/HSF2/NR2E1/BARX1/FOXP3/SMARCB1/PIWIL1/TBX3/TBX5/WNT3A/JMJD4/CT…	167
CNV	GO:0009719	response to endogenous stimulus	72/561	182/2047	0.000130059	0.00361714	0.00292351	NGF/NR5A2/CYR61/VTG1/JUN/GATA3/TIMP3/IGF1/CHRM2/STRAP/SIK1/GABRB3/UFM1/ZYX/SPRY2/NTRK1/BMP2/TGFB2/CHRM1/FLRT3/LHCGR/CAPN2/NR2E1/WNT3A/COL1A2/SOSTDC1/STMN2/CA2/SHH/THRB/RARB/TGFBR2/OVALX/GATA6/GABRG2/NEO1/MYO5A/SMAD3/NTRK3/SMAD6/MSTN/INHBB/ACVR2A/PRLR/JAK2/NTRK2/NREP/GHR/ANXA1/LPL/FGFR2/GDF2/MMP2/CDH5/CDH13/SPRY1/FGF2/BMPR1B/NFKB1/MSX1/FGFR3/FGFRL1/GPC1/EPHA4/BDNF/ARNTL/FGF4/CHRM4/HSPA2/BMP4/FGF3/…	72
CNV	GO:0034329	cell junction assembly	19/561	32/2047	0.000130181	0.00361714	0.00292351	EPHA3/WNT11/CDC42/CDH20/CDH6/CDH7/CDH2/PTK2/CDH10/CDH4/EFNA5/VCL/MMP2/CDH5/CDH11/CDH13/PTPRJ/CTTN/GREM1	19
CNV	GO:0006366	transcription by RNA polymerase II	100/561	270/2047	0.000132058	0.00361714	0.00292351	MAFK/NR5A2/CYR61/FOXD3/JUN/GATA3/DBX2/MYF5/LUM/TEF/IGF1/STRAP/TEAD4/OLIG2/ERG/ETS2/RBBP7/SOX21/YAP1/NANOG/SUPT20H/LMX1B/SSU72/NME2/REL/BMP2/PROX1/HDAC2/HMGN3/MYO6/SOX11/MYCN/GATA4/SIX3/HSF2/BARX1/FOXP3/SMARCB1/TBX5/WNT3A/CTDSPL/EN2/SOSTDC1/HDAC9/SP8/PRL/IKZF1/BHLHE22/MYC/SHH/THRB/RARB/TBX20/INHBA/RPRD1A/ADCYAP1/GATA6/TAF2/HOXB3/TENM2/NEO1/TCF12/ISL2/ITGA6/INHBB/ACVR2A/HDAC4/EAF2/EN1/GATA5/CITED4/…	100
CNV	GO:0048863	stem cell differentiation	18/561	30/2047	0.000163297	0.00440399	0.00355947	SEMA3D/SEMA3A/KITLG/SOX21/SEMA3E/SEMA3C/TGFB2/SIX3/TBX5/JARID2/RBM24/GATA6/ISL1/SEMA4D/FGF2/MSX1/CTNNA2/GREM1	18
CNV	GO:0006351	transcription, DNA-templated	145/561	420/2047	0.000191866	0.00509607	0.00411884	USP7/MAFK/NR5A2/ZNF326/CYR61/FOXD3/JUN/GATA3/TFEC/DBX2/MYF5/LUM/HIST1H111L/ATF7IP/TEF/IGF1/MTPN/STRAP/ARNTL2/TEAD4/ING4/POU2F1/OLIG2/ERG/ETS2/RBBP7/SOX21/YAP1/FZD4/WNT11/NANOG/TBX19/SUPT20H/LMX1B/SSU72/NTRK1/NME2/REL/BMP2/PROX1/TBXT/HDAC2/HMGN3/MYO6/SOX11/MYCN/GATA4/SIX3/HSF2/NR2E1/BARX1/FOXP3/SMARCB1/TBX3/TBX5/WNT3A/CTDSPL/EN2/DNAJB6/ZEB1/SOSTDC1/HDAC9/SP8/PRL/JARID2/IKZF1/IRX4/BHLHE22/MTERF3/MY…	145
CNV	GO:0007178	transmembrane receptor protein serine/threonine kinase signaling pathway	25/561	48/2047	0.000214623	0.00561545	0.00453862	CYR61/STRAP/ZYX/BMP2/TGFB2/WNT3A/COL1A2/SOSTDC1/SHH/TGFBR2/TBX20/INHBA/NEO1/SMAD3/SMAD6/MSTN/INHBB/ACVR2A/NREP/GDF2/CDH5/BMPR1B/MSX1/BMP4/GREM1	25
CNV	GO:0034330	cell junction organization	21/561	38/2047	0.000236397	0.00590562	0.00477315	EPHA3/WNT11/CDC42/TGFB2/CDH20/CDH6/CDH7/CDH2/PTK2/TGFBR2/CDH10/CDH4/EFNA5/VCL/MMP2/CDH5/CDH11/CDH13/PTPRJ/CTTN/GREM1	21
CNV	GO:0051239	regulation of multicellular organismal process	102/561	280/2047	0.00023807	0.00590562	0.00477315	NGF/CYR61/GATA3/SEMA3D/SEMA3A/LLPH/MYF5/KITLG/LUM/BTG1/IGF1/PTN/CHRM2/MTPN/CACNA1C/EPHA3/C1H21ORF91/OLIG2/EFHC2/FLT1/MTMR2/FZD4/WNT11/GDPD5/SEMA3E/SEMA3C/BRAF/PTHLH/NANOG/BRINP1/NCS1/RACK1/NTRK1/NME2/BMP2/TGFB2/CHRM1/THBS2/EPHA7/FLRT3/SIX3/DAAM2/CACNA1D/FOXP3/TBX5/WNT9A/ZEB1/SOSTDC1/HDAC9/PRL/CDH2/STMN2/SHH/SCIN/RARB/TGFBR2/TBX20/INHBA/RBM24/GATA6/ZNF706/TCF12/MAPK6/NTRK3/RAB11A/SMAD6/MSTN/ITGA6/…	102
CNV	GO:0032774	RNA biosynthetic process	146/561	425/2047	0.000239189	0.00590562	0.00477315	USP7/MAFK/NR5A2/ZNF326/CYR61/FOXD3/JUN/GATA3/TFEC/DBX2/MYF5/LUM/HIST1H111L/ATF7IP/TEF/IGF1/MTPN/STRAP/ARNTL2/TEAD4/ING4/POU2F1/OLIG2/ERG/ETS2/RBBP7/SOX21/TDRD3/YAP1/FZD4/WNT11/NANOG/TBX19/SUPT20H/LMX1B/SSU72/NTRK1/NME2/REL/BMP2/PROX1/TBXT/HDAC2/HMGN3/MYO6/SOX11/MYCN/GATA4/SIX3/HSF2/NR2E1/BARX1/FOXP3/SMARCB1/TBX3/TBX5/WNT3A/CTDSPL/EN2/DNAJB6/ZEB1/SOSTDC1/HDAC9/SP8/PRL/JARID2/IKZF1/IRX4/BHLHE22/MTE…	146
CNV	GO:0097659	nucleic acid-templated transcription	146/561	425/2047	0.000239189	0.00590562	0.00477315	USP7/MAFK/NR5A2/ZNF326/CYR61/FOXD3/JUN/GATA3/TFEC/DBX2/MYF5/LUM/HIST1H111L/ATF7IP/TEF/IGF1/MTPN/STRAP/ARNTL2/TEAD4/ING4/POU2F1/OLIG2/ERG/ETS2/RBBP7/SOX21/TDRD3/YAP1/FZD4/WNT11/NANOG/TBX19/SUPT20H/LMX1B/SSU72/NTRK1/NME2/REL/BMP2/PROX1/TBXT/HDAC2/HMGN3/MYO6/SOX11/MYCN/GATA4/SIX3/HSF2/NR2E1/BARX1/FOXP3/SMARCB1/TBX3/TBX5/WNT3A/CTDSPL/EN2/DNAJB6/ZEB1/SOSTDC1/HDAC9/SP8/PRL/JARID2/IKZF1/IRX4/BHLHE22/MTE…	146
CNV	GO:0010033	response to organic substance	100/561	274/2047	0.000255917	0.00623086	0.00503602	NGF/NR5A2/CYR61/VTG1/AKR1A1/JUN/GATA3/HSPA14/GNAI1/TIMP3/IGF1/CHRM2/STRAP/SIK1/GABRB3/UBAC2/UFM1/FLT1/FZD4/WNT7B/ZYX/DNAJC3/SPRY2/BRINP1/RACK1/NTRK1/REL/BMP2/TGFB2/CHRM1/HMGN3/GATA4/FLRT3/LHCGR/CAPN2/HSF2/NR2E1/TBX5/WNT3A/NRP1/COL1A2/SOSTDC1/STMN2/CA2/SHH/THRB/RARB/TGFBR2/OVALX/GATA6/CALB1/GABRG2/NEO1/MYO5A/SMAD3/ISL2/MAPK6/NTRK3/SMAD6/MSTN/INHBB/ACVR2A/HDAC4/PTPN1/LHX1/PRLR/JAK2/NTRK2/NREP/IFNW1…	100
CNV	GO:0044331	cell-cell adhesion mediated by cadherin	9/561	2047-11-01	0.000262005	0.00629172	0.00508521	CDH20/CDH6/CDH7/CDH2/CDH10/CDH4/CDH5/CDH11/CDH13	9
CNV	GO:0071310	cellular response to organic substance	84/561	224/2047	0.000309514	0.00733213	0.00592611	NGF/NR5A2/CYR61/JUN/GATA3/HSPA14/GNAI1/TIMP3/IGF1/CHRM2/STRAP/SIK1/GABRB3/UFM1/FLT1/FZD4/WNT7B/ZYX/SPRY2/BRINP1/RACK1/NTRK1/BMP2/TGFB2/CHRM1/HMGN3/FLRT3/LHCGR/CAPN2/NR2E1/WNT3A/NRP1/COL1A2/SOSTDC1/STMN2/CA2/SHH/THRB/RARB/TGFBR2/GATA6/CALB1/GABRG2/NEO1/MYO5A/SMAD3/MAPK6/NTRK3/SMAD6/MSTN/INHBB/ACVR2A/PTPN1/PRLR/JAK2/NTRK2/NREP/IFNW1/GHR/ANXA1/LPL/FGFR2/GDF2/MMP2/CDH5/USP10/SPRY1/FGF2/BMPR1B/NFKB1/M…	84
CNV	GO:0019220	regulation of phosphate metabolic process	67/561	171/2047	0.000319046	0.00735905	0.00594787	CYR61/RELN/CAV1/PPP1R12A/KITLG/WDR91/TIMP3/IGF1/CRYAA/FLT1/MTMR2/FZD4/WNT11/BRAF/WNT7B/DNAJC3/SPRY2/CDC42/RACK1/NTRK1/PIK3R5/BMP2/TGFB2/EPHA7/PPP4R2/CTDSPL/EN2/PHACTR1/CDH2/PTK2/INHBA/ADCYAP1/CCNB2/ARPP19/NTRK3/SMAD6/MSTN/ITGA6/INHBB/ACVR2A/HDAC4/YWHAB/HSPB1/ISL1/ITGA1/JAK2/NTRK2/SEMA4D/EFNA5/TXN/IFNW1/GHR/PDCD4/GDF2/MMP2/TENM1/EPGN/SPRY1/FGF2/FGFR3/PGK1/CNOT7/EPHB1/EPHA4/PTPRJ/BMP4/GREM1	67
CNV	GO:0051174	regulation of phosphorus metabolic process	67/561	171/2047	0.000319046	0.00735905	0.00594787	CYR61/RELN/CAV1/PPP1R12A/KITLG/WDR91/TIMP3/IGF1/CRYAA/FLT1/MTMR2/FZD4/WNT11/BRAF/WNT7B/DNAJC3/SPRY2/CDC42/RACK1/NTRK1/PIK3R5/BMP2/TGFB2/EPHA7/PPP4R2/CTDSPL/EN2/PHACTR1/CDH2/PTK2/INHBA/ADCYAP1/CCNB2/ARPP19/NTRK3/SMAD6/MSTN/ITGA6/INHBB/ACVR2A/HDAC4/YWHAB/HSPB1/ISL1/ITGA1/JAK2/NTRK2/SEMA4D/EFNA5/TXN/IFNW1/GHR/PDCD4/GDF2/MMP2/TENM1/EPGN/SPRY1/FGF2/FGFR3/PGK1/CNOT7/EPHB1/EPHA4/PTPRJ/BMP4/GREM1	67
CNV	GO:0016202	regulation of striated muscle tissue development	14/561	22/2047	0.000382863	0.00849568	0.00686653	MYF5/IGF1/FOXP3/TBX5/HDAC9/TBX20/RBM24/GATA6/MSTN/HDAC4/GPC1/ARNTL/FGF3/GREM1	14
CNV	GO:0048634	regulation of muscle organ development	14/561	22/2047	0.000382863	0.00849568	0.00686653	MYF5/IGF1/FOXP3/TBX5/HDAC9/TBX20/RBM24/GATA6/MSTN/HDAC4/GPC1/ARNTL/FGF3/GREM1	14
CNV	GO:1901861	regulation of muscle tissue development	14/561	22/2047	0.000382863	0.00849568	0.00686653	MYF5/IGF1/FOXP3/TBX5/HDAC9/TBX20/RBM24/GATA6/MSTN/HDAC4/GPC1/ARNTL/FGF3/GREM1	14
CNV	GO:0000165	MAPK cascade	34/561	74/2047	0.000389721	0.00853977	0.00690217	CYR61/KITLG/TIMP3/IGF1/FLT1/FZD4/BRAF/WNT7B/SPRY2/NTRK1/PIK3R5/BMP2/TGFB2/EPHA7/CDH2/INHBA/ADCYAP1/MAPK6/NTRK3/MSTN/INHBB/NTRK2/PDCD4/GDF2/MMP2/TENM1/EPGN/SPRY1/FGF2/FGFR3/EPHB1/EPHA4/PTPRJ/BMP4	34
CNV	GO:0006935	chemotaxis	35/561	77/2047	0.000413179	0.00883297	0.00713915	GATA3/SEMA3D/SEMA3A/RELN/EPHB6/GAP43/ALCAM/EPHA3/FLT1/WNT11/SEMA3E/SEMA3C/TGFB2/EPHA7/AvBD6/FLRT3/FOXP3/EN2/NRP1/SHH/TENM2/NEO1/NTRK3/MSTN/LHX1/ISL1/SEMA4D/EFNA5/ANXA1/VAX1/CDH13/EPHA5/UNC5C/EPHB1/EPHA4	35
CNV	GO:0042330	taxis	35/561	77/2047	0.000413179	0.00883297	0.00713915	GATA3/SEMA3D/SEMA3A/RELN/EPHB6/GAP43/ALCAM/EPHA3/FLT1/WNT11/SEMA3E/SEMA3C/TGFB2/EPHA7/AvBD6/FLRT3/FOXP3/EN2/NRP1/SHH/TENM2/NEO1/NTRK3/MSTN/LHX1/ISL1/SEMA4D/EFNA5/ANXA1/VAX1/CDH13/EPHA5/UNC5C/EPHB1/EPHA4	35
CNV	GO:0001558	regulation of cell growth	24/561	47/2047	0.000423919	0.00895337	0.00723646	NGF/JUN/SEMA3D/SEMA3A/IGF1/MTPN/CRYAA/WNT11/SEMA3E/SEMA3C/PTHLH/RACK1/TGFB2/EPHA7/INHBA/NTRK3/RAB11A/EAF2/NTRK2/SEMA4D/NCBP1/GDF2/MSX1/CTTN	24
CNV	GO:0016477	cell migration	52/561	127/2047	0.000455698	0.00950998	0.00768633	CYR61/GATA3/SEMA3D/SEMA3A/RELN/KITLG/MYH9/IGF1/PTN/EPHA3/FLT1/WNT11/SEMA3E/SEMA3C/BRAF/RACK1/TGFB2/FYN/HACE1/AvBD6/FLRT3/SIX3/MDGA1/TBX5/NRP1/ITGB1/POMGNT2/CCK/CDH7/CDH2/PTK2/TGFBR2/TBX20/ARC/NTRK3/RAB11A/MSTN/ITGA6/LHX1/ISL1/NTRK2/SEMA4D/ANXA1/VCL/GDF2/CDH13/FGF2/CTNNA2/GPC1/SOX14/EPHB1/GREM1	52
CNV	GO:0007389	pattern specification process	32/561	69/2047	0.000470576	0.00970493	0.0078439	RELN/PTN/WNT7B/TGFB2/SIX3/TBX3/TBX5/WNT3A/SOSTDC1/SP8/SHH/TGFBR2/TBX20/GLI3/ARC/HOXB5/HOXB3/ALDH1A2/INHBB/ACVR2A/LHX1/ISL1/SPRY1/FGF2/BMPR1B/MSX1/CDX4/PITX2/EPHA4/ZIC1/BMP4/GREM1	32
CNV	GO:0001655	urogenital system development	18/561	32/2047	0.000498862	0.0101687	0.00821871	HS2ST1/GATA3/WNT11/LMX1B/PROX1/EPHA7/C1GALT1/RARB/CALB1/ITGA6/EAF2/LHX1/ANXA1/PSAP/FGF2/EPHA4/BMP4/GREM1	18
CNV	GO:0042127	regulation of cell proliferation	63/561	161/2047	0.000509168	0.0102594	0.00829208	CYR61/GATA3/CAV1/TES/KITLG/BTG1/IGF1/PTN/ING4/PDS5B/FLT1/WNT11/BRAF/PTHLH/SPRY2/TNC/NTRK1/NME2/TGFB2/SIX3/FOXP3/SMARCB1/TBX3/TBX5/WNT3A/PRL/CDH2/MYC/PTK2/SHH/RARB/TBX20/INHBA/GATA6/NTRK3/SMAD6/MSTN/HDAC4/EAF2/AGO3/LHX1/ISL1/ITGA1/NTRK2/ANXA1/FGFR2/GDF2/MMP2/CDH5/CDH13/EPGN/SPRY1/FGF2/BMPR1B/MSX1/FGFR3/FGFRL1/PITX2/CNOT7/GPC1/P3H2/FGF3/GREM1	63
CNV	GO:0051960	regulation of nervous system development	41/561	95/2047	0.000519314	0.010345	0.0083612	NGF/SEMA3D/SEMA3A/LLPH/C1H21ORF91/OLIG2/EFHC2/MTMR2/FZD4/GDPD5/SEMA3E/SEMA3C/BRAF/BRINP1/NCS1/NTRK1/EPHA7/FLRT3/SIX3/DAAM2/ZEB1/CDH2/STMN2/TCF12/MAPK6/NTRK3/RAB11A/SMAD6/ITGA6/LHX1/ISL1/NTRK2/SEMA4D/NREP/FGF2/SOX14/EPHB1/EPHA4/BDNF/ARNTL/CTTN	41
CNV	GO:0051240	positive regulation of multicellular organismal process	64/561	165/2047	0.000609137	0.0119979	0.0096972	NGF/CYR61/GATA3/SEMA3A/LLPH/MYF5/KITLG/LUM/BTG1/IGF1/MTPN/C1H21ORF91/OLIG2/FLT1/FZD4/WNT11/GDPD5/BRAF/NANOG/BRINP1/RACK1/NTRK1/NME2/BMP2/TGFB2/CHRM1/FLRT3/FOXP3/TBX5/WNT9A/ZEB1/STMN2/SHH/TGFBR2/TBX20/INHBA/RBM24/GATA6/TCF12/MAPK6/NTRK3/RAB11A/SMAD6/ITGA6/INHBB/ACVR2A/HSPB1/LHX1/ISL1/NTRK2/SEMA4D/ANXA1/LPL/GDF2/CDH5/SPRY1/FGF2/BMPR1B/PITX2/GPC1/EPHB1/ARNTL/BMP4/GREM1	64
CNV	GO:0035239	tube morphogenesis	38/561	87/2047	0.000626799	0.0121673	0.00983412	HS2ST1/CYR61/GATA3/BTG1/MYH9/COL8A1/ETS2/FLT1/FZD4/WNT11/SEMA3E/NRXN1/PROX1/THBS2/EPHA7/NRP1/CDH7/CDH2/HAS2/PTK2/C1GALT1/TBX20/GATA6/ALDH1A2/LHX1/ISL1/ANXA1/GDF2/CDH5/CDH13/EPGN/FGF2/PITX2/HS6ST1/EPHA4/NRXN3/BMP4/GREM1	38
CNV	GO:0045926	negative regulation of growth	17/561	30/2047	0.00063856	0.0121673	0.00983412	SEMA3D/SEMA3A/ING4/WNT11/SEMA3E/SEMA3C/PTHLH/RACK1/TGFB2/EPHA7/TBX5/INHBA/MSTN/EAF2/SEMA4D/GDF2/MSX1	17
CNV	GO:0060560	developmental growth involved in morphogenesis	17/561	30/2047	0.00063856	0.0121673	0.00983412	NGF/SEMA3D/SEMA3A/LLPH/ALCAM/WNT11/SEMA3E/SEMA3C/EPHA7/FLRT3/SHH/NTRK3/RAB11A/NTRK2/SEMA4D/VCL/CTTN	17
CNV	GO:0042327	positive regulation of phosphorylation	43/561	102/2047	0.000697084	0.0129999	0.010507	CYR61/RELN/KITLG/IGF1/CRYAA/FLT1/FZD4/WNT11/BRAF/WNT7B/CDC42/RACK1/NTRK1/PIK3R5/BMP2/TGFB2/EPHA7/EN2/CDH2/PTK2/INHBA/ADCYAP1/NTRK3/MSTN/ITGA6/INHBB/ACVR2A/ISL1/JAK2/NTRK2/EFNA5/TXN/IFNW1/GHR/GDF2/TENM1/EPGN/FGF2/FGFR3/PGK1/EPHA4/BMP4/GREM1	43
CNV	GO:0060284	regulation of cell development	43/561	102/2047	0.000697084	0.0129999	0.010507	NGF/SEMA3D/SEMA3A/LLPH/MYF5/IGF1/C1H21ORF91/OLIG2/EFHC2/FZD4/GDPD5/SEMA3E/SEMA3C/BRAF/PTHLH/BRINP1/NCS1/NTRK1/EPHA7/SIX3/DAAM2/ZEB1/HDAC9/CDH2/STMN2/TCF12/MAPK6/NTRK3/RAB11A/SMAD6/ITGA6/HDAC4/ISL1/NTRK2/SEMA4D/NREP/CDH5/FGF2/SOX14/EPHA4/BDNF/ARNTL/CTTN	43
CNV	GO:0023014	signal transduction by protein phosphorylation	34/561	76/2047	0.000716605	0.0132233	0.0106875	CYR61/KITLG/TIMP3/IGF1/FLT1/FZD4/BRAF/WNT7B/SPRY2/NTRK1/PIK3R5/BMP2/TGFB2/EPHA7/CDH2/INHBA/ADCYAP1/MAPK6/NTRK3/MSTN/INHBB/NTRK2/PDCD4/GDF2/MMP2/TENM1/EPGN/SPRY1/FGF2/FGFR3/EPHB1/EPHA4/PTPRJ/BMP4	34
CNV	GO:0018108	peptidyl-tyrosine phosphorylation	29/561	62/2047	0.0007293	0.0133173	0.0107636	RELN/CAV1/KITLG/IGF1/EPHB6/EPHA3/FLT1/DYRK2/RACK1/NTRK1/FYN/EPHA7/YES1/PTK2/NTRK3/ISL1/JAK2/NTRK2/EFNA5/GHR/FGFR2/EPGN/EPHA5/AFAP1/FGFR3/CNOT7/EPHB1/EPHA4/GREM1	29
CNV	GO:0040008	regulation of growth	35/561	79/2047	0.000747365	0.0135065	0.0109165	NGF/JUN/SEMA3D/SEMA3A/IGF1/MTPN/ING4/GAP43/CRYAA/WNT11/SEMA3E/SEMA3C/PTHLH/RACK1/TGFB2/EPHA7/FOXP3/TBX5/PRL/TGFBR2/TBX20/INHBA/GATA6/CCNB2/NTRK3/RAB11A/MSTN/EAF2/NTRK2/SEMA4D/NCBP1/GDF2/MSX1/MCTS1/CTTN	35
CNV	GO:0048640	negative regulation of developmental growth	9/561	2047-12-01	0.000794031	0.0141655	0.0114491	SEMA3D/SEMA3A/SEMA3E/SEMA3C/PTHLH/EPHA7/TBX5/MSTN/SEMA4D	9
CNV	GO:0048729	tissue morphogenesis	37/561	85/2047	0.000799989	0.0141655	0.0114491	HS2ST1/CYR61/GATA3/IGF1/ETS2/WNT11/CDC42/TGFB2/PROX1/EPHA7/FLRT3/SIX3/TBX3/TBX5/NRP1/CDH7/CDH2/CA2/MYC/PTK2/SHH/TBX20/COL14A1/ALDH1A2/ACVR2A/LHX1/ISL1/VCL/GDF2/FGF2/MSX1/CTNNA2/PITX2/EPHA4/BMP4/MYBPC3/GREM1	37
CNV	GO:0048588	developmental cell growth	18/561	33/2047	0.000822057	0.0144107	0.0116473	NGF/SEMA3D/SEMA3A/LLPH/IGF1/ALCAM/SEMA3E/SEMA3C/PTHLH/EPHA7/FLRT3/SHH/NTRK3/RAB11A/NTRK2/SEMA4D/VCL/CTTN	18
CNV	GO:0048870	cell motility	53/561	133/2047	0.000876884	0.0152196	0.012301	CYR61/GATA3/SEMA3D/SEMA3A/RELN/KITLG/MYH9/IGF1/PTN/EPHA3/FLT1/WNT11/SEMA3E/SEMA3C/BRAF/RACK1/TGFB2/FYN/HACE1/AvBD6/FLRT3/SIX3/MDGA1/TBX5/NRP1/ITGB1/POMGNT2/CCK/CDH7/CDH2/PTK2/TGFBR2/TBX20/ARC/NTRK3/RAB11A/MSTN/ITGA6/LHX1/ISL1/NTRK2/SEMA4D/ANXA1/VCL/GDF2/CDH13/FGF2/CTNNA2/GPC1/SOX14/EPHB1/CTTN/GREM1	53
CNV	GO:0010562	positive regulation of phosphorus metabolic process	45/561	109/2047	0.00090239	0.0153552	0.0124106	CYR61/RELN/PPP1R12A/KITLG/IGF1/CRYAA/FLT1/FZD4/WNT11/BRAF/WNT7B/CDC42/RACK1/NTRK1/PIK3R5/BMP2/TGFB2/EPHA7/EN2/CDH2/PTK2/INHBA/ADCYAP1/NTRK3/MSTN/ITGA6/INHBB/ACVR2A/ISL1/ITGA1/JAK2/NTRK2/EFNA5/TXN/IFNW1/GHR/GDF2/TENM1/EPGN/FGF2/FGFR3/PGK1/EPHA4/BMP4/GREM1	45
CNV	GO:0045937	positive regulation of phosphate metabolic process	45/561	109/2047	0.00090239	0.0153552	0.0124106	CYR61/RELN/PPP1R12A/KITLG/IGF1/CRYAA/FLT1/FZD4/WNT11/BRAF/WNT7B/CDC42/RACK1/NTRK1/PIK3R5/BMP2/TGFB2/EPHA7/EN2/CDH2/PTK2/INHBA/ADCYAP1/NTRK3/MSTN/ITGA6/INHBB/ACVR2A/ISL1/ITGA1/JAK2/NTRK2/EFNA5/TXN/IFNW1/GHR/GDF2/TENM1/EPGN/FGF2/FGFR3/PGK1/EPHA4/BMP4/GREM1	45
CNV	GO:0007267	cell-cell signaling	63/561	164/2047	0.000910973	0.0153552	0.0124106	NGF/GATA3/GNAI1/SYT1/IGF1/CHRM2/GABRB3/FZD4/TSKU/WNT11/BRAF/WNT7B/RACK1/CHRM1/GJA1/HMGN3/SOX11/SIX3/DAAM2/FZD3/CACNA1D/TBX3/TBX5/WNT3A/WNT9A/SOSTDC1/PRL/CDH2/CA2/SHH/FZD1/INHBA/DTNBP1/INVS/ADCYAP1/CALB1/FZD6/ARC/GABRA6/GABRG2/CHRNA3/MESD/SMAD6/INHBB/FRZB/LHX1/ISL1/SLC24A2/NTRK2/ANXA1/CHRNA6/BRD7/WWOX/GABRQ/SFRP2/FGF2/NFKB1/EPHA4/BDNF/ARNTL/RAPSN/BMP4/GREM1	63
CNV	GO:0001667	ameboidal-type cell migration	21/561	41/2047	0.000923976	0.015426	0.0124679	GATA3/SEMA3D/SEMA3A/KITLG/MYH9/PTN/WNT11/SEMA3E/SEMA3C/BRAF/TGFB2/NRP1/RAB11A/ISL1/SEMA4D/ANXA1/GDF2/CDH13/FGF2/CTNNA2/GREM1	21
CNV	GO:0042325	regulation of phosphorylation	58/561	149/2047	0.00100327	0.016517	0.0133497	CYR61/RELN/CAV1/KITLG/WDR91/TIMP3/IGF1/CRYAA/FLT1/FZD4/WNT11/BRAF/WNT7B/DNAJC3/SPRY2/CDC42/RACK1/NTRK1/PIK3R5/BMP2/TGFB2/EPHA7/CTDSPL/EN2/CDH2/PTK2/INHBA/ADCYAP1/CCNB2/NTRK3/MSTN/ITGA6/INHBB/ACVR2A/HDAC4/HSPB1/ISL1/JAK2/NTRK2/EFNA5/TXN/IFNW1/GHR/PDCD4/GDF2/MMP2/TENM1/EPGN/SPRY1/FGF2/FGFR3/PGK1/CNOT7/EPHB1/EPHA4/PTPRJ/BMP4/GREM1	58
CNV	GO:0018212	peptidyl-tyrosine modification	29/561	63/2047	0.00100817	0.016517	0.0133497	RELN/CAV1/KITLG/IGF1/EPHB6/EPHA3/FLT1/DYRK2/RACK1/NTRK1/FYN/EPHA7/YES1/PTK2/NTRK3/ISL1/JAK2/NTRK2/EFNA5/GHR/FGFR2/EPGN/EPHA5/AFAP1/FGFR3/CNOT7/EPHB1/EPHA4/GREM1	29
CNV	GO:0010604	positive regulation of macromolecule metabolic process	125/561	366/2047	0.00103094	0.0167336	0.0135247	NR5A2/CYR61/FOXD3/JUN/GATA3/RELN/PPP1R12A/MYF5/KITLG/LUM/HIST1H111L/ATF7IP/TEF/CRY1/IGF1/MTPN/ARNTL2/TEAD4/ING4/METTL16/CRYAA/SOX21/TDRD3/FLT1/YAP1/FZD4/WNT11/DYRK2/BRAF/WNT7B/DNAJC3/LMX1B/TARDBP/CDC42/RACK1/NTRK1/PIK3R5/NME2/REL/BMP2/TGFB2/PROX1/BABAM2/EYA4/HDAC2/EPHA7/HMGN3/MYO6/SOX11/MYCN/GATA4/SIX3/HSF2/BARX1/FOXP3/SMARCB1/TBX5/WNT3A/JMJD4/EN2/PRL/JARID2/IKZF1/CDH2/EYA1/MYC/PTK2/SHH/THRB/RARB…	125
CNV	GO:2000113	negative regulation of cellular macromolecule biosynthetic process	65/561	171/2047	0.00104756	0.0167443	0.0135334	MAFK/FOXD3/JUN/GATA3/CELF2/POT1/HIST1H111L/ATF7IP/STRAP/ING4/METTL16/OLIG2/RBBP7/SOX21/ITM2B/WNT11/REL/BMP2/PROX1/SOX11/SIX3/FOXP3/TBX3/DNAJB6/ZEB1/HDAC9/JARID2/IKZF1/MTERF3/MYC/THRB/RARB/TBX20/GLI3/RBM24/BASP1/GATA6/ZNF706/HOXB3/TENM2/IREB2/CIR1/HDAC4/AGO3/LHX1/ISL1/SEMA4D/NFIL3/FAM172A/TXN/PDCD4/GDF2/MAF/NFKB1/PDS5A/LDB2/MSX1/CNOT7/SOX14/PER2/ARNTL/BMP4/GREM1/FOXG1/BRMS1L	65
CNV	GO:0090092	regulation of transmembrane receptor protein serine/threonine kinase signaling pathway	17/561	31/2047	0.00106002	0.0167443	0.0135334	CYR61/STRAP/BMP2/TGFB2/SOSTDC1/SHH/TBX20/INHBA/NEO1/MSTN/INHBB/ACVR2A/NREP/GDF2/MSX1/BMP4/GREM1	17
CNV	GO:0030335	positive regulation of cell migration	22/561	44/2047	0.00106532	0.0167443	0.0135334	CYR61/GATA3/SEMA3D/SEMA3A/KITLG/IGF1/WNT11/SEMA3E/SEMA3C/RACK1/TGFB2/PTK2/TGFBR2/TBX20/NTRK3/RAB11A/MSTN/ITGA6/SEMA4D/ANXA1/CDH13/FGF2	22
CNV	GO:0008285	negative regulation of cell proliferation	30/561	66/2047	0.0010698	0.0167443	0.0135334	GATA3/CAV1/BTG1/ING4/PDS5B/WNT11/NTRK1/TGFB2/SMARCB1/TBX5/PRL/RARB/INHBA/SMAD6/MSTN/HDAC4/EAF2/ITGA1/GDF2/CDH5/CDH13/SPRY1/FGF2/BMPR1B/MSX1/FGFRL1/CNOT7/GPC1/P3H2/GREM1	30
CNV	GO:0051674	localization of cell	53/561	134/2047	0.0010802	0.0167574	0.013544	CYR61/GATA3/SEMA3D/SEMA3A/RELN/KITLG/MYH9/IGF1/PTN/EPHA3/FLT1/WNT11/SEMA3E/SEMA3C/BRAF/RACK1/TGFB2/FYN/HACE1/AvBD6/FLRT3/SIX3/MDGA1/TBX5/NRP1/ITGB1/POMGNT2/CCK/CDH7/CDH2/PTK2/TGFBR2/TBX20/ARC/NTRK3/RAB11A/MSTN/ITGA6/LHX1/ISL1/NTRK2/SEMA4D/ANXA1/VCL/GDF2/CDH13/FGF2/CTNNA2/GPC1/SOX14/EPHB1/CTTN/GREM1	53
CNV	GO:0060485	mesenchyme development	23/561	47/2047	0.00120197	0.0181894	0.0147014	SEMA3D/SEMA3A/KITLG/PTN/EPHA3/WNT11/SEMA3E/SEMA3C/BMP2/TGFB2/TBX5/HAS2/TGFBR2/TBX20/CCNB2/INHBB/ISL1/SEMA4D/CDH5/FGF2/MSX1/CTNNA2/GREM1	23
CNV	GO:0051172	negative regulation of nitrogen compound metabolic process	91/561	255/2047	0.00121534	0.0181894	0.0147014	MAFK/FOXD3/JUN/GATA3/CELF2/POT1/CAV1/HIST1H111L/ATF7IP/TIMP3/IGF1/STRAP/ING4/METTL16/OLIG2/CRYAA/RBBP7/ANOS1/UBAC2/SOX21/ITM2B/WNT11/DNAJC3/SPRY2/TARDBP/RACK1/REL/BMP2/PROX1/CRIM1/SOX11/SIX3/HSF2/FOXP3/TBX3/CTDSPL/DNAJB6/ZEB1/HDAC9/JARID2/PHACTR1/IKZF1/MTERF3/MYC/PTK2/THRB/RARB/TBX20/GLI3/RBM24/BASP1/GATA6/ZNF706/HOXB3/TENM2/ARPP19/IREB2/NTRK3/CIR1/INHBB/HDAC4/YWHAB/AGO3/HSPB1/LHX1/ISL1/SEMA4D/NF…	91
CNV	GO:0010558	negative regulation of macromolecule biosynthetic process	66/561	175/2047	0.00122264	0.0181894	0.0147014	MAFK/FOXD3/JUN/GATA3/CELF2/POT1/HIST1H111L/ATF7IP/STRAP/ING4/METTL16/OLIG2/RBBP7/SOX21/ITM2B/WNT11/REL/BMP2/PROX1/SOX11/SIX3/FOXP3/TBX3/DNAJB6/ZEB1/HDAC9/JARID2/IKZF1/MTERF3/MYC/THRB/RARB/TBX20/GLI3/RBM24/BASP1/GATA6/ZNF706/HOXB3/TENM2/IREB2/CIR1/INHBB/HDAC4/AGO3/LHX1/ISL1/SEMA4D/NFIL3/FAM172A/TXN/PDCD4/GDF2/MAF/NFKB1/PDS5A/LDB2/MSX1/CNOT7/SOX14/PER2/ARNTL/BMP4/GREM1/FOXG1/BRMS1L	66
CNV	GO:0045664	regulation of neuron differentiation	33/561	75/2047	0.00122333	0.0181894	0.0147014	NGF/SEMA3D/SEMA3A/LLPH/C1H21ORF91/OLIG2/EFHC2/FZD4/GDPD5/SEMA3E/SEMA3C/BRAF/BRINP1/NCS1/NTRK1/EPHA7/SIX3/ZEB1/CDH2/STMN2/TCF12/MAPK6/NTRK3/RAB11A/SMAD6/ITGA6/ISL1/NTRK2/SEMA4D/NREP/EPHA4/BDNF/CTTN	33
CNV	GO:0042221	response to chemical	135/561	401/2047	0.00122439	0.0181894	0.0147014	NGF/NR5A2/CYR61/VTG1/AKR1A1/JUN/GATA3/HSPA14/SEMA3D/SEMA3A/GNAI1/RELN/SYT1/MB/TIMP3/IGF1/CHRM2/STRAP/EPHB6/ATP6V1A/GAP43/ALCAM/EPHA3/CRYAA/SIK1/GABRB3/UBAC2/UFM1/FLT1/FZD4/WNT11/SEMA3E/SEMA3C/BRAF/WNT7B/ZYX/SOD1/DNAJC3/SPRY2/BRINP1/RACK1/NTRK1/REL/BMP2/TGFB2/CHRM1/EPHA7/HMGN3/GATA4/AvBD6/FLRT3/LHCGR/CAPN2/HSF2/NR2E1/FOXP3/ATP2A2/TBX5/WNT3A/EN2/NRP1/COL1A2/SOSTDC1/STMN2/CA2/SHH/THRB/RARB/TGFBR2/IN…	135
CNV	GO:0045892	negative regulation of transcription, DNA-templated	56/561	144/2047	0.00126296	0.0186047	0.0150371	MAFK/FOXD3/JUN/GATA3/HIST1H111L/ATF7IP/STRAP/ING4/OLIG2/RBBP7/SOX21/WNT11/REL/BMP2/PROX1/SOX11/SIX3/FOXP3/TBX3/DNAJB6/ZEB1/HDAC9/JARID2/IKZF1/MTERF3/MYC/THRB/RARB/TBX20/GLI3/BASP1/GATA6/ZNF706/HOXB3/TENM2/CIR1/HDAC4/LHX1/ISL1/SEMA4D/NFIL3/FAM172A/TXN/PDCD4/MAF/NFKB1/LDB2/MSX1/CNOT7/SOX14/PER2/ARNTL/BMP4/GREM1/FOXG1/BRMS1L	56
CNV	GO:0030308	negative regulation of cell growth	14/561	24/2047	0.0013266	0.0192993	0.0155985	SEMA3D/SEMA3A/WNT11/SEMA3E/SEMA3C/PTHLH/RACK1/TGFB2/EPHA7/INHBA/EAF2/SEMA4D/GDF2/MSX1	14
CNV	GO:0051962	positive regulation of nervous system development	24/561	50/2047	0.00133213	0.0192993	0.0155985	NGF/SEMA3A/LLPH/C1H21ORF91/OLIG2/FZD4/GDPD5/BRAF/BRINP1/NTRK1/FLRT3/ZEB1/STMN2/TCF12/MAPK6/NTRK3/RAB11A/SMAD6/ITGA6/LHX1/NTRK2/SEMA4D/FGF2/EPHB1	24
CNV	GO:0001934	positive regulation of protein phosphorylation	40/561	96/2047	0.00140913	0.0202476	0.0163649	CYR61/RELN/KITLG/IGF1/CRYAA/FLT1/FZD4/WNT11/BRAF/WNT7B/CDC42/RACK1/NTRK1/PIK3R5/BMP2/TGFB2/EPHA7/CDH2/PTK2/INHBA/ADCYAP1/NTRK3/MSTN/INHBB/ACVR2A/ISL1/JAK2/NTRK2/EFNA5/TXN/IFNW1/GHR/GDF2/TENM1/EPGN/FGF2/FGFR3/EPHA4/BMP4/GREM1	40
CNV	GO:0002009	morphogenesis of an epithelium	25/561	53/2047	0.00145451	0.0205626	0.0166194	HS2ST1/CYR61/GATA3/ETS2/WNT11/CDC42/PROX1/EPHA7/FLRT3/TBX5/CDH7/CDH2/CA2/MYC/PTK2/SHH/TBX20/ALDH1A2/LHX1/VCL/GDF2/PITX2/EPHA4/BMP4/GREM1	25
CNV	GO:0014706	striated muscle tissue development	25/561	53/2047	0.00145451	0.0205626	0.0166194	MYF5/IGF1/MYH15/TGFB2/PROX1/ACTA1/GATA4/FOXP3/TBX5/HDAC9/RARB/TBX20/RBM24/GATA6/MSTN/HDAC4/GATA5/ISL1/GPC1/ARNTL/ACTN1/FGF3/MYBPC3/GREM1/CFL2	25
CNV	GO:0031399	regulation of protein modification process	65/561	173/2047	0.00149584	0.0209777	0.016955	CYR61/RELN/CAV1/PPP1R12A/KITLG/TIMP3/CRY1/IGF1/CRYAA/FLT1/FZD4/WNT11/BRAF/WNT7B/DNAJC3/SPRY2/CDC42/RACK1/NTRK1/PIK3R5/BMP2/TGFB2/EPHA7/HSF2/PPP4R2/CTDSPL/JARID2/PHACTR1/CDH2/PTK2/INHBA/ADCYAP1/CCNB2/ARPP19/NTRK3/MSTN/INHBB/ACVR2A/HDAC4/YWHAB/HSPB1/ISL1/ITGA1/JAK2/NTRK2/EFNA5/TXN/IFNW1/GHR/PDCD4/GDF2/MMP2/N4BP1/TENM1/EPGN/SPRY1/FGF2/FGFR3/CNOT7/EPHB1/EPHA4/ARNTL/PTPRJ/BMP4/GREM1	65
CNV	GO:0003007	heart morphogenesis	19/561	37/2047	0.00155566	0.0211814	0.0171196	CYR61/GATA3/WNT11/BMP2/TGFB2/TBX5/HAS2/RARB/TGFBR2/TBX20/GATA6/CCNB2/ALDH1A2/ISL1/CDH5/MSX1/FGFRL1/PITX2/MYBPC3	19
CNV	GO:0048762	mesenchymal cell differentiation	19/561	37/2047	0.00155566	0.0211814	0.0171196	SEMA3D/SEMA3A/KITLG/EPHA3/WNT11/SEMA3E/SEMA3C/BMP2/TGFB2/HAS2/TGFBR2/CCNB2/ISL1/SEMA4D/CDH5/FGF2/MSX1/CTNNA2/GREM1	19
CNV	GO:0010563	negative regulation of phosphorus metabolic process	22/561	45/2047	0.0015587	0.0211814	0.0171196	CAV1/TIMP3/DNAJC3/SPRY2/RACK1/TGFB2/CTDSPL/PHACTR1/PTK2/ARPP19/NTRK3/SMAD6/MSTN/HDAC4/YWHAB/HSPB1/SEMA4D/PDCD4/MMP2/SPRY1/PTPRJ/GREM1	22
CNV	GO:0045936	negative regulation of phosphate metabolic process	22/561	45/2047	0.0015587	0.0211814	0.0171196	CAV1/TIMP3/DNAJC3/SPRY2/RACK1/TGFB2/CTDSPL/PHACTR1/PTK2/ARPP19/NTRK3/SMAD6/MSTN/HDAC4/YWHAB/HSPB1/SEMA4D/PDCD4/MMP2/SPRY1/PTPRJ/GREM1	22
CNV	GO:0031324	negative regulation of cellular metabolic process	95/561	270/2047	0.00160397	0.0216203	0.0174743	MAFK/FOXD3/JUN/GATA3/CELF2/POT1/CAV1/HIST1H111L/ATF7IP/TIMP3/CRY1/IGF1/STRAP/ING4/METTL16/OLIG2/CRYAA/RBBP7/ANOS1/UBAC2/SOX21/ITM2B/WNT11/DNAJC3/SPRY2/TARDBP/RACK1/REL/BMP2/TGFB2/PROX1/CRIM1/SOX11/SIX3/HSF2/FOXP3/TBX3/CTDSPL/DNAJB6/ZEB1/HDAC9/JARID2/PHACTR1/IKZF1/MTERF3/MYC/PTK2/THRB/RARB/TBX20/GLI3/RBM24/BASP1/GATA6/ZNF706/HOXB3/TENM2/ARPP19/IREB2/NTRK3/SMAD6/MSTN/CIR1/INHBB/HDAC4/YWHAB/AGO3/HSP…	95
CNV	GO:0001932	regulation of protein phosphorylation	53/561	136/2047	0.00161566	0.0216203	0.0174743	CYR61/RELN/CAV1/KITLG/TIMP3/IGF1/CRYAA/FLT1/FZD4/WNT11/BRAF/WNT7B/DNAJC3/SPRY2/CDC42/RACK1/NTRK1/PIK3R5/BMP2/TGFB2/EPHA7/CTDSPL/CDH2/PTK2/INHBA/ADCYAP1/CCNB2/NTRK3/MSTN/INHBB/ACVR2A/HSPB1/ISL1/JAK2/NTRK2/EFNA5/TXN/IFNW1/GHR/PDCD4/GDF2/MMP2/TENM1/EPGN/SPRY1/FGF2/FGFR3/CNOT7/EPHB1/EPHA4/PTPRJ/BMP4/GREM1	53
CNV	GO:0045216	cell-cell junction organization	13/561	22/2047	0.00168489	0.0223539	0.0180673	WNT11/TGFB2/CDH20/CDH6/CDH7/CDH2/TGFBR2/CDH10/CDH4/VCL/CDH5/CDH11/CDH13	13
CNV	GO:0098742	cell-cell adhesion via plasma-membrane adhesion molecules	17/561	32/2047	0.00169599	0.0223539	0.0180673	SDK1/NRCAM/ALCAM/FLRT3/CDH20/CDH6/CDH7/CDH2/CDH10/TENM2/CDH4/CDH5/CDH11/CDH13/NCAM1/TENM1/FGFRL1	17
CNV	GO:0051128	regulation of cellular component organization	85/561	238/2047	0.00175025	0.0227046	0.0183507	NGF/JUN/SEMA3D/SEMA3A/GNAI1/POT1/LLPH/MYF5/HIST1H111L/ATF7IP/MYH9/IGF1/MTPN/EPHA3/C1H21ORF91/CRYAA/EFHC2/CHORDC1/FZD4/WNT11/SEMA3E/SEMA3C/BRAF/WASHC1/PTHLH/SPTAN1/NCS1/CAPZB/CDC42/RACK1/NTRK1/TGFB2/FYN/EPHA7/FLRT3/DSTN/CAPN2/SPAST/JMJD4/DNAJB6/NRP1/JARID2/CDH2/STMN2/PTK2/SCIN/TGFBR2/TBX20/INHBA/MAPRE2/ARC/TOP2A/TENM2/MAPK6/NTRK3/RAB11A/MSTN/ITGA6/EAF2/MAPRE1/PTPN1/HSPB1/ISL1/SMC5/NTRK2/SEMA4D/EFN…	85
CNV	GO:0072001	renal system development	15/561	27/2047	0.00176085	0.0227046	0.0183507	HS2ST1/GATA3/WNT11/LMX1B/PROX1/EPHA7/C1GALT1/RARB/CALB1/ITGA6/LHX1/FGF2/EPHA4/BMP4/GREM1	15
CNV	GO:0031401	positive regulation of protein modification process	46/561	115/2047	0.00176145	0.0227046	0.0183507	CYR61/RELN/PPP1R12A/KITLG/CRY1/IGF1/CRYAA/FLT1/FZD4/WNT11/BRAF/WNT7B/CDC42/RACK1/NTRK1/PIK3R5/BMP2/TGFB2/EPHA7/JARID2/CDH2/PTK2/INHBA/ADCYAP1/NTRK3/MSTN/INHBB/ACVR2A/HDAC4/ISL1/ITGA1/JAK2/NTRK2/EFNA5/TXN/IFNW1/GHR/GDF2/TENM1/EPGN/FGF2/FGFR3/EPHA4/ARNTL/BMP4/GREM1	46
CNV	GO:1902679	negative regulation of RNA biosynthetic process	56/561	146/2047	0.0018506	0.023508	0.019	MAFK/FOXD3/JUN/GATA3/HIST1H111L/ATF7IP/STRAP/ING4/OLIG2/RBBP7/SOX21/WNT11/REL/BMP2/PROX1/SOX11/SIX3/FOXP3/TBX3/DNAJB6/ZEB1/HDAC9/JARID2/IKZF1/MTERF3/MYC/THRB/RARB/TBX20/GLI3/BASP1/GATA6/ZNF706/HOXB3/TENM2/CIR1/HDAC4/LHX1/ISL1/SEMA4D/NFIL3/FAM172A/TXN/PDCD4/MAF/NFKB1/LDB2/MSX1/CNOT7/SOX14/PER2/ARNTL/BMP4/GREM1/FOXG1/BRMS1L	56
CNV	GO:1903507	negative regulation of nucleic acid-templated transcription	56/561	146/2047	0.0018506	0.023508	0.019	MAFK/FOXD3/JUN/GATA3/HIST1H111L/ATF7IP/STRAP/ING4/OLIG2/RBBP7/SOX21/WNT11/REL/BMP2/PROX1/SOX11/SIX3/FOXP3/TBX3/DNAJB6/ZEB1/HDAC9/JARID2/IKZF1/MTERF3/MYC/THRB/RARB/TBX20/GLI3/BASP1/GATA6/ZNF706/HOXB3/TENM2/CIR1/HDAC4/LHX1/ISL1/SEMA4D/NFIL3/FAM172A/TXN/PDCD4/MAF/NFKB1/LDB2/MSX1/CNOT7/SOX14/PER2/ARNTL/BMP4/GREM1/FOXG1/BRMS1L	56
CNV	GO:0006468	protein phosphorylation	71/561	194/2047	0.00207259	0.0261385	0.0211261	CYR61/RELN/CAV1/KITLG/TIMP3/IGF1/EPHB6/EPHA3/CRYAA/SIK1/FLT1/YAP1/FZD4/WNT11/DYRK2/BRAF/WNT7B/DNAJC3/SPRY2/CDC42/RACK1/NTRK1/PIK3R5/BMP2/TGFB2/SGK1/FYN/EPHA7/CTDSPL/YES1/CDH2/ST3GAL1/PTK2/TGFBR2/INHBA/ADCYAP1/CCNB2/MAPK6/NTRK3/MSTN/INHBB/ACVR2A/HSPB1/ISL1/JAK2/NTRK2/EFNA5/TXN/IFNW1/GHR/PDCD4/FGFR2/GDF2/MMP2/TENM1/EPGN/EPHA5/SPRY1/FGF2/CAMK2D/BMPR1B/AFAP1/FGFR3/CNOT7/EPHB1/EPHA4/PTPRJ/ADCK1/RPS6KA…	71
CNV	GO:0008543	fibroblast growth factor receptor signaling pathway	12/561	20/2047	0.00213235	0.0267	0.02158	GATA3/SPRY2/FLRT3/WNT3A/FGFR2/SPRY1/FGF2/FGFR3/FGFRL1/GPC1/FGF4/FGF3	12
CNV	GO:0060537	muscle tissue development	26/561	57/2047	0.00215375	0.0267768	0.021642	CSRP2/MYF5/IGF1/MYH15/TGFB2/PROX1/ACTA1/GATA4/FOXP3/TBX5/HDAC9/RARB/TBX20/RBM24/GATA6/MSTN/HDAC4/GATA5/ISL1/GPC1/ARNTL/ACTN1/FGF3/MYBPC3/GREM1/CFL2	26
CNV	GO:0060562	epithelial tube morphogenesis	16/561	30/2047	0.00219833	0.027039	0.021854	HS2ST1/GATA3/ETS2/WNT11/PROX1/EPHA7/CDH7/CDH2/TBX20/ALDH1A2/LHX1/GDF2/PITX2/EPHA4/BMP4/GREM1	16
CNV	GO:0050767	regulation of neurogenesis	36/561	86/2047	0.00220569	0.027039	0.021854	NGF/SEMA3D/SEMA3A/LLPH/C1H21ORF91/OLIG2/EFHC2/FZD4/GDPD5/SEMA3E/SEMA3C/BRAF/BRINP1/NCS1/NTRK1/EPHA7/SIX3/DAAM2/ZEB1/CDH2/STMN2/TCF12/MAPK6/NTRK3/RAB11A/SMAD6/ITGA6/ISL1/NTRK2/SEMA4D/NREP/SOX14/EPHA4/BDNF/ARNTL/CTTN	36
CNV	GO:2000147	positive regulation of cell motility	22/561	46/2047	0.00223472	0.0272046	0.0219878	CYR61/GATA3/SEMA3D/SEMA3A/KITLG/IGF1/WNT11/SEMA3E/SEMA3C/RACK1/TGFB2/PTK2/TGFBR2/TBX20/NTRK3/RAB11A/MSTN/ITGA6/SEMA4D/ANXA1/CDH13/FGF2	22
CNV	GO:0031327	negative regulation of cellular biosynthetic process	67/561	182/2047	0.00234343	0.0283313	0.0228985	MAFK/FOXD3/JUN/GATA3/CELF2/POT1/HIST1H111L/ATF7IP/CRY1/STRAP/ING4/METTL16/OLIG2/RBBP7/SOX21/ITM2B/WNT11/REL/BMP2/PROX1/SOX11/SIX3/FOXP3/TBX3/DNAJB6/ZEB1/HDAC9/JARID2/IKZF1/MTERF3/MYC/THRB/RARB/TBX20/GLI3/RBM24/BASP1/GATA6/ZNF706/HOXB3/TENM2/IREB2/CIR1/INHBB/HDAC4/AGO3/LHX1/ISL1/SEMA4D/NFIL3/FAM172A/TXN/PDCD4/GDF2/MAF/NFKB1/PDS5A/LDB2/MSX1/CNOT7/SOX14/PER2/ARNTL/BMP4/GREM1/FOXG1/BRMS1L	67
CNV	GO:0051253	negative regulation of RNA metabolic process	59/561	157/2047	0.00247611	0.0297303	0.0240292	MAFK/FOXD3/JUN/GATA3/HIST1H111L/ATF7IP/STRAP/ING4/OLIG2/RBBP7/SOX21/WNT11/TARDBP/REL/BMP2/PROX1/SOX11/SIX3/FOXP3/TBX3/DNAJB6/ZEB1/HDAC9/JARID2/IKZF1/MTERF3/MYC/THRB/RARB/TBX20/GLI3/RBM24/BASP1/GATA6/ZNF706/HOXB3/TENM2/CIR1/HDAC4/LHX1/ISL1/SEMA4D/NFIL3/FAM172A/TXN/PDCD4/MAF/NFKB1/LDB2/MSX1/CNOT7/SOX14/PER2/ARNTL/BMP4/GREM1/FOXG1/BRMS1L/ZC3H14	59
CNV	GO:0008283	cell proliferation	70/561	192/2047	0.00250578	0.0298819	0.0241517	CYR61/GATA3/CAV1/TES/KITLG/BTG1/IGF1/PTN/ING4/PDS5B/FLT1/WNT11/BRAF/WNT7B/PTHLH/SPRY2/TNC/NTRK1/NME2/TGFB2/ASCC3/SIX3/FOXP3/SMARCB1/TBX3/TBX5/WNT3A/PRL/CDH2/MYC/PTK2/SHH/RARB/TBX20/INHBA/GATA6/TOP2A/NTRK3/SMAD6/MSTN/ACVR2A/HDAC4/EAF2/AGO3/ISL1/ITGA1/NTRK2/IFNW1/ANXA1/FGFR2/GDF2/MMP2/CDH5/CDH13/EPGN/SPRY1/FGF2/BMPR1B/MSX1/FGFR3/FGFRL1/IRF2/PITX2/CNOT7/GPC1/P3H2/BMP4/INS/FGF3/GREM1	70
CNV	GO:0001568	blood vessel development	30/561	69/2047	0.00254744	0.0299709	0.0242236	CYR61/BTG1/MYH9/COL8A1/ETS2/FLT1/FZD4/WNT11/SEMA3E/NRXN1/THBS2/NRP1/COL1A2/CDH2/HAS2/PTK2/C1GALT1/TBX20/GATA6/ISL1/ANXA1/GDF2/MMP2/CDH5/CDH13/EPGN/FGF2/HS6ST1/NRXN3/GREM1	30
CNV	GO:0030334	regulation of cell migration	30/561	69/2047	0.00254744	0.0299709	0.0242236	CYR61/GATA3/SEMA3D/SEMA3A/KITLG/IGF1/PTN/WNT11/SEMA3E/SEMA3C/BRAF/RACK1/TGFB2/HACE1/TBX5/CDH2/PTK2/TGFBR2/TBX20/NTRK3/RAB11A/MSTN/ITGA6/SEMA4D/ANXA1/VCL/GDF2/CDH13/FGF2/SOX14	30
CNV	GO:0006915	apoptotic process	63/561	170/2047	0.00263452	0.0307888	0.0248847	NGF/SH3GLB1/CYR61/GATA3/KITLG/BTG1/TIMP3/IGF1/ING4/CRYAA/GABRB3/WNT11/DYRK2/BRAF/DNAJC3/RACK1/NTRK1/NME2/REL/BMP2/TGFB2/BABAM2/SGK1/EYA4/EPHA7/SIX3/TBX3/EN2/DNAJB6/CLPTM1L/EYA1/PTK2/SHH/RARB/TGFBR2/INHBA/GATA6/TOP2A/NTRK3/MSTN/ITGA6/INHBB/EYA3/HSPB1/ISL1/NTRK2/ANXA1/FGFR2/GDF2/AKTIP/WWOX/SFRP2/NSG1/MSX1/FGFR3/OPA1/BDNF/BMP4/INS/APIP/API5/GREM1/DICER1	63
CNV	GO:0072358	cardiovascular system development	32/561	75/2047	0.00267299	0.0309727	0.0250334	CYR61/BTG1/MYH9/COL8A1/ETS2/FLT1/FZD4/WNT11/SEMA3E/NRXN1/PROX1/THBS2/FOXP3/NRP1/COL1A2/CDH2/HAS2/PTK2/C1GALT1/TBX20/GATA6/ISL1/ANXA1/GDF2/MMP2/CDH5/CDH13/EPGN/FGF2/HS6ST1/NRXN3/GREM1	32
CNV	GO:0007043	cell-cell junction assembly	11/561	18/2047	0.0026856	0.0309727	0.0250334	WNT11/CDH20/CDH6/CDH7/CDH2/CDH10/CDH4/VCL/CDH5/CDH11/CDH13	11
CNV	GO:0009890	negative regulation of biosynthetic process	67/561	183/2047	0.00275264	0.0314532	0.0254217	MAFK/FOXD3/JUN/GATA3/CELF2/POT1/HIST1H111L/ATF7IP/CRY1/STRAP/ING4/METTL16/OLIG2/RBBP7/SOX21/ITM2B/WNT11/REL/BMP2/PROX1/SOX11/SIX3/FOXP3/TBX3/DNAJB6/ZEB1/HDAC9/JARID2/IKZF1/MTERF3/MYC/THRB/RARB/TBX20/GLI3/RBM24/BASP1/GATA6/ZNF706/HOXB3/TENM2/IREB2/CIR1/INHBB/HDAC4/AGO3/LHX1/ISL1/SEMA4D/NFIL3/FAM172A/TXN/PDCD4/GDF2/MAF/NFKB1/PDS5A/LDB2/MSX1/CNOT7/SOX14/PER2/ARNTL/BMP4/GREM1/FOXG1/BRMS1L	67
CNV	GO:0003002	regionalization	25/561	55/2047	0.00277221	0.0314532	0.0254217	RELN/PTN/WNT7B/TGFB2/SIX3/TBX3/WNT3A/SOSTDC1/SP8/SHH/TBX20/GLI3/ARC/HOXB5/HOXB3/ACVR2A/LHX1/ISL1/SPRY1/FGF2/MSX1/CDX4/EPHA4/BMP4/GREM1	25
CNV	GO:0051241	negative regulation of multicellular organismal process	42/561	105/2047	0.00278109	0.0314532	0.0254217	GATA3/SEMA3D/SEMA3A/IGF1/OLIG2/MTMR2/WNT11/SEMA3E/SEMA3C/PTHLH/BRINP1/TGFB2/THBS2/EPHA7/SIX3/DAAM2/FOXP3/TBX5/WNT9A/SOSTDC1/PRL/STMN2/RARB/TGFBR2/GATA6/ZNF706/SMAD6/MSTN/INHBB/HDAC4/EAF2/ISL1/SEMA4D/ANXA1/GDF2/MMP2/NFKB1/GPC1/EPHA4/ARNTL/FGF3/GREM1	42
CNV	GO:0007417	central nervous system development	39/561	96/2047	0.00282009	0.0316898	0.0256129	RELN/PTN/C1H21ORF91/OLIG2/SOX21/UFM1/FZD4/TSKU/WNT7B/PROX1/FYN/EPHA7/SIX3/DAAM2/FOXP3/EN2/NRP1/CDH2/PTK2/DHX30/SHH/NPY/RARB/TBX20/ALDH1A2/SMAD6/LOC771456/LHX1/ISL1/VLDLR/NTRK2/EFNA5/VAX1/EPHA5/FGF2/MSX1/CTNNA2/EPHA4/ZIC1	39
CNV	GO:0007156	homophilic cell adhesion via plasma membrane adhesion molecules	13/561	23/2047	0.00291947	0.0323914	0.02618	SDK1/NRCAM/ALCAM/CDH20/CDH6/CDH7/CDH2/CDH10/CDH4/CDH5/CDH11/CDH13/NCAM1	13
CNV	GO:1990138	neuron projection extension	13/561	23/2047	0.00291947	0.0323914	0.02618	SEMA3D/SEMA3A/LLPH/ALCAM/SEMA3E/SEMA3C/FLRT3/NTRK3/RAB11A/NTRK2/SEMA4D/VCL/CTTN	13
CNV	GO:0010605	negative regulation of macromolecule metabolic process	95/561	275/2047	0.00313074	0.0344414	0.0278369	MAFK/FOXD3/JUN/GATA3/CELF2/POT1/CAV1/HIST1H111L/ATF7IP/TIMP3/IGF1/STRAP/ING4/METTL16/OLIG2/CRYAA/RBBP7/ANOS1/UBAC2/SOX21/ITM2B/WNT11/DNAJC3/SPRY2/TARDBP/RACK1/REL/BMP2/PROX1/CRIM1/SOX11/SIX3/HSF2/LIN28B/FOXP3/PIWIL1/TBX3/CTDSPL/DNAJB6/ZEB1/HDAC9/JARID2/PHACTR1/IKZF1/MTERF3/MYC/PTK2/THRB/RARB/TBX20/GLI3/RBM24/BASP1/GATA6/ZNF706/HOXB3/TENM2/ARPP19/IREB2/NTRK3/CIR1/INHBB/HDAC4/YWHAB/AGO3/HSPB1/LHX1/…	95
CNV	GO:0007517	muscle organ development	22/561	47/2047	0.00314354	0.0344414	0.0278369	MYF5/LARGE1/IGF1/TGFB2/ACTA1/FOXP3/TBX5/HDAC9/TBX20/RBM24/GATA6/MSTN/HDAC4/ISL1/MSX1/GPC1/ARNTL/ACTN1/FGF3/MYBPC3/GREM1/CFL2	22
CNV	GO:0031344	regulation of cell projection organization	29/561	67/2047	0.00324784	0.0349722	0.0282659	NGF/SEMA3D/SEMA3A/LLPH/C1H21ORF91/EFHC2/FZD4/SEMA3E/SEMA3C/BRAF/NCS1/CAPZB/CDC42/NTRK1/EPHA7/NRP1/CDH2/STMN2/TENM2/MAPK6/NTRK3/RAB11A/MSTN/ITGA6/NTRK2/SEMA4D/TENM1/EPHA4/CTTN	29
CNV	GO:0120035	regulation of plasma membrane bounded cell projection organization	29/561	67/2047	0.00324784	0.0349722	0.0282659	NGF/SEMA3D/SEMA3A/LLPH/C1H21ORF91/EFHC2/FZD4/SEMA3E/SEMA3C/BRAF/NCS1/CAPZB/CDC42/NTRK1/EPHA7/NRP1/CDH2/STMN2/TENM2/MAPK6/NTRK3/RAB11A/MSTN/ITGA6/NTRK2/SEMA4D/TENM1/EPHA4/CTTN	29
CNV	GO:0034654	nucleobase-containing compound biosynthetic process	157/561	485/2047	0.00325184	0.0349722	0.0282659	USP7/MAFK/ADCY9/NR5A2/ZNF326/CYR61/CMPK1/FOXD3/JUN/GATA3/POT1/TFEC/DBX2/MYF5/LUM/HIST1H111L/ATF7IP/TEF/IGF1/MTPN/STRAP/ARNTL2/TEAD4/ING4/POU2F1/OLIG2/ERG/ETS2/RBBP7/REV1/SOX21/TDRD3/YAP1/FZD4/WNT11/POLD3/NANOG/TBX19/SUPT20H/LMX1B/SSU72/ENO1/NTRK1/NME2/REL/LCLAT1/BMP2/PROX1/TBXT/HDAC2/HMGN3/MYO6/SOX11/MYCN/GATA4/SIX3/HSF2/NR2E1/BARX1/FOXP3/SMARCB1/TBX3/TBX5/WNT3A/CTDSPL/EN2/DNAJB6/ZEB1/SOSTDC1/HDA…	157
CNV	GO:0009953	dorsal/ventral pattern formation	10/561	16/2047	0.00335943	0.0358533	0.028978	SIX3/WNT3A/SOSTDC1/SP8/SHH/TBX20/GLI3/LHX1/BMP4/GREM1	10
CNV	GO:0001944	vasculature development	31/561	73/2047	0.00339243	0.0358533	0.028978	CYR61/BTG1/MYH9/COL8A1/ETS2/FLT1/FZD4/WNT11/SEMA3E/NRXN1/PROX1/THBS2/NRP1/COL1A2/CDH2/HAS2/PTK2/C1GALT1/TBX20/GATA6/ISL1/ANXA1/GDF2/MMP2/CDH5/CDH13/EPGN/FGF2/HS6ST1/NRXN3/GREM1	31
CNV	GO:0048638	regulation of developmental growth	19/561	39/2047	0.00340675	0.0358533	0.028978	NGF/SEMA3D/SEMA3A/IGF1/SEMA3E/SEMA3C/PTHLH/EPHA7/FOXP3/TBX5/PRL/TBX20/GATA6/NTRK3/RAB11A/MSTN/NTRK2/SEMA4D/CTTN	19
CNV	GO:0031325	positive regulation of cellular metabolic process	122/561	366/2047	0.00341558	0.0358533	0.028978	NR5A2/CYR61/FOXD3/JUN/GATA3/RELN/PPP1R12A/MYF5/KITLG/LUM/HIST1H111L/ATF7IP/TEF/CRY1/IGF1/ARNTL2/TEAD4/ING4/METTL16/CRYAA/SOX21/TDRD3/FLT1/YAP1/FZD4/WNT11/DYRK2/BRAF/WNT7B/DNAJC3/LMX1B/CDC42/RACK1/NTRK1/PIK3R5/NME2/REL/BMP2/TGFB2/PROX1/BABAM2/EYA4/HDAC2/EPHA7/HMGN3/MYO6/SOX11/MYCN/GATA4/SIX3/HSF2/BARX1/FOXP3/SMARCB1/TBX5/JMJD4/EN2/PRL/JARID2/IKZF1/CDH2/EYA1/MYC/PTK2/THRB/RARB/TGFBR2/TBX20/INHBA/RB…	122
CNV	GO:0051173	positive regulation of nitrogen compound metabolic process	119/561	356/2047	0.00346411	0.0361463	0.0292148	NR5A2/CYR61/FOXD3/JUN/GATA3/RELN/PPP1R12A/MYF5/KITLG/LUM/HIST1H111L/ATF7IP/TEF/CRY1/IGF1/MTPN/ARNTL2/TEAD4/ING4/METTL16/CRYAA/SOX21/TDRD3/FLT1/YAP1/FZD4/WNT11/BRAF/WNT7B/DNAJC3/LMX1B/CDC42/RACK1/NTRK1/PIK3R5/NME2/REL/BMP2/TGFB2/PROX1/BABAM2/EYA4/HDAC2/EPHA7/HMGN3/MYO6/SOX11/MYCN/GATA4/SIX3/HSF2/BARX1/FOXP3/SMARCB1/TBX5/JMJD4/EN2/PRL/JARID2/IKZF1/CDH2/EYA1/MYC/PTK2/THRB/RARB/TBX20/INHBA/RBM24/ADCY…	119
CNV	GO:0044087	regulation of cellular component biogenesis	34/561	82/2047	0.00351269	0.0364364	0.0294493	CYR61/MTPN/EPHA3/WNT11/BRAF/WASHC1/SPTAN1/CAPZB/CDC42/RACK1/EPHA7/FLRT3/DNAJB6/NRP1/STMN2/PTK2/SCIN/TGFBR2/TBX20/TENM2/NTRK3/MSTN/MAPRE1/HSPB1/UTP15/SEMA4D/EFNA5/SUB1/MMP2/TENM1/EPHB1/PTPRJ/CTTN/GREM1	34
CNV	GO:0001822	kidney development	14/561	26/2047	0.00369874	0.0381405	0.0308266	HS2ST1/GATA3/WNT11/LMX1B/PROX1/EPHA7/C1GALT1/RARB/CALB1/LHX1/FGF2/EPHA4/BMP4/GREM1	14
CNV	GO:0008361	regulation of cell size	12/561	21/2047	0.00375479	0.0382683	0.0309299	NGF/SEMA3D/SEMA3A/MTPN/SEMA3E/SEMA3C/EPHA7/NTRK3/RAB11A/NTRK2/SEMA4D/CTTN	12
CNV	GO:0044344	cellular response to fibroblast growth factor stimulus	12/561	21/2047	0.00375479	0.0382683	0.0309299	GATA3/SPRY2/FLRT3/WNT3A/FGFR2/SPRY1/FGF2/FGFR3/FGFRL1/GPC1/FGF4/FGF3	12
CNV	GO:0018130	heterocycle biosynthetic process	160/561	497/2047	0.00382709	0.0387797	0.0313432	USP7/MAFK/ADCY9/NR5A2/ZNF326/CYR61/CMPK1/FOXD3/JUN/GATA3/POT1/TFEC/DBX2/MYF5/LUM/HIST1H111L/ATF7IP/TEF/IGF1/MTPN/STRAP/ARNTL2/TEAD4/ING4/POU2F1/OLIG2/ERG/ETS2/RBBP7/ASMT/REV1/SOX21/TDRD3/YAP1/FZD4/WNT11/POLD3/NANOG/TBX19/SUPT20H/LMX1B/SSU72/ENO1/NTRK1/NME2/REL/LCLAT1/BMP2/PROX1/TBXT/HDAC2/HMGN3/MYO6/SOX11/MYCN/GATA4/SIX3/HSF2/NR2E1/BARX1/FOXP3/SMARCB1/TBX3/TBX5/WNT3A/CTDSPL/EN2/DNAJB6/ZEB1/SOSTDC…	160
CNV	GO:0050808	synapse organization	17/561	34/2047	0.00394017	0.039696	0.0320839	SDK1/SEMA3A/PCLO/GABRB3/FARP1/CDC42/EPHA7/FLRT3/CDH2/GABRG2/NTRK3/SEMA4D/NCAM1/CTNNA2/EPHB1/EPHA4/GPHN	17
CNV	GO:0012501	programmed cell death	64/561	176/2047	0.00414018	0.0414406	0.0334939	NGF/SH3GLB1/CYR61/GATA3/KITLG/BTG1/TIMP3/IGF1/ING4/CRYAA/GABRB3/WNT11/DYRK2/BRAF/DNAJC3/RACK1/NTRK1/NME2/REL/BMP2/TGFB2/BABAM2/SGK1/EYA4/EPHA7/SIX3/TBX3/EN2/DNAJB6/CLPTM1L/EYA1/PTK2/SHH/RARB/TGFBR2/INHBA/GATA6/TOP2A/NTRK3/MSTN/ITGA6/INHBB/EYA3/HSPB1/ISL1/NTRK2/ANXA1/FGFR2/GDF2/AKTIP/WWOX/SFRP2/FGF2/NSG1/MSX1/FGFR3/OPA1/BDNF/BMP4/INS/APIP/API5/GREM1/DICER1	64
CNV	GO:0003279	cardiac septum development	9/561	14/2047	0.00416061	0.0414406	0.0334939	CYR61/GATA3/WNT11/TBX5/RARB/TBX20/GATA6/ISL1/FGFRL1	9
CNV	GO:0030855	epithelial cell differentiation	29/561	68/2047	0.00422812	0.0418751	0.033845	LHFPL5/GATA3/BTG1/CRYAA/WNT11/WNT7B/CDC42/NME2/PROX1/SIX3/FOXP3/CDH2/THRB/RARB/GATA6/NTRK3/LHX1/TDRD7/ANXA1/PSAP/GDF2/CDH5/MAF/FGF2/CTNNA2/ARNTL/TOLLIP/BMP4/GREM1	29
CNV	GO:0051093	negative regulation of developmental process	36/561	89/2047	0.00443137	0.0436415	0.0352728	GATA3/SEMA3D/SEMA3A/IGF1/OLIG2/MTMR2/SEMA3E/SEMA3C/PTHLH/BRINP1/THBS2/EPHA7/SIX3/DAAM2/FOXP3/TBX3/TBX5/WNT9A/SOSTDC1/STMN2/RARB/ZNF706/SMAD6/MSTN/HDAC4/EAF2/ISL1/SEMA4D/ANXA1/MMP2/MSX1/GPC1/EPHA4/ARNTL/FGF3/GREM1	36
CNV	GO:0009893	positive regulation of metabolic process	128/561	389/2047	0.00456092	0.0446665	0.0361012	NR5A2/CYR61/FOXD3/JUN/GATA3/RELN/PPP1R12A/MYF5/KITLG/LUM/HIST1H111L/ATF7IP/TEF/CRY1/IGF1/MTPN/ARNTL2/TEAD4/ING4/METTL16/CRYAA/SOX21/TDRD3/FLT1/YAP1/FZD4/WNT11/DYRK2/BRAF/WNT7B/DNAJC3/LMX1B/TARDBP/CDC42/RACK1/NTRK1/PIK3R5/NME2/REL/BMP2/TGFB2/PROX1/BABAM2/EYA4/HDAC2/EPHA7/HMGN3/MYO6/SOX11/MYCN/GATA4/SIX3/HSF2/BARX1/FOXP3/SMARCB1/TBX5/WNT3A/JMJD4/EN2/PRL/JARID2/IKZF1/CDH2/EYA1/MYC/PTK2/SHH/THRB/RARB…	128
CNV	GO:0009790	embryo development	47/561	123/2047	0.00468127	0.0455904	0.0368479	LHFPL5/HS2ST1/FOXD3/GATA3/KITLG/IGF1/PTN/MYH15/CRYAA/SOX21/WNT11/TBC1D23/SUPT20H/RACK1/TGFB2/PROX1/FLRT3/SIX3/TBX3/TBX5/WNT3A/WNT9A/EN2/SP8/CDH7/CDH2/SHH/RARB/TGFBR2/TBX20/GLI3/GATA6/HOXB3/ALDH1A2/MSTN/ACVR2A/LHX1/ISL1/MMP2/FGF2/MSX1/PITX2/UGDH/EPHA4/ZIC1/BMP4/GREM1	47
CNV	GO:0009966	regulation of signal transduction	97/561	285/2047	0.00476294	0.0459505	0.037139	NGF/CYR61/GATA3/GNAI1/RELN/KITLG/TIMP3/IGF1/PTN/STRAP/SIK1/FARP1/UFM1/FLT1/FZD4/TSKU/WNT11/BRAF/WNT7B/PTHLH/SPRY2/GARNL3/RACK1/NTRK1/PIK3R5/BMP2/TGFB2/EYA4/EPHA7/SOX11/SIX3/DAAM2/RGS17/ARHGEF3/WNT3A/SOSTDC1/CCK/PRL/CDH2/EYA1/PTK2/SHH/NPY/TBX20/INHBA/DTNBP1/ADCYAP1/ARC/NCLN/NEO1/NTRK3/SMAD6/MSTN/ITGA6/INHBB/ACVR2A/FRZB/YWHAB/PTPN1/EYA3/HSPB1/ISL1/ITGA1/JAK2/NTRK2/NREP/NRG1/IFNW1/GHR/BLNK/PDCD4/GDF…	97
CNV	GO:0001525	angiogenesis	24/561	54/2047	0.00480225	0.0459505	0.037139	CYR61/BTG1/MYH9/COL8A1/ETS2/FLT1/SEMA3E/NRXN1/THBS2/NRP1/PTK2/C1GALT1/TBX20/GATA6/ISL1/ANXA1/GDF2/CDH5/CDH13/EPGN/FGF2/HS6ST1/NRXN3/GREM1	24
CNV	GO:0007416	synapse assembly	11/561	19/2047	0.0048231	0.0459505	0.037139	SDK1/PCLO/GABRB3/FARP1/EPHA7/FLRT3/CDH2/GABRG2/NTRK3/SEMA4D/EPHB1	11
CNV	GO:0061387	regulation of extent of cell growth	11/561	19/2047	0.0048231	0.0459505	0.037139	NGF/SEMA3D/SEMA3A/SEMA3E/SEMA3C/EPHA7/NTRK3/RAB11A/NTRK2/SEMA4D/CTTN	11
CNV	GO:0006793	phosphorus metabolic process	116/561	349/2047	0.00490761	0.046503	0.0375855	ADCY9/CYR61/CMPK1/PLA2G4A/RELN/CAV1/PPP1R12A/KITLG/WDR91/TIMP3/IGF1/PLCZ1/EPHB6/ATP6V1A/EPHA3/CRYAA/SIK1/FLT1/YAP1/MTMR2/FZD4/WNT11/DYRK2/BRAF/WNT7B/DNAJC3/SPRY2/SSU72/ENO1/CDC42/RACK1/NTRK1/PIK3R5/NME2/LCLAT1/BMP2/TGFB2/SGK1/EYA4/FYN/EPHA7/MDH1/MBOAT2/PTPRG/PPP4R2/CTDSPL/EN2/PHACTR1/YES1/CDH2/EYA1/ST3GAL1/PTK2/TGFBR2/INHBA/RPRD1A/MPPE1/ADCYAP1/GATA6/CCNB2/ARPP19/MAPK6/NTRK3/SMAD6/MSTN/ITGA6/INHB…	116
CNV	GO:0021517	ventral spinal cord development	8/561	2047-12-01	0.00507429	0.0474854	0.0383795	RELN/OLIG2/FOXP3/TBX20/ALDH1A2/LHX1/ISL1/VLDLR	8
CNV	GO:0050806	positive regulation of synaptic transmission	8/561	2047-12-01	0.00507429	0.0474854	0.0383795	BRAF/CACNA1D/CA2/DTNBP1/CALB1/ARC/SLC24A2/EPHA4	8
CNV	GO:0010646	regulation of cell communication	104/561	309/2047	0.00512231	0.0474854	0.0383795	NGF/CYR61/GATA3/GNAI1/RELN/KITLG/TIMP3/IGF1/PTN/CHRM2/STRAP/SIK1/FARP1/UFM1/FLT1/FZD4/TSKU/WNT11/BRAF/WNT7B/PTHLH/SPRY2/GARNL3/RACK1/NTRK1/PIK3R5/BMP2/TGFB2/EYA4/EPHA7/HMGN3/SOX11/SIX3/DAAM2/RGS17/CACNA1D/ARHGEF3/WNT3A/SOSTDC1/CCK/PRL/CDH2/EYA1/CA2/PTK2/SHH/NPY/TBX20/INHBA/DTNBP1/ADCYAP1/CALB1/ARC/NCLN/NEO1/NTRK3/SMAD6/MSTN/ITGA6/INHBB/ACVR2A/FRZB/YWHAB/PTPN1/EYA3/HSPB1/ISL1/ITGA1/JAK2/SLC24A2/NT…	104
CNV	GO:0051493	regulation of cytoskeleton organization	26/561	60/2047	0.00513865	0.0474854	0.0383795	GNAI1/MTPN/EPHA3/CHORDC1/WNT11/BRAF/WASHC1/SPTAN1/CAPZB/CDC42/DSTN/CAPN2/SPAST/STMN2/SCIN/TGFBR2/MAPRE2/NTRK3/MAPRE1/HSPB1/EFNA5/TENM1/EPHA5/AFAP1/CTTN/CFL2	26
CNV	GO:0045934	negative regulation of nucleobase-containing compound metabolic process	62/561	171/2047	0.00514673	0.0474854	0.0383795	MAFK/FOXD3/JUN/GATA3/POT1/HIST1H111L/ATF7IP/STRAP/ING4/OLIG2/RBBP7/SOX21/WNT11/TARDBP/REL/BMP2/PROX1/SOX11/SIX3/FOXP3/TBX3/DNAJB6/ZEB1/HDAC9/JARID2/IKZF1/MTERF3/MYC/THRB/RARB/TBX20/GLI3/RBM24/BASP1/GATA6/ZNF706/HOXB3/TENM2/CIR1/HDAC4/LHX1/ISL1/SEMA4D/NFIL3/FAM172A/TXN/PDCD4/GDF2/MAF/NFKB1/PDS5A/LDB2/MSX1/CNOT7/SOX14/PER2/ARNTL/BMP4/GREM1/FOXG1/BRMS1L/ZC3H14	62
CNV	GO:0031400	negative regulation of protein modification process	20/561	43/2047	0.00525738	0.0482523	0.0389994	CAV1/TIMP3/DNAJC3/SPRY2/RACK1/HSF2/CTDSPL/JARID2/PHACTR1/PTK2/ARPP19/NTRK3/YWHAB/HSPB1/PDCD4/MMP2/N4BP1/SPRY1/PTPRJ/GREM1	20
CNV	GO:0030029	actin filament-based process	39/561	99/2047	0.00535215	0.048753	0.039404	CSRP2/MYH9/MTPN/EPHA3/CRYAA/WNT11/BRAF/WASHC1/SPTAN1/CAPZB/CDC42/ACTA1/MYO6/DSTN/DAAM2/CACNA1D/FOXP3/SPECC1L/XIRP1/DNAJB6/PHACTR1/PTK2/SCIN/TGFBR2/DTNBP1/NTRK3/PTPN1/EPB41/HSPB1/TPM2/EFNA5/ANXA1/TENM1/EPHA5/CTTN/ACTN1/SETD3/MYBPC3/CFL2	39
CNV	GO:0048514	blood vessel morphogenesis	28/561	66/2047	0.00536755	0.048753	0.039404	CYR61/BTG1/MYH9/COL8A1/ETS2/FLT1/FZD4/WNT11/SEMA3E/NRXN1/THBS2/NRP1/CDH2/HAS2/PTK2/C1GALT1/TBX20/GATA6/ISL1/ANXA1/GDF2/CDH5/CDH13/EPGN/FGF2/HS6ST1/NRXN3/GREM1	28
CNV	GO:0048646	anatomical structure formation involved in morphogenesis	53/561	143/2047	0.00573611	0.0514839	0.0416113	SDK1/HS2ST1/CYR61/GATA3/CSRP2/MYF5/BTG1/MYH9/IGF1/PTN/COL8A1/ETS2/FLT1/MTMR2/WNT11/SEMA3E/NRXN1/TGFB2/PROX1/ACTA1/THBS2/FOXP3/TBX5/NRP1/CDH7/CDH2/PTK2/SHH/C1GALT1/TBX20/GATA6/CALB1/ACVR2A/LHX1/ISL1/ANXA1/GDF2/MMP2/CDH5/CDH13/EPGN/SPRY1/FGF2/MSX1/CTNNA2/HS6ST1/EPHA4/ACTN1/NRXN3/BMP4/MYBPC3/GREM1/CFL2	53
CNV	GO:0050770	regulation of axonogenesis	14/561	27/2047	0.0057857	0.0514839	0.0416113	NGF/SEMA3D/SEMA3A/SEMA3E/SEMA3C/BRAF/EPHA7/CDH2/NTRK3/RAB11A/NTRK2/SEMA4D/EPHA4/CTTN	14
CNV	GO:0050804	modulation of chemical synaptic transmission	14/561	27/2047	0.0057857	0.0514839	0.0416113	NGF/GNAI1/CHRM2/BRAF/CACNA1D/CDH2/CA2/DTNBP1/CALB1/ARC/SLC24A2/NTRK2/EPHA4/BDNF	14
CNV	GO:0099177	regulation of trans-synaptic signaling	14/561	27/2047	0.0057857	0.0514839	0.0416113	NGF/GNAI1/CHRM2/BRAF/CACNA1D/CDH2/CA2/DTNBP1/CALB1/ARC/SLC24A2/NTRK2/EPHA4/BDNF	14
CNV	GO:0051272	positive regulation of cellular component movement	22/561	49/2047	0.00590192	0.0522528	0.0422328	CYR61/GATA3/SEMA3D/SEMA3A/KITLG/IGF1/WNT11/SEMA3E/SEMA3C/RACK1/TGFB2/PTK2/TGFBR2/TBX20/NTRK3/RAB11A/MSTN/ITGA6/SEMA4D/ANXA1/CDH13/FGF2	22
CNV	GO:0042246	tissue regeneration	7/561	2047-10-01	0.0060342	0.0527977	0.0426731	LARGE1/IGF1/GAP43/RARB/MSTN/ANXA1/FGF2	7
CNV	GO:0023051	regulation of signaling	105/561	314/2047	0.00617446	0.0527977	0.0426731	NGF/CYR61/GATA3/GNAI1/RELN/KITLG/TIMP3/IGF1/PTN/CHRM2/STRAP/SIK1/FARP1/UFM1/FLT1/FZD4/TSKU/WNT11/BRAF/WNT7B/PTHLH/SPRY2/GARNL3/RACK1/NTRK1/PIK3R5/BMP2/TGFB2/EYA4/EPHA7/HMGN3/SOX11/SIX3/DAAM2/RGS17/CACNA1D/ARHGEF3/WNT3A/SOSTDC1/CCK/PRL/CDH2/EYA1/CA2/PTK2/SHH/NPY/TBX20/INHBA/DTNBP1/ADCYAP1/CALB1/ARC/NCLN/NEO1/NTRK3/SMAD6/MSTN/ITGA6/INHBB/ACVR2A/FRZB/YWHAB/PTPN1/EYA3/HSPB1/ISL1/ITGA1/JAK2/SLC24A2/NT…	105
CNV	GO:0030307	positive regulation of cell growth	10/561	17/2047	0.00618388	0.0527977	0.0426731	NGF/JUN/IGF1/MTPN/CRYAA/TGFB2/NTRK3/RAB11A/NTRK2/NCBP1	10
CNV	GO:0045844	positive regulation of striated muscle tissue development	10/561	17/2047	0.00618388	0.0527977	0.0426731	MYF5/IGF1/FOXP3/TBX5/TBX20/RBM24/GATA6/GPC1/ARNTL/GREM1	10
CNV	GO:0048636	positive regulation of muscle organ development	10/561	17/2047	0.00618388	0.0527977	0.0426731	MYF5/IGF1/FOXP3/TBX5/TBX20/RBM24/GATA6/GPC1/ARNTL/GREM1	10
CNV	GO:1901863	positive regulation of muscle tissue development	10/561	17/2047	0.00618388	0.0527977	0.0426731	MYF5/IGF1/FOXP3/TBX5/TBX20/RBM24/GATA6/GPC1/ARNTL/GREM1	10
CNV	GO:0021953	central nervous system neuron differentiation	12/561	22/2047	0.00623868	0.0527977	0.0426731	C1H21ORF91/OLIG2/TSKU/PTK2/NPY/TBX20/ALDH1A2/SMAD6/LHX1/ISL1/NTRK2/EPHA4	12
CNV	GO:0071774	response to fibroblast growth factor	12/561	22/2047	0.00623868	0.0527977	0.0426731	GATA3/SPRY2/FLRT3/WNT3A/FGFR2/SPRY1/FGF2/FGFR3/FGFRL1/GPC1/FGF4/FGF3	12
CNV	GO:0072073	kidney epithelium development	12/561	22/2047	0.00623868	0.0527977	0.0426731	HS2ST1/GATA3/WNT11/LMX1B/EPHA7/RARB/CALB1/LHX1/FGF2/EPHA4/BMP4/GREM1	12
CNV	GO:0009892	negative regulation of metabolic process	99/561	294/2047	0.00626464	0.0527977	0.0426731	MAFK/FOXD3/JUN/GATA3/CELF2/POT1/CAV1/HIST1H111L/ATF7IP/TIMP3/CRY1/IGF1/STRAP/ING4/METTL16/OLIG2/CRYAA/RBBP7/ANOS1/UBAC2/SOX21/ITM2B/WNT11/DNAJC3/SPRY2/TARDBP/RACK1/REL/BMP2/TGFB2/PROX1/CRIM1/SOX11/SIX3/HSF2/LIN28B/FOXP3/PIWIL1/TBX3/CTDSPL/DNAJB6/ZEB1/HDAC9/JARID2/PHACTR1/IKZF1/MTERF3/MYC/PTK2/THRB/RARB/TBX20/GLI3/RBM24/BASP1/GATA6/ZNF706/HOXB3/TENM2/ARPP19/IREB2/NTRK3/SMAD6/MSTN/CIR1/INHBB/HDAC4/…	99
CNV	GO:0006796	phosphate-containing compound metabolic process	115/561	348/2047	0.0063505	0.0532652	0.043051	ADCY9/CYR61/CMPK1/PLA2G4A/RELN/CAV1/PPP1R12A/KITLG/WDR91/TIMP3/IGF1/PLCZ1/EPHB6/ATP6V1A/EPHA3/CRYAA/SIK1/FLT1/YAP1/MTMR2/FZD4/WNT11/DYRK2/BRAF/WNT7B/DNAJC3/SPRY2/SSU72/ENO1/CDC42/RACK1/NTRK1/PIK3R5/NME2/LCLAT1/BMP2/TGFB2/SGK1/EYA4/FYN/EPHA7/MDH1/MBOAT2/PTPRG/PPP4R2/CTDSPL/EN2/PHACTR1/YES1/CDH2/EYA1/ST3GAL1/PTK2/TGFBR2/INHBA/RPRD1A/MPPE1/ADCYAP1/GATA6/CCNB2/ARPP19/MAPK6/NTRK3/SMAD6/MSTN/ITGA6/INHB…	115
CNV	GO:0045944	positive regulation of transcription by RNA polymerase II	60/561	166/2047	0.00638956	0.0533376	0.0431095	NR5A2/CYR61/FOXD3/JUN/GATA3/MYF5/LUM/TEF/IGF1/TEAD4/SOX21/YAP1/LMX1B/NME2/REL/PROX1/HDAC2/HMGN3/MYO6/SOX11/MYCN/SIX3/HSF2/BARX1/FOXP3/TBX5/EN2/PRL/IKZF1/MYC/THRB/RARB/TBX20/INHBA/ADCYAP1/GATA6/TAF2/HOXB3/TCF12/ITGA6/ACVR2A/HDAC4/EAF2/LHX1/ISL1/SUB1/GDF2/MAF/CDH13/FGF2/NFKB1/LDB2/MSX1/IRF2/PITX2/CNOT7/ARNTL/SETD3/HIF1A/GREM1	60
CNV	GO:0022603	regulation of anatomical structure morphogenesis	40/561	103/2047	0.00644032	0.0535066	0.0432461	NGF/GATA3/SEMA3D/SEMA3A/MYF5/BTG1/MYH9/FLT1/FZD4/WNT11/SEMA3E/SEMA3C/BRAF/PTHLH/CAPZB/CDC42/RACK1/THBS2/FYN/EPHA7/TBX5/CDH2/GATA6/ARC/NTRK3/RAB11A/LHX1/ISL1/NTRK2/SEMA4D/ANXA1/GDF2/MMP2/CDH5/SPRY1/FGF2/MSX1/EPHA4/CTTN/GREM1	40
CNV	GO:0048738	cardiac muscle tissue development	15/561	30/2047	0.00668378	0.0552673	0.0446691	IGF1/MYH15/TGFB2/PROX1/GATA4/FOXP3/TBX5/RARB/TBX20/GATA6/GATA5/ISL1/FGF3/MYBPC3/GREM1	15
CNV	GO:0032970	regulation of actin filament-based process	19/561	41/2047	0.00680104	0.0559729	0.0452394	MTPN/EPHA3/WNT11/BRAF/WASHC1/SPTAN1/CAPZB/CDC42/DSTN/SCIN/TGFBR2/NTRK3/HSPB1/EFNA5/TENM1/EPHA5/CTTN/MYBPC3/CFL2	19
CNV	GO:0040007	growth	46/561	122/2047	0.00686573	0.0562412	0.0454563	NGF/JUN/SEMA3D/SEMA3A/LLPH/LARGE1/IGF1/MTPN/ING4/GAP43/ALCAM/CRYAA/WNT11/SEMA3E/SEMA3C/PTHLH/RACK1/TGFB2/EPHA7/FLRT3/FOXP3/TBX5/PRL/SHH/RARB/TGFBR2/TBX20/INHBA/GATA6/COL14A1/CCNB2/NTRK3/RAB11A/MSTN/EAF2/NTRK2/SEMA4D/NCBP1/ANXA1/PSAP/VCL/GDF2/FGF2/MSX1/MCTS1/CTTN	46
CNV	GO:0045596	negative regulation of cell differentiation	29/561	70/2047	0.0069457	0.0565888	0.0457373	GATA3/SEMA3D/SEMA3A/IGF1/OLIG2/SEMA3E/SEMA3C/PTHLH/BRINP1/EPHA7/SIX3/DAAM2/FOXP3/TBX3/WNT9A/SOSTDC1/STMN2/RARB/SMAD6/MSTN/HDAC4/ISL1/SEMA4D/ANXA1/MSX1/GPC1/EPHA4/ARNTL/GREM1	29
CNV	GO:2000145	regulation of cell motility	30/561	73/2047	0.00697826	0.0565888	0.0457373	CYR61/GATA3/SEMA3D/SEMA3A/KITLG/IGF1/PTN/WNT11/SEMA3E/SEMA3C/BRAF/RACK1/TGFB2/HACE1/TBX5/CDH2/PTK2/TGFBR2/TBX20/NTRK3/RAB11A/MSTN/ITGA6/SEMA4D/ANXA1/VCL/GDF2/CDH13/FGF2/SOX14	30
CNV	GO:0010629	negative regulation of gene expression	70/561	199/2047	0.00700501	0.0565888	0.0457373	MAFK/FOXD3/JUN/GATA3/CELF2/HIST1H111L/ATF7IP/IGF1/STRAP/ING4/METTL16/OLIG2/CRYAA/RBBP7/SOX21/WNT11/TARDBP/RACK1/REL/BMP2/PROX1/SOX11/SIX3/LIN28B/FOXP3/PIWIL1/TBX3/DNAJB6/ZEB1/HDAC9/JARID2/IKZF1/MTERF3/MYC/THRB/RARB/TBX20/GLI3/RBM24/BASP1/GATA6/ZNF706/HOXB3/TENM2/IREB2/CIR1/HDAC4/AGO3/LHX1/ISL1/SEMA4D/NFIL3/FAM172A/TXN/NCBP1/PDCD4/MAF/NFKB1/LDB2/MSX1/CNOT7/SOX14/PER2/ARNTL/BMP4/GREM1/FOXG1/BRMS1L/…	70
CNV	GO:0032535	regulation of cellular component size	20/561	44/2047	0.00722571	0.058104	0.0469619	NGF/SEMA3D/SEMA3A/MTPN/SEMA3E/SEMA3C/WASHC1/SPTAN1/CAPZB/EPHA7/DSTN/SCIN/NTRK3/RAB11A/HSPB1/NTRK2/SEMA4D/TENM1/CTTN/CFL2	20
CNV	GO:1902531	regulation of intracellular signal transduction	54/561	148/2047	0.00769872	0.0613239	0.0495643	CYR61/GATA3/GNAI1/RELN/KITLG/TIMP3/IGF1/SIK1/FARP1/FLT1/FZD4/WNT11/BRAF/WNT7B/SPRY2/GARNL3/RACK1/NTRK1/PIK3R5/BMP2/TGFB2/EPHA7/ARHGEF3/PRL/CDH2/INHBA/ADCYAP1/NTRK3/MSTN/INHBB/HSPB1/ISL1/JAK2/NTRK2/IFNW1/GHR/PDCD4/GDF2/MMP2/CDH13/USP10/TENM1/EPGN/SPRY1/FGF2/MSX1/FGFR3/CNOT7/EPHB1/EPHA4/ARNTL/PTPRJ/BMP4/GREM1	54
CNV	GO:0040017	positive regulation of locomotion	22/561	50/2047	0.00789323	0.0613239	0.0495643	CYR61/GATA3/SEMA3D/SEMA3A/KITLG/IGF1/WNT11/SEMA3E/SEMA3C/RACK1/TGFB2/PTK2/TGFBR2/TBX20/NTRK3/RAB11A/MSTN/ITGA6/SEMA4D/ANXA1/CDH13/FGF2	22
CNV	GO:0032526	response to retinoic acid	9/561	15/2047	0.00790599	0.0613239	0.0495643	WNT7B/BRINP1/GATA4/TBX5/SHH/RARB/ISL2/LHX1/PITX2	9
CNV	GO:0043524	negative regulation of neuron apoptotic process	9/561	15/2047	0.00790599	0.0613239	0.0495643	NGF/IGF1/GABRB3/BRAF/NTRK1/EN2/ISL1/NTRK2/BDNF	9
CNV	GO:0045766	positive regulation of angiogenesis	9/561	15/2047	0.00790599	0.0613239	0.0495643	BTG1/FLT1/GATA6/ISL1/ANXA1/GDF2/CDH5/FGF2/GREM1	9
CNV	GO:0048864	stem cell development	9/561	15/2047	0.00790599	0.0613239	0.0495643	SEMA3D/SEMA3A/KITLG/SEMA3E/SEMA3C/ISL1/SEMA4D/FGF2/CTNNA2	9
CNV	GO:0060389	pathway-restricted SMAD protein phosphorylation	9/561	15/2047	0.00790599	0.0613239	0.0495643	BMP2/TGFB2/INHBA/MSTN/INHBB/ACVR2A/GDF2/BMP4/GREM1	9
CNV	GO:0060393	regulation of pathway-restricted SMAD protein phosphorylation	9/561	15/2047	0.00790599	0.0613239	0.0495643	BMP2/TGFB2/INHBA/MSTN/INHBB/ACVR2A/GDF2/BMP4/GREM1	9
CNV	GO:0008219	cell death	66/561	187/2047	0.00806823	0.0614286	0.049649	NGF/SH3GLB1/CYR61/GATA3/KITLG/BTG1/TIMP3/IGF1/ING4/CRYAA/GABRB3/WNT11/DYRK2/BRAF/DNAJC3/BRINP1/RACK1/NTRK1/NME2/REL/BMP2/TGFB2/BABAM2/SGK1/EYA4/EPHA7/SIX3/TBX3/EN2/DNAJB6/CLPTM1L/EYA1/PTK2/SHH/RARB/TGFBR2/INHBA/GATA6/TOP2A/NTRK3/MSTN/ITGA6/INHBB/EYA3/HSPB1/ISL1/NTRK2/TXN/ANXA1/FGFR2/GDF2/AKTIP/WWOX/SFRP2/FGF2/NSG1/MSX1/FGFR3/OPA1/BDNF/BMP4/INS/APIP/API5/GREM1/DICER1	66
CNV	GO:0001764	neuron migration	11/561	20/2047	0.0081118	0.0614286	0.049649	SEMA3A/RELN/FYN/MDGA1/POMGNT2/CCK/PTK2/TBX20/LHX1/NTRK2/SOX14	11
CNV	GO:0007187	G protein-coupled receptor signaling pathway, coupled to cyclic nucleotide second messenger	11/561	20/2047	0.0081118	0.0614286	0.049649	ADCY9/GNAI1/CHRM2/PTHLH/CHRM1/LHCGR/CACNA1D/ADCYAP1/ANXA1/PSAP/CHRM4	11
CNV	GO:0031099	regeneration	11/561	20/2047	0.0081118	0.0614286	0.049649	LARGE1/IGF1/GAP43/BRAF/RARB/NTRK3/MSTN/NREP/ANXA1/FGF2/EPHA4	11
CNV	GO:0090100	positive regulation of transmembrane receptor protein serine/threonine kinase signaling pathway	11/561	20/2047	0.0081118	0.0614286	0.049649	CYR61/BMP2/TGFB2/INHBA/NEO1/MSTN/INHBB/ACVR2A/GDF2/MSX1/BMP4	11
CNV	GO:0090066	regulation of anatomical structure size	23/561	53/2047	0.00814458	0.0614286	0.049649	NGF/SEMA3D/SEMA3A/NTS/MTPN/SEMA3E/SEMA3C/WASHC1/SPTAN1/CAPZB/CHRM1/AGT/EPHA7/DSTN/SCIN/NTRK3/RAB11A/HSPB1/NTRK2/SEMA4D/TENM1/CTTN/CFL2	23
CNV	GO:0045666	positive regulation of neuron differentiation	17/561	36/2047	0.00819106	0.0614286	0.049649	NGF/LLPH/C1H21ORF91/FZD4/GDPD5/BRAF/BRINP1/NTRK1/ZEB1/STMN2/TCF12/MAPK6/NTRK3/RAB11A/SMAD6/ITGA6/NTRK2	17
CNV	GO:0030036	actin cytoskeleton organization	37/561	95/2047	0.0082087	0.0614286	0.049649	CSRP2/MYH9/MTPN/EPHA3/CRYAA/WNT11/BRAF/WASHC1/SPTAN1/CAPZB/CDC42/ACTA1/DSTN/DAAM2/FOXP3/SPECC1L/XIRP1/DNAJB6/PHACTR1/PTK2/SCIN/TGFBR2/DTNBP1/NTRK3/PTPN1/EPB41/HSPB1/TPM2/EFNA5/ANXA1/TENM1/EPHA5/CTTN/ACTN1/SETD3/MYBPC3/CFL2	37
CNV	GO:0070887	cellular response to chemical stimulus	95/561	283/2047	0.00823487	0.0614286	0.049649	NGF/NR5A2/CYR61/VTG1/AKR1A1/JUN/GATA3/HSPA14/GNAI1/SYT1/TIMP3/IGF1/CHRM2/STRAP/ATP6V1A/SIK1/GABRB3/UFM1/FLT1/FZD4/BRAF/WNT7B/ZYX/SOD1/SPRY2/BRINP1/RACK1/NTRK1/BMP2/TGFB2/CHRM1/HMGN3/AvBD6/FLRT3/LHCGR/CAPN2/NR2E1/WNT3A/NRP1/COL1A2/SOSTDC1/STMN2/CA2/SHH/THRB/RARB/TGFBR2/GATA6/CALB1/GABRG2/NEO1/MYO5A/SMAD3/MAPK6/NTRK3/SMAD6/MSTN/INHBB/ACVR2A/PTPN1/HSPB1/PRLR/JAK2/NTRK2/NREP/TXN/IFNW1/GHR/ANXA1/LPL/C…	95
CNV	GO:0060322	head development	32/561	80/2047	0.00868627	0.0642324	0.0519151	RELN/PTN/C1H21ORF91/OLIG2/UFM1/FZD4/TSKU/WNT11/BRAF/WNT7B/FYN/EPHA7/FLRT3/SIX3/EN2/NRP1/CDH2/PTK2/NPY/RARB/TGFBR2/LOC771456/LHX1/ISL1/NTRK2/EFNA5/VAX1/MMP2/EPHA5/FGF2/MSX1/CTNNA2	32
CNV	GO:0001101	response to acid chemical	14/561	28/2047	0.00872065	0.0642324	0.0519151	WNT7B/BRINP1/GATA4/CAPN2/TBX5/COL1A2/SHH/RARB/ISL2/LHX1/GLDC/LPL/MMP2/PITX2	14
CNV	GO:0050730	regulation of peptidyl-tyrosine phosphorylation	14/561	28/2047	0.00872065	0.0642324	0.0519151	CAV1/KITLG/IGF1/RACK1/EPHA7/PTK2/ISL1/EFNA5/GHR/EPGN/FGFR3/CNOT7/EPHA4/GREM1	14
CNV	GO:0032956	regulation of actin cytoskeleton organization	18/561	39/2047	0.00880042	0.0645487	0.0521707	MTPN/EPHA3/WNT11/BRAF/WASHC1/SPTAN1/CAPZB/CDC42/DSTN/SCIN/TGFBR2/NTRK3/HSPB1/EFNA5/TENM1/EPHA5/CTTN/CFL2	18
CNV	GO:0043067	regulation of programmed cell death	48/561	130/2047	0.00916307	0.0669286	0.0540943	NGF/CYR61/GATA3/KITLG/BTG1/TIMP3/IGF1/ING4/CRYAA/GABRB3/WNT11/BRAF/DNAJC3/RACK1/NTRK1/NME2/BMP2/TGFB2/BABAM2/EYA4/EPHA7/TBX3/EN2/DNAJB6/EYA1/PTK2/SHH/RARB/INHBA/GATA6/TOP2A/NTRK3/MSTN/ITGA6/INHBB/EYA3/HSPB1/ISL1/NTRK2/ANXA1/GDF2/FGF2/MSX1/BDNF/BMP4/INS/API5/GREM1	48
CNV	GO:0050769	positive regulation of neurogenesis	19/561	42/2047	0.00931938	0.0677878	0.0547887	NGF/SEMA3A/LLPH/C1H21ORF91/OLIG2/FZD4/GDPD5/BRAF/BRINP1/NTRK1/ZEB1/STMN2/TCF12/MAPK6/NTRK3/RAB11A/SMAD6/ITGA6/NTRK2	19
CNV	GO:0042981	regulation of apoptotic process	47/561	127/2047	0.00941916	0.0682305	0.0551465	NGF/CYR61/GATA3/KITLG/BTG1/TIMP3/IGF1/ING4/CRYAA/GABRB3/WNT11/BRAF/DNAJC3/RACK1/NTRK1/NME2/BMP2/TGFB2/BABAM2/EYA4/EPHA7/TBX3/EN2/DNAJB6/EYA1/PTK2/SHH/RARB/INHBA/GATA6/TOP2A/NTRK3/MSTN/ITGA6/INHBB/EYA3/HSPB1/ISL1/NTRK2/ANXA1/GDF2/MSX1/BDNF/BMP4/INS/API5/GREM1	47
CNV	GO:0051961	negative regulation of nervous system development	15/561	31/2047	0.00975057	0.0700522	0.0566189	SEMA3D/SEMA3A/OLIG2/MTMR2/SEMA3E/SEMA3C/BRINP1/EPHA7/SIX3/DAAM2/STMN2/SMAD6/ISL1/SEMA4D/EPHA4	15
CNV	GO:0090287	regulation of cellular response to growth factor stimulus	15/561	31/2047	0.00975057	0.0700522	0.0566189	CYR61/GATA3/STRAP/FZD4/SPRY2/WNT3A/SOSTDC1/SHH/NEO1/NREP/GDF2/SPRY1/MSX1/GPC1/GREM1	15
CNV	GO:0001755	neural crest cell migration	8/561	13/2047	0.0100617	0.0705525	0.0570233	SEMA3D/SEMA3A/KITLG/SEMA3E/SEMA3C/ISL1/SEMA4D/CTNNA2	8
CNV	GO:0014855	striated muscle cell proliferation	8/561	13/2047	0.0100617	0.0705525	0.0570233	TGFB2/FOXP3/TBX5/TBX20/GATA6/MSTN/FGF2/GPC1	8
CNV	GO:0048013	ephrin receptor signaling pathway	8/561	13/2047	0.0100617	0.0705525	0.0570233	EPHB6/EPHA3/EPHA7/NTRK2/EFNA5/EPHA5/EPHB1/EPHA4	8
CNV	GO:0060411	cardiac septum morphogenesis	8/561	13/2047	0.0100617	0.0705525	0.0570233	CYR61/WNT11/TBX5/RARB/TBX20/GATA6/ISL1/FGFRL1	8
CNV	GO:0072006	nephron development	8/561	13/2047	0.0100617	0.0705525	0.0570233	HS2ST1/GATA3/WNT11/CALB1/LHX1/FGF2/BMP4/GREM1	8
CNV	GO:0072009	nephron epithelium development	8/561	13/2047	0.0100617	0.0705525	0.0570233	HS2ST1/GATA3/WNT11/CALB1/LHX1/FGF2/BMP4/GREM1	8
CNV	GO:0048675	axon extension	10/561	18/2047	0.0105567	0.073134	0.0591097	SEMA3D/SEMA3A/ALCAM/SEMA3E/SEMA3C/NTRK3/RAB11A/SEMA4D/VCL/CTTN	10
CNV	GO:1901215	negative regulation of neuron death	10/561	18/2047	0.0105567	0.073134	0.0591097	NGF/IGF1/GABRB3/BRAF/RACK1/NTRK1/EN2/ISL1/NTRK2/BDNF	10
CNV	GO:0010975	regulation of neuron projection development	23/561	54/2047	0.0106244	0.073134	0.0591097	NGF/SEMA3D/SEMA3A/LLPH/C1H21ORF91/EFHC2/FZD4/SEMA3E/SEMA3C/BRAF/NCS1/NTRK1/EPHA7/CDH2/STMN2/MAPK6/NTRK3/RAB11A/ITGA6/NTRK2/SEMA4D/EPHA4/CTTN	23
CNV	GO:0010721	negative regulation of cell development	16/561	34/2047	0.0106384	0.073134	0.0591097	SEMA3D/SEMA3A/IGF1/OLIG2/SEMA3E/SEMA3C/PTHLH/BRINP1/EPHA7/SIX3/DAAM2/STMN2/SMAD6/ISL1/SEMA4D/EPHA4	16
CNV	GO:0042326	negative regulation of phosphorylation	16/561	34/2047	0.0106384	0.073134	0.0591097	CAV1/TIMP3/DNAJC3/SPRY2/RACK1/CTDSPL/PTK2/NTRK3/MSTN/HDAC4/HSPB1/PDCD4/MMP2/SPRY1/PTPRJ/GREM1	16
CNV	GO:0010647	positive regulation of cell communication	53/561	147/2047	0.0108007	0.0735696	0.0594618	CYR61/GATA3/RELN/KITLG/TIMP3/IGF1/FLT1/FZD4/WNT11/BRAF/WNT7B/RACK1/NTRK1/PIK3R5/BMP2/TGFB2/SOX11/DAAM2/CACNA1D/WNT3A/PRL/CDH2/CA2/SHH/INHBA/DTNBP1/ADCYAP1/CALB1/ARC/NEO1/NTRK3/MSTN/INHBB/ACVR2A/ISL1/JAK2/SLC24A2/NTRK2/IFNW1/GHR/BLNK/GDF2/CDH13/TENM1/EPGN/FGF2/NFKB1/MSX1/FGFR3/EPHA4/ARNTL/BMP4/GREM1	53
CNV	GO:0040012	regulation of locomotion	31/561	78/2047	0.0108277	0.0735696	0.0594618	CYR61/GATA3/SEMA3D/SEMA3A/KITLG/IGF1/PTN/WNT11/SEMA3E/SEMA3C/BRAF/RACK1/TGFB2/HACE1/TBX5/CDH2/PTK2/TGFBR2/TBX20/NTRK3/RAB11A/MSTN/ITGA6/SEMA4D/ANXA1/VCL/GDF2/CDH13/FGF2/SOX14/CHRM4	31
CNV	GO:0051270	regulation of cellular component movement	31/561	78/2047	0.0108277	0.0735696	0.0594618	CYR61/GATA3/SEMA3D/SEMA3A/KITLG/IGF1/PTN/WNT11/SEMA3E/SEMA3C/BRAF/RACK1/TGFB2/HACE1/TBX5/CDH2/PTK2/TGFBR2/TBX20/NTRK3/RAB11A/MSTN/ITGA6/SEMA4D/ANXA1/VCL/GDF2/CDH13/FGF2/SOX14/MYBPC3	31
CNV	GO:0016055	Wnt signaling pathway	28/561	69/2047	0.0110098	0.07397	0.0597854	GATA3/FZD4/TSKU/WNT11/WNT7B/RACK1/SOX11/SIX3/DAAM2/FZD3/WNT3A/WNT9A/SOSTDC1/CDH2/FZD1/INVS/FZD6/MESD/SMAD6/FRZB/ISL1/BRD7/WWOX/SFRP2/FGF2/NFKB1/ARNTL/GREM1	28
CNV	GO:0198738	cell-cell signaling by wnt	28/561	69/2047	0.0110098	0.07397	0.0597854	GATA3/FZD4/TSKU/WNT11/WNT7B/RACK1/SOX11/SIX3/DAAM2/FZD3/WNT3A/WNT9A/SOSTDC1/CDH2/FZD1/INVS/FZD6/MESD/SMAD6/FRZB/ISL1/BRD7/WWOX/SFRP2/FGF2/NFKB1/ARNTL/GREM1	28
CNV	GO:0007420	brain development	27/561	66/2047	0.0110132	0.07397	0.0597854	RELN/PTN/C1H21ORF91/OLIG2/UFM1/FZD4/TSKU/WNT7B/FYN/EPHA7/SIX3/EN2/NRP1/CDH2/PTK2/NPY/RARB/LOC771456/LHX1/ISL1/NTRK2/EFNA5/VAX1/EPHA5/FGF2/MSX1/CTNNA2	27
CNV	GO:0010628	positive regulation of gene expression	84/561	249/2047	0.0112952	0.0755741	0.0610819	NR5A2/CYR61/FOXD3/JUN/GATA3/MYF5/LUM/HIST1H111L/TEF/IGF1/ARNTL2/TEAD4/SOX21/YAP1/FZD4/WNT11/BRAF/DNAJC3/LMX1B/TARDBP/NME2/REL/PROX1/HDAC2/HMGN3/MYO6/SOX11/MYCN/GATA4/SIX3/HSF2/BARX1/FOXP3/TBX5/WNT3A/JMJD4/EN2/PRL/IKZF1/MYC/SHH/THRB/RARB/TGFBR2/TBX20/INHBA/RBM24/ADCYAP1/GATA6/TAF2/HOXB3/TCF12/ALDH1A2/NTRK3/MSTN/ITGA6/ACVR2A/HDAC4/GLI2/EAF2/GATA5/LHX1/ISL1/UTP15/NTRK2/NCBP1/SUB1/GDF2/MAF/CDH13/FGF2…	84
CNV	GO:0031346	positive regulation of cell projection organization	17/561	37/2047	0.0113916	0.0759293	0.061369	NGF/LLPH/C1H21ORF91/FZD4/BRAF/CDC42/NTRK1/NRP1/STMN2/TENM2/MAPK6/NTRK3/RAB11A/MSTN/ITGA6/NTRK2/TENM1	17
CNV	GO:0051130	positive regulation of cellular component organization	43/561	116/2047	0.0123935	0.0822944	0.0665135	NGF/LLPH/MYF5/ATF7IP/IGF1/C1H21ORF91/FZD4/WNT11/BRAF/WASHC1/CDC42/RACK1/NTRK1/TGFB2/FLRT3/DSTN/SPAST/JMJD4/NRP1/JARID2/STMN2/PTK2/TGFBR2/TENM2/MAPK6/NTRK3/RAB11A/MSTN/ITGA6/ISL1/SMC5/NTRK2/SEMA4D/SUB1/ANXA1/TENM1/EPGN/MSX1/EPHB1/PTPRJ/CTTN/GREM1/CFL2	43
CNV	GO:0060070	canonical Wnt signaling pathway	19/561	43/2047	0.0125351	0.0825529	0.0667225	GATA3/FZD4/WNT11/WNT7B/SOX11/DAAM2/WNT3A/SOSTDC1/CDH2/FZD1/FZD6/SMAD6/FRZB/ISL1/SFRP2/FGF2/NFKB1/ARNTL/GREM1	19
CNV	GO:0009967	positive regulation of signal transduction	48/561	132/2047	0.0126131	0.0825529	0.0667225	CYR61/GATA3/RELN/KITLG/TIMP3/IGF1/FLT1/FZD4/WNT11/BRAF/WNT7B/RACK1/NTRK1/PIK3R5/BMP2/TGFB2/SOX11/DAAM2/WNT3A/PRL/CDH2/SHH/INHBA/ADCYAP1/ARC/NEO1/NTRK3/MSTN/INHBB/ACVR2A/ISL1/JAK2/NTRK2/IFNW1/GHR/BLNK/GDF2/CDH13/TENM1/EPGN/FGF2/NFKB1/MSX1/FGFR3/EPHA4/ARNTL/BMP4/GREM1	48
CNV	GO:0031532	actin cytoskeleton reorganization	7/561	2047-11-01	0.0127077	0.0825529	0.0667225	MYH9/PHACTR1/DTNBP1/NTRK3/PTPN1/ANXA1/CTTN	7
CNV	GO:0048678	response to axon injury	7/561	2047-11-01	0.0127077	0.0825529	0.0667225	GAP43/BRAF/FLRT3/NTRK3/NREP/FGF2/EPHA4	7
CNV	GO:0070306	lens fiber cell differentiation	7/561	2047-11-01	0.0127077	0.0825529	0.0667225	CRYAA/WNT7B/PROX1/SIX3/NTRK3/TDRD7/MAF	7
CNV	GO:0001933	negative regulation of protein phosphorylation	14/561	29/2047	0.0127149	0.0825529	0.0667225	CAV1/TIMP3/DNAJC3/SPRY2/RACK1/CTDSPL/PTK2/NTRK3/HSPB1/PDCD4/MMP2/SPRY1/PTPRJ/GREM1	14
CNV	GO:0048583	regulation of response to stimulus	120/561	372/2047	0.0127888	0.082726	0.0668623	NGF/CYR61/GATA3/SEMA3D/SEMA3A/GNAI1/RELN/SYT1/KITLG/TIMP3/IGF1/PTN/MTPN/STRAP/CD200R1L/CD200R1/SIK1/UBAC2/FARP1/UFM1/FLT1/FZD4/TSKU/WNT11/SEMA3E/SEMA3C/BRAF/WNT7B/PTHLH/DNAJC3/SPRY2/GARNL3/RACK1/NTRK1/PIK3R5/BMP2/TGFB2/BABAM2/EYA4/FYN/EPHA7/HMGN3/SOX11/SIX3/DAAM2/RGS17/ARHGEF3/WNT3A/SOSTDC1/CCK/PRL/COLEC12/CDH2/EYA1/PTK2/SHH/NPY/TGFBR2/TBX20/INHBA/DTNBP1/ADCYAP1/ARC/NCLN/NEO1/NTRK3/SMAD6/MSTN/ITG…	120
CNV	GO:0043523	regulation of neuron apoptotic process	11/561	21/2047	0.0129045	0.082863	0.0669731	NGF/IGF1/GABRB3/BRAF/NTRK1/TGFB2/EPHA7/EN2/ISL1/NTRK2/BDNF	11
CNV	GO:0045445	myoblast differentiation	11/561	21/2047	0.0129045	0.082863	0.0669731	MYF5/IGF1/WNT11/TBX3/WNT3A/SOSTDC1/RBM24/MSTN/ISL1/PITX2/GREM1	11
CNV	GO:0045935	positive regulation of nucleobase-containing compound metabolic process	83/561	247/2047	0.0131604	0.084198	0.0680521	NR5A2/CYR61/FOXD3/JUN/GATA3/MYF5/LUM/HIST1H111L/ATF7IP/TEF/IGF1/ARNTL2/TEAD4/ING4/METTL16/SOX21/TDRD3/YAP1/FZD4/WNT11/LMX1B/NME2/REL/PROX1/BABAM2/EYA4/HDAC2/HMGN3/MYO6/SOX11/MYCN/GATA4/SIX3/HSF2/BARX1/FOXP3/SMARCB1/TBX5/EN2/PRL/IKZF1/EYA1/MYC/THRB/RARB/TBX20/INHBA/RBM24/ADCYAP1/GATA6/TAF2/HOXB3/TCF12/MSTN/ITGA6/ACVR2A/HDAC4/GLI2/EAF2/GATA5/CITED4/EYA3/LHX1/ISL1/UTP15/NCBP1/SUB1/GDF2/MAF/CDH13/FGF…	83
CNV	GO:0003205	cardiac chamber development	9/561	16/2047	0.0137516	0.086714	0.0700856	CYR61/GATA3/WNT11/TBX5/RARB/TBX20/GATA6/ISL1/FGFRL1	9
CNV	GO:0003206	cardiac chamber morphogenesis	9/561	16/2047	0.0137516	0.086714	0.0700856	CYR61/GATA3/WNT11/TBX5/RARB/TBX20/GATA6/ISL1/FGFRL1	9
CNV	GO:0021675	nerve development	9/561	16/2047	0.0137516	0.086714	0.0700856	NGF/IGF1/GABRB3/NTRK1/CDH2/SHH/ISL1/CTNNA2/BDNF	9
CNV	GO:1904018	positive regulation of vasculature development	9/561	16/2047	0.0137516	0.086714	0.0700856	BTG1/FLT1/GATA6/ISL1/ANXA1/GDF2/CDH5/FGF2/GREM1	9
CNV	GO:0031589	cell-substrate adhesion	15/561	32/2047	0.0138283	0.0868856	0.0702243	CYR61/EPHA3/FZD4/BRAF/ITGB1/PTK2/SMAD6/ITGA6/EFNA5/MMP2/CDH13/EPHB1/PTPRJ/CTTN/GREM1	15
CNV	GO:0023056	positive regulation of signaling	53/561	149/2047	0.0144856	0.0906902	0.0732993	CYR61/GATA3/RELN/KITLG/TIMP3/IGF1/FLT1/FZD4/WNT11/BRAF/WNT7B/RACK1/NTRK1/PIK3R5/BMP2/TGFB2/SOX11/DAAM2/CACNA1D/WNT3A/PRL/CDH2/CA2/SHH/INHBA/DTNBP1/ADCYAP1/CALB1/ARC/NEO1/NTRK3/MSTN/INHBB/ACVR2A/ISL1/JAK2/SLC24A2/NTRK2/IFNW1/GHR/BLNK/GDF2/CDH13/TENM1/EPGN/FGF2/NFKB1/MSX1/FGFR3/EPHA4/ARNTL/BMP4/GREM1	53
CNV	GO:0016310	phosphorylation	83/561	248/2047	0.0147226	0.0918459	0.0742334	CYR61/CMPK1/RELN/CAV1/KITLG/WDR91/TIMP3/IGF1/EPHB6/EPHA3/CRYAA/SIK1/FLT1/YAP1/FZD4/WNT11/DYRK2/BRAF/WNT7B/DNAJC3/SPRY2/ENO1/CDC42/RACK1/NTRK1/PIK3R5/NME2/BMP2/TGFB2/SGK1/FYN/EPHA7/CTDSPL/EN2/YES1/CDH2/ST3GAL1/PTK2/TGFBR2/INHBA/ADCYAP1/CCNB2/MAPK6/NTRK3/MSTN/ITGA6/INHBB/ACVR2A/HDAC4/HSPB1/ISL1/JAK2/PIP5K1B/NTRK2/EFNA5/TXN/IFNW1/GHR/PDCD4/FGFR2/GDF2/MMP2/UQCRFS1/TENM1/EPGN/EPHA5/SPRY1/FGF2/CAMK2D/B…	83
CNV	GO:0007179	transforming growth factor beta receptor signaling pathway	12/561	24/2047	0.0149173	0.0927305	0.0749484	STRAP/ZYX/TGFB2/COL1A2/TGFBR2/SMAD3/SMAD6/MSTN/ACVR2A/NREP/CDH5/BMPR1B	12
CNV	GO:0009887	animal organ morphogenesis	52/561	146/2047	0.0149755	0.0927637	0.0749752	LHFPL5/SDK1/HS2ST1/CYR61/GATA3/IGF1/CRYAA/SOX21/TSKU/WNT11/PTHLH/OTOR/BMP2/TGFB2/PROX1/SIX3/TBX5/WNT3A/WNT9A/NRP1/COL1A2/CDH7/CDH2/HAS2/SHH/THRB/RARB/TGFBR2/TBX20/GATA6/CALB1/COL14A1/HOXB3/CCNB2/ALDH1A2/LHX1/ISL1/TDRD7/MMP2/CDH5/SPRY1/FGF2/BMPR1B/MSX1/FGFRL1/CTNNA2/PITX2/ZIC1/PAX9/BMP4/MYBPC3/GREM1	52
CNV	GO:0010648	negative regulation of cell communication	41/561	111/2047	0.015445	0.0950005	0.0767831	GATA3/GNAI1/TIMP3/IGF1/STRAP/SIK1/TSKU/WNT11/BRAF/SPRY2/RACK1/EYA4/SIX3/RGS17/SOSTDC1/PRL/CDH2/EYA1/SHH/TBX20/ARC/SMAD6/MSTN/ITGA6/INHBB/FRZB/YWHAB/EYA3/HSPB1/ISL1/ITGA1/SLC24A2/PDCD4/USP10/SFRP2/SPRY1/CNOT7/GPC1/ARNTL/PTPRJ/GREM1	41
CNV	GO:0023057	negative regulation of signaling	41/561	111/2047	0.015445	0.0950005	0.0767831	GATA3/GNAI1/TIMP3/IGF1/STRAP/SIK1/TSKU/WNT11/BRAF/SPRY2/RACK1/EYA4/SIX3/RGS17/SOSTDC1/PRL/CDH2/EYA1/SHH/TBX20/ARC/SMAD6/MSTN/ITGA6/INHBB/FRZB/YWHAB/EYA3/HSPB1/ISL1/ITGA1/SLC24A2/PDCD4/USP10/SFRP2/SPRY1/CNOT7/GPC1/ARNTL/PTPRJ/GREM1	41
CNV	GO:0048589	developmental growth	33/561	86/2047	0.0156696	0.0960446	0.077627	NGF/SEMA3D/SEMA3A/LLPH/LARGE1/IGF1/GAP43/ALCAM/WNT11/SEMA3E/SEMA3C/PTHLH/TGFB2/EPHA7/FLRT3/FOXP3/TBX5/PRL/SHH/RARB/TBX20/GATA6/COL14A1/NTRK3/RAB11A/MSTN/NTRK2/SEMA4D/ANXA1/PSAP/VCL/FGF2/CTTN	33
CNV	GO:0009101	glycoprotein biosynthetic process	18/561	41/2047	0.0161045	0.0983666	0.0795037	HS2ST1/GXYLT1/LARGE1/IGF1/ST6GAL2/ITM2B/MGAT4A/ST6GALNAC1/EOGT/POMGNT2/ST3GAL1/C1GALT1/RPN2/HS6ST2/BMPR1B/UGDH/HS6ST1/LARGE2	18
CNV	GO:0010941	regulation of cell death	49/561	137/2047	0.016527	0.0993426	0.0802925	NGF/CYR61/GATA3/KITLG/BTG1/TIMP3/IGF1/ING4/CRYAA/GABRB3/WNT11/BRAF/DNAJC3/RACK1/NTRK1/NME2/BMP2/TGFB2/BABAM2/EYA4/EPHA7/TBX3/EN2/DNAJB6/EYA1/PTK2/SHH/RARB/INHBA/GATA6/TOP2A/NTRK3/MSTN/ITGA6/INHBB/EYA3/HSPB1/ISL1/NTRK2/TXN/ANXA1/GDF2/FGF2/MSX1/BDNF/BMP4/INS/API5/GREM1	49
CNV	GO:0048585	negative regulation of response to stimulus	49/561	137/2047	0.016527	0.0993426	0.0802925	GATA3/SEMA3D/SEMA3A/TIMP3/IGF1/STRAP/SIK1/UBAC2/TSKU/WNT11/SEMA3E/SEMA3C/DNAJC3/SPRY2/RACK1/TGFB2/EYA4/SIX3/RGS17/SOSTDC1/CDH2/EYA1/SHH/TGFBR2/TBX20/SMAD6/MSTN/ITGA6/FRZB/YWHAB/EYA3/HSPB1/ISL1/ITGA1/SEMA4D/TXN/ANXA1/PDCD4/CDH5/USP10/SFRP2/SPRY1/NFKB1/CNOT7/GPC1/EPHA4/ARNTL/PTPRJ/GREM1	49
CNV	GO:1902680	positive regulation of RNA biosynthetic process	74/561	219/2047	0.0165571	0.0993426	0.0802925	NR5A2/CYR61/FOXD3/JUN/GATA3/MYF5/LUM/HIST1H111L/TEF/IGF1/ARNTL2/TEAD4/ING4/SOX21/TDRD3/YAP1/FZD4/WNT11/LMX1B/NME2/REL/PROX1/HDAC2/HMGN3/MYO6/SOX11/MYCN/GATA4/SIX3/HSF2/BARX1/FOXP3/SMARCB1/TBX5/EN2/PRL/IKZF1/MYC/THRB/RARB/TBX20/INHBA/ADCYAP1/GATA6/TAF2/HOXB3/TCF12/MSTN/ITGA6/ACVR2A/HDAC4/GLI2/EAF2/GATA5/CITED4/LHX1/ISL1/UTP15/SUB1/GDF2/MAF/CDH13/FGF2/NFKB1/LDB2/MSX1/IRF2/PITX2/CNOT7/ARNTL/SETD3/HI…	74
CNV	GO:1903508	positive regulation of nucleic acid-templated transcription	74/561	219/2047	0.0165571	0.0993426	0.0802925	NR5A2/CYR61/FOXD3/JUN/GATA3/MYF5/LUM/HIST1H111L/TEF/IGF1/ARNTL2/TEAD4/ING4/SOX21/TDRD3/YAP1/FZD4/WNT11/LMX1B/NME2/REL/PROX1/HDAC2/HMGN3/MYO6/SOX11/MYCN/GATA4/SIX3/HSF2/BARX1/FOXP3/SMARCB1/TBX5/EN2/PRL/IKZF1/MYC/THRB/RARB/TBX20/INHBA/ADCYAP1/GATA6/TAF2/HOXB3/TCF12/MSTN/ITGA6/ACVR2A/HDAC4/GLI2/EAF2/GATA5/CITED4/LHX1/ISL1/UTP15/SUB1/GDF2/MAF/CDH13/FGF2/NFKB1/LDB2/MSX1/IRF2/PITX2/CNOT7/ARNTL/SETD3/HI…	74
CNV	GO:0051254	positive regulation of RNA metabolic process	77/561	229/2047	0.0165659	0.0993426	0.0802925	NR5A2/CYR61/FOXD3/JUN/GATA3/MYF5/LUM/HIST1H111L/TEF/IGF1/ARNTL2/TEAD4/ING4/METTL16/SOX21/TDRD3/YAP1/FZD4/WNT11/LMX1B/NME2/REL/PROX1/HDAC2/HMGN3/MYO6/SOX11/MYCN/GATA4/SIX3/HSF2/BARX1/FOXP3/SMARCB1/TBX5/EN2/PRL/IKZF1/MYC/THRB/RARB/TBX20/INHBA/RBM24/ADCYAP1/GATA6/TAF2/HOXB3/TCF12/MSTN/ITGA6/ACVR2A/HDAC4/GLI2/EAF2/GATA5/CITED4/LHX1/ISL1/UTP15/NCBP1/SUB1/GDF2/MAF/CDH13/FGF2/NFKB1/LDB2/MSX1/IRF2/PITX2/…	77
CNV	GO:0043405	regulation of MAP kinase activity	13/561	27/2047	0.0166043	0.0993426	0.0802925	KITLG/IGF1/FZD4/SPRY2/PIK3R5/NTRK3/PDCD4/TENM1/EPGN/SPRY1/FGF2/EPHA4/PTPRJ	13
CNV	GO:0007188	adenylate cyclase-modulating G protein-coupled receptor signaling pathway	10/561	19/2047	0.0169274	0.100589	0.0813	ADCY9/GNAI1/CHRM2/PTHLH/CHRM1/LHCGR/CACNA1D/ADCYAP1/PSAP/CHRM4	10
CNV	GO:0010810	regulation of cell-substrate adhesion	10/561	19/2047	0.0169274	0.100589	0.0813	CYR61/EPHA3/FZD4/BRAF/PTK2/EFNA5/MMP2/CDH13/PTPRJ/GREM1	10
CNV	GO:0035556	intracellular signal transduction	81/561	243/2047	0.0177516	0.104076	0.0841181	ADCY9/CYR61/JUN/GATA3/GNAI1/RELN/KITLG/TIMP3/IGF1/CACNA1C/PLCZ1/TEAD4/ING4/SIK1/FARP1/FLT1/YAP1/FZD4/WNT11/RAB6A/DYRK2/BRAF/WNT7B/PTHLH/SPRY2/GARNL3/CDC42/RACK1/NTRK1/PIK3R5/GRB2/REL/BMP2/TGFB2/BABAM2/SGK1/EPHA7/MYO6/LHCGR/ARHGEF3/COL1A2/PRL/CDH2/RAB2A/INHBA/ADCYAP1/TENM2/MAPK6/NTRK3/RAB11A/MSTN/INHBB/HDAC4/HSPB1/ISL1/JAK2/NTRK2/NRG1/IFNW1/GHR/BLNK/PDCD4/GDF2/MMP2/CDH13/USP10/TENM1/EPGN/SPRY1/FGF…	81
CNV	GO:0009799	specification of symmetry	8/561	14/2047	0.0179298	0.104076	0.0841181	WNT3A/SOSTDC1/TBX20/ALDH1A2/INHBB/ACVR2A/PITX2/GREM1	8
CNV	GO:0009855	determination of bilateral symmetry	8/561	14/2047	0.0179298	0.104076	0.0841181	WNT3A/SOSTDC1/TBX20/ALDH1A2/INHBB/ACVR2A/PITX2/GREM1	8
CNV	GO:0010862	positive regulation of pathway-restricted SMAD protein phosphorylation	8/561	14/2047	0.0179298	0.104076	0.0841181	BMP2/TGFB2/INHBA/MSTN/INHBB/ACVR2A/GDF2/BMP4	8
CNV	GO:0014032	neural crest cell development	8/561	14/2047	0.0179298	0.104076	0.0841181	SEMA3D/SEMA3A/KITLG/SEMA3E/SEMA3C/ISL1/SEMA4D/CTNNA2	8
CNV	GO:0014033	neural crest cell differentiation	8/561	14/2047	0.0179298	0.104076	0.0841181	SEMA3D/SEMA3A/KITLG/SEMA3E/SEMA3C/ISL1/SEMA4D/CTNNA2	8
CNV	GO:0034333	adherens junction assembly	8/561	14/2047	0.0179298	0.104076	0.0841181	EPHA3/PTK2/EFNA5/VCL/MMP2/PTPRJ/CTTN/GREM1	8
CNV	GO:0050768	negative regulation of neurogenesis	14/561	30/2047	0.0179922	0.104094	0.0841324	SEMA3D/SEMA3A/OLIG2/SEMA3E/SEMA3C/BRINP1/EPHA7/SIX3/DAAM2/STMN2/SMAD6/ISL1/SEMA4D/EPHA4	14
CNV	GO:0032270	positive regulation of cellular protein metabolic process	50/561	141/2047	0.0184653	0.106479	0.0860604	CYR61/RELN/PPP1R12A/KITLG/CRY1/IGF1/CRYAA/FLT1/FZD4/WNT11/BRAF/WNT7B/DNAJC3/CDC42/RACK1/NTRK1/PIK3R5/BMP2/TGFB2/EPHA7/JMJD4/EN2/JARID2/CDH2/PTK2/INHBA/ADCYAP1/NTRK3/MSTN/INHBB/ACVR2A/HDAC4/ISL1/ITGA1/JAK2/NTRK2/EFNA5/TXN/IFNW1/GHR/GDF2/TENM1/EPGN/FGF2/FGFR3/EPHA4/ARNTL/ASTL/BMP4/GREM1	50
CNV	GO:0043066	negative regulation of apoptotic process	33/561	87/2047	0.0188557	0.108374	0.0875918	NGF/CYR61/GATA3/KITLG/IGF1/CRYAA/GABRB3/WNT11/BRAF/DNAJC3/NTRK1/NME2/BABAM2/EYA4/TBX3/EN2/DNAJB6/EYA1/PTK2/SHH/RARB/GATA6/ITGA6/EYA3/HSPB1/ISL1/NTRK2/MSX1/BDNF/BMP4/INS/API5/GREM1	33
CNV	GO:0033002	muscle cell proliferation	11/561	22/2047	0.0195703	0.111749	0.0903195	IGF1/TGFB2/FOXP3/TBX5/TBX20/GATA6/MSTN/MMP2/CDH13/FGF2/GPC1	11
CNV	GO:0035051	cardiocyte differentiation	11/561	22/2047	0.0195703	0.111749	0.0903195	IGF1/MYH15/TGFB2/PROX1/FOXP3/TBX5/RARB/GATA6/ISL1/MYBPC3/GREM1	11
CNV	GO:0010557	positive regulation of macromolecule biosynthetic process	80/561	241/2047	0.0205496	0.116959	0.0945308	NR5A2/CYR61/FOXD3/JUN/GATA3/MYF5/LUM/HIST1H111L/TEF/IGF1/MTPN/ARNTL2/TEAD4/ING4/SOX21/TDRD3/YAP1/FZD4/WNT11/DYRK2/DNAJC3/LMX1B/NME2/REL/TGFB2/PROX1/HDAC2/HMGN3/MYO6/SOX11/MYCN/GATA4/SIX3/HSF2/BARX1/FOXP3/SMARCB1/TBX5/JMJD4/EN2/PRL/IKZF1/MYC/THRB/RARB/TBX20/INHBA/ADCYAP1/GATA6/TAF2/HOXB3/TCF12/MSTN/ITGA6/ACVR2A/HDAC4/GLI2/EAF2/GATA5/CITED4/HSPB1/LHX1/ISL1/UTP15/SUB1/GDF2/MAF/CDH13/FGF2/NFKB1/LDB2/…	80
CNV	GO:0048736	appendage development	17/561	39/2047	0.0206847	0.117265	0.094778	PTN/WNT11/TBX3/TBX5/WNT3A/SP8/CDH7/CDH2/SHH/RARB/GLI3/ITGA6/HS6ST2/MSX1/PITX2/HS6ST1/GREM1	17
CNV	GO:0098609	cell-cell adhesion	28/561	72/2047	0.0207371	0.117265	0.094778	SDK1/CYR61/GATA3/CAV1/NRCAM/IGF1/ALCAM/EPHA7/FLRT3/CDH20/CDH6/CDH7/CDH2/CDH10/TENM2/ITGA6/CDH4/EFNA5/ANXA1/VCL/CDH5/CDH11/CDH13/NCAM1/TENM1/FGFRL1/CTNNA2/LPP	28
CNV	GO:0060548	negative regulation of cell death	35/561	94/2047	0.021432	0.120805	0.0976391	NGF/CYR61/GATA3/KITLG/IGF1/CRYAA/GABRB3/WNT11/BRAF/DNAJC3/RACK1/NTRK1/NME2/BABAM2/EYA4/TBX3/EN2/DNAJB6/EYA1/PTK2/SHH/RARB/GATA6/ITGA6/EYA3/HSPB1/ISL1/NTRK2/TXN/MSX1/BDNF/BMP4/INS/API5/GREM1	35
CNV	GO:0045893	positive regulation of transcription, DNA-templated	70/561	208/2047	0.021602	0.121214	0.0979698	NR5A2/CYR61/FOXD3/JUN/GATA3/MYF5/LUM/HIST1H111L/TEF/IGF1/ARNTL2/TEAD4/SOX21/YAP1/FZD4/WNT11/LMX1B/NME2/REL/PROX1/HDAC2/HMGN3/MYO6/SOX11/MYCN/GATA4/SIX3/HSF2/BARX1/FOXP3/TBX5/EN2/PRL/IKZF1/MYC/THRB/RARB/TBX20/INHBA/ADCYAP1/GATA6/TAF2/HOXB3/TCF12/MSTN/ITGA6/ACVR2A/HDAC4/GLI2/EAF2/GATA5/LHX1/ISL1/UTP15/SUB1/GDF2/MAF/CDH13/FGF2/NFKB1/LDB2/MSX1/IRF2/PITX2/CNOT7/ARNTL/SETD3/HIF1A/BMP4/GREM1	70
CNV	GO:0030509	BMP signaling pathway	12/561	25/2047	0.0217206	0.121214	0.0979698	CYR61/BMP2/WNT3A/SOSTDC1/SHH/NEO1/ACVR2A/GDF2/BMPR1B/MSX1/BMP4/GREM1	12
CNV	GO:0010720	positive regulation of cell development	22/561	54/2047	0.0219206	0.121214	0.0979698	NGF/SEMA3A/LLPH/MYF5/IGF1/C1H21ORF91/OLIG2/FZD4/GDPD5/BRAF/BRINP1/NTRK1/ZEB1/STMN2/TCF12/MAPK6/NTRK3/RAB11A/SMAD6/ITGA6/NTRK2/CDH5	22
CNV	GO:0000122	negative regulation of transcription by RNA polymerase II	34/561	91/2047	0.0219858	0.121214	0.0979698	MAFK/FOXD3/JUN/GATA3/STRAP/OLIG2/RBBP7/SOX21/REL/BMP2/PROX1/SOX11/FOXP3/HDAC9/MYC/THRB/RARB/TBX20/GATA6/HOXB3/TENM2/HDAC4/ISL1/SEMA4D/TXN/MAF/NFKB1/LDB2/MSX1/CNOT7/SOX14/PER2/BMP4/BRMS1L	34
CNV	GO:0048598	embryonic morphogenesis	34/561	91/2047	0.0219858	0.121214	0.0979698	LHFPL5/HS2ST1/GATA3/IGF1/CRYAA/SOX21/WNT11/SUPT20H/RACK1/PROX1/FLRT3/SIX3/TBX3/TBX5/WNT3A/SP8/CDH7/CDH2/SHH/RARB/TBX20/GATA6/HOXB3/ALDH1A2/ACVR2A/LHX1/MMP2/FGF2/MSX1/PITX2/UGDH/ZIC1/BMP4/GREM1	34
CNV	GO:0002065	columnar/cuboidal epithelial cell differentiation	9/561	17/2047	0.0222652	0.121214	0.0979698	LHFPL5/GATA3/WNT11/FOXP3/CDH2/RARB/GATA6/FGF2/ARNTL	9
CNV	GO:0030856	regulation of epithelial cell differentiation	9/561	17/2047	0.0222652	0.121214	0.0979698	GATA3/BTG1/NME2/FOXP3/LHX1/GDF2/CDH5/ARNTL/BMP4	9
CNV	GO:0031345	negative regulation of cell projection organization	9/561	17/2047	0.0222652	0.121214	0.0979698	SEMA3D/SEMA3A/SEMA3E/SEMA3C/CAPZB/EPHA7/STMN2/SEMA4D/EPHA4	9
CNV	GO:0043542	endothelial cell migration	9/561	17/2047	0.0222652	0.121214	0.0979698	GATA3/MYH9/PTN/NRP1/ANXA1/GDF2/CDH13/FGF2/GREM1	9
CNV	GO:0050803	regulation of synapse structure or activity	9/561	17/2047	0.0222652	0.121214	0.0979698	SEMA3A/EPHA7/FLRT3/CDH2/NTRK3/SEMA4D/CTNNA2/EPHB1/EPHA4	9
CNV	GO:0050807	regulation of synapse organization	9/561	17/2047	0.0222652	0.121214	0.0979698	SEMA3A/EPHA7/FLRT3/CDH2/NTRK3/SEMA4D/CTNNA2/EPHB1/EPHA4	9
CNV	GO:0043069	negative regulation of programmed cell death	33/561	88/2047	0.0225378	0.122276	0.0988283	NGF/CYR61/GATA3/KITLG/IGF1/CRYAA/GABRB3/WNT11/BRAF/DNAJC3/NTRK1/NME2/BABAM2/EYA4/TBX3/EN2/DNAJB6/EYA1/PTK2/SHH/RARB/GATA6/ITGA6/EYA3/HSPB1/ISL1/NTRK2/MSX1/BDNF/BMP4/INS/API5/GREM1	33
CNV	GO:0051247	positive regulation of protein metabolic process	52/561	149/2047	0.0226834	0.122276	0.0988283	CYR61/RELN/PPP1R12A/KITLG/CRY1/IGF1/MTPN/CRYAA/FLT1/FZD4/WNT11/BRAF/WNT7B/DNAJC3/CDC42/RACK1/NTRK1/PIK3R5/BMP2/TGFB2/EPHA7/JMJD4/EN2/JARID2/CDH2/PTK2/INHBA/ADCYAP1/NTRK3/MSTN/INHBB/ACVR2A/HDAC4/HSPB1/ISL1/ITGA1/JAK2/NTRK2/EFNA5/TXN/IFNW1/GHR/GDF2/TENM1/EPGN/FGF2/FGFR3/EPHA4/ARNTL/ASTL/BMP4/GREM1	52
CNV	GO:0003231	cardiac ventricle development	7/561	2047-12-01	0.0233944	0.122276	0.0988283	CYR61/GATA3/WNT11/TBX5/TBX20/ISL1/FGFRL1	7
CNV	GO:0007044	cell-substrate junction assembly	7/561	2047-12-01	0.0233944	0.122276	0.0988283	EPHA3/PTK2/EFNA5/MMP2/PTPRJ/CTTN/GREM1	7
CNV	GO:0007045	cell-substrate adherens junction assembly	7/561	2047-12-01	0.0233944	0.122276	0.0988283	EPHA3/PTK2/EFNA5/MMP2/PTPRJ/CTTN/GREM1	7
CNV	GO:0009798	axis specification	7/561	2047-12-01	0.0233944	0.122276	0.0988283	SIX3/TBX3/SHH/ACVR2A/LHX1/CDX4/BMP4	7
CNV	GO:0048041	focal adhesion assembly	7/561	2047-12-01	0.0233944	0.122276	0.0988283	EPHA3/PTK2/EFNA5/MMP2/PTPRJ/CTTN/GREM1	7
CNV	GO:0060317	cardiac epithelial to mesenchymal transition	7/561	2047-12-01	0.0233944	0.122276	0.0988283	BMP2/TGFB2/HAS2/TGFBR2/CCNB2/CDH5/MSX1	7
CNV	GO:0060993	kidney morphogenesis	7/561	2047-12-01	0.0233944	0.122276	0.0988283	HS2ST1/GATA3/WNT11/CALB1/LHX1/BMP4/GREM1	7
CNV	GO:0061326	renal tubule development	7/561	2047-12-01	0.0233944	0.122276	0.0988283	HS2ST1/GATA3/WNT11/CALB1/LHX1/BMP4/GREM1	7
CNV	GO:0072080	nephron tubule development	7/561	2047-12-01	0.0233944	0.122276	0.0988283	HS2ST1/GATA3/WNT11/CALB1/LHX1/BMP4/GREM1	7
CNV	GO:0045927	positive regulation of growth	13/561	28/2047	0.0234368	0.122276	0.0988283	NGF/JUN/IGF1/MTPN/CRYAA/TGFB2/TBX5/TBX20/GATA6/NTRK3/RAB11A/NTRK2/NCBP1	13
CNV	GO:0060538	skeletal muscle organ development	13/561	28/2047	0.0234368	0.122276	0.0988283	MYF5/LARGE1/TGFB2/ACTA1/FOXP3/HDAC9/RBM24/MSTN/HDAC4/GPC1/ARNTL/ACTN1/CFL2	13
CNV	GO:0071773	cellular response to BMP stimulus	13/561	28/2047	0.0234368	0.122276	0.0988283	CYR61/BMP2/WNT3A/SOSTDC1/SHH/GATA6/NEO1/ACVR2A/GDF2/BMPR1B/MSX1/BMP4/GREM1	13
CNV	GO:0051248	negative regulation of protein metabolic process	36/561	98/2047	0.0246397	0.12817	0.103592	CELF2/CAV1/TIMP3/IGF1/METTL16/CRYAA/ANOS1/UBAC2/ITM2B/DNAJC3/SPRY2/RACK1/CRIM1/HSF2/CTDSPL/DNAJB6/JARID2/PHACTR1/PTK2/RBM24/ARPP19/IREB2/NTRK3/INHBB/YWHAB/AGO3/HSPB1/PDCD4/MMP2/N4BP1/SPRY1/NFKB1/CNOT7/EPHA4/PTPRJ/GREM1	36
CNV	GO:0007160	cell-matrix adhesion	10/561	20/2047	0.0257431	0.133514	0.107911	EPHA3/ITGB1/PTK2/ITGA6/EFNA5/MMP2/CDH13/PTPRJ/CTTN/GREM1	10
CNV	GO:0030900	forebrain development	17/561	40/2047	0.027089	0.14008	0.113218	RELN/C1H21ORF91/OLIG2/TSKU/WNT7B/FYN/SIX3/CDH2/PTK2/NPY/RARB/LHX1/ISL1/NTRK2/EPHA5/FGF2/MSX1	17
CNV	GO:0061061	muscle structure development	32/561	86/2047	0.0274804	0.141497	0.114363	CSRP2/MYF5/LARGE1/IGF1/MYH15/WNT11/TGFB2/PROX1/ACTA1/FOXP3/TBX3/TBX5/WNT3A/SOSTDC1/HDAC9/CDH2/RARB/TBX20/RBM24/GATA6/MSTN/HDAC4/ISL1/MSX1/PITX2/GPC1/ARNTL/ACTN1/FGF3/MYBPC3/GREM1/CFL2	32
CNV	GO:0022604	regulation of cell morphogenesis	21/561	52/2047	0.0275789	0.141497	0.114363	NGF/SEMA3D/SEMA3A/MYH9/FZD4/SEMA3E/SEMA3C/BRAF/CAPZB/CDC42/FYN/EPHA7/CDH2/ARC/NTRK3/RAB11A/NTRK2/SEMA4D/ANXA1/EPHA4/CTTN	21
CNV	GO:0044089	positive regulation of cellular component biogenesis	19/561	46/2047	0.0276052	0.141497	0.114363	WNT11/BRAF/WASHC1/CDC42/RACK1/FLRT3/NRP1/PTK2/TGFBR2/TENM2/NTRK3/MSTN/UTP15/SEMA4D/SUB1/TENM1/EPHB1/PTPRJ/CTTN	19
CNV	GO:0030178	negative regulation of Wnt signaling pathway	11/561	23/2047	0.0284718	0.14467	0.116928	TSKU/WNT11/RACK1/SIX3/SOSTDC1/CDH2/SMAD6/FRZB/ISL1/SFRP2/GREM1	11
CNV	GO:0051402	neuron apoptotic process	11/561	23/2047	0.0284718	0.14467	0.116928	NGF/IGF1/GABRB3/BRAF/NTRK1/TGFB2/EPHA7/EN2/ISL1/NTRK2/BDNF	11
CNV	GO:0061035	regulation of cartilage development	11/561	23/2047	0.0284718	0.14467	0.116928	CYR61/PTHLH/WNT9A/SCIN/RARB/SMAD6/GDF2/MMP2/MAF/BMPR1B/GREM1	11
CNV	GO:0043549	regulation of kinase activity	30/561	80/2047	0.0289087	0.146465	0.118379	CYR61/RELN/CAV1/KITLG/WDR91/IGF1/FZD4/WNT11/DNAJC3/SPRY2/CDC42/RACK1/PIK3R5/TGFB2/PTK2/ADCYAP1/CCNB2/NTRK3/MSTN/HSPB1/JAK2/PDCD4/TENM1/EPGN/SPRY1/FGF2/FGFR3/EPHA4/PTPRJ/GREM1	30
CNV	GO:0010977	negative regulation of neuron projection development	8/561	15/2047	0.0293856	0.14676	0.118617	SEMA3D/SEMA3A/SEMA3E/SEMA3C/EPHA7/STMN2/SEMA4D/EPHA4	8
CNV	GO:0014031	mesenchymal cell development	8/561	15/2047	0.0293856	0.14676	0.118617	SEMA3D/SEMA3A/KITLG/SEMA3E/SEMA3C/ISL1/SEMA4D/CTNNA2	8
CNV	GO:0032330	regulation of chondrocyte differentiation	8/561	15/2047	0.0293856	0.14676	0.118617	PTHLH/WNT9A/SCIN/RARB/SMAD6/MAF/BMPR1B/GREM1	8
CNV	GO:0043588	skin development	8/561	15/2047	0.0293856	0.14676	0.118617	PTN/SOX21/WNT11/NME2/TGFB2/COL1A2/ITGA6/ANXA1	8
CNV	GO:0072175	epithelial tube formation	8/561	15/2047	0.0293856	0.14676	0.118617	HS2ST1/GATA3/PROX1/CDH7/CDH2/LHX1/BMP4/GREM1	8
CNV	GO:0051246	regulation of protein metabolic process	86/561	265/2047	0.0299826	0.149317	0.120683	CYR61/GATA3/CELF2/RELN/CAV1/PPP1R12A/KITLG/TIMP3/CRY1/IGF1/MTPN/METTL16/CRYAA/ANOS1/UBAC2/ITM2B/FLT1/FZD4/WNT11/BRAF/WNT7B/DNAJC3/SPRY2/CDC42/RACK1/NTRK1/PIK3R5/BMP2/TGFB2/CRIM1/QKI/EPHA7/HSF2/PPP4R2/PIWIL1/JMJD4/CTDSPL/EN2/DNAJB6/JARID2/PHACTR1/CDH2/PTK2/INHBA/RBM24/ADCYAP1/ZNF706/CCNB2/ARPP19/IREB2/NTRK3/MSTN/INHBB/ACVR2A/HDAC4/YWHAB/AGO3/HSPB1/ISL1/ITGA1/JAK2/NTRK2/EFNA5/TXN/NCBP1/IFNW1/GHR/PD…	86
CNV	GO:0006493	protein O-linked glycosylation	6/561	2047-10-01	0.0305277	0.150114	0.121328	GXYLT1/LARGE1/EOGT/POMGNT2/C1GALT1/LARGE2	6
CNV	GO:0021515	cell differentiation in spinal cord	6/561	2047-10-01	0.0305277	0.150114	0.121328	OLIG2/TBX20/ALDH1A2/SMAD6/LHX1/ISL1	6
CNV	GO:0030166	proteoglycan biosynthetic process	6/561	2047-10-01	0.0305277	0.150114	0.121328	HS2ST1/IGF1/HS6ST2/BMPR1B/UGDH/HS6ST1	6
CNV	GO:1903391	regulation of adherens junction organization	6/561	2047-10-01	0.0305277	0.150114	0.121328	EPHA3/PTK2/EFNA5/MMP2/PTPRJ/GREM1	6
CNV	GO:1901214	regulation of neuron death	12/561	26/2047	0.0305708	0.150114	0.121328	NGF/IGF1/GABRB3/BRAF/RACK1/NTRK1/TGFB2/EPHA7/EN2/ISL1/NTRK2/BDNF	12
CNV	GO:0032268	regulation of cellular protein metabolic process	82/561	252/2047	0.0316963	0.155206	0.125443	CYR61/CELF2/RELN/CAV1/PPP1R12A/KITLG/TIMP3/CRY1/IGF1/METTL16/CRYAA/ANOS1/UBAC2/FLT1/FZD4/WNT11/BRAF/WNT7B/DNAJC3/SPRY2/CDC42/RACK1/NTRK1/PIK3R5/BMP2/TGFB2/CRIM1/QKI/EPHA7/HSF2/PPP4R2/PIWIL1/JMJD4/CTDSPL/EN2/DNAJB6/JARID2/PHACTR1/CDH2/PTK2/INHBA/RBM24/ADCYAP1/ZNF706/CCNB2/ARPP19/IREB2/NTRK3/MSTN/INHBB/ACVR2A/HDAC4/YWHAB/AGO3/HSPB1/ISL1/ITGA1/JAK2/NTRK2/EFNA5/TXN/NCBP1/IFNW1/GHR/PDCD4/GDF2/MMP2/N4B…	82
CNV	GO:0070371	ERK1 and ERK2 cascade	13/561	29/2047	0.0321484	0.156545	0.126525	CYR61/TIMP3/IGF1/FLT1/BRAF/SPRY2/NTRK1/EPHA7/ADCYAP1/SPRY1/FGF2/FGFR3/EPHB1	13
CNV	GO:0071772	response to BMP	13/561	29/2047	0.0321484	0.156545	0.126525	CYR61/BMP2/WNT3A/SOSTDC1/SHH/GATA6/NEO1/ACVR2A/GDF2/BMPR1B/MSX1/BMP4/GREM1	13
CNV	GO:0007268	chemical synaptic transmission	23/561	59/2047	0.0334106	0.161347	0.130407	NGF/GNAI1/SYT1/CHRM2/GABRB3/BRAF/CHRM1/CACNA1D/CDH2/CA2/DTNBP1/CALB1/ARC/GABRA6/GABRG2/CHRNA3/SLC24A2/NTRK2/CHRNA6/GABRQ/EPHA4/BDNF/RAPSN	23
CNV	GO:0098916	anterograde trans-synaptic signaling	23/561	59/2047	0.0334106	0.161347	0.130407	NGF/GNAI1/SYT1/CHRM2/GABRB3/BRAF/CHRM1/CACNA1D/CDH2/CA2/DTNBP1/CALB1/ARC/GABRA6/GABRG2/CHRNA3/SLC24A2/NTRK2/CHRNA6/GABRQ/EPHA4/BDNF/RAPSN	23
CNV	GO:0099537	trans-synaptic signaling	23/561	59/2047	0.0334106	0.161347	0.130407	NGF/GNAI1/SYT1/CHRM2/GABRB3/BRAF/CHRM1/CACNA1D/CDH2/CA2/DTNBP1/CALB1/ARC/GABRA6/GABRG2/CHRNA3/SLC24A2/NTRK2/CHRNA6/GABRQ/EPHA4/BDNF/RAPSN	23
CNV	GO:0030323	respiratory tube development	9/561	18/2047	0.0339737	0.161837	0.130803	WNT11/TGFB2/FOXP3/TBX5/THRB/TGFBR2/GATA6/FGF2/HS6ST1	9
CNV	GO:0030324	lung development	9/561	18/2047	0.0339737	0.161837	0.130803	WNT11/TGFB2/FOXP3/TBX5/THRB/TGFBR2/GATA6/FGF2/HS6ST1	9
CNV	GO:0046661	male sex differentiation	9/561	18/2047	0.0339737	0.161837	0.130803	GATA3/KITLG/TGFB2/TBX3/INHBA/GATA6/ACVR2A/COL9A3/BRIP1	9
CNV	GO:0055007	cardiac muscle cell differentiation	9/561	18/2047	0.0339737	0.161837	0.130803	IGF1/MYH15/PROX1/FOXP3/TBX5/RARB/GATA6/MYBPC3/GREM1	9
CNV	GO:1901879	regulation of protein depolymerization	9/561	18/2047	0.0339737	0.161837	0.130803	MTPN/SPTAN1/CAPZB/DSTN/SPAST/STMN2/SCIN/HSPB1/CFL2	9
CNV	GO:0007015	actin filament organization	21/561	53/2047	0.0343123	0.163007	0.131748	MTPN/CRYAA/WNT11/BRAF/WASHC1/SPTAN1/CAPZB/CDC42/ACTA1/DSTN/PHACTR1/PTK2/SCIN/TGFBR2/HSPB1/TPM2/TENM1/CTTN/ACTN1/MYBPC3/CFL2	21
CNV	GO:0060173	limb development	16/561	38/2047	0.0346003	0.16393	0.132495	PTN/TBX3/TBX5/WNT3A/SP8/CDH7/CDH2/SHH/RARB/GLI3/ITGA6/HS6ST2/MSX1/PITX2/HS6ST1/GREM1	16
CNV	GO:0033674	positive regulation of kinase activity	19/561	47/2047	0.0348572	0.164003	0.132554	CYR61/RELN/KITLG/IGF1/FZD4/WNT11/CDC42/PIK3R5/TGFB2/PTK2/ADCYAP1/NTRK3/JAK2/TENM1/EPGN/FGF2/FGFR3/EPHA4/GREM1	19
CNV	GO:0006470	protein dephosphorylation	17/561	41/2047	0.0348696	0.164003	0.132554	PPP1R12A/MTMR2/SSU72/EYA4/PTPRG/PPP4R2/CTDSPL/PHACTR1/EYA1/RPRD1A/ARPP19/YWHAB/PTPN1/EYA3/ITGA1/DUPD1/PTPRJ	17
CNV	GO:0009891	positive regulation of biosynthetic process	82/561	253/2047	0.0348962	0.164003	0.132554	NR5A2/CYR61/FOXD3/JUN/GATA3/MYF5/LUM/HIST1H111L/TEF/IGF1/MTPN/ARNTL2/TEAD4/ING4/SOX21/TDRD3/YAP1/FZD4/WNT11/DYRK2/DNAJC3/LMX1B/NME2/REL/TGFB2/PROX1/HDAC2/HMGN3/MYO6/SOX11/MYCN/GATA4/SIX3/HSF2/BARX1/FOXP3/SMARCB1/TBX5/JMJD4/EN2/PRL/IKZF1/MYC/THRB/RARB/TBX20/INHBA/ADCYAP1/GATA6/TAF2/HOXB3/TCF12/ARPP19/MSTN/ITGA6/ACVR2A/HDAC4/GLI2/EAF2/GATA5/CITED4/HSPB1/LHX1/ISL1/UTP15/SUB1/ANXA1/GDF2/MAF/CDH13/FGF…	82
CNV	GO:0043244	regulation of protein complex disassembly	10/561	21/2047	0.0374145	0.175368	0.141739	MTPN/SPTAN1/CAPZB/DSTN/SPAST/JMJD4/STMN2/SCIN/HSPB1/CFL2	10
CNV	GO:0001952	regulation of cell-matrix adhesion	7/561	13/2047	0.0389493	0.181591	0.146769	EPHA3/PTK2/EFNA5/MMP2/CDH13/PTPRJ/GREM1	7
CNV	GO:0060395	SMAD protein signal transduction	7/561	13/2047	0.0389493	0.181591	0.146769	BMP2/TGFB2/INHBA/MSTN/INHBB/GDF2/BMP4	7
CNV	GO:0001837	epithelial to mesenchymal transition	11/561	24/2047	0.0399411	0.185229	0.14971	EPHA3/WNT11/BMP2/TGFB2/HAS2/TGFBR2/CCNB2/CDH5/FGF2/MSX1/GREM1	11
CNV	GO:0042063	gliogenesis	11/561	24/2047	0.0399411	0.185229	0.14971	RELN/OLIG2/TGFB2/DAAM2/CDH2/PTK2/SHH/NTRK3/ANXA1/FGF2/EPHA4	11
CNV	GO:0099536	synaptic signaling	23/561	60/2047	0.040667	0.188099	0.152028	NGF/GNAI1/SYT1/CHRM2/GABRB3/BRAF/CHRM1/CACNA1D/CDH2/CA2/DTNBP1/CALB1/ARC/GABRA6/GABRG2/CHRNA3/SLC24A2/NTRK2/CHRNA6/GABRQ/EPHA4/BDNF/RAPSN	23
CNV	GO:0007519	skeletal muscle tissue development	12/561	27/2047	0.041744	0.191063	0.154425	MYF5/TGFB2/ACTA1/FOXP3/HDAC9/RBM24/MSTN/HDAC4/GPC1/ARNTL/ACTN1/CFL2	12
CNV	GO:0070372	regulation of ERK1 and ERK2 cascade	12/561	27/2047	0.041744	0.191063	0.154425	CYR61/TIMP3/FLT1/BRAF/SPRY2/NTRK1/EPHA7/ADCYAP1/SPRY1/FGF2/FGFR3/EPHB1	12
CNV	GO:0071559	response to transforming growth factor beta	12/561	27/2047	0.041744	0.191063	0.154425	STRAP/ZYX/TGFB2/COL1A2/TGFBR2/SMAD3/SMAD6/MSTN/ACVR2A/NREP/CDH5/BMPR1B	12
CNV	GO:0071560	cellular response to transforming growth factor beta stimulus	12/561	27/2047	0.041744	0.191063	0.154425	STRAP/ZYX/TGFB2/COL1A2/TGFBR2/SMAD3/SMAD6/MSTN/ACVR2A/NREP/CDH5/BMPR1B	12
CNV	GO:0060828	regulation of canonical Wnt signaling pathway	14/561	33/2047	0.043748	0.198536	0.160465	WNT11/SOX11/DAAM2/WNT3A/SOSTDC1/CDH2/SMAD6/FRZB/ISL1/SFRP2/FGF2/NFKB1/ARNTL/GREM1	14
CNV	GO:0043410	positive regulation of MAPK cascade	18/561	45/2047	0.043872	0.198536	0.160465	KITLG/IGF1/FLT1/FZD4/BRAF/WNT7B/NTRK1/PIK3R5/TGFB2/CDH2/ADCYAP1/NTRK3/NTRK2/TENM1/EPGN/FGF2/FGFR3/EPHA4	18
CNV	GO:0045860	positive regulation of protein kinase activity	18/561	45/2047	0.043872	0.198536	0.160465	CYR61/RELN/KITLG/IGF1/FZD4/WNT11/CDC42/PIK3R5/TGFB2/PTK2/ADCYAP1/NTRK3/JAK2/TENM1/EPGN/FGF2/EPHA4/GREM1	18
CNV	GO:0006644	phospholipid metabolic process	15/561	36/2047	0.0441594	0.198536	0.160465	PLA2G4A/WDR91/MTMR2/CDC42/PIK3R5/LCLAT1/MBOAT2/MPPE1/GATA6/HMGCS1/PIP5K1B/FGFR3/GPAT3/PI4K2B/CHRM4	15
CNV	GO:0043065	positive regulation of apoptotic process	15/561	36/2047	0.0441594	0.198536	0.160465	CYR61/BTG1/TIMP3/ING4/WNT11/RACK1/TGFB2/EPHA7/RARB/INHBA/TOP2A/NTRK3/ITGA6/ANXA1/MSX1	15
CNV	GO:0030111	regulation of Wnt signaling pathway	17/561	42/2047	0.0441695	0.198536	0.160465	TSKU/WNT11/RACK1/SOX11/SIX3/DAAM2/WNT3A/SOSTDC1/CDH2/SMAD6/FRZB/ISL1/SFRP2/FGF2/NFKB1/ARNTL/GREM1	17
CNV	GO:0043009	chordate embryonic development	17/561	42/2047	0.0441695	0.198536	0.160465	FOXD3/GATA3/IGF1/PTN/WNT11/TGFB2/PROX1/WNT9A/CDH7/CDH2/SHH/HOXB3/ACVR2A/LHX1/ISL1/EPHA4/BMP4	17
CNV	GO:0007611	learning or memory	8/561	16/2047	0.0450196	0.198789	0.160669	NGF/PTN/BRAF/BRINP1/CALB1/ARC/NTRK2/BDNF	8
CNV	GO:0030516	regulation of axon extension	8/561	16/2047	0.0450196	0.198789	0.160669	SEMA3D/SEMA3A/SEMA3E/SEMA3C/NTRK3/RAB11A/SEMA4D/CTTN	8
CNV	GO:0035148	tube formation	8/561	16/2047	0.0450196	0.198789	0.160669	HS2ST1/GATA3/PROX1/CDH7/CDH2/LHX1/BMP4/GREM1	8
CNV	GO:0035335	peptidyl-tyrosine dephosphorylation	8/561	16/2047	0.0450196	0.198789	0.160669	MTMR2/EYA4/PTPRG/EYA1/PTPN1/EYA3/DUPD1/PTPRJ	8
CNV	GO:0046425	regulation of JAK-STAT cascade	8/561	16/2047	0.0450196	0.198789	0.160669	IGF1/PRL/ISL1/JAK2/IFNW1/GHR/FGFR3/CNOT7	8
CNV	GO:0090288	negative regulation of cellular response to growth factor stimulus	8/561	16/2047	0.0450196	0.198789	0.160669	GATA3/STRAP/SPRY2/SOSTDC1/SHH/SPRY1/GPC1/GREM1	8
CNV	GO:1904892	regulation of STAT cascade	8/561	16/2047	0.0450196	0.198789	0.160669	IGF1/PRL/ISL1/JAK2/IFNW1/GHR/FGFR3/CNOT7	8
CNV	GO:0031328	positive regulation of cellular biosynthetic process	80/561	249/2047	0.0453254	0.199406	0.161168	NR5A2/CYR61/FOXD3/JUN/GATA3/MYF5/LUM/HIST1H111L/TEF/IGF1/ARNTL2/TEAD4/ING4/SOX21/TDRD3/YAP1/FZD4/WNT11/DYRK2/DNAJC3/LMX1B/NME2/REL/PROX1/HDAC2/HMGN3/MYO6/SOX11/MYCN/GATA4/SIX3/HSF2/BARX1/FOXP3/SMARCB1/TBX5/JMJD4/EN2/PRL/IKZF1/MYC/THRB/RARB/TBX20/INHBA/ADCYAP1/GATA6/TAF2/HOXB3/TCF12/ARPP19/MSTN/ITGA6/ACVR2A/HDAC4/GLI2/EAF2/GATA5/CITED4/HSPB1/LHX1/ISL1/UTP15/SUB1/ANXA1/GDF2/MAF/CDH13/FGF2/NFKB1/LDB…	80
CNV	GO:0043086	negative regulation of catalytic activity	26/561	70/2047	0.0453868	0.199406	0.161168	POT1/CAV1/PPP1R12A/TIMP3/CALD1/APOV1/CRYAA/ANOS1/DNAJC3/SPRY2/RACK1/TGFB2/CRIM1/DNAJB6/PHACTR1/ARPP19/SMAD6/MSTN/HSPB1/SEMA4D/ANXA1/PDCD4/SPRY1/NFKB1/PTPRJ/CHRM4	26
CNV	GO:1905114	cell surface receptor signaling pathway involved in cell-cell signaling	31/561	86/2047	0.0460471	0.201801	0.163104	GATA3/GABRB3/FZD4/TSKU/WNT11/WNT7B/RACK1/SOX11/SIX3/DAAM2/FZD3/WNT3A/WNT9A/SOSTDC1/CDH2/FZD1/INVS/FZD6/CHRNA3/MESD/SMAD6/FRZB/ISL1/CHRNA6/BRD7/WWOX/SFRP2/FGF2/NFKB1/ARNTL/GREM1	31
CNV	GO:0008284	positive regulation of cell proliferation	34/561	96/2047	0.0484164	0.211656	0.171068	CYR61/KITLG/IGF1/PTN/FLT1/NME2/TGFB2/FOXP3/TBX3/TBX5/WNT3A/PRL/MYC/PTK2/TBX20/GATA6/NTRK3/HDAC4/LHX1/ISL1/NTRK2/ANXA1/FGFR2/GDF2/MMP2/CDH13/EPGN/FGF2/FGFR3/PITX2/CNOT7/GPC1/FGF3/GREM1	34
CNV	GO:0001823	mesonephros development	9/561	19/2047	0.0493153	0.212407	0.171676	HS2ST1/GATA3/WNT11/LMX1B/RARB/CALB1/LHX1/BMP4/GREM1	9
CNV	GO:0033673	negative regulation of kinase activity	9/561	19/2047	0.0493153	0.212407	0.171676	CAV1/DNAJC3/SPRY2/RACK1/MSTN/HSPB1/PDCD4/SPRY1/PTPRJ	9
CNV	GO:0035270	endocrine system development	9/561	19/2047	0.0493153	0.212407	0.171676	WNT11/BRAF/SIX3/THRB/GATA6/ISL1/ANXA1/FGF2/ARNTL	9
CNV	GO:0051153	regulation of striated muscle cell differentiation	9/561	19/2047	0.0493153	0.212407	0.171676	MYF5/IGF1/FOXP3/WNT3A/HDAC9/RBM24/HDAC4/MSX1/GREM1	9
CNV	GO:0072163	mesonephric epithelium development	9/561	19/2047	0.0493153	0.212407	0.171676	HS2ST1/GATA3/WNT11/LMX1B/RARB/CALB1/LHX1/BMP4/GREM1	9
CNV	GO:0072164	mesonephric tubule development	9/561	19/2047	0.0493153	0.212407	0.171676	HS2ST1/GATA3/WNT11/LMX1B/RARB/CALB1/LHX1/BMP4/GREM1	9
CNV	GO:0014904	myotube cell development	6/561	2047-11-01	0.0519116	0.215658	0.174303	MYF5/IGF1/ACTA1/HDAC9/HDAC4/ACTN1	6
CNV	GO:0021915	neural tube development	6/561	2047-11-01	0.0519116	0.215658	0.174303	PTN/TGFB2/PROX1/CDH7/CDH2/SHH	6
CNV	GO:0040019	positive regulation of embryonic development	6/561	2047-11-01	0.0519116	0.215658	0.174303	GATA3/IGF1/RACK1/WNT9A/LHX1/PITX2	6
CNV	GO:0046847	filopodium assembly	6/561	2047-11-01	0.0519116	0.215658	0.174303	CAPZB/CDC42/NRP1/TENM2/ITGA6/TENM1	6
CNV	GO:0060675	ureteric bud morphogenesis	6/561	2047-11-01	0.0519116	0.215658	0.174303	HS2ST1/GATA3/WNT11/LHX1/BMP4/GREM1	6
CNV	GO:0061333	renal tubule morphogenesis	6/561	2047-11-01	0.0519116	0.215658	0.174303	HS2ST1/GATA3/WNT11/LHX1/BMP4/GREM1	6
CNV	GO:0072028	nephron morphogenesis	6/561	2047-11-01	0.0519116	0.215658	0.174303	HS2ST1/GATA3/WNT11/LHX1/BMP4/GREM1	6
CNV	GO:0072078	nephron tubule morphogenesis	6/561	2047-11-01	0.0519116	0.215658	0.174303	HS2ST1/GATA3/WNT11/LHX1/BMP4/GREM1	6
CNV	GO:0072088	nephron epithelium morphogenesis	6/561	2047-11-01	0.0519116	0.215658	0.174303	HS2ST1/GATA3/WNT11/LHX1/BMP4/GREM1	6
CNV	GO:0072171	mesonephric tubule morphogenesis	6/561	2047-11-01	0.0519116	0.215658	0.174303	HS2ST1/GATA3/WNT11/LHX1/BMP4/GREM1	6
CNV	GO:0090263	positive regulation of canonical Wnt signaling pathway	6/561	2047-11-01	0.0519116	0.215658	0.174303	SOX11/DAAM2/WNT3A/FGF2/NFKB1/ARNTL	6
CNV	GO:2000177	regulation of neural precursor cell proliferation	6/561	2047-11-01	0.0519116	0.215658	0.174303	SIX3/CDH2/SHH/SMAD6/LHX1/FGF2	6
CNV	GO:0035303	regulation of dephosphorylation	10/561	22/2047	0.0522846	0.215658	0.174303	PPP1R12A/MTMR2/TGFB2/PPP4R2/PHACTR1/ARPP19/SMAD6/YWHAB/ITGA1/SEMA4D	10
CNV	GO:0045765	regulation of angiogenesis	10/561	22/2047	0.0522846	0.215658	0.174303	BTG1/FLT1/THBS2/GATA6/ISL1/ANXA1/GDF2/CDH5/FGF2/GREM1	10
CNV	GO:0050731	positive regulation of peptidyl-tyrosine phosphorylation	10/561	22/2047	0.0522846	0.215658	0.174303	KITLG/IGF1/PTK2/ISL1/EFNA5/GHR/EPGN/FGFR3/EPHA4/GREM1	10
CNV	GO:0051302	regulation of cell division	10/561	22/2047	0.0522846	0.215658	0.174303	PTN/CDC42/RACK1/TGFB2/SPAST/RAB11A/KLHL9/FGF2/FGF4/FGF3	10
CNV	GO:0051348	negative regulation of transferase activity	10/561	22/2047	0.0522846	0.215658	0.174303	POT1/CAV1/DNAJC3/SPRY2/RACK1/MSTN/HSPB1/PDCD4/SPRY1/PTPRJ	10
CNV	GO:0060541	respiratory system development	10/561	22/2047	0.0522846	0.215658	0.174303	WNT11/TGFB2/PROX1/FOXP3/TBX5/THRB/TGFBR2/GATA6/FGF2/HS6ST1	10
CNV	GO:0051146	striated muscle cell differentiation	20/561	52/2047	0.0524092	0.215665	0.174309	CSRP2/MYF5/IGF1/MYH15/PROX1/ACTA1/FOXP3/TBX5/WNT3A/HDAC9/CDH2/RARB/RBM24/GATA6/HDAC4/MSX1/ACTN1/MYBPC3/GREM1/CFL2	20
CNV	GO:0009968	negative regulation of signal transduction	35/561	100/2047	0.0538344	0.218438	0.17655	GATA3/TIMP3/IGF1/STRAP/SIK1/TSKU/WNT11/SPRY2/RACK1/EYA4/SIX3/RGS17/SOSTDC1/CDH2/EYA1/SHH/TBX20/SMAD6/MSTN/ITGA6/FRZB/YWHAB/EYA3/HSPB1/ISL1/ITGA1/PDCD4/USP10/SFRP2/SPRY1/CNOT7/GPC1/ARNTL/PTPRJ/GREM1	35
CNV	GO:0010631	epithelial cell migration	11/561	25/2047	0.0542572	0.218438	0.17655	GATA3/MYH9/PTN/TGFB2/NRP1/RAB11A/ANXA1/GDF2/CDH13/FGF2/GREM1	11
CNV	GO:0032102	negative regulation of response to external stimulus	11/561	25/2047	0.0542572	0.218438	0.17655	GATA3/SEMA3D/SEMA3A/IGF1/SEMA3E/SEMA3C/ISL1/SEMA4D/CDH5/NFKB1/EPHA4	11
CNV	GO:0040013	negative regulation of locomotion	11/561	25/2047	0.0542572	0.218438	0.17655	GATA3/SEMA3D/SEMA3A/WNT11/SEMA3E/SEMA3C/BRAF/TBX5/CDH2/SEMA4D/GDF2	11
CNV	GO:0045665	negative regulation of neuron differentiation	11/561	25/2047	0.0542572	0.218438	0.17655	SEMA3D/SEMA3A/OLIG2/SEMA3E/SEMA3C/EPHA7/SIX3/STMN2/ISL1/SEMA4D/EPHA4	11
CNV	GO:0048593	camera-type eye morphogenesis	11/561	25/2047	0.0542572	0.218438	0.17655	SDK1/CRYAA/TSKU/PROX1/SIX3/WNT9A/SHH/CALB1/LHX1/TDRD7/FGF2	11
CNV	GO:0051271	negative regulation of cellular component movement	11/561	25/2047	0.0542572	0.218438	0.17655	GATA3/SEMA3D/SEMA3A/WNT11/SEMA3E/SEMA3C/BRAF/TBX5/CDH2/SEMA4D/GDF2	11
CNV	GO:2000027	regulation of animal organ morphogenesis	11/561	25/2047	0.0542572	0.218438	0.17655	GATA3/WNT11/PTHLH/TBX5/LHX1/ISL1/MMP2/SPRY1/FGF2/MSX1/GREM1	11
CNV	GO:1901700	response to oxygen-containing compound	42/561	123/2047	0.0542589	0.218438	0.17655	VTG1/AKR1A1/JUN/GNAI1/IGF1/CHRM2/CRYAA/SIK1/WNT7B/SOD1/BRINP1/RACK1/TGFB2/CHRM1/HMGN3/GATA4/LHCGR/CAPN2/TBX5/COL1A2/CA2/SHH/RARB/TGFBR2/OVALX/MYO5A/ISL2/MSTN/INHBB/LHX1/JAK2/TXN/GHR/GLDC/ANXA1/LPL/MMP2/NFKB1/PITX2/EPHA4/CHRM4/HSPA2	42
CNV	GO:0009100	glycoprotein metabolic process	18/561	46/2047	0.0543292	0.218438	0.17655	HS2ST1/GXYLT1/LARGE1/IGF1/ST6GAL2/ITM2B/MGAT4A/ST6GALNAC1/EOGT/POMGNT2/ST3GAL1/C1GALT1/RPN2/HS6ST2/BMPR1B/UGDH/HS6ST1/LARGE2	18
CNV	GO:0010976	positive regulation of neuron projection development	12/561	28/2047	0.0554744	0.222024	0.179448	NGF/LLPH/C1H21ORF91/FZD4/BRAF/NTRK1/STMN2/MAPK6/NTRK3/RAB11A/ITGA6/NTRK2	12
CNV	GO:0070997	neuron death	12/561	28/2047	0.0554744	0.222024	0.179448	NGF/IGF1/GABRB3/BRAF/RACK1/NTRK1/TGFB2/EPHA7/EN2/ISL1/NTRK2/BDNF	12
CNV	GO:0043087	regulation of GTPase activity	16/561	40/2047	0.0557418	0.222586	0.179903	RABGAP1L/EPHA3/WNT11/GARNL3/RACK1/NTRK1/RGS17/ADCYAP1/NTRK3/ITGA6/ARHGAP15/NTRK2/SEMA4D/EFNA5/EPHA5/EPHA4	16
CNV	GO:0110053	regulation of actin filament organization	13/561	31/2047	0.056114	0.223236	0.180428	MTPN/WNT11/BRAF/WASHC1/SPTAN1/CAPZB/DSTN/SCIN/TGFBR2/HSPB1/TENM1/CTTN/CFL2	13
CNV	GO:0043068	positive regulation of programmed cell death	15/561	37/2047	0.0561591	0.223236	0.180428	CYR61/BTG1/TIMP3/ING4/WNT11/RACK1/TGFB2/EPHA7/RARB/INHBA/TOP2A/NTRK3/ITGA6/ANXA1/MSX1	15
CNV	GO:0010769	regulation of cell morphogenesis involved in differentiation	14/561	34/2047	0.0563088	0.223324	0.180499	NGF/SEMA3D/SEMA3A/SEMA3E/SEMA3C/BRAF/EPHA7/CDH2/NTRK3/RAB11A/NTRK2/SEMA4D/EPHA4/CTTN	14
CNV	GO:0030510	regulation of BMP signaling pathway	7/561	14/2047	0.0599687	0.236236	0.190935	CYR61/SOSTDC1/SHH/NEO1/GDF2/MSX1/GREM1	7
CNV	GO:0045661	regulation of myoblast differentiation	7/561	14/2047	0.0599687	0.236236	0.190935	MYF5/TBX3/WNT3A/SOSTDC1/RBM24/MSTN/PITX2	7
CNV	GO:0048641	regulation of skeletal muscle tissue development	7/561	14/2047	0.0599687	0.236236	0.190935	MYF5/HDAC9/RBM24/MSTN/HDAC4/GPC1/ARNTL	7
CNV	GO:0045859	regulation of protein kinase activity	27/561	75/2047	0.0610709	0.240039	0.194008	CYR61/RELN/CAV1/KITLG/IGF1/FZD4/WNT11/DNAJC3/SPRY2/CDC42/RACK1/PIK3R5/TGFB2/PTK2/ADCYAP1/CCNB2/NTRK3/HSPB1/JAK2/PDCD4/TENM1/EPGN/SPRY1/FGF2/EPHA4/PTPRJ/GREM1	27
CNV	GO:0016311	dephosphorylation	21/561	56/2047	0.0617876	0.241772	0.195409	PPP1R12A/MTMR2/SSU72/TGFB2/EYA4/PTPRG/PPP4R2/CTDSPL/PHACTR1/EYA1/RPRD1A/ARPP19/SMAD6/YWHAB/PTPN1/EYA3/ITGA1/SEMA4D/NT5C2/DUPD1/PTPRJ	21
CNV	GO:0051216	cartilage development	21/561	56/2047	0.0617876	0.241772	0.195409	CYR61/PTN/PTHLH/OTOR/BMP2/TGFB2/WNT9A/CDH7/CDH2/SHH/SCIN/RARB/COL14A1/SMAD6/GDF2/MMP2/MAF/BMPR1B/MSX1/BMP4/GREM1	21
CNV	GO:0048568	embryonic organ development	25/561	69/2047	0.0651126	0.250824	0.202725	LHFPL5/GATA3/KITLG/IGF1/CRYAA/SOX21/WNT11/TBC1D23/TGFB2/PROX1/SIX3/WNT3A/EN2/SHH/RARB/TGFBR2/TBX20/GLI3/HOXB3/ALDH1A2/LHX1/MSX1/PITX2/ZIC1/BMP4	25
CNV	GO:0007605	sensory perception of sound	8/561	17/2047	0.0652456	0.250824	0.202725	LHFPL5/GABRB3/GJB6/FZD4/EYA4/MYO6/CACNA1D/EYA1	8
CNV	GO:0008584	male gonad development	8/561	17/2047	0.0652456	0.250824	0.202725	GATA3/KITLG/TGFB2/INHBA/GATA6/ACVR2A/COL9A3/BRIP1	8
CNV	GO:0014902	myotube differentiation	8/561	17/2047	0.0652456	0.250824	0.202725	MYF5/IGF1/ACTA1/WNT3A/HDAC9/RBM24/HDAC4/ACTN1	8
CNV	GO:0046546	development of primary male sexual characteristics	8/561	17/2047	0.0652456	0.250824	0.202725	GATA3/KITLG/TGFB2/INHBA/GATA6/ACVR2A/COL9A3/BRIP1	8
CNV	GO:0050920	regulation of chemotaxis	8/561	17/2047	0.0652456	0.250824	0.202725	SEMA3D/SEMA3A/SEMA3E/SEMA3C/NTRK3/MSTN/SEMA4D/CDH13	8
CNV	GO:0050954	sensory perception of mechanical stimulus	8/561	17/2047	0.0652456	0.250824	0.202725	LHFPL5/GABRB3/GJB6/FZD4/EYA4/MYO6/CACNA1D/EYA1	8
CNV	GO:0099003	vesicle-mediated transport in synapse	8/561	17/2047	0.0652456	0.250824	0.202725	SYT1/CHRM2/BRAF/CACNA1D/AMPH/DTNBP1/ARC/NSG1	8
CNV	GO:1901698	response to nitrogen compound	29/561	82/2047	0.066337	0.254205	0.205459	JUN/IGF1/CHRM2/SIK1/GABRB3/UBAC2/TGFB2/CHRM1/LHCGR/CAPN2/HSF2/COL1A2/CA2/GABRG2/MYO5A/MSTN/INHBB/JAK2/IFNW1/GHR/GLDC/ANXA1/LPL/MMP2/CDH13/NFKB1/EPHA4/CHRM4/HSPA2	29
CNV	GO:0022411	cellular component disassembly	18/561	47/2047	0.0664153	0.254205	0.205459	MTPN/SPTAN1/CAPZB/REL/DSTN/SPAST/SMARCB1/JMJD4/STMN2/SCIN/TGFBR2/TOP2A/HSPB1/LIX1/SPATA18/EPHA4/CFL2/DICER1	18
CNV	GO:0021537	telencephalon development	9/561	20/2047	0.0686016	0.261662	0.211485	RELN/TSKU/SIX3/CDH2/PTK2/NPY/RARB/NTRK2/EPHA5	9
CNV	GO:0007186	G protein-coupled receptor signaling pathway	28/561	79/2047	0.0686619	0.261662	0.211485	ADCY9/GNAI1/CHRM2/GABRB3/MTNR1B/FZD4/P2RY6/PTHLH/PIK3R5/CHRM1/LHCGR/FZD3/CACNA1D/CA2/FZD1/NPY/DTNBP1/ADCYAP1/FZD6/GABRA6/GABRG2/YWHAB/OPNP/ANXA1/PSAP/TENM1/NSG1/CHRM4	28
CNV	GO:1902903	regulation of supramolecular fiber organization	16/561	41/2047	0.0691	0.26276	0.212373	MTPN/WNT11/BRAF/WASHC1/SPTAN1/CAPZB/DSTN/SPAST/STMN2/SCIN/TGFBR2/MAPRE1/HSPB1/TENM1/CTTN/CFL2	16
CNV	GO:0097191	extrinsic apoptotic signaling pathway	10/561	23/2047	0.070602	0.267724	0.216385	KITLG/TIMP3/IGF1/TGFB2/EYA4/EYA1/INHBA/ITGA6/EYA3/FGFR3	10
CNV	GO:0048608	reproductive structure development	14/561	35/2047	0.0711191	0.267724	0.216385	GATA3/KITLG/FZD4/TGFB2/TBX3/INHBA/GATA6/ACVR2A/EAF2/COL9A3/BRIP1/ANXA1/PSAP/BMP4	14
CNV	GO:0061458	reproductive system development	14/561	35/2047	0.0711191	0.267724	0.216385	GATA3/KITLG/FZD4/TGFB2/TBX3/INHBA/GATA6/ACVR2A/EAF2/COL9A3/BRIP1/ANXA1/PSAP/BMP4	14
CNV	GO:0051338	regulation of transferase activity	31/561	89/2047	0.071143	0.267724	0.216385	CYR61/RELN/POT1/CAV1/KITLG/WDR91/IGF1/FZD4/WNT11/DNAJC3/SPRY2/CDC42/RACK1/PIK3R5/TGFB2/PTK2/ADCYAP1/CCNB2/NTRK3/MSTN/HSPB1/JAK2/PDCD4/TENM1/EPGN/SPRY1/FGF2/FGFR3/EPHA4/PTPRJ/GREM1	31
CNV	GO:0035690	cellular response to drug	11/561	26/2047	0.0716272	0.267724	0.216385	GNAI1/CHRM2/BRAF/RACK1/CHRM1/CA2/MSTN/TXN/ANXA1/NFKB1/CHRM4	11
CNV	GO:0046777	protein autophosphorylation	11/561	26/2047	0.0716272	0.267724	0.216385	NTRK1/FYN/EPHA7/YES1/PTK2/JAK2/NTRK2/FGFR3/EPHB1/EPHA4/GREM1	11
CNV	GO:0051495	positive regulation of cytoskeleton organization	11/561	26/2047	0.0716272	0.267724	0.216385	WNT11/BRAF/WASHC1/DSTN/SPAST/STMN2/TGFBR2/NTRK3/TENM1/CTTN/CFL2	11
CNV	GO:0090132	epithelium migration	11/561	26/2047	0.0716272	0.267724	0.216385	GATA3/MYH9/PTN/TGFB2/NRP1/RAB11A/ANXA1/GDF2/CDH13/FGF2/GREM1	11
CNV	GO:0043583	ear development	12/561	29/2047	0.0719398	0.26832	0.216867	LHFPL5/GATA3/IGF1/GABRB3/SOX21/PROX1/WNT3A/RARB/MAF/FGF2/MSX1/ZIC1	12
CNV	GO:0061448	connective tissue development	21/561	57/2047	0.0736444	0.274095	0.221534	CYR61/PTN/PTHLH/OTOR/BMP2/TGFB2/WNT9A/CDH7/CDH2/SHH/SCIN/RARB/COL14A1/SMAD6/GDF2/MMP2/MAF/BMPR1B/MSX1/BMP4/GREM1	21
CNV	GO:1902533	positive regulation of intracellular signal transduction	29/561	83/2047	0.0764415	0.283902	0.229461	GATA3/RELN/KITLG/IGF1/FLT1/FZD4/WNT11/BRAF/WNT7B/RACK1/NTRK1/PIK3R5/TGFB2/PRL/CDH2/ADCYAP1/NTRK3/ISL1/JAK2/NTRK2/GHR/CDH13/TENM1/EPGN/FGF2/MSX1/FGFR3/EPHA4/GREM1	29
CNV	GO:0009792	embryo development ending in birth or egg hatching	19/561	51/2047	0.0780289	0.289185	0.233731	FOXD3/GATA3/IGF1/PTN/MYH15/WNT11/TGFB2/PROX1/WNT9A/CDH7/CDH2/SHH/HOXB3/MSTN/ACVR2A/LHX1/ISL1/EPHA4/BMP4	19
CNV	GO:0032269	negative regulation of cellular protein metabolic process	32/561	93/2047	0.0783642	0.289815	0.23424	CELF2/CAV1/TIMP3/METTL16/CRYAA/ANOS1/UBAC2/DNAJC3/SPRY2/RACK1/CRIM1/HSF2/CTDSPL/DNAJB6/JARID2/PHACTR1/PTK2/RBM24/ARPP19/IREB2/NTRK3/YWHAB/AGO3/HSPB1/PDCD4/MMP2/N4BP1/SPRY1/CNOT7/EPHA4/PTPRJ/GREM1	32
CNV	GO:0007010	cytoskeleton organization	55/561	170/2047	0.0792442	0.290107	0.234475	HOOK1/PCLO/GNAI1/CSRP2/MYH9/MTPN/EPHA3/CRYAA/CHORDC1/WNT11/BRAF/WASHC1/TUBA8A/SPTAN1/CAPZB/CDC42/F-KER/ACTA1/CENPW/DSTN/CAPN2/DAAM2/SPAST/MAP7/FOXP3/SPECC1L/XIRP1/DNAJB6/PHACTR1/STMN2/PTK2/SCIN/TGFBR2/DTNBP1/MAPRE2/ARC/NTRK3/RAB11A/MAPRE1/PTPN1/EPB41/HSPB1/TPM2/KIF2A/EFNA5/ANXA1/TENM1/EPHA5/AFAP1/CTTN/NUSAP1/ACTN1/SETD3/MYBPC3/CFL2	55
CNV	GO:0006029	proteoglycan metabolic process	6/561	2047-12-01	0.0804289	0.290107	0.234475	HS2ST1/IGF1/HS6ST2/BMPR1B/UGDH/HS6ST1	6
CNV	GO:0007229	integrin-mediated signaling pathway	6/561	2047-12-01	0.0804289	0.290107	0.234475	ZYX/NME2/ITGB1/ITGA8/ITGA6/ITGA1	6
CNV	GO:0016331	morphogenesis of embryonic epithelium	6/561	2047-12-01	0.0804289	0.290107	0.234475	HS2ST1/GATA3/CDH7/CDH2/SHH/GREM1	6
CNV	GO:0031348	negative regulation of defense response	6/561	2047-12-01	0.0804289	0.290107	0.234475	GATA3/IGF1/ISL1/CDH5/NFKB1/CNOT7	6
CNV	GO:0035305	negative regulation of dephosphorylation	6/561	2047-12-01	0.0804289	0.290107	0.234475	TGFB2/PHACTR1/ARPP19/SMAD6/YWHAB/SEMA4D	6
CNV	GO:0046427	positive regulation of JAK-STAT cascade	6/561	2047-12-01	0.0804289	0.290107	0.234475	IGF1/PRL/ISL1/JAK2/GHR/FGFR3	6
CNV	GO:0046488	phosphatidylinositol metabolic process	6/561	2047-12-01	0.0804289	0.290107	0.234475	MTMR2/LCLAT1/MPPE1/PIP5K1B/PI4K2B/CHRM4	6
CNV	GO:0061053	somite development	6/561	2047-12-01	0.0804289	0.290107	0.234475	PTN/WNT11/TGFB2/PITX2/EPHA4/BMP4	6
CNV	GO:0097479	synaptic vesicle localization	6/561	2047-12-01	0.0804289	0.290107	0.234475	SYT1/CHRM2/BRAF/CACNA1D/CDH2/DTNBP1	6
CNV	GO:0099504	synaptic vesicle cycle	6/561	2047-12-01	0.0804289	0.290107	0.234475	SYT1/CHRM2/BRAF/CACNA1D/AMPH/CDH2	6
CNV	GO:1904894	positive regulation of STAT cascade	6/561	2047-12-01	0.0804289	0.290107	0.234475	IGF1/PRL/ISL1/JAK2/GHR/FGFR3	6
CNV	GO:0032870	cellular response to hormone stimulus	23/561	64/2047	0.0813736	0.292911	0.236742	NR5A2/JUN/CHRM2/SIK1/UFM1/CHRM1/LHCGR/NR2E1/CA2/THRB/RARB/GATA6/MYO5A/MSTN/INHBB/PRLR/JAK2/GHR/ANXA1/MMP2/NFKB1/ARNTL/CHRM4	23
CNV	GO:0010942	positive regulation of cell death	15/561	39/2047	0.0864308	0.308389	0.249252	CYR61/BTG1/TIMP3/ING4/WNT11/RACK1/TGFB2/EPHA7/RARB/INHBA/TOP2A/NTRK3/ITGA6/ANXA1/MSX1	15
CNV	GO:0043062	extracellular structure organization	15/561	39/2047	0.0864308	0.308389	0.249252	CYR61/LUM/COL8A1/TGFB2/COL9A1/DNAJB6/COL1A2/HAS2/COL3A1/COL9A3/LPL/COL17A1/MMP2/CDH11/GREM1	15
CNV	GO:0030042	actin filament depolymerization	7/561	15/2047	0.086729	0.308389	0.249252	MTPN/SPTAN1/CAPZB/DSTN/SCIN/HSPB1/CFL2	7
CNV	GO:0030834	regulation of actin filament depolymerization	7/561	15/2047	0.086729	0.308389	0.249252	MTPN/SPTAN1/CAPZB/DSTN/SCIN/HSPB1/CFL2	7
CNV	GO:0035567	non-canonical Wnt signaling pathway	7/561	15/2047	0.086729	0.308389	0.249252	FZD4/WNT11/DAAM2/FZD1/FZD6/FRZB/SFRP2	7
CNV	GO:0043491	protein kinase B signaling	7/561	15/2047	0.086729	0.308389	0.249252	GATA3/IGF1/RACK1/MSTN/NTRK2/FGF2/PTPRJ	7
CNV	GO:0009952	anterior/posterior pattern specification	14/561	36/2047	0.0882753	0.312619	0.252671	PTN/TGFB2/SIX3/TBX3/SHH/GLI3/ARC/HOXB5/HOXB3/ACVR2A/LHX1/MSX1/CDX4/EPHA4	14
CNV	GO:0030198	extracellular matrix organization	14/561	36/2047	0.0882753	0.312619	0.252671	CYR61/LUM/COL8A1/TGFB2/COL9A1/DNAJB6/COL1A2/HAS2/COL3A1/COL9A3/COL17A1/MMP2/CDH11/GREM1	14
CNV	GO:0048584	positive regulation of response to stimulus	59/561	185/2047	0.0901068	0.313951	0.253748	CYR61/GATA3/RELN/KITLG/TIMP3/IGF1/FLT1/FZD4/WNT11/BRAF/WNT7B/RACK1/NTRK1/PIK3R5/BMP2/TGFB2/BABAM2/EYA4/FYN/SOX11/DAAM2/WNT3A/PRL/COLEC12/CDH2/EYA1/SHH/INHBA/ADCYAP1/ARC/NEO1/NTRK3/MSTN/INHBB/ACVR2A/EYA3/ISL1/JAK2/NTRK2/IFNW1/GHR/ANXA1/LPL/BLNK/MBL2/GDF2/CDH13/TENM1/EPGN/FGF2/NFKB1/MSX1/FGFR3/TLR2A/EPHA4/ARNTL/PTPRJ/BMP4/GREM1	59
CNV	GO:0001657	ureteric bud development	8/561	18/2047	0.0902632	0.313951	0.253748	HS2ST1/GATA3/WNT11/RARB/CALB1/LHX1/BMP4/GREM1	8
CNV	GO:0006469	negative regulation of protein kinase activity	8/561	18/2047	0.0902632	0.313951	0.253748	CAV1/DNAJC3/SPRY2/RACK1/HSPB1/PDCD4/SPRY1/PTPRJ	8
CNV	GO:0010921	regulation of phosphatase activity	8/561	18/2047	0.0902632	0.313951	0.253748	PPP1R12A/TGFB2/PPP4R2/PHACTR1/ARPP19/SMAD6/ITGA1/SEMA4D	8
CNV	GO:0014065	phosphatidylinositol 3-kinase signaling	8/561	18/2047	0.0902632	0.313951	0.253748	GATA3/IGF1/FLT1/NTRK1/PIK3R5/TGFB2/NTRK3/NTRK2	8
CNV	GO:0048015	phosphatidylinositol-mediated signaling	8/561	18/2047	0.0902632	0.313951	0.253748	GATA3/IGF1/FLT1/NTRK1/PIK3R5/TGFB2/NTRK3/NTRK2	8
CNV	GO:0048017	inositol lipid-mediated signaling	8/561	18/2047	0.0902632	0.313951	0.253748	GATA3/IGF1/FLT1/NTRK1/PIK3R5/TGFB2/NTRK3/NTRK2	8
CNV	GO:0050679	positive regulation of epithelial cell proliferation	8/561	18/2047	0.0902632	0.313951	0.253748	IGF1/NME2/FOXP3/WNT3A/GDF2/CDH13/EPGN/FGF2	8
CNV	GO:0090090	negative regulation of canonical Wnt signaling pathway	8/561	18/2047	0.0902632	0.313951	0.253748	WNT11/SOSTDC1/CDH2/SMAD6/FRZB/ISL1/SFRP2/GREM1	8
CNV	GO:0048839	inner ear development	11/561	27/2047	0.0921719	0.317955	0.256984	LHFPL5/GATA3/IGF1/GABRB3/SOX21/PROX1/WNT3A/RARB/MAF/FGF2/ZIC1	11
CNV	GO:0008064	regulation of actin polymerization or depolymerization	10/561	24/2047	0.0925027	0.317955	0.256984	MTPN/WASHC1/SPTAN1/CAPZB/DSTN/SCIN/HSPB1/TENM1/CTTN/CFL2	10
CNV	GO:0008154	actin polymerization or depolymerization	10/561	24/2047	0.0925027	0.317955	0.256984	MTPN/WASHC1/SPTAN1/CAPZB/DSTN/SCIN/HSPB1/TENM1/CTTN/CFL2	10
CNV	GO:0030832	regulation of actin filament length	10/561	24/2047	0.0925027	0.317955	0.256984	MTPN/WASHC1/SPTAN1/CAPZB/DSTN/SCIN/HSPB1/TENM1/CTTN/CFL2	10
CNV	GO:1901342	regulation of vasculature development	10/561	24/2047	0.0925027	0.317955	0.256984	BTG1/FLT1/THBS2/GATA6/ISL1/ANXA1/GDF2/CDH5/FGF2/GREM1	10
CNV	GO:1902905	positive regulation of supramolecular fiber organization	10/561	24/2047	0.0925027	0.317955	0.256984	WNT11/BRAF/WASHC1/DSTN/SPAST/STMN2/TGFBR2/TENM1/CTTN/CFL2	10
CNV	GO:0050790	regulation of catalytic activity	67/561	213/2047	0.0947198	0.324939	0.262628	RABGAP1L/CYR61/RELN/POT1/CAV1/PPP1R12A/KITLG/WDR91/TIMP3/IGF1/CALD1/APOV1/ATP1B1/EPHA3/CRYAA/ANOS1/FZD4/WNT11/DNAJC3/SPRY2/GARNL3/CDC42/RACK1/NTRK1/PIK3R5/TGFB2/CRIM1/EPHA7/LHCGR/RGS17/CACNA1D/PPP4R2/DNAJB6/PHACTR1/PTK2/ADCYAP1/CCNB2/ARPP19/NTRK3/SMAD6/MSTN/ITGA6/ARHGAP15/ACVR2A/YWHAB/HSPB1/TPM2/ITGA1/JAK2/NTRK2/SEMA4D/EFNA5/ANXA1/BLNK/PDCD4/TENM1/EPGN/EPHA5/SPRY1/FGF2/NFKB1/FGFR3/EPHA4/PTPRJ/CHR…	67
CNV	GO:0009611	response to wounding	18/561	49/2047	0.0957662	0.327248	0.264494	CYR61/LARGE1/IGF1/GAP43/BRAF/TGFB2/FLRT3/CDH7/PTK2/RARB/NTRK3/MSTN/INHBB/NREP/ANXA1/FGB/FGF2/EPHA4	18
CNV	GO:0090596	sensory organ morphogenesis	18/561	49/2047	0.0957662	0.327248	0.264494	LHFPL5/SDK1/IGF1/CRYAA/SOX21/TSKU/PROX1/SIX3/WNT3A/WNT9A/SHH/RARB/CALB1/LHX1/TDRD7/FGF2/MSX1/ZIC1	18
CNV	GO:0033043	regulation of organelle organization	38/561	115/2047	0.100378	0.34234	0.276692	GNAI1/POT1/HIST1H111L/ATF7IP/IGF1/MTPN/EPHA3/CHORDC1/WNT11/BRAF/WASHC1/SPTAN1/CAPZB/CDC42/DSTN/CAPN2/SPAST/JARID2/CDH2/STMN2/SCIN/TGFBR2/MAPRE2/TOP2A/NTRK3/MAPRE1/HSPB1/ISL1/SMC5/EFNA5/ANXA1/TENM1/EPGN/EPHA5/MSX1/AFAP1/CTTN/CFL2	38
CNV	GO:0023061	signal release	16/561	43/2047	0.10182	0.346583	0.280122	SYT1/IGF1/CHRM2/FZD4/BRAF/HMGN3/CACNA1D/TBX3/PRL/INHBA/DTNBP1/ADCYAP1/INHBB/ANXA1/ARNTL/BMP4	16
CNV	GO:1901701	cellular response to oxygen-containing compound	28/561	82/2047	0.103589	0.351922	0.284437	AKR1A1/GNAI1/IGF1/CHRM2/SIK1/WNT7B/SOD1/BRINP1/RACK1/CHRM1/HMGN3/LHCGR/CAPN2/COL1A2/CA2/RARB/MYO5A/MSTN/INHBB/JAK2/TXN/GHR/ANXA1/LPL/MMP2/NFKB1/EPHA4/CHRM4	28
CNV	GO:0051336	regulation of hydrolase activity	37/561	112/2047	0.104304	0.353665	0.285846	RABGAP1L/CYR61/PPP1R12A/TIMP3/CALD1/ATP1B1/EPHA3/CRYAA/ANOS1/WNT11/GARNL3/RACK1/NTRK1/TGFB2/CRIM1/EPHA7/RGS17/PPP4R2/DNAJB6/PHACTR1/ADCYAP1/ARPP19/NTRK3/SMAD6/ITGA6/ARHGAP15/TPM2/ITGA1/NTRK2/SEMA4D/EFNA5/ANXA1/BLNK/EPHA5/FGFR3/EPHA4/MYBPC3	37
CNV	GO:0097435	supramolecular fiber organization	34/561	102/2047	0.104708	0.354348	0.286398	HOOK1/CSRP2/LUM/MTPN/CRYAA/WNT11/BRAF/WASHC1/SPTAN1/CAPZB/CDC42/TGFB2/ACTA1/DSTN/SPAST/FOXP3/DNAJB6/COL1A2/PHACTR1/STMN2/PTK2/SCIN/TGFBR2/RAB11A/MAPRE1/HSPB1/TPM2/CDH11/TENM1/CTTN/ACTN1/MYBPC3/GREM1/CFL2	34
CNV	GO:0046903	secretion	27/561	79/2047	0.107626	0.356732	0.288325	GATA3/SYT1/IGF1/CHRM2/FZD4/BRAF/TGFB2/CHRM1/HMGN3/MYO6/CACNA1D/FOXP3/TBX3/PRL/CA2/TGFBR2/INHBA/DTNBP1/ADCYAP1/RAB11A/INHBB/TMEM167A/ANXA1/LPL/TLR2A/ARNTL/BMP4	27
CNV	GO:0003179	heart valve morphogenesis	5/561	2047-10-01	0.108871	0.356732	0.288325	CYR61/GATA3/TBX5/TBX20/FGFRL1	5
CNV	GO:0005976	polysaccharide metabolic process	5/561	2047-10-01	0.108871	0.356732	0.288325	HS2ST1/IGF1/DYRK2/HAS2/NFKB1	5
CNV	GO:0007260	tyrosine phosphorylation of STAT protein	5/561	2047-10-01	0.108871	0.356732	0.288325	IGF1/ISL1/JAK2/FGFR3/CNOT7	5
CNV	GO:0007368	determination of left/right symmetry	5/561	2047-10-01	0.108871	0.356732	0.288325	TBX20/ALDH1A2/INHBB/ACVR2A/PITX2	5
CNV	GO:0009119	ribonucleoside metabolic process	5/561	2047-10-01	0.108871	0.356732	0.288325	NME2/NT5C2/OPA1/GPHN/APIP	5
CNV	GO:0010594	regulation of endothelial cell migration	5/561	2047-10-01	0.108871	0.356732	0.288325	GATA3/PTN/ANXA1/GDF2/FGF2	5
CNV	GO:0010811	positive regulation of cell-substrate adhesion	5/561	2047-10-01	0.108871	0.356732	0.288325	CYR61/BRAF/PTK2/CDH13/PTPRJ	5
CNV	GO:0010923	negative regulation of phosphatase activity	5/561	2047-10-01	0.108871	0.356732	0.288325	TGFB2/PHACTR1/ARPP19/SMAD6/SEMA4D	5
CNV	GO:0021954	central nervous system neuron development	5/561	2047-10-01	0.108871	0.356732	0.288325	TSKU/PTK2/NPY/NTRK2/EPHA4	5
CNV	GO:0031016	pancreas development	5/561	2047-10-01	0.108871	0.356732	0.288325	PROX1/GATA6/ISL1/ANXA1/ARNTL	5
CNV	GO:0031102	neuron projection regeneration	5/561	2047-10-01	0.108871	0.356732	0.288325	GAP43/BRAF/NTRK3/NREP/EPHA4	5
CNV	GO:0048741	skeletal muscle fiber development	5/561	2047-10-01	0.108871	0.356732	0.288325	MYF5/ACTA1/HDAC9/HDAC4/ACTN1	5
CNV	GO:0051489	regulation of filopodium assembly	5/561	2047-10-01	0.108871	0.356732	0.288325	CAPZB/CDC42/NRP1/TENM2/TENM1	5
CNV	GO:0060563	neuroepithelial cell differentiation	5/561	2047-10-01	0.108871	0.356732	0.288325	LHFPL5/GATA3/WNT11/CDH2/FGF2	5
CNV	GO:0071901	negative regulation of protein serine/threonine kinase activity	5/561	2047-10-01	0.108871	0.356732	0.288325	SPRY2/HSPB1/PDCD4/SPRY1/PTPRJ	5
CNV	GO:0120034	positive regulation of plasma membrane bounded cell projection assembly	5/561	2047-10-01	0.108871	0.356732	0.288325	CDC42/NRP1/TENM2/MSTN/TENM1	5
CNV	GO:0051347	positive regulation of transferase activity	19/561	53/2047	0.109211	0.357175	0.288683	CYR61/RELN/KITLG/IGF1/FZD4/WNT11/CDC42/PIK3R5/TGFB2/PTK2/ADCYAP1/NTRK3/JAK2/TENM1/EPGN/FGF2/FGFR3/EPHA4/GREM1	19
CNV	GO:0051129	negative regulation of cellular component organization	23/561	66/2047	0.109506	0.357474	0.288924	SEMA3D/SEMA3A/HIST1H111L/IGF1/MTPN/SEMA3E/SEMA3C/SPTAN1/CAPZB/CDC42/RACK1/EPHA7/DNAJB6/JARID2/STMN2/SCIN/TBX20/TOP2A/MAPRE1/HSPB1/SEMA4D/MMP2/EPHA4	23
CNV	GO:0034248	regulation of cellular amide metabolic process	18/561	50/2047	0.113114	0.367	0.296623	CYR61/CELF2/IGF1/METTL16/DNAJC3/RACK1/QKI/PIWIL1/JMJD4/EN2/RBM24/ZNF706/IREB2/AGO3/NCBP1/CNOT7/EPHA4/EIF4G2	18
CNV	GO:0000003	reproduction	32/561	96/2047	0.113128	0.367	0.296623	GATA3/KITLG/IGF1/PLCZ1/FZD4/MRE11/BRINP1/STRBP/TGFB2/LHCGR/PIWIL1/TBX3/ZPBP/INHBA/GATA6/TOP2A/INHBB/ACVR2A/EAF2/COL9A3/BRIP1/LHX1/SPIN1Z/TDRD7/ANXA1/RMI1/PSAP/PRMT7/MSX1/ARNTL/ASTL/BMP4	32
CNV	GO:0022414	reproductive process	32/561	96/2047	0.113128	0.367	0.296623	GATA3/KITLG/IGF1/PLCZ1/FZD4/MRE11/BRINP1/STRBP/TGFB2/LHCGR/PIWIL1/TBX3/ZPBP/INHBA/GATA6/TOP2A/INHBB/ACVR2A/EAF2/COL9A3/BRIP1/LHX1/SPIN1Z/TDRD7/ANXA1/RMI1/PSAP/PRMT7/MSX1/ARNTL/ASTL/BMP4	32
CNV	GO:0048592	eye morphogenesis	12/561	31/2047	0.113442	0.367	0.296623	SDK1/CRYAA/TSKU/PROX1/SIX3/WNT9A/SHH/RARB/CALB1/LHX1/TDRD7/FGF2	12
CNV	GO:0006486	protein glycosylation	11/561	28/2047	0.115917	0.367	0.296623	GXYLT1/LARGE1/ST6GAL2/MGAT4A/ST6GALNAC1/EOGT/POMGNT2/ST3GAL1/C1GALT1/RPN2/LARGE2	11
CNV	GO:0043413	macromolecule glycosylation	11/561	28/2047	0.115917	0.367	0.296623	GXYLT1/LARGE1/ST6GAL2/MGAT4A/ST6GALNAC1/EOGT/POMGNT2/ST3GAL1/C1GALT1/RPN2/LARGE2	11
CNV	GO:0070085	glycosylation	11/561	28/2047	0.115917	0.367	0.296623	GXYLT1/LARGE1/ST6GAL2/MGAT4A/ST6GALNAC1/EOGT/POMGNT2/ST3GAL1/C1GALT1/RPN2/LARGE2	11
CNV	GO:0090130	tissue migration	11/561	28/2047	0.115917	0.367	0.296623	GATA3/MYH9/PTN/TGFB2/NRP1/RAB11A/ANXA1/GDF2/CDH13/FGF2/GREM1	11
CNV	GO:0007224	smoothened signaling pathway	6/561	13/2047	0.115983	0.367	0.296623	TMEM17/SHH/GLI3/PTCH1/ZIC1/TA3	6
CNV	GO:0021543	pallium development	6/561	13/2047	0.115983	0.367	0.296623	RELN/CDH2/PTK2/NPY/NTRK2/EPHA5	6
CNV	GO:0048024	regulation of mRNA splicing, via spliceosome	6/561	13/2047	0.115983	0.367	0.296623	CELF2/METTL16/RBM24/SRSF1/FAM172A/NCBP1	6
CNV	GO:0051896	regulation of protein kinase B signaling	6/561	13/2047	0.115983	0.367	0.296623	GATA3/RACK1/MSTN/NTRK2/FGF2/PTPRJ	6
CNV	GO:0060986	endocrine hormone secretion	6/561	13/2047	0.115983	0.367	0.296623	FZD4/TBX3/PRL/INHBA/INHBB/BMP4	6
CNV	GO:0060996	dendritic spine development	6/561	13/2047	0.115983	0.367	0.296623	LLPH/C1H21ORF91/CDC42/MAPK6/EPHB1/EPHA4	6
CNV	GO:0072089	stem cell proliferation	6/561	13/2047	0.115983	0.367	0.296623	KITLG/IGF1/WNT7B/SIX3/AGO3/FGF2	6
CNV	GO:0099173	postsynapse organization	6/561	13/2047	0.115983	0.367	0.296623	CDC42/EPHA7/CDH2/EPHB1/EPHA4/GPHN	6
CNV	GO:1903522	regulation of blood circulation	6/561	13/2047	0.115983	0.367	0.296623	CHRM2/CACNA1C/TGFB2/CHRM1/CACNA1D/HDAC4	6
CNV	GO:0010243	response to organonitrogen compound	25/561	73/2047	0.116232	0.367126	0.296725	JUN/IGF1/SIK1/GABRB3/UBAC2/TGFB2/LHCGR/CAPN2/HSF2/COL1A2/CA2/GABRG2/MYO5A/MSTN/INHBB/JAK2/GHR/GLDC/ANXA1/LPL/MMP2/CDH13/NFKB1/EPHA4/HSPA2	25
CNV	GO:0010469	regulation of signaling receptor activity	28/561	83/2047	0.11741	0.36854	0.297868	NGF/KITLG/IGF1/PTN/WNT7B/PTHLH/BMP2/TGFB2/CCK/PRL/SHH/NPY/INHBA/ADCYAP1/ARC/MSTN/INHBB/NRG1/IFNW1/GDF2/EPGN/FGF2/BDNF/FGF4/BMP4/INS/FGF3/GREM1	28
CNV	GO:0032271	regulation of protein polymerization	10/561	25/2047	0.118	0.36854	0.297868	MTPN/WASHC1/SPTAN1/CAPZB/STMN2/SCIN/MAPRE1/HSPB1/TENM1/CTTN	10
CNV	GO:0010632	regulation of epithelial cell migration	7/561	16/2047	0.11917	0.36854	0.297868	GATA3/PTN/TGFB2/RAB11A/ANXA1/GDF2/FGF2	7
CNV	GO:0031123	RNA 3'-end processing	7/561	16/2047	0.11917	0.36854	0.297868	SSU72/LIN28B/RPRD1A/VWA9/INTS2/NCBP1/ZC3H14	7
CNV	GO:0032272	negative regulation of protein polymerization	7/561	16/2047	0.11917	0.36854	0.297868	MTPN/SPTAN1/CAPZB/STMN2/SCIN/MAPRE1/HSPB1	7
CNV	GO:0045667	regulation of osteoblast differentiation	7/561	16/2047	0.11917	0.36854	0.297868	CYR61/IGF1/ACVR2A/HDAC4/GDF2/FGF2/GREM1	7
CNV	GO:0051781	positive regulation of cell division	7/561	16/2047	0.11917	0.36854	0.297868	PTN/CDC42/TGFB2/SPAST/FGF2/FGF4/FGF3	7
CNV	GO:0071229	cellular response to acid chemical	7/561	16/2047	0.11917	0.36854	0.297868	WNT7B/BRINP1/CAPN2/COL1A2/RARB/LPL/MMP2	7
CNV	GO:2001236	regulation of extrinsic apoptotic signaling pathway	7/561	16/2047	0.11917	0.36854	0.297868	TIMP3/IGF1/EYA4/EYA1/INHBA/ITGA6/EYA3	7
CNV	GO:0031333	negative regulation of protein complex assembly	9/561	22/2047	0.119482	0.36854	0.297868	MTPN/SPTAN1/CAPZB/CDC42/STMN2/SCIN/TBX20/MAPRE1/HSPB1	9
CNV	GO:0043406	positive regulation of MAP kinase activity	9/561	22/2047	0.119482	0.36854	0.297868	KITLG/IGF1/FZD4/PIK3R5/NTRK3/TENM1/EPGN/FGF2/EPHA4	9
CNV	GO:0007259	JAK-STAT cascade	8/561	19/2047	0.120044	0.36854	0.297868	IGF1/PRL/ISL1/JAK2/IFNW1/GHR/FGFR3/CNOT7	8
CNV	GO:0043484	regulation of RNA splicing	8/561	19/2047	0.120044	0.36854	0.297868	ZNF326/CELF2/METTL16/RBM24/SRSF1/FAM172A/NCBP1/ESRP2	8
CNV	GO:0050890	cognition	8/561	19/2047	0.120044	0.36854	0.297868	NGF/PTN/BRAF/BRINP1/CALB1/ARC/NTRK2/BDNF	8
CNV	GO:0071695	anatomical structure maturation	8/561	19/2047	0.120044	0.36854	0.297868	NRCAM/IGF1/TGFB2/SIX3/SEMA4D/MMP2/CDH5/GREM1	8
CNV	GO:0097696	STAT cascade	8/561	19/2047	0.120044	0.36854	0.297868	IGF1/PRL/ISL1/JAK2/IFNW1/GHR/FGFR3/CNOT7	8
CNV	GO:0010608	posttranscriptional regulation of gene expression	20/561	57/2047	0.122601	0.374423	0.302623	CELF2/METTL16/DNAJC3/TARDBP/RACK1/QKI/LIN28B/PIWIL1/JMJD4/EN2/RBM24/ZNF706/IREB2/AGO3/NCBP1/TDRD7/CNOT7/EIF4G2/ZC3H14/DICER1	20
CNV	GO:0030155	regulation of cell adhesion	20/561	57/2047	0.122601	0.374423	0.302623	CYR61/GATA3/CAV1/PPP1R12A/IGF1/EPHA3/FZD4/BRAF/TGFB2/EPHA7/CDH7/CDH2/PTK2/ITGA6/EFNA5/ANXA1/MMP2/CDH13/PTPRJ/GREM1	20
CNV	GO:0051046	regulation of secretion	20/561	57/2047	0.122601	0.374423	0.302623	GATA3/SYT1/IGF1/CHRM2/BRAF/TGFB2/HMGN3/MYO6/CACNA1D/PRL/TGFBR2/INHBA/DTNBP1/ADCYAP1/INHBB/ANXA1/LPL/TLR2A/ARNTL/BMP4	20
CNV	GO:0065009	regulation of molecular function	95/561	314/2047	0.123226	0.37568	0.303639	NGF/USP7/RABGAP1L/CYR61/GATA3/RELN/POT1/CAV1/PPP1R12A/KITLG/WDR91/TIMP3/IGF1/PTN/MTPN/CALD1/APOV1/ATP1B1/EPHA3/CRYAA/ANOS1/FZD4/WNT11/WNT7B/PTHLH/DNAJC3/SPRY2/GARNL3/CDC42/RACK1/NTRK1/PIK3R5/BMP2/TGFB2/CRIM1/EPHA7/LHCGR/RGS17/CACNA1D/PPP4R2/DNAJB6/CCK/PRL/PHACTR1/PTK2/SHH/NPY/INHBA/ADCYAP1/ARC/CCNB2/ARPP19/NTRK3/SMAD6/MSTN/ITGA6/INHBB/ARHGAP15/ACVR2A/HDAC4/YWHAB/HSPB1/TPM2/ISL1/ITGA1/JAK2/NTRK2/S…	95
CNV	GO:0032879	regulation of localization	65/561	210/2047	0.128784	0.391941	0.316782	CYR61/GATA3/SEMA3D/SEMA3A/GNAI1/SYT1/KITLG/IGF1/PTN/CHRM2/CACNA1C/CRYAA/UBAC2/WNT11/SEMA3E/SEMA3C/BRAF/CACNA1B/RACK1/KCNJ2/TGFB2/HACE1/HMGN3/MYO6/CACNA1D/TBX5/DNAJB6/PRL/CDH2/CA2/PTK2/TGFBR2/TBX20/INHBA/DTNBP1/ADCYAP1/ARC/KCNH6/NTRK3/RAB11A/MSTN/ITGA6/INHBB/KCNJ3/PTPN1/EPB41/SEMA4D/TXN/ANXA1/LPL/VCL/KCNMA1/GDF2/CDH13/TENM1/FGF2/LETM1/TLR2A/GPC1/SOX14/ARNTL/BMP4/MYBPC3/GREM1/TA3	65
CNV	GO:0050678	regulation of epithelial cell proliferation	12/561	32/2047	0.138472	0.420695	0.340022	CAV1/IGF1/NME2/TGFB2/FOXP3/WNT3A/PRL/EAF2/GDF2/CDH13/EPGN/FGF2	12
CNV	GO:0042692	muscle cell differentiation	20/561	58/2047	0.141362	0.427993	0.345921	CSRP2/MYF5/IGF1/MYH15/PROX1/ACTA1/FOXP3/TBX5/WNT3A/HDAC9/CDH2/RARB/RBM24/GATA6/HDAC4/MSX1/ACTN1/MYBPC3/GREM1/CFL2	20
CNV	GO:0051345	positive regulation of hydrolase activity	20/561	58/2047	0.141362	0.427993	0.345921	RABGAP1L/CYR61/PPP1R12A/ATP1B1/WNT11/GARNL3/RACK1/NTRK1/RGS17/DNAJB6/ADCYAP1/NTRK3/ITGA6/ARHGAP15/ITGA1/SEMA4D/BLNK/FGFR3/EPHA4/MYBPC3	20
CNV	GO:0033993	response to lipid	26/561	78/2047	0.14332	0.433173	0.350107	NR5A2/VTG1/JUN/GNAI1/UFM1/WNT7B/BRINP1/TGFB2/GATA4/NR2E1/TBX5/SHH/THRB/RARB/TGFBR2/OVALX/ISL2/MSTN/LHX1/GLDC/ANXA1/LPL/NFKB1/PITX2/ARNTL/HSPA2	26
CNV	GO:0043624	cellular protein complex disassembly	10/561	26/2047	0.146983	0.442353	0.357527	MTPN/SPTAN1/CAPZB/DSTN/SPAST/JMJD4/STMN2/SCIN/HSPB1/CFL2	10
CNV	GO:2001233	regulation of apoptotic signaling pathway	10/561	26/2047	0.146983	0.442353	0.357527	TIMP3/IGF1/RACK1/EYA4/EYA1/INHBA/ITGA6/EYA3/HSPB1/MSX1	10
CNV	GO:1903530	regulation of secretion by cell	19/561	55/2047	0.147115	0.442353	0.357527	GATA3/SYT1/IGF1/CHRM2/BRAF/TGFB2/HMGN3/CACNA1D/PRL/TGFBR2/INHBA/DTNBP1/ADCYAP1/INHBB/ANXA1/LPL/TLR2A/ARNTL/BMP4	19
CNV	GO:0048511	rhythmic process	15/561	42/2047	0.148257	0.442432	0.35759	CRY1/ARNTL2/FZD4/TARDBP/PROX1/LHCGR/SIX3/INHBA/TOP2A/NTRK3/NFIL3/SOX14/PER2/ARNTL/BMP4	15
CNV	GO:0071900	regulation of protein serine/threonine kinase activity	15/561	42/2047	0.148257	0.442432	0.35759	KITLG/IGF1/FZD4/SPRY2/PIK3R5/CCNB2/NTRK3/HSPB1/PDCD4/TENM1/EPGN/SPRY1/FGF2/EPHA4/PTPRJ	15
CNV	GO:0019216	regulation of lipid metabolic process	9/561	23/2047	0.150905	0.442432	0.35759	CYR61/WDR91/MTMR2/CDC42/PIK3R5/ANXA1/PSAP/NFKB1/FGFR3	9
CNV	GO:0035113	embryonic appendage morphogenesis	9/561	23/2047	0.150905	0.442432	0.35759	WNT11/TBX3/TBX5/SP8/SHH/RARB/MSX1/PITX2/GREM1	9
CNV	GO:0051056	regulation of small GTPase mediated signal transduction	9/561	23/2047	0.150905	0.442432	0.35759	RELN/KITLG/IGF1/FARP1/SPRY2/GARNL3/NTRK1/ARHGEF3/SPRY1	9
CNV	GO:0051261	protein depolymerization	9/561	23/2047	0.150905	0.442432	0.35759	MTPN/SPTAN1/CAPZB/DSTN/SPAST/STMN2/SCIN/HSPB1/CFL2	9
CNV	GO:0009725	response to hormone	30/561	92/2047	0.152706	0.442432	0.35759	NR5A2/VTG1/JUN/TIMP3/IGF1/CHRM2/SIK1/UFM1/TGFB2/CHRM1/LHCGR/NR2E1/CA2/THRB/RARB/TGFBR2/OVALX/GATA6/MYO5A/MSTN/INHBB/PRLR/JAK2/GHR/ANXA1/MMP2/NFKB1/ARNTL/CHRM4/HSPA2	30
CNV	GO:0048562	embryonic organ morphogenesis	18/561	52/2047	0.153147	0.442432	0.35759	LHFPL5/IGF1/CRYAA/SOX21/WNT11/PROX1/SIX3/WNT3A/SHH/RARB/TBX20/HOXB3/ALDH1A2/LHX1/MSX1/PITX2/ZIC1/BMP4	18
CNV	GO:0007610	behavior	14/561	39/2047	0.154025	0.442432	0.35759	NGF/PTN/FZD4/BRAF/BRINP1/SIX3/FOXP3/CALB1/ARC/GABRG2/CHRNA3/NTRK2/EPHA4/BDNF	14
CNV	GO:0045165	cell fate commitment	14/561	39/2047	0.154025	0.442432	0.35759	GATA3/MYF5/OLIG2/WNT11/BRAF/WNT7B/WNT3A/WNT9A/SOSTDC1/SHH/GATA6/ISL2/ISL1/BMP4	14
CNV	GO:1901652	response to peptide	14/561	39/2047	0.154025	0.442432	0.35759	IGF1/SIK1/TGFB2/LHCGR/CA2/MYO5A/MSTN/INHBB/JAK2/GHR/ANXA1/MMP2/NFKB1/EPHA4	14
CNV	GO:0010001	glial cell differentiation	8/561	20/2047	0.154338	0.442432	0.35759	RELN/OLIG2/DAAM2/CDH2/SHH/NTRK3/FGF2/EPHA4	8
CNV	GO:0030282	bone mineralization	8/561	20/2047	0.154338	0.442432	0.35759	CYR61/IGF1/PTN/WNT11/PTHLH/COL1A2/ACVR2A/GREM1	8
CNV	GO:0006464	cellular protein modification process	125/561	424/2047	0.15514	0.442432	0.35759	USP7/CYR61/RELN/CAV1/GXYLT1/PPP1R12A/KITLG/LARGE1/TIMP3/CRY1/IGF1/ING4/EPHB6/EPHA3/CRYAA/SIK1/ST6GAL2/UFM1/FLT1/YAP1/MTMR2/FZD4/WNT11/RAB6A/DYRK2/BRAF/WNT7B/MGAT4A/DNAJC3/SPRY2/SSU72/CDC42/RACK1/NTRK1/PIK3R5/ST6GALNAC1/BMP2/TGFB2/SGK1/EYA4/HDAC2/FYN/HACE1/EPHA7/HSF2/PTPRG/EOGT/PPP4R2/JMJD4/CTDSPL/HDAC9/KLHL7/POMGNT2/JARID2/PHACTR1/YES1/CDH2/PCMTD1/EYA1/ST3GAL1/PTK2/C1GALT1/TGFBR2/INHBA/RPRD1A/MPP…	125
CNV	GO:0036211	protein modification process	125/561	424/2047	0.15514	0.442432	0.35759	USP7/CYR61/RELN/CAV1/GXYLT1/PPP1R12A/KITLG/LARGE1/TIMP3/CRY1/IGF1/ING4/EPHB6/EPHA3/CRYAA/SIK1/ST6GAL2/UFM1/FLT1/YAP1/MTMR2/FZD4/WNT11/RAB6A/DYRK2/BRAF/WNT7B/MGAT4A/DNAJC3/SPRY2/SSU72/CDC42/RACK1/NTRK1/PIK3R5/ST6GALNAC1/BMP2/TGFB2/SGK1/EYA4/HDAC2/FYN/HACE1/EPHA7/HSF2/PTPRG/EOGT/PPP4R2/JMJD4/CTDSPL/HDAC9/KLHL7/POMGNT2/JARID2/PHACTR1/YES1/CDH2/PCMTD1/EYA1/ST3GAL1/PTK2/C1GALT1/TGFBR2/INHBA/RPRD1A/MPP…	125
CNV	GO:0001838	embryonic epithelial tube formation	5/561	2047-11-01	0.156338	0.442432	0.35759	HS2ST1/GATA3/CDH7/CDH2/GREM1	5
CNV	GO:0003170	heart valve development	5/561	2047-11-01	0.156338	0.442432	0.35759	CYR61/GATA3/TBX5/TBX20/FGFRL1	5
CNV	GO:0007269	neurotransmitter secretion	5/561	2047-11-01	0.156338	0.442432	0.35759	SYT1/CHRM2/BRAF/CACNA1D/DTNBP1	5
CNV	GO:0008016	regulation of heart contraction	5/561	2047-11-01	0.156338	0.442432	0.35759	CHRM2/CACNA1C/TGFB2/CACNA1D/HDAC4	5
CNV	GO:0010171	body morphogenesis	5/561	2047-11-01	0.156338	0.442432	0.35759	WNT11/BRAF/TGFBR2/MMP2/MSX1	5
CNV	GO:0021545	cranial nerve development	5/561	2047-11-01	0.156338	0.442432	0.35759	IGF1/CDH2/SHH/ISL1/CTNNA2	5
CNV	GO:0034614	cellular response to reactive oxygen species	5/561	2047-11-01	0.156338	0.442432	0.35759	SOD1/RACK1/TXN/ANXA1/MMP2	5
CNV	GO:0043666	regulation of phosphoprotein phosphatase activity	5/561	2047-11-01	0.156338	0.442432	0.35759	PPP1R12A/PPP4R2/PHACTR1/ARPP19/ITGA1	5
CNV	GO:0046328	regulation of JNK cascade	5/561	2047-11-01	0.156338	0.442432	0.35759	FZD4/WNT7B/PDCD4/EPHB1/EPHA4	5
CNV	GO:0048167	regulation of synaptic plasticity	5/561	2047-11-01	0.156338	0.442432	0.35759	BRAF/CALB1/ARC/SLC24A2/EPHA4	5
CNV	GO:0048489	synaptic vesicle transport	5/561	2047-11-01	0.156338	0.442432	0.35759	SYT1/CHRM2/BRAF/CACNA1D/DTNBP1	5
CNV	GO:0060323	head morphogenesis	5/561	2047-11-01	0.156338	0.442432	0.35759	WNT11/BRAF/TGFBR2/MMP2/MSX1	5
CNV	GO:0072132	mesenchyme morphogenesis	5/561	2047-11-01	0.156338	0.442432	0.35759	WNT11/TGFB2/TBX20/ISL1/MSX1	5
CNV	GO:0097480	establishment of synaptic vesicle localization	5/561	2047-11-01	0.156338	0.442432	0.35759	SYT1/CHRM2/BRAF/CACNA1D/DTNBP1	5
CNV	GO:0099643	signal release from synapse	5/561	2047-11-01	0.156338	0.442432	0.35759	SYT1/CHRM2/BRAF/CACNA1D/DTNBP1	5
CNV	GO:2001237	negative regulation of extrinsic apoptotic signaling pathway	5/561	2047-11-01	0.156338	0.442432	0.35759	IGF1/EYA4/EYA1/ITGA6/EYA3	5
CNV	GO:0007498	mesoderm development	7/561	17/2047	0.156917	0.442432	0.35759	WNT11/TBX3/INHBA/INHBB/ACVR2A/FGF2/BMP4	7
CNV	GO:0008544	epidermis development	7/561	17/2047	0.156917	0.442432	0.35759	LHFPL5/GATA3/NME2/TGFB2/MYC/ANXA1/BMP4	7
CNV	GO:0051648	vesicle localization	7/561	17/2047	0.156917	0.442432	0.35759	SYT1/CHRM2/BRAF/CACNA1D/CDH2/DTNBP1/RAB11A	7
CNV	GO:0055123	digestive system development	7/561	17/2047	0.156917	0.442432	0.35759	WNT11/TGFB2/BARX1/RARB/GATA6/ITGA6/BMP4	7
CNV	GO:0008037	cell recognition	6/561	14/2047	0.157993	0.442432	0.35759	SEMA3A/GAP43/EPHA3/ZPBP/EPHA4/ASTL	6
CNV	GO:0014068	positive regulation of phosphatidylinositol 3-kinase signaling	6/561	14/2047	0.157993	0.442432	0.35759	IGF1/FLT1/NTRK1/TGFB2/NTRK3/NTRK2	6
CNV	GO:0016482	cytosolic transport	6/561	14/2047	0.157993	0.442432	0.35759	HOOK1/WDR91/RAB6A/WASHC1/TBC1D23/AKTIP	6
CNV	GO:0035304	regulation of protein dephosphorylation	6/561	14/2047	0.157993	0.442432	0.35759	PPP1R12A/PPP4R2/PHACTR1/ARPP19/YWHAB/ITGA1	6
CNV	GO:0038127	ERBB signaling pathway	6/561	14/2047	0.157993	0.442432	0.35759	PTK2/ITGA1/NRG1/CDH13/EPGN/PTPRJ	6
CNV	GO:0043242	negative regulation of protein complex disassembly	6/561	14/2047	0.157993	0.442432	0.35759	MTPN/SPTAN1/CAPZB/STMN2/SCIN/HSPB1	6
CNV	GO:0050886	endocrine process	6/561	14/2047	0.157993	0.442432	0.35759	FZD4/TBX3/PRL/INHBA/INHBB/BMP4	6
CNV	GO:1901880	negative regulation of protein depolymerization	6/561	14/2047	0.157993	0.442432	0.35759	MTPN/SPTAN1/CAPZB/STMN2/SCIN/HSPB1	6
CNV	GO:0050673	epithelial cell proliferation	13/561	36/2047	0.160014	0.447376	0.361587	CAV1/IGF1/NME2/TGFB2/FOXP3/WNT3A/PRL/ACVR2A/EAF2/GDF2/CDH13/EPGN/FGF2	13
CNV	GO:0043412	macromolecule modification	130/561	443/2047	0.165034	0.460675	0.372335	USP7/CYR61/RELN/TRMU/CAV1/GXYLT1/PPP1R12A/KITLG/ATF7IP/LARGE1/TIMP3/CRY1/IGF1/ING4/EPHB6/METTL16/EPHA3/CRYAA/SIK1/ST6GAL2/UFM1/FLT1/YAP1/MTMR2/FZD4/WNT11/RAB6A/DYRK2/BRAF/WNT7B/MGAT4A/DNAJC3/SPRY2/SSU72/CDC42/RACK1/NTRK1/PIK3R5/ST6GALNAC1/BMP2/TGFB2/SGK1/EYA4/HDAC2/FYN/HACE1/ASCC3/EPHA7/HSF2/PTPRG/EOGT/PPP4R2/JMJD4/CTDSPL/HDAC9/KLHL7/POMGNT2/JARID2/PHACTR1/YES1/CDH2/PCMTD1/EYA1/ST3GAL1/PTK2/C1GAL…	130
CNV	GO:0051258	protein polymerization	12/561	33/2047	0.166221	0.462516	0.373823	MTPN/WASHC1/SPTAN1/CAPZB/STMN2/SCIN/MAPRE1/HSPB1/TENM1/FGB/OPA1/CTTN	12
CNV	GO:1901653	cellular response to peptide	12/561	33/2047	0.166221	0.462516	0.373823	IGF1/SIK1/LHCGR/CA2/MYO5A/MSTN/INHBB/JAK2/GHR/MMP2/NFKB1/EPHA4	12
CNV	GO:1901699	cellular response to nitrogen compound	19/561	56/2047	0.168524	0.468181	0.378402	IGF1/CHRM2/SIK1/GABRB3/CHRM1/LHCGR/CAPN2/COL1A2/CA2/GABRG2/MYO5A/MSTN/INHBB/JAK2/GHR/MMP2/NFKB1/EPHA4/CHRM4	19
CNV	GO:0060627	regulation of vesicle-mediated transport	11/561	30/2047	0.172633	0.478837	0.387015	SYT1/CHRM2/BRAF/RACK1/CACNA1D/ARC/RAB11A/PTPN1/ANXA1/CDH13/GREM1	11
CNV	GO:0008406	gonad development	10/561	27/2047	0.179224	0.495552	0.400524	GATA3/KITLG/FZD4/TGFB2/INHBA/GATA6/ACVR2A/COL9A3/BRIP1/BMP4	10
CNV	GO:0045137	development of primary sexual characteristics	10/561	27/2047	0.179224	0.495552	0.400524	GATA3/KITLG/FZD4/TGFB2/INHBA/GATA6/ACVR2A/COL9A3/BRIP1/BMP4	10
CNV	GO:0006397	mRNA processing	20/561	60/2047	0.183483	0.506528	0.409395	ZNF326/MAGOHB/CELF2/STRAP/METTL16/TDRD3/SSU72/TARDBP/QKI/RBM24/RPRD1A/CIR1/CWC22/SRSF1/FAM172A/NCBP1/PRMT7/ESRP2/BUD13/ZC3H14	20
CNV	GO:0051147	regulation of muscle cell differentiation	9/561	24/2047	0.185946	0.511715	0.413588	MYF5/IGF1/FOXP3/WNT3A/HDAC9/RBM24/HDAC4/MSX1/GREM1	9
CNV	GO:0071902	positive regulation of protein serine/threonine kinase activity	9/561	24/2047	0.185946	0.511715	0.413588	KITLG/IGF1/FZD4/PIK3R5/NTRK3/TENM1/EPGN/FGF2/EPHA4	9
CNV	GO:0010638	positive regulation of organelle organization	19/561	57/2047	0.191486	0.523739	0.423306	ATF7IP/IGF1/WNT11/BRAF/WASHC1/DSTN/SPAST/JARID2/STMN2/TGFBR2/NTRK3/ISL1/SMC5/ANXA1/TENM1/EPGN/MSX1/CTTN/CFL2	19
CNV	GO:0002088	lens development in camera-type eye	8/561	21/2047	0.192705	0.523739	0.423306	CRYAA/WNT7B/PROX1/SIX3/NTRK3/TDRD7/MAF/FGF2	8
CNV	GO:0030041	actin filament polymerization	8/561	21/2047	0.192705	0.523739	0.423306	MTPN/WASHC1/SPTAN1/CAPZB/SCIN/HSPB1/TENM1/CTTN	8
CNV	GO:0030833	regulation of actin filament polymerization	8/561	21/2047	0.192705	0.523739	0.423306	MTPN/WASHC1/SPTAN1/CAPZB/SCIN/HSPB1/TENM1/CTTN	8
CNV	GO:0048639	positive regulation of developmental growth	8/561	21/2047	0.192705	0.523739	0.423306	NGF/IGF1/TBX5/TBX20/GATA6/NTRK3/RAB11A/NTRK2	8
CNV	GO:0070482	response to oxygen levels	8/561	21/2047	0.192705	0.523739	0.423306	MB/ATP6V1A/CRYAA/TGFB2/TGFBR2/GATA6/MMP2/HIF1A	8
CNV	GO:0070507	regulation of microtubule cytoskeleton organization	8/561	21/2047	0.192705	0.523739	0.423306	GNAI1/EPHA3/CHORDC1/SPAST/STMN2/MAPRE2/MAPRE1/EFNA5	8
CNV	GO:0071383	cellular response to steroid hormone stimulus	8/561	21/2047	0.192705	0.523739	0.423306	NR5A2/UFM1/NR2E1/THRB/RARB/MSTN/ANXA1/ARNTL	8
CNV	GO:0032940	secretion by cell	24/561	74/2047	0.194962	0.529053	0.427601	GATA3/SYT1/IGF1/CHRM2/FZD4/BRAF/TGFB2/HMGN3/CACNA1D/FOXP3/TBX3/PRL/TGFBR2/INHBA/DTNBP1/ADCYAP1/RAB11A/INHBB/TMEM167A/ANXA1/LPL/TLR2A/ARNTL/BMP4	24
CNV	GO:0032984	protein-containing complex disassembly	12/561	34/2047	0.196498	0.532397	0.430304	MTPN/SPTAN1/CAPZB/DSTN/SPAST/SMARCB1/JMJD4/STMN2/SCIN/HSPB1/LIX1/CFL2	12
CNV	GO:0001501	skeletal system development	31/561	98/2047	0.1977	0.534296	0.431839	CYR61/IGF1/PTN/WNT11/PTHLH/OTOR/BMP2/TGFB2/TBX3/WNT9A/COL1A2/CDH7/CDH2/SHH/SCIN/RARB/COL14A1/HOXB3/SMAD6/ACVR2A/HDAC4/LHX1/SEMA4D/GDF2/MMP2/MAF/BMPR1B/MSX1/FGFRL1/BMP4/GREM1	31
CNV	GO:0007051	spindle organization	7/561	18/2047	0.199332	0.534296	0.431839	GNAI1/CENPW/SPAST/MAPRE2/RAB11A/MAPRE1/KIF2A	7
CNV	GO:0034599	cellular response to oxidative stress	7/561	18/2047	0.199332	0.534296	0.431839	SOD1/RACK1/HSPB1/TXN/ANXA1/MMP2/ARNTL	7
CNV	GO:0046578	regulation of Ras protein signal transduction	7/561	18/2047	0.199332	0.534296	0.431839	KITLG/IGF1/FARP1/SPRY2/NTRK1/ARHGEF3/SPRY1	7
CNV	GO:0050684	regulation of mRNA processing	7/561	18/2047	0.199332	0.534296	0.431839	CELF2/METTL16/RBM24/SRSF1/FAM172A/NCBP1/ZC3H14	7
CNV	GO:0051494	negative regulation of cytoskeleton organization	7/561	18/2047	0.199332	0.534296	0.431839	MTPN/SPTAN1/CAPZB/STMN2/SCIN/MAPRE1/HSPB1	7
CNV	GO:0090257	regulation of muscle system process	7/561	18/2047	0.199332	0.534296	0.431839	IGF1/CHRM2/MTPN/CACNA1C/CHRM1/HDAC4/MYBPC3	7
CNV	GO:0043085	positive regulation of catalytic activity	35/561	112/2047	0.202225	0.537682	0.434575	RABGAP1L/CYR61/RELN/PPP1R12A/KITLG/IGF1/ATP1B1/FZD4/WNT11/GARNL3/CDC42/RACK1/NTRK1/PIK3R5/TGFB2/RGS17/CACNA1D/DNAJB6/PTK2/ADCYAP1/NTRK3/ITGA6/ARHGAP15/YWHAB/ITGA1/JAK2/SEMA4D/BLNK/TENM1/EPGN/FGF2/FGFR3/EPHA4/MYBPC3/GREM1	35
CNV	GO:0007548	sex differentiation	11/561	31/2047	0.205188	0.537682	0.434575	GATA3/KITLG/FZD4/TGFB2/TBX3/INHBA/GATA6/ACVR2A/COL9A3/BRIP1/BMP4	11
CNV	GO:0035265	organ growth	11/561	31/2047	0.205188	0.537682	0.434575	IGF1/PTHLH/TGFB2/FOXP3/TBX5/SHH/RARB/TBX20/GATA6/COL14A1/PSAP	11
CNV	GO:0043547	positive regulation of GTPase activity	11/561	31/2047	0.205188	0.537682	0.434575	RABGAP1L/WNT11/GARNL3/RACK1/NTRK1/RGS17/ADCYAP1/NTRK3/ITGA6/ARHGAP15/SEMA4D	11
CNV	GO:0045785	positive regulation of cell adhesion	11/561	31/2047	0.205188	0.537682	0.434575	CYR61/GATA3/CAV1/IGF1/BRAF/TGFB2/PTK2/ITGA6/ANXA1/CDH13/PTPRJ	11
CNV	GO:0046879	hormone secretion	11/561	31/2047	0.205188	0.537682	0.434575	IGF1/FZD4/HMGN3/TBX3/PRL/INHBA/ADCYAP1/INHBB/ANXA1/ARNTL/BMP4	11
CNV	GO:0000302	response to reactive oxygen species	6/561	15/2047	0.205503	0.537682	0.434575	CRYAA/SOD1/RACK1/TXN/ANXA1/MMP2	6
CNV	GO:0030073	insulin secretion	6/561	15/2047	0.205503	0.537682	0.434575	IGF1/HMGN3/ADCYAP1/INHBB/ANXA1/ARNTL	6
CNV	GO:0030177	positive regulation of Wnt signaling pathway	6/561	15/2047	0.205503	0.537682	0.434575	SOX11/DAAM2/WNT3A/FGF2/NFKB1/ARNTL	6
CNV	GO:0031503	protein-containing complex localization	6/561	15/2047	0.205503	0.537682	0.434575	ARC/RAB11A/NCBP1/NSG1/FYTTD1/GPHN	6
CNV	GO:0032872	regulation of stress-activated MAPK cascade	6/561	15/2047	0.205503	0.537682	0.434575	FZD4/WNT7B/TGFB2/PDCD4/EPHB1/EPHA4	6
CNV	GO:0048565	digestive tract development	6/561	15/2047	0.205503	0.537682	0.434575	WNT11/TGFB2/RARB/GATA6/ITGA6/BMP4	6
CNV	GO:0051155	positive regulation of striated muscle cell differentiation	6/561	15/2047	0.205503	0.537682	0.434575	MYF5/IGF1/FOXP3/WNT3A/RBM24/GREM1	6
CNV	GO:0060491	regulation of cell projection assembly	6/561	15/2047	0.205503	0.537682	0.434575	CAPZB/CDC42/NRP1/TENM2/MSTN/TENM1	6
CNV	GO:0070302	regulation of stress-activated protein kinase signaling cascade	6/561	15/2047	0.205503	0.537682	0.434575	FZD4/WNT7B/TGFB2/PDCD4/EPHB1/EPHA4	6
CNV	GO:0120032	regulation of plasma membrane bounded cell projection assembly	6/561	15/2047	0.205503	0.537682	0.434575	CAPZB/CDC42/NRP1/TENM2/MSTN/TENM1	6
CNV	GO:0002040	sprouting angiogenesis	5/561	2047-12-01	0.210559	0.539634	0.436153	FLT1/ANXA1/CDH13/FGF2/GREM1	5
CNV	GO:0007189	adenylate cyclase-activating G protein-coupled receptor signaling pathway	5/561	2047-12-01	0.210559	0.539634	0.436153	ADCY9/PTHLH/LHCGR/ADCYAP1/CHRM4	5
CNV	GO:0010717	regulation of epithelial to mesenchymal transition	5/561	2047-12-01	0.210559	0.539634	0.436153	EPHA3/BMP2/TGFB2/TGFBR2/GREM1	5
CNV	GO:0030835	negative regulation of actin filament depolymerization	5/561	2047-12-01	0.210559	0.539634	0.436153	MTPN/SPTAN1/CAPZB/SCIN/HSPB1	5
CNV	GO:0030837	negative regulation of actin filament polymerization	5/561	2047-12-01	0.210559	0.539634	0.436153	MTPN/SPTAN1/CAPZB/SCIN/HSPB1	5
CNV	GO:0038034	signal transduction in absence of ligand	5/561	2047-12-01	0.210559	0.539634	0.436153	KITLG/EYA4/EYA1/INHBA/EYA3	5
CNV	GO:0045669	positive regulation of osteoblast differentiation	5/561	2047-12-01	0.210559	0.539634	0.436153	CYR61/IGF1/ACVR2A/GDF2/FGF2	5
CNV	GO:0050772	positive regulation of axonogenesis	5/561	2047-12-01	0.210559	0.539634	0.436153	NGF/BRAF/NTRK3/RAB11A/NTRK2	5
CNV	GO:0051101	regulation of DNA binding	5/561	2047-12-01	0.210559	0.539634	0.436153	GATA3/IGF1/ISL1/TXN/MSX1	5
CNV	GO:0051224	negative regulation of protein transport	5/561	2047-12-01	0.210559	0.539634	0.436153	IGF1/UBAC2/INHBB/TXN/ANXA1	5
CNV	GO:0051693	actin filament capping	5/561	2047-12-01	0.210559	0.539634	0.436153	MTPN/SPTAN1/CAPZB/SCIN/HSPB1	5
CNV	GO:0097192	extrinsic apoptotic signaling pathway in absence of ligand	5/561	2047-12-01	0.210559	0.539634	0.436153	KITLG/EYA4/EYA1/INHBA/EYA3	5
CNV	GO:1903531	negative regulation of secretion by cell	5/561	2047-12-01	0.210559	0.539634	0.436153	IGF1/BRAF/PRL/INHBB/ANXA1	5
CNV	GO:1904950	negative regulation of establishment of protein localization	5/561	2047-12-01	0.210559	0.539634	0.436153	IGF1/UBAC2/INHBB/TXN/ANXA1	5
CNV	GO:0007369	gastrulation	10/561	28/2047	0.214395	0.547863	0.442804	WNT11/SUPT20H/RACK1/GATA6/ACVR2A/LHX1/MMP2/FGF2/UGDH/BMP4	10
CNV	GO:0035107	appendage morphogenesis	10/561	28/2047	0.214395	0.547863	0.442804	WNT11/TBX3/TBX5/WNT3A/SP8/SHH/RARB/MSX1/PITX2/GREM1	10
CNV	GO:0051049	regulation of transport	39/561	127/2047	0.222269	0.567159	0.4584	GATA3/SYT1/IGF1/CHRM2/CACNA1C/CRYAA/UBAC2/BRAF/CACNA1B/RACK1/KCNJ2/TGFB2/HMGN3/MYO6/CACNA1D/PRL/CDH2/CA2/TGFBR2/INHBA/DTNBP1/ADCYAP1/ARC/KCNH6/RAB11A/INHBB/KCNJ3/PTPN1/TXN/ANXA1/LPL/KCNMA1/CDH13/TENM1/TLR2A/ARNTL/BMP4/MYBPC3/GREM1	39
CNV	GO:0044092	negative regulation of molecular function	28/561	89/2047	0.222902	0.567946	0.459036	POT1/CAV1/PPP1R12A/TIMP3/CALD1/APOV1/CRYAA/ANOS1/DNAJC3/SPRY2/RACK1/TGFB2/CRIM1/DNAJB6/PHACTR1/ARPP19/SMAD6/MSTN/HDAC4/HSPB1/SEMA4D/ANXA1/PDCD4/SPRY1/NFKB1/MSX1/PTPRJ/CHRM4	28
CNV	GO:0001649	osteoblast differentiation	9/561	25/2047	0.224165	0.569509	0.460299	CYR61/IGF1/WNT11/PTHLH/ACVR2A/HDAC4/GDF2/FGF2/GREM1	9
CNV	GO:0007623	circadian rhythm	9/561	25/2047	0.224165	0.569509	0.460299	CRY1/ARNTL2/TARDBP/SIX3/NTRK3/NFIL3/SOX14/PER2/ARNTL	9
CNV	GO:0006417	regulation of translation	15/561	45/2047	0.228602	0.578563	0.467617	CELF2/METTL16/DNAJC3/RACK1/QKI/PIWIL1/JMJD4/EN2/RBM24/ZNF706/IREB2/AGO3/NCBP1/CNOT7/EIF4G2	15
CNV	GO:0043434	response to peptide hormone	12/561	35/2047	0.229049	0.578563	0.467617	SIK1/TGFB2/LHCGR/CA2/MYO5A/MSTN/INHBB/JAK2/GHR/ANXA1/MMP2/NFKB1	12
CNV	GO:0055001	muscle cell development	12/561	35/2047	0.229049	0.578563	0.467617	CSRP2/MYF5/IGF1/MYH15/PROX1/ACTA1/FOXP3/HDAC9/HDAC4/ACTN1/MYBPC3/CFL2	12
CNV	GO:0055002	striated muscle cell development	12/561	35/2047	0.229049	0.578563	0.467617	CSRP2/MYF5/IGF1/MYH15/PROX1/ACTA1/FOXP3/HDAC9/HDAC4/ACTN1/MYBPC3/CFL2	12
CNV	GO:0042493	response to drug	27/561	86/2047	0.232124	0.585486	0.473213	JUN/GNAI1/SYT1/MB/CHRM2/CRYAA/FZD4/BRAF/RACK1/TGFB2/CHRM1/HSF2/ATP2A2/CA2/TGFBR2/INHBA/GATA6/CHRNA3/MSTN/TXN/ANXA1/CHRNA6/CYP2C23b/NFKB1/CHRM4/HSPA2/BMP4	27
CNV	GO:0001818	negative regulation of cytokine production	8/561	22/2047	0.234547	0.587372	0.474737	IGF1/WNT11/TGFB2/TGFBR2/GATA6/INHBB/ANXA1/NFKB1	8
CNV	GO:0002064	epithelial cell development	8/561	22/2047	0.234547	0.587372	0.474737	LHFPL5/CRYAA/WNT7B/PROX1/SIX3/RARB/CDH5/ARNTL	8
CNV	GO:0016358	dendrite development	8/561	22/2047	0.234547	0.587372	0.474737	LLPH/C1H21ORF91/FARP1/CDC42/MAPK6/CTNNA2/EPHB1/EPHA4	8
CNV	GO:0030326	embryonic limb morphogenesis	8/561	22/2047	0.234547	0.587372	0.474737	TBX3/TBX5/SP8/SHH/RARB/MSX1/PITX2/GREM1	8
CNV	GO:0032886	regulation of microtubule-based process	8/561	22/2047	0.234547	0.587372	0.474737	GNAI1/EPHA3/CHORDC1/SPAST/STMN2/MAPRE2/MAPRE1/EFNA5	8
CNV	GO:0007264	small GTPase mediated signal transduction	17/561	52/2047	0.236013	0.590201	0.477023	JUN/RELN/KITLG/IGF1/FARP1/RAB6A/SPRY2/GARNL3/CDC42/NTRK1/GRB2/ARHGEF3/COL1A2/RAB2A/RAB11A/CDH13/SPRY1	17
CNV	GO:0044057	regulation of system process	14/561	42/2047	0.239442	0.597073	0.482577	IGF1/CHRM2/MTPN/CACNA1C/MTMR2/TGFB2/CHRM1/CACNA1D/PRL/INHBA/INHBB/HDAC4/BMP4/MYBPC3	14
CNV	GO:0048732	gland development	14/561	42/2047	0.239442	0.597073	0.482577	WNT11/BRAF/TGFB2/PROX1/SIX3/THRB/RARB/GATA6/CCNB2/EAF2/ISL1/ANXA1/PSAP/FGF2	14
CNV	GO:0009914	hormone transport	11/561	32/2047	0.240134	0.597947	0.483284	IGF1/FZD4/HMGN3/TBX3/PRL/INHBA/ADCYAP1/INHBB/ANXA1/ARNTL/BMP4	11
CNV	GO:0001666	response to hypoxia	7/561	19/2047	0.245584	0.608064	0.49146	MB/CRYAA/TGFB2/TGFBR2/GATA6/MMP2/HIF1A	7
CNV	GO:0001704	formation of primary germ layer	7/561	19/2047	0.245584	0.608064	0.49146	WNT11/GATA6/ACVR2A/LHX1/MMP2/FGF2/BMP4	7
CNV	GO:0036293	response to decreased oxygen levels	7/561	19/2047	0.245584	0.608064	0.49146	MB/CRYAA/TGFB2/TGFBR2/GATA6/MMP2/HIF1A	7
CNV	GO:0042471	ear morphogenesis	7/561	19/2047	0.245584	0.608064	0.49146	LHFPL5/IGF1/SOX21/PROX1/WNT3A/MSX1/ZIC1	7
CNV	GO:0014070	response to organic cyclic compound	21/561	66/2047	0.246014	0.608268	0.491626	NR5A2/VTG1/JUN/GNAI1/GABRB3/UFM1/TGFB2/HSF2/NR2E1/THRB/RARB/TGFBR2/OVALX/GABRG2/MSTN/IFNW1/GLDC/ANXA1/NFKB1/ARNTL/HSPA2	21
CNV	GO:0071417	cellular response to organonitrogen compound	16/561	49/2047	0.247045	0.609958	0.492992	IGF1/SIK1/GABRB3/LHCGR/CAPN2/COL1A2/CA2/GABRG2/MYO5A/MSTN/INHBB/JAK2/GHR/MMP2/NFKB1/EPHA4	16
CNV	GO:0044093	positive regulation of molecular function	42/561	139/2047	0.248977	0.613863	0.496148	RABGAP1L/CYR61/GATA3/RELN/PPP1R12A/KITLG/IGF1/MTPN/ATP1B1/FZD4/WNT11/GARNL3/CDC42/RACK1/NTRK1/PIK3R5/TGFB2/RGS17/CACNA1D/DNAJB6/PTK2/ADCYAP1/ARC/NTRK3/ITGA6/ARHGAP15/HDAC4/YWHAB/ISL1/ITGA1/JAK2/SEMA4D/TXN/NCBP1/BLNK/TENM1/EPGN/FGF2/FGFR3/EPHA4/MYBPC3/GREM1	42
QTL	GO:0006952	defense response	6/18	120/2047	0.000371861	0.233341	0.2194	IFNG/HMGB2/NFKB1/MBL2/HDAC4/CD28	6
QTL	GO:0006954	inflammatory response	4/18	57/2047	0.00123665	0.233341	0.2194	HMGB2/NFKB1/HDAC4/CD28	4
QTL	GO:0002250	adaptive immune response	3/18	27/2047	0.00146458	0.233341	0.2194	IFNG/MBL2/CD28	3
QTL	GO:0006950	response to stress	9/18	366/2047	0.0018061	0.233341	0.2194	IFNG/PPP2CB/HMGB2/NFKB1/MBL2/HDAC4/CD28/HSPB1/MAGI3	9
QTL	GO:0048583	regulation of response to stimulus	9/18	372/2047	0.0020366	0.233341	0.2194	IFNG/HMGB2/SPRY1/NFKB1/MBL2/HDAC4/CD28/HSPB1/MAGI3	9
QTL	GO:0080134	regulation of response to stress	5/18	113/2047	0.0022535	0.233341	0.2194	HMGB2/NFKB1/CD28/HSPB1/MAGI3	5
QTL	GO:0042326	negative regulation of phosphorylation	3/18	34/2047	0.00288268	0.233341	0.2194	SPRY1/HDAC4/HSPB1	3
QTL	GO:0016064	immunoglobulin mediated immune response	2/18	2047-10-01	0.00315326	0.233341	0.2194	MBL2/CD28	2
QTL	GO:0019724	B cell mediated immunity	2/18	2047-10-01	0.00315326	0.233341	0.2194	MBL2/CD28	2
QTL	GO:0071901	negative regulation of protein serine/threonine kinase activity	2/18	2047-10-01	0.00315326	0.233341	0.2194	SPRY1/HSPB1	2
QTL	GO:0062014	negative regulation of small molecule metabolic process	2/18	2047-11-01	0.00383393	0.257919	0.24251	NFKB1/HDAC4	2
QTL	GO:0002449	lymphocyte mediated immunity	2/18	14/2047	0.00624495	0.280076	0.263343	MBL2/CD28	2
QTL	GO:0044092	negative regulation of molecular function	4/18	89/2047	0.00639839	0.280076	0.263343	SPRY1/NFKB1/HDAC4/HSPB1	4
QTL	GO:0010563	negative regulation of phosphorus metabolic process	3/18	45/2047	0.00643303	0.280076	0.263343	SPRY1/HDAC4/HSPB1	3
QTL	GO:0045936	negative regulation of phosphate metabolic process	3/18	45/2047	0.00643303	0.280076	0.263343	SPRY1/HDAC4/HSPB1	3
QTL	GO:0050778	positive regulation of immune response	3/18	48/2047	0.00771235	0.280076	0.263343	HMGB2/MBL2/CD28	3
QTL	GO:0002460	adaptive immune response based on somatic recombination of immune receptors built from immunoglobulin superfamily domains	2/18	16/2047	0.00814974	0.280076	0.263343	MBL2/CD28	2
QTL	GO:0031347	regulation of defense response	3/18	51/2047	0.00913345	0.280076	0.263343	HMGB2/NFKB1/CD28	3
QTL	GO:0001817	regulation of cytokine production	3/18	53/2047	0.0101614	0.280076	0.263343	NFKB1/CD28/HSPB1	3
QTL	GO:0002252	immune effector process	3/18	53/2047	0.0101614	0.280076	0.263343	IFNG/MBL2/CD28	3
QTL	GO:0006109	regulation of carbohydrate metabolic process	2/18	18/2047	0.0102833	0.280076	0.263343	NFKB1/HDAC4	2
QTL	GO:0006469	negative regulation of protein kinase activity	2/18	18/2047	0.0102833	0.280076	0.263343	SPRY1/HSPB1	2
QTL	GO:0034097	response to cytokine	3/18	55/2047	0.0112549	0.280076	0.263343	IFNG/NFKB1/HDAC4	3
QTL	GO:0032496	response to lipopolysaccharide	2/18	19/2047	0.0114334	0.280076	0.263343	HMGB2/NFKB1	2
QTL	GO:0033673	negative regulation of kinase activity	2/18	19/2047	0.0114334	0.280076	0.263343	SPRY1/HSPB1	2
QTL	GO:0006955	immune response	4/18	106/2047	0.0118405	0.280076	0.263343	IFNG/HMGB2/MBL2/CD28	4
QTL	GO:0045944	positive regulation of transcription by RNA polymerase II	5/18	166/2047	0.011856	0.280076	0.263343	THRB/HMGB2/NFKB1/HDAC4/CD28	5
QTL	GO:0010646	regulation of cell communication	7/18	309/2047	0.0118642	0.280076	0.263343	IFNG/SPRY1/NFKB1/CD28/HSPB1/MAGI3/SLC24A2	7
QTL	GO:0016053	organic acid biosynthetic process	3/18	57/2047	0.0124149	0.280076	0.263343	OTC/NFKB1/HDAC4	3
QTL	GO:0046394	carboxylic acid biosynthetic process	3/18	57/2047	0.0124149	0.280076	0.263343	OTC/NFKB1/HDAC4	3
QTL	GO:0002443	leukocyte mediated immunity	2/18	20/2047	0.0126379	0.280076	0.263343	MBL2/CD28	2
QTL	GO:0006959	humoral immune response	2/18	20/2047	0.0126379	0.280076	0.263343	IFNG/MBL2	2
QTL	GO:0023051	regulation of signaling	7/18	314/2047	0.0129438	0.280076	0.263343	IFNG/SPRY1/NFKB1/CD28/HSPB1/MAGI3/SLC24A2	7
QTL	GO:0001816	cytokine production	3/18	59/2047	0.013642	0.280076	0.263343	NFKB1/CD28/HSPB1	3
QTL	GO:0050776	regulation of immune response	3/18	59/2047	0.013642	0.280076	0.263343	HMGB2/MBL2/CD28	3
QTL	GO:0010557	positive regulation of macromolecule biosynthetic process	6/18	241/2047	0.0136421	0.280076	0.263343	THRB/HMGB2/NFKB1/HDAC4/CD28/HSPB1	6
QTL	GO:0042221	response to chemical	8/18	401/2047	0.0140038	0.280076	0.263343	IFNG/THRB/PPP2CB/HMGB2/SPRY1/NFKB1/HDAC4/HSPB1	8
QTL	GO:0002237	response to molecule of bacterial origin	2/18	22/2047	0.015206	0.288524	0.271287	HMGB2/NFKB1	2
QTL	GO:0051348	negative regulation of transferase activity	2/18	22/2047	0.015206	0.288524	0.271287	SPRY1/HSPB1	2
QTL	GO:0031328	positive regulation of cellular biosynthetic process	6/18	249/2047	0.0159206	0.294531	0.276934	THRB/HMGB2/NFKB1/HDAC4/CD28/HSPB1	6
QTL	GO:0009891	positive regulation of biosynthetic process	6/18	253/2047	0.017157	0.303756	0.285608	THRB/HMGB2/NFKB1/HDAC4/CD28/HSPB1	6
QTL	GO:0045321	leukocyte activation	3/18	65/2047	0.0177329	0.303756	0.285608	IFNG/HDAC4/CD28	3
QTL	GO:0006338	chromatin remodeling	2/18	24/2047	0.0179804	0.303756	0.285608	HMGB2/HDAC4	2
QTL	GO:0002376	immune system process	5/18	184/2047	0.0180612	0.303756	0.285608	IFNG/HMGB2/MBL2/HDAC4/CD28	5
QTL	GO:0031349	positive regulation of defense response	2/18	26/2047	0.0209537	0.340374	0.320039	HMGB2/CD28	2
QTL	GO:0051246	regulation of protein metabolic process	6/18	265/2047	0.0212774	0.340374	0.320039	SPRY1/NFKB1/HDAC4/CD28/HSPB1/MAGI3	6
QTL	GO:0043086	negative regulation of catalytic activity	3/18	70/2047	0.0216184	0.340374	0.320039	SPRY1/NFKB1/HSPB1	3
QTL	GO:0002684	positive regulation of immune system process	3/18	72/2047	0.0232951	0.353168	0.332068	HMGB2/MBL2/CD28	3
QTL	GO:0006979	response to oxidative stress	2/18	28/2047	0.0241192	0.353168	0.332068	PPP2CB/HSPB1	2
QTL	GO:0010033	response to organic substance	6/18	274/2047	0.0247947	0.353168	0.332068	IFNG/THRB/HMGB2/SPRY1/NFKB1/HDAC4	6
QTL	GO:0010605	negative regulation of macromolecule metabolic process	6/18	275/2047	0.0252091	0.353168	0.332068	THRB/SPRY1/NFKB1/HDAC4/CD28/HSPB1	6
QTL	GO:0001933	negative regulation of protein phosphorylation	2/18	29/2047	0.0257717	0.353168	0.332068	SPRY1/HSPB1	2
QTL	GO:0042113	B cell activation	2/18	29/2047	0.0257717	0.353168	0.332068	HDAC4/CD28	2
QTL	GO:0062012	regulation of small molecule metabolic process	2/18	29/2047	0.0257717	0.353168	0.332068	NFKB1/HDAC4	2
QTL	GO:0001775	cell activation	3/18	76/2047	0.0268597	0.361385	0.339795	IFNG/HDAC4/CD28	3
QTL	GO:0033993	response to lipid	3/18	78/2047	0.0287478	0.365577	0.343736	THRB/HMGB2/NFKB1	3
QTL	GO:0031325	positive regulation of cellular metabolic process	7/18	366/2047	0.0289642	0.365577	0.343736	IFNG/THRB/HMGB2/NFKB1/HDAC4/CD28/HSPB1	7
QTL	GO:0045893	positive regulation of transcription, DNA-templated	5/18	208/2047	0.0293552	0.365577	0.343736	THRB/HMGB2/NFKB1/HDAC4/CD28	5
QTL	GO:0009966	regulation of signal transduction	6/18	285/2047	0.0296222	0.365577	0.343736	IFNG/SPRY1/NFKB1/CD28/HSPB1/MAGI3	6
QTL	GO:0001819	positive regulation of cytokine production	2/18	32/2047	0.0309988	0.365577	0.343736	CD28/HSPB1	2
QTL	GO:0002253	activation of immune response	2/18	32/2047	0.0309988	0.365577	0.343736	MBL2/CD28	2
QTL	GO:0050727	regulation of inflammatory response	2/18	32/2047	0.0309988	0.365577	0.343736	NFKB1/CD28	2
QTL	GO:0009892	negative regulation of metabolic process	6/18	294/2047	0.0340263	0.365577	0.343736	THRB/SPRY1/NFKB1/HDAC4/CD28/HSPB1	6
QTL	GO:0030098	lymphocyte differentiation	2/18	34/2047	0.0346998	0.365577	0.343736	HDAC4/CD28	2
QTL	GO:1902680	positive regulation of RNA biosynthetic process	5/18	219/2047	0.0358056	0.365577	0.343736	THRB/HMGB2/NFKB1/HDAC4/CD28	5
QTL	GO:1903508	positive regulation of nucleic acid-templated transcription	5/18	219/2047	0.0358056	0.365577	0.343736	THRB/HMGB2/NFKB1/HDAC4/CD28	5
QTL	GO:1902531	regulation of intracellular signal transduction	4/18	148/2047	0.0361586	0.365577	0.343736	SPRY1/CD28/HSPB1/MAGI3	4
QTL	GO:0042325	regulation of phosphorylation	4/18	149/2047	0.0369483	0.365577	0.343736	SPRY1/HDAC4/HSPB1/MAGI3	4
QTL	GO:0042493	response to drug	3/18	86/2047	0.0370039	0.365577	0.343736	PPP2CB/HMGB2/NFKB1	3
QTL	GO:0043207	response to external biotic stimulus	3/18	87/2047	0.0381148	0.365577	0.343736	IFNG/HMGB2/NFKB1	3
QTL	GO:0051707	response to other organism	3/18	87/2047	0.0381148	0.365577	0.343736	IFNG/HMGB2/NFKB1	3
QTL	GO:1902532	negative regulation of intracellular signal transduction	2/18	36/2047	0.0385664	0.365577	0.343736	SPRY1/HSPB1	2
QTL	GO:0009607	response to biotic stimulus	3/18	88/2047	0.0392431	0.365577	0.343736	IFNG/HMGB2/NFKB1	3
QTL	GO:0009893	positive regulation of metabolic process	7/18	389/2047	0.0393341	0.365577	0.343736	IFNG/THRB/HMGB2/NFKB1/HDAC4/CD28/HSPB1	7
QTL	GO:0044283	small molecule biosynthetic process	3/18	89/2047	0.0403889	0.365577	0.343736	OTC/NFKB1/HDAC4	3
QTL	GO:0051254	positive regulation of RNA metabolic process	5/18	229/2047	0.0424091	0.365577	0.343736	THRB/HMGB2/NFKB1/HDAC4/CD28	5
QTL	GO:0071407	cellular response to organic cyclic compound	2/18	38/2047	0.0425923	0.365577	0.343736	THRB/NFKB1	2
QTL	GO:0000122	negative regulation of transcription by RNA polymerase II	3/18	91/2047	0.0427324	0.365577	0.343736	THRB/NFKB1/HDAC4	3
QTL	GO:0071396	cellular response to lipid	2/18	41/2047	0.0489166	0.365577	0.343736	THRB/NFKB1	2
QTL	GO:0071345	cellular response to cytokine stimulus	2/18	42/2047	0.0510979	0.365577	0.343736	IFNG/NFKB1	2
QTL	GO:0071900	regulation of protein serine/threonine kinase activity	2/18	42/2047	0.0510979	0.365577	0.343736	SPRY1/HSPB1	2
QTL	GO:0051248	negative regulation of protein metabolic process	3/18	98/2047	0.051476	0.365577	0.343736	SPRY1/NFKB1/HSPB1	3
QTL	GO:0035556	intracellular signal transduction	5/18	243/2047	0.0528793	0.365577	0.343736	SPRY1/HDAC4/CD28/HSPB1/MAGI3	5
QTL	GO:0031400	negative regulation of protein modification process	2/18	43/2047	0.0533145	0.365577	0.343736	SPRY1/HSPB1	2
QTL	GO:0002682	regulation of immune system process	3/18	100/2047	0.054127	0.365577	0.343736	HMGB2/MBL2/CD28	3
QTL	GO:0045935	positive regulation of nucleobase-containing compound metabolic process	5/18	247/2047	0.0561388	0.365577	0.343736	THRB/HMGB2/NFKB1/HDAC4/CD28	5
QTL	GO:0019220	regulation of phosphate metabolic process	4/18	171/2047	0.0569458	0.365577	0.343736	SPRY1/HDAC4/HSPB1/MAGI3	4
QTL	GO:0051174	regulation of phosphorus metabolic process	4/18	171/2047	0.0569458	0.365577	0.343736	SPRY1/HDAC4/HSPB1/MAGI3	4
QTL	GO:0010628	positive regulation of gene expression	5/18	249/2047	0.0578137	0.365577	0.343736	THRB/HMGB2/NFKB1/HDAC4/CD28	5
QTL	GO:0031399	regulation of protein modification process	4/18	173/2047	0.0590144	0.365577	0.343736	SPRY1/HDAC4/HSPB1/MAGI3	4
QTL	GO:0097190	apoptotic signaling pathway	2/18	46/2047	0.0601695	0.365577	0.343736	CD28/HSPB1	2
QTL	GO:0002521	leukocyte differentiation	2/18	47/2047	0.0625206	0.365577	0.343736	HDAC4/CD28	2
QTL	GO:0045087	innate immune response	2/18	47/2047	0.0625206	0.365577	0.343736	HMGB2/MBL2	2
QTL	GO:0051172	negative regulation of nitrogen compound metabolic process	5/18	255/2047	0.06302	0.365577	0.343736	THRB/SPRY1/NFKB1/HDAC4/HSPB1	5
QTL	GO:0009636	response to toxic substance	2/18	48/2047	0.0649036	0.365577	0.343736	PPP2CB/NFKB1	2
QTL	GO:0019752	carboxylic acid metabolic process	3/18	108/2047	0.0653942	0.365577	0.343736	OTC/NFKB1/HDAC4	3
QTL	GO:0010648	negative regulation of cell communication	3/18	111/2047	0.0698873	0.365577	0.343736	SPRY1/HSPB1/SLC24A2	3
QTL	GO:0023057	negative regulation of signaling	3/18	111/2047	0.0698873	0.365577	0.343736	SPRY1/HSPB1/SLC24A2	3
QTL	GO:0043436	oxoacid metabolic process	3/18	111/2047	0.0698873	0.365577	0.343736	OTC/NFKB1/HDAC4	3
QTL	GO:0006357	regulation of transcription by RNA polymerase II	5/18	263/2047	0.070387	0.365577	0.343736	THRB/HMGB2/NFKB1/HDAC4/CD28	5
QTL	GO:0006082	organic acid metabolic process	3/18	112/2047	0.0714168	0.365577	0.343736	OTC/NFKB1/HDAC4	3
QTL	GO:0048584	positive regulation of response to stimulus	4/18	185/2047	0.0723	0.365577	0.343736	HMGB2/NFKB1/MBL2/CD28	4
QTL	GO:0051173	positive regulation of nitrogen compound metabolic process	6/18	356/2047	0.0766718	0.365577	0.343736	THRB/HMGB2/NFKB1/HDAC4/CD28/HSPB1	6
QTL	GO:0006366	transcription by RNA polymerase II	5/18	270/2047	0.0772333	0.365577	0.343736	THRB/HMGB2/NFKB1/HDAC4/CD28	5
QTL	GO:0031324	negative regulation of cellular metabolic process	5/18	270/2047	0.0772333	0.365577	0.343736	THRB/SPRY1/NFKB1/HDAC4/HSPB1	5
QTL	GO:0031329	regulation of cellular catabolic process	2/18	55/2047	0.082422	0.365577	0.343736	IFNG/HDAC4	2
QTL	GO:0002705	positive regulation of leukocyte mediated immunity	1/18	2047-10-01	0.0847134	0.365577	0.343736	CD28	1
QTL	GO:0002819	regulation of adaptive immune response	1/18	2047-10-01	0.0847134	0.365577	0.343736	CD28	1
QTL	GO:0002822	regulation of adaptive immune response based on somatic recombination of immune receptors built from immunoglobulin superfamily domains	1/18	2047-10-01	0.0847134	0.365577	0.343736	CD28	1
QTL	GO:0005976	polysaccharide metabolic process	1/18	2047-10-01	0.0847134	0.365577	0.343736	NFKB1	1
QTL	GO:0006022	aminoglycan metabolic process	1/18	2047-10-01	0.0847134	0.365577	0.343736	NFKB1	1
QTL	GO:0006140	regulation of nucleotide metabolic process	1/18	2047-10-01	0.0847134	0.365577	0.343736	HDAC4	1
QTL	GO:0006476	protein deacetylation	1/18	2047-10-01	0.0847134	0.365577	0.343736	HDAC4	1
QTL	GO:0016575	histone deacetylation	1/18	2047-10-01	0.0847134	0.365577	0.343736	HDAC4	1
QTL	GO:0030203	glycosaminoglycan metabolic process	1/18	2047-10-01	0.0847134	0.365577	0.343736	NFKB1	1
QTL	GO:0043467	regulation of generation of precursor metabolites and energy	1/18	2047-10-01	0.0847134	0.365577	0.343736	HDAC4	1
QTL	GO:0046890	regulation of lipid biosynthetic process	1/18	2047-10-01	0.0847134	0.365577	0.343736	NFKB1	1
QTL	GO:0048741	skeletal muscle fiber development	1/18	2047-10-01	0.0847134	0.365577	0.343736	HDAC4	1
QTL	GO:0061077	chaperone-mediated protein folding	1/18	2047-10-01	0.0847134	0.365577	0.343736	HSPB1	1
QTL	GO:0071216	cellular response to biotic stimulus	1/18	2047-10-01	0.0847134	0.365577	0.343736	NFKB1	1
QTL	GO:1900542	regulation of purine nucleotide metabolic process	1/18	2047-10-01	0.0847134	0.365577	0.343736	HDAC4	1
QTL	GO:0080135	regulation of cellular response to stress	2/18	56/2047	0.0850367	0.365577	0.343736	HSPB1/MAGI3	2
QTL	GO:0010604	positive regulation of macromolecule metabolic process	6/18	366/2047	0.0856956	0.365577	0.343736	THRB/HMGB2/NFKB1/HDAC4/CD28/HSPB1	6
QTL	GO:0051239	regulation of multicellular organismal process	5/18	280/2047	0.0876607	0.365577	0.343736	SPRY1/NFKB1/HDAC4/CD28/HSPB1	5
QTL	GO:0046649	lymphocyte activation	2/18	57/2047	0.0876775	0.365577	0.343736	HDAC4/CD28	2
QTL	GO:1901700	response to oxygen-containing compound	3/18	123/2047	0.0892581	0.365577	0.343736	PPP2CB/HMGB2/NFKB1	3
QTL	GO:0010629	negative regulation of gene expression	4/18	199/2047	0.0896683	0.365577	0.343736	THRB/NFKB1/HDAC4/CD28	4
QTL	GO:0070887	cellular response to chemical stimulus	5/18	283/2047	0.0909368	0.365577	0.343736	IFNG/THRB/SPRY1/NFKB1/HSPB1	5
QTL	GO:0006766	vitamin metabolic process	1/18	2047-11-01	0.0928014	0.365577	0.343736	NFKB1	1
QTL	GO:0008016	regulation of heart contraction	1/18	2047-11-01	0.0928014	0.365577	0.343736	HDAC4	1
QTL	GO:0014904	myotube cell development	1/18	2047-11-01	0.0928014	0.365577	0.343736	HDAC4	1
QTL	GO:0016447	somatic recombination of immunoglobulin gene segments	1/18	2047-11-01	0.0928014	0.365577	0.343736	CD28	1
QTL	GO:0033077	T cell differentiation in thymus	1/18	2047-11-01	0.0928014	0.365577	0.343736	CD28	1
QTL	GO:0042446	hormone biosynthetic process	1/18	2047-11-01	0.0928014	0.365577	0.343736	NFKB1	1
QTL	GO:0042542	response to hydrogen peroxide	1/18	2047-11-01	0.0928014	0.365577	0.343736	PPP2CB	1
QTL	GO:0043122	regulation of I-kappaB kinase/NF-kappaB signaling	1/18	2047-11-01	0.0928014	0.365577	0.343736	HSPB1	1
QTL	GO:0045619	regulation of lymphocyte differentiation	1/18	2047-11-01	0.0928014	0.365577	0.343736	CD28	1
QTL	GO:0046328	regulation of JNK cascade	1/18	2047-11-01	0.0928014	0.365577	0.343736	MAGI3	1
QTL	GO:0048167	regulation of synaptic plasticity	1/18	2047-11-01	0.0928014	0.365577	0.343736	SLC24A2	1
QTL	GO:0050729	positive regulation of inflammatory response	1/18	2047-11-01	0.0928014	0.365577	0.343736	CD28	1
QTL	GO:0050871	positive regulation of B cell activation	1/18	2047-11-01	0.0928014	0.365577	0.343736	CD28	1
QTL	GO:0051785	positive regulation of nuclear division	1/18	2047-11-01	0.0928014	0.365577	0.343736	CD28	1
QTL	GO:0090263	positive regulation of canonical Wnt signaling pathway	1/18	2047-11-01	0.0928014	0.365577	0.343736	NFKB1	1
QTL	GO:0005975	carbohydrate metabolic process	2/18	59/2047	0.0930351	0.365577	0.343736	NFKB1/HDAC4	2
QTL	GO:0006310	DNA recombination	2/18	60/2047	0.0957508	0.365577	0.343736	HMGB2/CD28	2
QTL	GO:0009617	response to bacterium	2/18	60/2047	0.0957508	0.365577	0.343736	HMGB2/NFKB1	2
QTL	GO:0098542	defense response to other organism	2/18	60/2047	0.0957508	0.365577	0.343736	IFNG/HMGB2	2
QTL	GO:0010556	regulation of macromolecule biosynthetic process	7/18	471/2047	0.0966114	0.365577	0.343736	THRB/HMGB2/NFKB1/NFKB2/HDAC4/CD28/HSPB1	7
QTL	GO:0002703	regulation of leukocyte mediated immunity	1/18	2047-12-01	0.100822	0.365577	0.343736	CD28	1
QTL	GO:0008652	cellular amino acid biosynthetic process	1/18	2047-12-01	0.100822	0.365577	0.343736	OTC	1
QTL	GO:0030835	negative regulation of actin filament depolymerization	1/18	2047-12-01	0.100822	0.365577	0.343736	HSPB1	1
QTL	GO:0030837	negative regulation of actin filament polymerization	1/18	2047-12-01	0.100822	0.365577	0.343736	HSPB1	1
QTL	GO:0031348	negative regulation of defense response	1/18	2047-12-01	0.100822	0.365577	0.343736	NFKB1	1
QTL	GO:0046631	alpha-beta T cell activation	1/18	2047-12-01	0.100822	0.365577	0.343736	CD28	1
QTL	GO:0050806	positive regulation of synaptic transmission	1/18	2047-12-01	0.100822	0.365577	0.343736	SLC24A2	1
QTL	GO:0050851	antigen receptor-mediated signaling pathway	1/18	2047-12-01	0.100822	0.365577	0.343736	CD28	1
QTL	GO:0051693	actin filament capping	1/18	2047-12-01	0.100822	0.365577	0.343736	HSPB1	1
QTL	GO:0060048	cardiac muscle contraction	1/18	2047-12-01	0.100822	0.365577	0.343736	HDAC4	1
QTL	GO:1901607	alpha-amino acid biosynthetic process	1/18	2047-12-01	0.100822	0.365577	0.343736	OTC	1
QTL	GO:2001242	regulation of intrinsic apoptotic signaling pathway	1/18	2047-12-01	0.100822	0.365577	0.343736	HSPB1	1
QTL	GO:0009894	regulation of catabolic process	2/18	64/2047	0.106846	0.365577	0.343736	IFNG/HDAC4	2
QTL	GO:0032870	cellular response to hormone stimulus	2/18	64/2047	0.106846	0.365577	0.343736	THRB/NFKB1	2
QTL	GO:0006606	protein import into nucleus	1/18	13/2047	0.108775	0.365577	0.343736	FAM53A	1
QTL	GO:0007088	regulation of mitotic nuclear division	1/18	13/2047	0.108775	0.365577	0.343736	CD28	1
QTL	GO:0007254	JNK cascade	1/18	13/2047	0.108775	0.365577	0.343736	MAGI3	1
QTL	GO:0010830	regulation of myotube differentiation	1/18	13/2047	0.108775	0.365577	0.343736	HDAC4	1
QTL	GO:0032640	tumor necrosis factor production	1/18	13/2047	0.108775	0.365577	0.343736	HSPB1	1
QTL	GO:0032680	regulation of tumor necrosis factor production	1/18	13/2047	0.108775	0.365577	0.343736	HSPB1	1
QTL	GO:0035725	sodium ion transmembrane transport	1/18	13/2047	0.108775	0.365577	0.343736	SLC24A2	1
QTL	GO:0043255	regulation of carbohydrate biosynthetic process	1/18	13/2047	0.108775	0.365577	0.343736	NFKB1	1
QTL	GO:0050830	defense response to Gram-positive bacterium	1/18	13/2047	0.108775	0.365577	0.343736	HMGB2	1
QTL	GO:0050864	regulation of B cell activation	1/18	13/2047	0.108775	0.365577	0.343736	CD28	1
QTL	GO:0051170	import into nucleus	1/18	13/2047	0.108775	0.365577	0.343736	FAM53A	1
QTL	GO:0051896	regulation of protein kinase B signaling	1/18	13/2047	0.108775	0.365577	0.343736	CD28	1
QTL	GO:0071706	tumor necrosis factor superfamily cytokine production	1/18	13/2047	0.108775	0.365577	0.343736	HSPB1	1
QTL	GO:0110110	positive regulation of animal organ morphogenesis	1/18	13/2047	0.108775	0.365577	0.343736	SPRY1	1
QTL	GO:1903522	regulation of blood circulation	1/18	13/2047	0.108775	0.365577	0.343736	HDAC4	1
QTL	GO:1903555	regulation of tumor necrosis factor superfamily cytokine production	1/18	13/2047	0.108775	0.365577	0.343736	HSPB1	1
QTL	GO:0048523	negative regulation of cellular process	7/18	485/2047	0.109843	0.365577	0.343736	IFNG/THRB/SPRY1/NFKB1/HDAC4/HSPB1/SLC24A2	7
QTL	GO:0031326	regulation of cellular biosynthetic process	7/18	487/2047	0.111818	0.365577	0.343736	THRB/HMGB2/NFKB1/NFKB2/HDAC4/CD28/HSPB1	7
QTL	GO:0008285	negative regulation of cell proliferation	2/18	66/2047	0.112525	0.365577	0.343736	SPRY1/HDAC4	2
QTL	GO:0014070	response to organic cyclic compound	2/18	66/2047	0.112525	0.365577	0.343736	THRB/NFKB1	2
QTL	GO:0001932	regulation of protein phosphorylation	3/18	136/2047	0.112607	0.365577	0.343736	SPRY1/HSPB1/MAGI3	3
QTL	GO:0048585	negative regulation of response to stimulus	3/18	137/2047	0.114498	0.365577	0.343736	SPRY1/NFKB1/HSPB1	3
QTL	GO:0043408	regulation of MAPK cascade	2/18	67/2047	0.115395	0.365577	0.343736	SPRY1/MAGI3	2
QTL	GO:0009889	regulation of biosynthetic process	7/18	491/2047	0.115831	0.365577	0.343736	THRB/HMGB2/NFKB1/NFKB2/HDAC4/CD28/HSPB1	7
QTL	GO:0002429	immune response-activating cell surface receptor signaling pathway	1/18	14/2047	0.116662	0.365577	0.343736	CD28	1
QTL	GO:0002562	somatic diversification of immune receptors via germline recombination within a single locus	1/18	14/2047	0.116662	0.365577	0.343736	CD28	1
QTL	GO:0002700	regulation of production of molecular mediator of immune response	1/18	14/2047	0.116662	0.365577	0.343736	CD28	1
QTL	GO:0014068	positive regulation of phosphatidylinositol 3-kinase signaling	1/18	14/2047	0.116662	0.365577	0.343736	CD28	1
QTL	GO:0016445	somatic diversification of immunoglobulins	1/18	14/2047	0.116662	0.365577	0.343736	CD28	1
QTL	GO:0016482	cytosolic transport	1/18	14/2047	0.116662	0.365577	0.343736	VPS53	1
QTL	GO:0019722	calcium-mediated signaling	1/18	14/2047	0.116662	0.365577	0.343736	HDAC4	1
QTL	GO:0035094	response to nicotine	1/18	14/2047	0.116662	0.365577	0.343736	NFKB1	1
QTL	GO:0035601	protein deacylation	1/18	14/2047	0.116662	0.365577	0.343736	HDAC4	1
QTL	GO:0042129	regulation of T cell proliferation	1/18	14/2047	0.116662	0.365577	0.343736	CD28	1
QTL	GO:0043242	negative regulation of protein complex disassembly	1/18	14/2047	0.116662	0.365577	0.343736	HSPB1	1
QTL	GO:0048641	regulation of skeletal muscle tissue development	1/18	14/2047	0.116662	0.365577	0.343736	HDAC4	1
QTL	GO:1901880	negative regulation of protein depolymerization	1/18	14/2047	0.116662	0.365577	0.343736	HSPB1	1
QTL	GO:2000377	regulation of reactive oxygen species metabolic process	1/18	14/2047	0.116662	0.365577	0.343736	IFNG	1
QTL	GO:0032101	regulation of response to external stimulus	2/18	69/2047	0.121195	0.365577	0.343736	NFKB1/CD28	2
QTL	GO:0000302	response to reactive oxygen species	1/18	15/2047	0.124483	0.365577	0.343736	PPP2CB	1
QTL	GO:0002274	myeloid leukocyte activation	1/18	15/2047	0.124483	0.365577	0.343736	IFNG	1
QTL	GO:0002768	immune response-regulating cell surface receptor signaling pathway	1/18	15/2047	0.124483	0.365577	0.343736	CD28	1
QTL	GO:0006694	steroid biosynthetic process	1/18	15/2047	0.124483	0.365577	0.343736	NFKB1	1
QTL	GO:0006937	regulation of muscle contraction	1/18	15/2047	0.124483	0.365577	0.343736	HDAC4	1
QTL	GO:0006941	striated muscle contraction	1/18	15/2047	0.124483	0.365577	0.343736	HDAC4	1
QTL	GO:0007249	I-kappaB kinase/NF-kappaB signaling	1/18	15/2047	0.124483	0.365577	0.343736	HSPB1	1
QTL	GO:0010675	regulation of cellular carbohydrate metabolic process	1/18	15/2047	0.124483	0.365577	0.343736	HDAC4	1
QTL	GO:0016444	somatic cell DNA recombination	1/18	15/2047	0.124483	0.365577	0.343736	CD28	1
QTL	GO:0030042	actin filament depolymerization	1/18	15/2047	0.124483	0.365577	0.343736	HSPB1	1
QTL	GO:0030177	positive regulation of Wnt signaling pathway	1/18	15/2047	0.124483	0.365577	0.343736	NFKB1	1
QTL	GO:0030834	regulation of actin filament depolymerization	1/18	15/2047	0.124483	0.365577	0.343736	HSPB1	1
QTL	GO:0032872	regulation of stress-activated MAPK cascade	1/18	15/2047	0.124483	0.365577	0.343736	MAGI3	1
QTL	GO:0032946	positive regulation of mononuclear cell proliferation	1/18	15/2047	0.124483	0.365577	0.343736	CD28	1
QTL	GO:0043491	protein kinase B signaling	1/18	15/2047	0.124483	0.365577	0.343736	CD28	1
QTL	GO:0050671	positive regulation of lymphocyte proliferation	1/18	15/2047	0.124483	0.365577	0.343736	CD28	1
QTL	GO:0050829	defense response to Gram-negative bacterium	1/18	15/2047	0.124483	0.365577	0.343736	HMGB2	1
QTL	GO:0070302	regulation of stress-activated protein kinase signaling cascade	1/18	15/2047	0.124483	0.365577	0.343736	MAGI3	1
QTL	GO:0098732	macromolecule deacylation	1/18	15/2047	0.124483	0.365577	0.343736	HDAC4	1
QTL	GO:0009605	response to external stimulus	4/18	224/2047	0.125461	0.365577	0.343736	IFNG/HMGB2/NFKB1/CD28	4
QTL	GO:0071310	cellular response to organic substance	4/18	224/2047	0.125461	0.365577	0.343736	IFNG/THRB/SPRY1/NFKB1	4
QTL	GO:0045892	negative regulation of transcription, DNA-templated	3/18	144/2047	0.12809	0.365577	0.343736	THRB/NFKB1/HDAC4	3
QTL	GO:0051704	multi-organism process	3/18	144/2047	0.12809	0.365577	0.343736	IFNG/HMGB2/NFKB1	3
QTL	GO:0065009	regulation of molecular function	5/18	314/2047	0.128704	0.365577	0.343736	IFNG/SPRY1/NFKB1/HDAC4/HSPB1	5
QTL	GO:0030097	hemopoiesis	2/18	72/2047	0.130036	0.365577	0.343736	HDAC4/CD28	2
QTL	GO:0009887	animal organ morphogenesis	3/18	146/2047	0.132084	0.365577	0.343736	THRB/OTOR/SPRY1	3
QTL	GO:1902679	negative regulation of RNA biosynthetic process	3/18	146/2047	0.132084	0.365577	0.343736	THRB/NFKB1/HDAC4	3
QTL	GO:1903507	negative regulation of nucleic acid-templated transcription	3/18	146/2047	0.132084	0.365577	0.343736	THRB/NFKB1/HDAC4	3
QTL	GO:0002377	immunoglobulin production	1/18	16/2047	0.132239	0.365577	0.343736	CD28	1
QTL	GO:0002699	positive regulation of immune effector process	1/18	16/2047	0.132239	0.365577	0.343736	CD28	1
QTL	GO:0009064	glutamine family amino acid metabolic process	1/18	16/2047	0.132239	0.365577	0.343736	OTC	1
QTL	GO:0014066	regulation of phosphatidylinositol 3-kinase signaling	1/18	16/2047	0.132239	0.365577	0.343736	CD28	1
QTL	GO:0017038	protein import	1/18	16/2047	0.132239	0.365577	0.343736	FAM53A	1
QTL	GO:0032272	negative regulation of protein polymerization	1/18	16/2047	0.132239	0.365577	0.343736	HSPB1	1
QTL	GO:0042098	T cell proliferation	1/18	16/2047	0.132239	0.365577	0.343736	CD28	1
QTL	GO:0045667	regulation of osteoblast differentiation	1/18	16/2047	0.132239	0.365577	0.343736	HDAC4	1
QTL	GO:0051091	positive regulation of DNA-binding transcription factor activity	1/18	16/2047	0.132239	0.365577	0.343736	HDAC4	1
QTL	GO:0090288	negative regulation of cellular response to growth factor stimulus	1/18	16/2047	0.132239	0.365577	0.343736	SPRY1	1
QTL	GO:1903320	regulation of protein modification by small protein conjugation or removal	1/18	16/2047	0.132239	0.365577	0.343736	HDAC4	1
QTL	GO:0006355	regulation of transcription, DNA-templated	6/18	411/2047	0.133876	0.365577	0.343736	THRB/HMGB2/NFKB1/NFKB2/HDAC4/CD28	6
QTL	GO:0010647	positive regulation of cell communication	3/18	147/2047	0.134099	0.365577	0.343736	NFKB1/CD28/SLC24A2	3
QTL	GO:0000165	MAPK cascade	2/18	74/2047	0.136018	0.365577	0.343736	SPRY1/MAGI3	2
QTL	GO:0023056	positive regulation of signaling	3/18	149/2047	0.138163	0.365577	0.343736	NFKB1/CD28/SLC24A2	3
QTL	GO:0051247	positive regulation of protein metabolic process	3/18	149/2047	0.138163	0.365577	0.343736	HDAC4/CD28/HSPB1	3
QTL	GO:0045859	regulation of protein kinase activity	2/18	75/2047	0.139034	0.365577	0.343736	SPRY1/HSPB1	2
QTL	GO:0002200	somatic diversification of immune receptors	1/18	17/2047	0.139929	0.365577	0.343736	CD28	1
QTL	GO:0002285	lymphocyte activation involved in immune response	1/18	17/2047	0.139929	0.365577	0.343736	CD28	1
QTL	GO:0006096	glycolytic process	1/18	17/2047	0.139929	0.365577	0.343736	HDAC4	1
QTL	GO:0006757	ATP generation from ADP	1/18	17/2047	0.139929	0.365577	0.343736	HDAC4	1
QTL	GO:0006814	sodium ion transport	1/18	17/2047	0.139929	0.365577	0.343736	SLC24A2	1
QTL	GO:0009612	response to mechanical stimulus	1/18	17/2047	0.139929	0.365577	0.343736	NFKB1	1
QTL	GO:0010506	regulation of autophagy	1/18	17/2047	0.139929	0.365577	0.343736	IFNG	1
QTL	GO:0014902	myotube differentiation	1/18	17/2047	0.139929	0.365577	0.343736	HDAC4	1
QTL	GO:0030183	B cell differentiation	1/18	17/2047	0.139929	0.365577	0.343736	HDAC4	1
QTL	GO:0042866	pyruvate biosynthetic process	1/18	17/2047	0.139929	0.365577	0.343736	HDAC4	1
QTL	GO:0043401	steroid hormone mediated signaling pathway	1/18	17/2047	0.139929	0.365577	0.343736	THRB	1
QTL	GO:0045089	positive regulation of innate immune response	1/18	17/2047	0.139929	0.365577	0.343736	HMGB2	1
QTL	GO:0048747	muscle fiber development	1/18	17/2047	0.139929	0.365577	0.343736	HDAC4	1
QTL	GO:0050870	positive regulation of T cell activation	1/18	17/2047	0.139929	0.365577	0.343736	CD28	1
QTL	GO:0051403	stress-activated MAPK cascade	1/18	17/2047	0.139929	0.365577	0.343736	MAGI3	1
QTL	GO:0051607	defense response to virus	1/18	17/2047	0.139929	0.365577	0.343736	IFNG	1
QTL	GO:0070665	positive regulation of leukocyte proliferation	1/18	17/2047	0.139929	0.365577	0.343736	CD28	1
QTL	GO:1903039	positive regulation of leukocyte cell-cell adhesion	1/18	17/2047	0.139929	0.365577	0.343736	CD28	1
QTL	GO:1903506	regulation of nucleic acid-templated transcription	6/18	416/2047	0.139981	0.365577	0.343736	THRB/HMGB2/NFKB1/NFKB2/HDAC4/CD28	6
QTL	GO:2001141	regulation of RNA biosynthetic process	6/18	416/2047	0.139981	0.365577	0.343736	THRB/HMGB2/NFKB1/NFKB2/HDAC4/CD28	6
QTL	GO:0023014	signal transduction by protein phosphorylation	2/18	76/2047	0.142065	0.365577	0.343736	SPRY1/MAGI3	2
QTL	GO:0006351	transcription, DNA-templated	6/18	420/2047	0.144969	0.365577	0.343736	THRB/HMGB2/NFKB1/NFKB2/HDAC4/CD28	6
QTL	GO:0048534	hematopoietic or lymphoid organ development	2/18	77/2047	0.145113	0.365577	0.343736	HDAC4/CD28	2
QTL	GO:0003015	heart process	1/18	18/2047	0.147556	0.365577	0.343736	HDAC4	1
QTL	GO:0007034	vacuolar transport	1/18	18/2047	0.147556	0.365577	0.343736	VPS53	1
QTL	GO:0014065	phosphatidylinositol 3-kinase signaling	1/18	18/2047	0.147556	0.365577	0.343736	CD28	1
QTL	GO:0019359	nicotinamide nucleotide biosynthetic process	1/18	18/2047	0.147556	0.365577	0.343736	HDAC4	1
QTL	GO:0019363	pyridine nucleotide biosynthetic process	1/18	18/2047	0.147556	0.365577	0.343736	HDAC4	1
QTL	GO:0030323	respiratory tube development	1/18	18/2047	0.147556	0.365577	0.343736	THRB	1
QTL	GO:0030324	lung development	1/18	18/2047	0.147556	0.365577	0.343736	THRB	1
QTL	GO:0030522	intracellular receptor signaling pathway	1/18	18/2047	0.147556	0.365577	0.343736	THRB	1
QTL	GO:0034599	cellular response to oxidative stress	1/18	18/2047	0.147556	0.365577	0.343736	HSPB1	1
QTL	GO:0034976	response to endoplasmic reticulum stress	1/18	18/2047	0.147556	0.365577	0.343736	PPP2CB	1
QTL	GO:0045931	positive regulation of mitotic cell cycle	1/18	18/2047	0.147556	0.365577	0.343736	CD28	1
QTL	GO:0046578	regulation of Ras protein signal transduction	1/18	18/2047	0.147556	0.365577	0.343736	SPRY1	1
QTL	GO:0048015	phosphatidylinositol-mediated signaling	1/18	18/2047	0.147556	0.365577	0.343736	CD28	1
QTL	GO:0048017	inositol lipid-mediated signaling	1/18	18/2047	0.147556	0.365577	0.343736	CD28	1
QTL	GO:0051028	mRNA transport	1/18	18/2047	0.147556	0.365577	0.343736	MAGOHB	1
QTL	GO:0051494	negative regulation of cytoskeleton organization	1/18	18/2047	0.147556	0.365577	0.343736	HSPB1	1
QTL	GO:0051783	regulation of nuclear division	1/18	18/2047	0.147556	0.365577	0.343736	CD28	1
QTL	GO:0060047	heart contraction	1/18	18/2047	0.147556	0.365577	0.343736	HDAC4	1
QTL	GO:0062013	positive regulation of small molecule metabolic process	1/18	18/2047	0.147556	0.365577	0.343736	NFKB1	1
QTL	GO:0072525	pyridine-containing compound biosynthetic process	1/18	18/2047	0.147556	0.365577	0.343736	HDAC4	1
QTL	GO:0090257	regulation of muscle system process	1/18	18/2047	0.147556	0.365577	0.343736	HDAC4	1
QTL	GO:1901879	regulation of protein depolymerization	1/18	18/2047	0.147556	0.365577	0.343736	HSPB1	1
QTL	GO:1902105	regulation of leukocyte differentiation	1/18	18/2047	0.147556	0.365577	0.343736	CD28	1
QTL	GO:2001234	negative regulation of apoptotic signaling pathway	1/18	18/2047	0.147556	0.365577	0.343736	HSPB1	1
QTL	GO:0071495	cellular response to endogenous stimulus	3/18	154/2047	0.148521	0.365577	0.343736	THRB/SPRY1/NFKB1	3
QTL	GO:1901566	organonitrogen compound biosynthetic process	4/18	239/2047	0.14966	0.365577	0.343736	OTC/NFKB1/HDAC4/CD28	4
QTL	GO:0032774	RNA biosynthetic process	6/18	425/2047	0.151334	0.365577	0.343736	THRB/HMGB2/NFKB1/NFKB2/HDAC4/CD28	6
QTL	GO:0097659	nucleic acid-templated transcription	6/18	425/2047	0.151334	0.365577	0.343736	THRB/HMGB2/NFKB1/NFKB2/HDAC4/CD28	6
QTL	GO:0043549	regulation of kinase activity	2/18	80/2047	0.154343	0.365577	0.343736	SPRY1/HSPB1	2
QTL	GO:0051253	negative regulation of RNA metabolic process	3/18	157/2047	0.154865	0.365577	0.343736	THRB/NFKB1/HDAC4	3
QTL	GO:0009135	purine nucleoside diphosphate metabolic process	1/18	19/2047	0.155118	0.365577	0.343736	HDAC4	1
QTL	GO:0009179	purine ribonucleoside diphosphate metabolic process	1/18	19/2047	0.155118	0.365577	0.343736	HDAC4	1
QTL	GO:0009185	ribonucleoside diphosphate metabolic process	1/18	19/2047	0.155118	0.365577	0.343736	HDAC4	1
QTL	GO:0009408	response to heat	1/18	19/2047	0.155118	0.365577	0.343736	HSPB1	1
QTL	GO:0022409	positive regulation of cell-cell adhesion	1/18	19/2047	0.155118	0.365577	0.343736	CD28	1
QTL	GO:0035270	endocrine system development	1/18	19/2047	0.155118	0.365577	0.343736	THRB	1
QTL	GO:0043393	regulation of protein binding	1/18	19/2047	0.155118	0.365577	0.343736	HDAC4	1
QTL	GO:0046031	ADP metabolic process	1/18	19/2047	0.155118	0.365577	0.343736	HDAC4	1
QTL	GO:0051054	positive regulation of DNA metabolic process	1/18	19/2047	0.155118	0.365577	0.343736	CD28	1
QTL	GO:0051153	regulation of striated muscle cell differentiation	1/18	19/2047	0.155118	0.365577	0.343736	HDAC4	1
QTL	GO:0000018	regulation of DNA recombination	1/18	20/2047	0.162617	0.365577	0.343736	CD28	1
QTL	GO:0008543	fibroblast growth factor receptor signaling pathway	1/18	20/2047	0.162617	0.365577	0.343736	SPRY1	1
QTL	GO:0045088	regulation of innate immune response	1/18	20/2047	0.162617	0.365577	0.343736	HMGB2	1
QTL	GO:0046165	alcohol biosynthetic process	1/18	20/2047	0.162617	0.365577	0.343736	NFKB1	1
QTL	GO:0042127	regulation of cell proliferation	3/18	161/2047	0.163469	0.365577	0.343736	SPRY1/HDAC4/CD28	3
QTL	GO:0016310	phosphorylation	4/18	248/2047	0.16507	0.365577	0.343736	SPRY1/HDAC4/HSPB1/MAGI3	4
QTL	GO:0006090	pyruvate metabolic process	1/18	21/2047	0.170053	0.365577	0.343736	HDAC4	1
QTL	GO:0006165	nucleoside diphosphate phosphorylation	1/18	21/2047	0.170053	0.365577	0.343736	HDAC4	1
QTL	GO:0009166	nucleotide catabolic process	1/18	21/2047	0.170053	0.365577	0.343736	HDAC4	1
QTL	GO:0016197	endosomal transport	1/18	21/2047	0.170053	0.365577	0.343736	VPS53	1
QTL	GO:0030041	actin filament polymerization	1/18	21/2047	0.170053	0.365577	0.343736	HSPB1	1
QTL	GO:0030833	regulation of actin filament polymerization	1/18	21/2047	0.170053	0.365577	0.343736	HSPB1	1
QTL	GO:0031098	stress-activated protein kinase signaling cascade	1/18	21/2047	0.170053	0.365577	0.343736	MAGI3	1
QTL	GO:0032392	DNA geometric change	1/18	21/2047	0.170053	0.365577	0.343736	HMGB2	1
QTL	GO:0043244	regulation of protein complex disassembly	1/18	21/2047	0.170053	0.365577	0.343736	HSPB1	1
QTL	GO:0044344	cellular response to fibroblast growth factor stimulus	1/18	21/2047	0.170053	0.365577	0.343736	SPRY1	1
QTL	GO:0046939	nucleotide phosphorylation	1/18	21/2047	0.170053	0.365577	0.343736	HDAC4	1
QTL	GO:0071383	cellular response to steroid hormone stimulus	1/18	21/2047	0.170053	0.365577	0.343736	THRB	1
QTL	GO:1901292	nucleoside phosphate catabolic process	1/18	21/2047	0.170053	0.365577	0.343736	HDAC4	1
QTL	GO:1902904	negative regulation of supramolecular fiber organization	1/18	21/2047	0.170053	0.365577	0.343736	HSPB1	1
QTL	GO:0032268	regulation of cellular protein metabolic process	4/18	252/2047	0.17212	0.365577	0.343736	SPRY1/HDAC4/HSPB1/MAGI3	4
QTL	GO:0051240	positive regulation of multicellular organismal process	3/18	165/2047	0.172229	0.365577	0.343736	SPRY1/CD28/HSPB1	3
QTL	GO:0002520	immune system development	2/18	86/2047	0.17316	0.365577	0.343736	HDAC4/CD28	2
QTL	GO:0051252	regulation of RNA metabolic process	6/18	442/2047	0.174023	0.365577	0.343736	THRB/HMGB2/NFKB1/NFKB2/HDAC4/CD28	6
QTL	GO:0001818	negative regulation of cytokine production	1/18	22/2047	0.177427	0.365577	0.343736	NFKB1	1
QTL	GO:0006754	ATP biosynthetic process	1/18	22/2047	0.177427	0.365577	0.343736	HDAC4	1
QTL	GO:0009132	nucleoside diphosphate metabolic process	1/18	22/2047	0.177427	0.365577	0.343736	HDAC4	1
QTL	GO:0009266	response to temperature stimulus	1/18	22/2047	0.177427	0.365577	0.343736	HSPB1	1
QTL	GO:0016202	regulation of striated muscle tissue development	1/18	22/2047	0.177427	0.365577	0.343736	HDAC4	1
QTL	GO:0019221	cytokine-mediated signaling pathway	1/18	22/2047	0.177427	0.365577	0.343736	IFNG	1
QTL	GO:0019362	pyridine nucleotide metabolic process	1/18	22/2047	0.177427	0.365577	0.343736	HDAC4	1
QTL	GO:0031331	positive regulation of cellular catabolic process	1/18	22/2047	0.177427	0.365577	0.343736	IFNG	1
QTL	GO:0031333	negative regulation of protein complex assembly	1/18	22/2047	0.177427	0.365577	0.343736	HSPB1	1
QTL	GO:0032944	regulation of mononuclear cell proliferation	1/18	22/2047	0.177427	0.365577	0.343736	CD28	1
QTL	GO:0046496	nicotinamide nucleotide metabolic process	1/18	22/2047	0.177427	0.365577	0.343736	HDAC4	1
QTL	GO:0048634	regulation of muscle organ development	1/18	22/2047	0.177427	0.365577	0.343736	HDAC4	1
QTL	GO:0050670	regulation of lymphocyte proliferation	1/18	22/2047	0.177427	0.365577	0.343736	CD28	1
QTL	GO:0060541	respiratory system development	1/18	22/2047	0.177427	0.365577	0.343736	THRB	1
QTL	GO:0071774	response to fibroblast growth factor	1/18	22/2047	0.177427	0.365577	0.343736	SPRY1	1
QTL	GO:0072524	pyridine-containing compound metabolic process	1/18	22/2047	0.177427	0.365577	0.343736	HDAC4	1
QTL	GO:0097193	intrinsic apoptotic signaling pathway	1/18	22/2047	0.177427	0.365577	0.343736	HSPB1	1
QTL	GO:1901861	regulation of muscle tissue development	1/18	22/2047	0.177427	0.365577	0.343736	HDAC4	1
QTL	GO:1903037	regulation of leukocyte cell-cell adhesion	1/18	22/2047	0.177427	0.365577	0.343736	CD28	1
QTL	GO:0006796	phosphate-containing compound metabolic process	5/18	348/2047	0.177838	0.365577	0.343736	PPP2CB/SPRY1/HDAC4/HSPB1/MAGI3	5
QTL	GO:0006793	phosphorus metabolic process	5/18	349/2047	0.179395	0.365577	0.343736	PPP2CB/SPRY1/HDAC4/HSPB1/MAGI3	5
QTL	GO:1901137	carbohydrate derivative biosynthetic process	2/18	88/2047	0.179526	0.365577	0.343736	NFKB1/HDAC4	2
QTL	GO:0051338	regulation of transferase activity	2/18	89/2047	0.182724	0.365577	0.343736	SPRY1/HSPB1	2
QTL	GO:0006915	apoptotic process	3/18	170/2047	0.183387	0.365577	0.343736	PPP2CB/CD28/HSPB1	3
QTL	GO:0007159	leukocyte cell-cell adhesion	1/18	23/2047	0.184738	0.365577	0.343736	CD28	1
QTL	GO:0009145	purine nucleoside triphosphate biosynthetic process	1/18	23/2047	0.184738	0.365577	0.343736	HDAC4	1
QTL	GO:0009206	purine ribonucleoside triphosphate biosynthetic process	1/18	23/2047	0.184738	0.365577	0.343736	HDAC4	1
QTL	GO:0019216	regulation of lipid metabolic process	1/18	23/2047	0.184738	0.365577	0.343736	NFKB1	1
QTL	GO:0034504	protein localization to nucleus	1/18	23/2047	0.184738	0.365577	0.343736	FAM53A	1
QTL	GO:0051056	regulation of small GTPase mediated signal transduction	1/18	23/2047	0.184738	0.365577	0.343736	SPRY1	1
QTL	GO:0051261	protein depolymerization	1/18	23/2047	0.184738	0.365577	0.343736	HSPB1	1
QTL	GO:0045934	negative regulation of nucleobase-containing compound metabolic process	3/18	171/2047	0.185645	0.365577	0.343736	THRB/NFKB1/HDAC4	3
QTL	GO:2000113	negative regulation of cellular macromolecule biosynthetic process	3/18	171/2047	0.185645	0.365577	0.343736	THRB/NFKB1/HDAC4	3
QTL	GO:0006733	oxidoreduction coenzyme metabolic process	1/18	24/2047	0.191989	0.365577	0.343736	HDAC4	1
QTL	GO:0008064	regulation of actin polymerization or depolymerization	1/18	24/2047	0.191989	0.365577	0.343736	HSPB1	1
QTL	GO:0008154	actin polymerization or depolymerization	1/18	24/2047	0.191989	0.365577	0.343736	HSPB1	1
QTL	GO:0009201	ribonucleoside triphosphate biosynthetic process	1/18	24/2047	0.191989	0.365577	0.343736	HDAC4	1
QTL	GO:0009615	response to virus	1/18	24/2047	0.191989	0.365577	0.343736	IFNG	1
QTL	GO:0009755	hormone-mediated signaling pathway	1/18	24/2047	0.191989	0.365577	0.343736	THRB	1
QTL	GO:0016052	carbohydrate catabolic process	1/18	24/2047	0.191989	0.365577	0.343736	HDAC4	1
QTL	GO:0030278	regulation of ossification	1/18	24/2047	0.191989	0.365577	0.343736	HDAC4	1
QTL	GO:0030832	regulation of actin filament length	1/18	24/2047	0.191989	0.365577	0.343736	HSPB1	1
QTL	GO:0034404	nucleobase-containing small molecule biosynthetic process	1/18	24/2047	0.191989	0.365577	0.343736	HDAC4	1
QTL	GO:0046434	organophosphate catabolic process	1/18	24/2047	0.191989	0.365577	0.343736	HDAC4	1
QTL	GO:0046677	response to antibiotic	1/18	24/2047	0.191989	0.365577	0.343736	PPP2CB	1
QTL	GO:0050863	regulation of T cell activation	1/18	24/2047	0.191989	0.365577	0.343736	CD28	1
QTL	GO:0051090	regulation of DNA-binding transcription factor activity	1/18	24/2047	0.191989	0.365577	0.343736	HDAC4	1
QTL	GO:0051147	regulation of muscle cell differentiation	1/18	24/2047	0.191989	0.365577	0.343736	HDAC4	1
QTL	GO:0009725	response to hormone	2/18	92/2047	0.192378	0.365577	0.343736	THRB/NFKB1	2
QTL	GO:0010558	negative regulation of macromolecule biosynthetic process	3/18	175/2047	0.19476	0.365577	0.343736	THRB/NFKB1/HDAC4	3
QTL	GO:0032269	negative regulation of cellular protein metabolic process	2/18	93/2047	0.195614	0.365577	0.343736	SPRY1/HSPB1	2
QTL	GO:0012501	programmed cell death	3/18	176/2047	0.197059	0.365577	0.343736	PPP2CB/CD28/HSPB1	3
QTL	GO:0001649	osteoblast differentiation	1/18	25/2047	0.199178	0.365577	0.343736	HDAC4	1
QTL	GO:0002263	cell activation involved in immune response	1/18	25/2047	0.199178	0.365577	0.343736	CD28	1
QTL	GO:0002366	leukocyte activation involved in immune response	1/18	25/2047	0.199178	0.365577	0.343736	CD28	1
QTL	GO:0002440	production of molecular mediator of immune response	1/18	25/2047	0.199178	0.365577	0.343736	CD28	1
QTL	GO:0006403	RNA localization	1/18	25/2047	0.199178	0.365577	0.343736	MAGOHB	1
QTL	GO:0006813	potassium ion transport	1/18	25/2047	0.199178	0.365577	0.343736	SLC24A2	1
QTL	GO:0030217	T cell differentiation	1/18	25/2047	0.199178	0.365577	0.343736	CD28	1
QTL	GO:0031330	negative regulation of cellular catabolic process	1/18	25/2047	0.199178	0.365577	0.343736	HDAC4	1
QTL	GO:0032102	negative regulation of response to external stimulus	1/18	25/2047	0.199178	0.365577	0.343736	NFKB1	1
QTL	GO:0032271	regulation of protein polymerization	1/18	25/2047	0.199178	0.365577	0.343736	HSPB1	1
QTL	GO:0050657	nucleic acid transport	1/18	25/2047	0.199178	0.365577	0.343736	MAGOHB	1
QTL	GO:0050658	RNA transport	1/18	25/2047	0.199178	0.365577	0.343736	MAGOHB	1
QTL	GO:0051236	establishment of RNA localization	1/18	25/2047	0.199178	0.365577	0.343736	MAGOHB	1
QTL	GO:0051251	positive regulation of lymphocyte activation	1/18	25/2047	0.199178	0.365577	0.343736	CD28	1
QTL	GO:0070663	regulation of leukocyte proliferation	1/18	25/2047	0.199178	0.365577	0.343736	CD28	1
QTL	GO:0072593	reactive oxygen species metabolic process	1/18	25/2047	0.199178	0.365577	0.343736	IFNG	1
QTL	GO:2000027	regulation of animal organ morphogenesis	1/18	25/2047	0.199178	0.365577	0.343736	SPRY1	1
QTL	GO:2000112	regulation of cellular macromolecule biosynthetic process	6/18	463/2047	0.204168	0.365577	0.343736	THRB/HMGB2/NFKB1/NFKB2/HDAC4/CD28	6
QTL	GO:0008284	positive regulation of cell proliferation	2/18	96/2047	0.20537	0.365577	0.343736	HDAC4/CD28	2
QTL	GO:0002757	immune response-activating signal transduction	1/18	26/2047	0.206307	0.365577	0.343736	CD28	1
QTL	GO:0032103	positive regulation of response to external stimulus	1/18	26/2047	0.206307	0.365577	0.343736	CD28	1
QTL	GO:0035690	cellular response to drug	1/18	26/2047	0.206307	0.365577	0.343736	NFKB1	1
QTL	GO:0043624	cellular protein complex disassembly	1/18	26/2047	0.206307	0.365577	0.343736	HSPB1	1
QTL	GO:0097237	cellular response to toxic substance	1/18	26/2047	0.206307	0.365577	0.343736	NFKB1	1
QTL	GO:2001233	regulation of apoptotic signaling pathway	1/18	26/2047	0.206307	0.365577	0.343736	HSPB1	1
QTL	GO:0009719	response to endogenous stimulus	3/18	182/2047	0.21101	0.365577	0.343736	THRB/SPRY1/NFKB1	3
QTL	GO:0031327	negative regulation of cellular biosynthetic process	3/18	182/2047	0.21101	0.365577	0.343736	THRB/NFKB1/HDAC4	3
QTL	GO:0019219	regulation of nucleobase-containing compound metabolic process	6/18	468/2047	0.211669	0.365577	0.343736	THRB/HMGB2/NFKB1/NFKB2/HDAC4/CD28	6
QTL	GO:0001501	skeletal system development	2/18	98/2047	0.211912	0.365577	0.343736	OTOR/HDAC4	2
QTL	GO:0009890	negative regulation of biosynthetic process	3/18	183/2047	0.213361	0.365577	0.343736	THRB/NFKB1/HDAC4	3
QTL	GO:0002697	regulation of immune effector process	1/18	27/2047	0.213376	0.365577	0.343736	CD28	1
QTL	GO:0007519	skeletal muscle tissue development	1/18	27/2047	0.213376	0.365577	0.343736	HDAC4	1
QTL	GO:0008202	steroid metabolic process	1/18	27/2047	0.213376	0.365577	0.343736	NFKB1	1
QTL	GO:0009142	nucleoside triphosphate biosynthetic process	1/18	27/2047	0.213376	0.365577	0.343736	HDAC4	1
QTL	GO:0009895	negative regulation of catabolic process	1/18	27/2047	0.213376	0.365577	0.343736	HDAC4	1
QTL	GO:0015931	nucleobase-containing compound transport	1/18	27/2047	0.213376	0.365577	0.343736	MAGOHB	1
QTL	GO:0032943	mononuclear cell proliferation	1/18	27/2047	0.213376	0.365577	0.343736	CD28	1
QTL	GO:0042445	hormone metabolic process	1/18	27/2047	0.213376	0.365577	0.343736	NFKB1	1
QTL	GO:0043405	regulation of MAP kinase activity	1/18	27/2047	0.213376	0.365577	0.343736	SPRY1	1
QTL	GO:0044262	cellular carbohydrate metabolic process	1/18	27/2047	0.213376	0.365577	0.343736	HDAC4	1
QTL	GO:0046651	lymphocyte proliferation	1/18	27/2047	0.213376	0.365577	0.343736	CD28	1
QTL	GO:0050804	modulation of chemical synaptic transmission	1/18	27/2047	0.213376	0.365577	0.343736	SLC24A2	1
QTL	GO:0070372	regulation of ERK1 and ERK2 cascade	1/18	27/2047	0.213376	0.365577	0.343736	SPRY1	1
QTL	GO:0071496	cellular response to external stimulus	1/18	27/2047	0.213376	0.365577	0.343736	NFKB1	1
QTL	GO:0072594	establishment of protein localization to organelle	1/18	27/2047	0.213376	0.365577	0.343736	FAM53A	1
QTL	GO:0099177	regulation of trans-synaptic signaling	1/18	27/2047	0.213376	0.365577	0.343736	SLC24A2	1
QTL	GO:0048513	animal organ development	5/18	370/2047	0.213418	0.365577	0.343736	THRB/OTOR/SPRY1/HDAC4/CD28	5
QTL	GO:0071705	nitrogen compound transport	3/18	184/2047	0.215718	0.368664	0.346638	FAM53A/MAGOHB/VPS53	3
QTL	GO:0009968	negative regulation of signal transduction	2/18	100/2047	0.218479	0.372341	0.350096	SPRY1/HSPB1	2
QTL	GO:0002696	positive regulation of leukocyte activation	1/18	28/2047	0.220386	0.372341	0.350096	CD28	1
QTL	GO:0002764	immune response-regulating signaling pathway	1/18	28/2047	0.220386	0.372341	0.350096	CD28	1
QTL	GO:0060538	skeletal muscle organ development	1/18	28/2047	0.220386	0.372341	0.350096	HDAC4	1
QTL	GO:0070588	calcium ion transmembrane transport	1/18	28/2047	0.220386	0.372341	0.350096	SLC24A2	1
QTL	GO:0008219	cell death	3/18	187/2047	0.22283	0.375613	0.353172	PPP2CB/CD28/HSPB1	3
QTL	GO:0009896	positive regulation of catabolic process	1/18	29/2047	0.227336	0.378042	0.355456	IFNG	1
QTL	GO:0050867	positive regulation of cell activation	1/18	29/2047	0.227336	0.378042	0.355456	CD28	1
QTL	GO:0070371	ERK1 and ERK2 cascade	1/18	29/2047	0.227336	0.378042	0.355456	SPRY1	1
QTL	GO:0071375	cellular response to peptide hormone stimulus	1/18	29/2047	0.227336	0.378042	0.355456	NFKB1	1
QTL	GO:0090068	positive regulation of cell cycle process	1/18	29/2047	0.227336	0.378042	0.355456	CD28	1
QTL	GO:1903706	regulation of hemopoiesis	1/18	29/2047	0.227336	0.378042	0.355456	CD28	1
QTL	GO:0006457	protein folding	1/18	30/2047	0.234228	0.386439	0.363352	HSPB1	1
QTL	GO:0070661	leukocyte proliferation	1/18	30/2047	0.234228	0.386439	0.363352	CD28	1
QTL	GO:1901617	organic hydroxy compound biosynthetic process	1/18	30/2047	0.234228	0.386439	0.363352	NFKB1	1
QTL	GO:0008283	cell proliferation	3/18	192/2047	0.234807	0.386439	0.363352	SPRY1/HDAC4/CD28	3
QTL	GO:0051241	negative regulation of multicellular organismal process	2/18	105/2047	0.234997	0.386439	0.363352	NFKB1/HDAC4	2
QTL	GO:0007166	cell surface receptor signaling pathway	4/18	286/2047	0.236383	0.387795	0.364627	IFNG/SPRY1/NFKB1/CD28	4
QTL	GO:0034654	nucleobase-containing compound biosynthetic process	6/18	485/2047	0.238032	0.387795	0.364627	THRB/HMGB2/NFKB1/NFKB2/HDAC4/CD28	6
QTL	GO:0006468	protein phosphorylation	3/18	194/2047	0.239639	0.387795	0.364627	SPRY1/HSPB1/MAGI3	3
QTL	GO:0006913	nucleocytoplasmic transport	1/18	31/2047	0.241062	0.387795	0.364627	FAM53A	1
QTL	GO:0043161	proteasome-mediated ubiquitin-dependent protein catabolic process	1/18	31/2047	0.241062	0.387795	0.364627	PPP2CB	1
QTL	GO:0045785	positive regulation of cell adhesion	1/18	31/2047	0.241062	0.387795	0.364627	CD28	1
QTL	GO:0051169	nuclear transport	1/18	31/2047	0.241062	0.387795	0.364627	FAM53A	1
QTL	GO:0090287	regulation of cellular response to growth factor stimulus	1/18	31/2047	0.241062	0.387795	0.364627	SPRY1	1
QTL	GO:0110053	regulation of actin filament organization	1/18	31/2047	0.241062	0.387795	0.364627	HSPB1	1
QTL	GO:1901605	alpha-amino acid metabolic process	1/18	31/2047	0.241062	0.387795	0.364627	OTC	1
QTL	GO:0006936	muscle contraction	1/18	32/2047	0.247838	0.394409	0.370846	HDAC4	1
QTL	GO:0009108	coenzyme biosynthetic process	1/18	32/2047	0.247838	0.394409	0.370846	HDAC4	1
QTL	GO:0009127	purine nucleoside monophosphate biosynthetic process	1/18	32/2047	0.247838	0.394409	0.370846	HDAC4	1
QTL	GO:0009168	purine ribonucleoside monophosphate biosynthetic process	1/18	32/2047	0.247838	0.394409	0.370846	HDAC4	1
QTL	GO:0010035	response to inorganic substance	1/18	32/2047	0.247838	0.394409	0.370846	PPP2CB	1
QTL	GO:0044248	cellular catabolic process	3/18	199/2047	0.25181	0.39553	0.371899	IFNG/PPP2CB/HDAC4	3
QTL	GO:0007005	mitochondrion organization	1/18	33/2047	0.254557	0.39553	0.371899	PPP2CB	1
QTL	GO:0009156	ribonucleoside monophosphate biosynthetic process	1/18	33/2047	0.254557	0.39553	0.371899	HDAC4	1
QTL	GO:0019932	second-messenger-mediated signaling	1/18	33/2047	0.254557	0.39553	0.371899	HDAC4	1
QTL	GO:0022407	regulation of cell-cell adhesion	1/18	33/2047	0.254557	0.39553	0.371899	CD28	1
QTL	GO:0040029	regulation of gene expression, epigenetic	1/18	33/2047	0.254557	0.39553	0.371899	HDAC4	1
QTL	GO:0051249	regulation of lymphocyte activation	1/18	33/2047	0.254557	0.39553	0.371899	CD28	1
QTL	GO:0051258	protein polymerization	1/18	33/2047	0.254557	0.39553	0.371899	HSPB1	1
QTL	GO:0060828	regulation of canonical Wnt signaling pathway	1/18	33/2047	0.254557	0.39553	0.371899	NFKB1	1
QTL	GO:0140014	mitotic nuclear division	1/18	33/2047	0.254557	0.39553	0.371899	CD28	1
QTL	GO:1901653	cellular response to peptide	1/18	33/2047	0.254557	0.39553	0.371899	NFKB1	1
QTL	GO:0009628	response to abiotic stimulus	2/18	111/2047	0.254956	0.39553	0.371899	NFKB1/HSPB1	2
QTL	GO:0018130	heterocycle biosynthetic process	6/18	497/2047	0.257381	0.398456	0.374651	THRB/HMGB2/NFKB1/NFKB2/HDAC4/CD28	6
QTL	GO:0006325	chromatin organization	2/18	112/2047	0.258294	0.399034	0.375194	HMGB2/HDAC4	2
QTL	GO:0009124	nucleoside monophosphate biosynthetic process	1/18	34/2047	0.26122	0.401876	0.377867	HDAC4	1
QTL	GO:0032984	protein-containing complex disassembly	1/18	34/2047	0.26122	0.401876	0.377867	HSPB1	1
QTL	GO:2000026	regulation of multicellular organismal development	3/18	205/2047	0.266572	0.404388	0.380228	SPRY1/HDAC4/CD28	3
QTL	GO:0016051	carbohydrate biosynthetic process	1/18	35/2047	0.267826	0.404388	0.380228	NFKB1	1
QTL	GO:0043434	response to peptide hormone	1/18	35/2047	0.267826	0.404388	0.380228	NFKB1	1
QTL	GO:0051098	regulation of binding	1/18	35/2047	0.267826	0.404388	0.380228	HDAC4	1
QTL	GO:0051188	cofactor biosynthetic process	1/18	35/2047	0.267826	0.404388	0.380228	HDAC4	1
QTL	GO:0055001	muscle cell development	1/18	35/2047	0.267826	0.404388	0.380228	HDAC4	1
QTL	GO:0055002	striated muscle cell development	1/18	35/2047	0.267826	0.404388	0.380228	HDAC4	1
QTL	GO:0071214	cellular response to abiotic stimulus	1/18	35/2047	0.267826	0.404388	0.380228	NFKB1	1
QTL	GO:0104004	cellular response to environmental stimulus	1/18	35/2047	0.267826	0.404388	0.380228	NFKB1	1
QTL	GO:0033043	regulation of organelle organization	2/18	115/2047	0.268317	0.404388	0.380228	CD28/HSPB1	2
QTL	GO:0044281	small molecule metabolic process	3/18	207/2047	0.271527	0.407707	0.383349	OTC/NFKB1/HDAC4	3
QTL	GO:0002694	regulation of leukocyte activation	1/18	36/2047	0.274376	0.407707	0.383349	CD28	1
QTL	GO:0007601	visual perception	1/18	36/2047	0.274376	0.407707	0.383349	SLC24A2	1
QTL	GO:0010498	proteasomal protein catabolic process	1/18	36/2047	0.274376	0.407707	0.383349	PPP2CB	1
QTL	GO:0046034	ATP metabolic process	1/18	36/2047	0.274376	0.407707	0.383349	HDAC4	1
QTL	GO:0050953	sensory perception of light stimulus	1/18	36/2047	0.274376	0.407707	0.383349	SLC24A2	1
QTL	GO:0072330	monocarboxylic acid biosynthetic process	1/18	36/2047	0.274376	0.407707	0.383349	HDAC4	1
QTL	GO:0003012	muscle system process	1/18	37/2047	0.280871	0.414859	0.390074	HDAC4	1
QTL	GO:0009152	purine ribonucleotide biosynthetic process	1/18	37/2047	0.280871	0.414859	0.390074	HDAC4	1
QTL	GO:0050865	regulation of cell activation	1/18	37/2047	0.280871	0.414859	0.390074	CD28	1
QTL	GO:0050790	regulation of catalytic activity	3/18	213/2047	0.286476	0.419349	0.394296	SPRY1/NFKB1/HSPB1	3
QTL	GO:0003013	circulatory system process	1/18	38/2047	0.287311	0.419349	0.394296	HDAC4	1
QTL	GO:0008015	blood circulation	1/18	38/2047	0.287311	0.419349	0.394296	HDAC4	1
QTL	GO:0009260	ribonucleotide biosynthetic process	1/18	38/2047	0.287311	0.419349	0.394296	HDAC4	1
QTL	GO:0010639	negative regulation of organelle organization	1/18	38/2047	0.287311	0.419349	0.394296	HSPB1	1
QTL	GO:0048545	response to steroid hormone	1/18	38/2047	0.287311	0.419349	0.394296	THRB	1
QTL	GO:0006520	cellular amino acid metabolic process	1/18	39/2047	0.293696	0.424913	0.399527	OTC	1
QTL	GO:0006816	calcium ion transport	1/18	39/2047	0.293696	0.424913	0.399527	SLC24A2	1
QTL	GO:0032956	regulation of actin cytoskeleton organization	1/18	39/2047	0.293696	0.424913	0.399527	HSPB1	1
QTL	GO:1901652	response to peptide	1/18	39/2047	0.293696	0.424913	0.399527	NFKB1	1
QTL	GO:0071702	organic substance transport	3/18	216/2047	0.293994	0.424913	0.399527	FAM53A/MAGOHB/VPS53	3
QTL	GO:1901135	carbohydrate derivative metabolic process	2/18	123/2047	0.295089	0.425664	0.400233	NFKB1/HDAC4	2
QTL	GO:0033554	cellular response to stress	3/18	218/2047	0.299019	0.427785	0.402228	PPP2CB/HSPB1/MAGI3	3
QTL	GO:0006874	cellular calcium ion homeostasis	1/18	40/2047	0.300028	0.427785	0.402228	SLC24A2	1
QTL	GO:0042742	defense response to bacterium	1/18	40/2047	0.300028	0.427785	0.402228	HMGB2	1
QTL	GO:0045787	positive regulation of cell cycle	1/18	40/2047	0.300028	0.427785	0.402228	CD28	1
QTL	GO:0046390	ribose phosphate biosynthetic process	1/18	40/2047	0.300028	0.427785	0.402228	HDAC4	1
QTL	GO:0055074	calcium ion homeostasis	1/18	40/2047	0.300028	0.427785	0.402228	SLC24A2	1
QTL	GO:0009056	catabolic process	3/18	219/2047	0.301535	0.429108	0.403471	IFNG/PPP2CB/HDAC4	3
QTL	GO:0006470	protein dephosphorylation	1/18	41/2047	0.306306	0.430106	0.40441	PPP2CB	1
QTL	GO:0006732	coenzyme metabolic process	1/18	41/2047	0.306306	0.430106	0.40441	HDAC4	1
QTL	GO:0006914	autophagy	1/18	41/2047	0.306306	0.430106	0.40441	IFNG	1
QTL	GO:0009205	purine ribonucleoside triphosphate metabolic process	1/18	41/2047	0.306306	0.430106	0.40441	HDAC4	1
QTL	GO:0032970	regulation of actin filament-based process	1/18	41/2047	0.306306	0.430106	0.40441	HSPB1	1
QTL	GO:0061919	process utilizing autophagic mechanism	1/18	41/2047	0.306306	0.430106	0.40441	IFNG	1
QTL	GO:1902903	regulation of supramolecular fiber organization	1/18	41/2047	0.306306	0.430106	0.40441	HSPB1	1
QTL	GO:0006464	cellular protein modification process	5/18	424/2047	0.310403	0.430675	0.404944	PPP2CB/SPRY1/HDAC4/HSPB1/MAGI3	5
QTL	GO:0036211	protein modification process	5/18	424/2047	0.310403	0.430675	0.404944	PPP2CB/SPRY1/HDAC4/HSPB1/MAGI3	5
QTL	GO:0006066	alcohol metabolic process	1/18	42/2047	0.31253	0.430675	0.404944	NFKB1	1
QTL	GO:0006164	purine nucleotide biosynthetic process	1/18	42/2047	0.31253	0.430675	0.404944	HDAC4	1
QTL	GO:0009144	purine nucleoside triphosphate metabolic process	1/18	42/2047	0.31253	0.430675	0.404944	HDAC4	1
QTL	GO:0009199	ribonucleoside triphosphate metabolic process	1/18	42/2047	0.31253	0.430675	0.404944	HDAC4	1
QTL	GO:0030111	regulation of Wnt signaling pathway	1/18	42/2047	0.31253	0.430675	0.404944	NFKB1	1
QTL	GO:0044057	regulation of system process	1/18	42/2047	0.31253	0.430675	0.404944	HDAC4	1
QTL	GO:0048511	rhythmic process	1/18	42/2047	0.31253	0.430675	0.404944	NFKB2	1
QTL	GO:0048732	gland development	1/18	42/2047	0.31253	0.430675	0.404944	THRB	1
QTL	GO:0043254	regulation of protein complex assembly	1/18	43/2047	0.318702	0.43674	0.410647	HSPB1	1
QTL	GO:0051052	regulation of DNA metabolic process	1/18	43/2047	0.318702	0.43674	0.410647	CD28	1
QTL	GO:0060070	canonical Wnt signaling pathway	1/18	43/2047	0.318702	0.43674	0.410647	NFKB1	1
QTL	GO:0009888	tissue development	3/18	227/2047	0.321742	0.43988	0.4136	THRB/OTOR/HDAC4	3
QTL	GO:0032535	regulation of cellular component size	1/18	44/2047	0.324821	0.43988	0.4136	HSPB1	1
QTL	GO:0042110	T cell activation	1/18	44/2047	0.324821	0.43988	0.4136	CD28	1
QTL	GO:0072503	cellular divalent inorganic cation homeostasis	1/18	44/2047	0.324821	0.43988	0.4136	SLC24A2	1
QTL	GO:0072507	divalent inorganic cation homeostasis	1/18	44/2047	0.324821	0.43988	0.4136	SLC24A2	1
QTL	GO:0072522	purine-containing compound biosynthetic process	1/18	44/2047	0.324821	0.43988	0.4136	HDAC4	1
QTL	GO:0009967	positive regulation of signal transduction	2/18	132/2047	0.325154	0.43988	0.4136	NFKB1/CD28	2
QTL	GO:0006996	organelle organization	5/18	433/2047	0.327538	0.442296	0.415871	PPP2CB/HMGB2/HDAC4/CD28/HSPB1	5
QTL	GO:0006091	generation of precursor metabolites and energy	1/18	45/2047	0.330889	0.442781	0.416327	HDAC4	1
QTL	GO:0008610	lipid biosynthetic process	1/18	45/2047	0.330889	0.442781	0.416327	NFKB1	1
QTL	GO:0009141	nucleoside triphosphate metabolic process	1/18	45/2047	0.330889	0.442781	0.416327	HDAC4	1
QTL	GO:0070838	divalent metal ion transport	1/18	45/2047	0.330889	0.442781	0.416327	SLC24A2	1
QTL	GO:0072511	divalent inorganic cation transport	1/18	45/2047	0.330889	0.442781	0.416327	SLC24A2	1
QTL	GO:0007346	regulation of mitotic cell cycle	1/18	46/2047	0.336905	0.447593	0.420852	CD28	1
QTL	GO:0009126	purine nucleoside monophosphate metabolic process	1/18	46/2047	0.336905	0.447593	0.420852	HDAC4	1
QTL	GO:0009167	purine ribonucleoside monophosphate metabolic process	1/18	46/2047	0.336905	0.447593	0.420852	HDAC4	1
QTL	GO:0018205	peptidyl-lysine modification	1/18	46/2047	0.336905	0.447593	0.420852	HDAC4	1
QTL	GO:0000280	nuclear division	1/18	47/2047	0.34287	0.450664	0.423739	CD28	1
QTL	GO:0006511	ubiquitin-dependent protein catabolic process	1/18	47/2047	0.34287	0.450664	0.423739	PPP2CB	1
QTL	GO:0007265	Ras protein signal transduction	1/18	47/2047	0.34287	0.450664	0.423739	SPRY1	1
QTL	GO:0007517	muscle organ development	1/18	47/2047	0.34287	0.450664	0.423739	HDAC4	1
QTL	GO:0009161	ribonucleoside monophosphate metabolic process	1/18	47/2047	0.34287	0.450664	0.423739	HDAC4	1
QTL	GO:0022411	cellular component disassembly	1/18	47/2047	0.34287	0.450664	0.423739	HSPB1	1
QTL	GO:0043412	macromolecule modification	5/18	443/2047	0.346793	0.454402	0.427254	PPP2CB/SPRY1/HDAC4/HSPB1/MAGI3	5
QTL	GO:0046907	intracellular transport	2/18	139/2047	0.348401	0.454402	0.427254	FAM53A/VPS53	2
QTL	GO:0009165	nucleotide biosynthetic process	1/18	48/2047	0.348784	0.454402	0.427254	HDAC4	1
QTL	GO:0019941	modification-dependent protein catabolic process	1/18	48/2047	0.348784	0.454402	0.427254	PPP2CB	1
QTL	GO:0043632	modification-dependent macromolecule catabolic process	1/18	48/2047	0.348784	0.454402	0.427254	PPP2CB	1
QTL	GO:0009123	nucleoside monophosphate metabolic process	1/18	49/2047	0.354648	0.45881	0.431399	HDAC4	1
QTL	GO:0015672	monovalent inorganic cation transport	1/18	49/2047	0.354648	0.45881	0.431399	SLC24A2	1
QTL	GO:0071103	DNA conformation change	1/18	49/2047	0.354648	0.45881	0.431399	HMGB2	1
QTL	GO:0071417	cellular response to organonitrogen compound	1/18	49/2047	0.354648	0.45881	0.431399	NFKB1	1
QTL	GO:0051094	positive regulation of developmental process	2/18	142/2047	0.358308	0.462737	0.435091	SPRY1/CD28	2
QTL	GO:0008380	RNA splicing	1/18	50/2047	0.360462	0.463899	0.436183	MAGOHB	1
QTL	GO:1901293	nucleoside phosphate biosynthetic process	1/18	50/2047	0.360462	0.463899	0.436183	HDAC4	1
QTL	GO:0007264	small GTPase mediated signal transduction	1/18	52/2047	0.371942	0.476188	0.447739	SPRY1	1
QTL	GO:0048285	organelle fission	1/18	52/2047	0.371942	0.476188	0.447739	CD28	1
QTL	GO:0051146	striated muscle cell differentiation	1/18	52/2047	0.371942	0.476188	0.447739	HDAC4	1
QTL	GO:0006259	DNA metabolic process	2/18	147/2047	0.374728	0.477658	0.449121	HMGB2/CD28	2
QTL	GO:0001503	ossification	1/18	53/2047	0.377608	0.477658	0.449121	HDAC4	1
QTL	GO:0007015	actin filament organization	1/18	53/2047	0.377608	0.477658	0.449121	HSPB1	1
QTL	GO:0014706	striated muscle tissue development	1/18	53/2047	0.377608	0.477658	0.449121	HDAC4	1
QTL	GO:0032787	monocarboxylic acid metabolic process	1/18	53/2047	0.377608	0.477658	0.449121	HDAC4	1
QTL	GO:0048705	skeletal system morphogenesis	1/18	53/2047	0.377608	0.477658	0.449121	OTOR	1
QTL	GO:0090066	regulation of anatomical structure size	1/18	53/2047	0.377608	0.477658	0.449121	HSPB1	1
QTL	GO:0010817	regulation of hormone levels	1/18	54/2047	0.383227	0.483114	0.454251	NFKB1	1
QTL	GO:0034660	ncRNA metabolic process	1/18	54/2047	0.383227	0.483114	0.454251	NFKB1	1
QTL	GO:0015031	protein transport	2/18	150/2047	0.384517	0.483915	0.455004	FAM53A/VPS53	2
QTL	GO:0050793	regulation of developmental process	3/18	252/2047	0.385243	0.484006	0.45509	SPRY1/HDAC4/CD28	3
QTL	GO:0003002	regionalization	1/18	55/2047	0.388797	0.487644	0.45851	SPRY1	1
QTL	GO:0033036	macromolecule localization	3/18	255/2047	0.392848	0.490628	0.461316	FAM53A/MAGOHB/VPS53	3
QTL	GO:0016311	dephosphorylation	1/18	56/2047	0.39432	0.490628	0.461316	PPP2CB	1
QTL	GO:0051216	cartilage development	1/18	56/2047	0.39432	0.490628	0.461316	OTOR	1
QTL	GO:1901699	cellular response to nitrogen compound	1/18	56/2047	0.39432	0.490628	0.461316	NFKB1	1
QTL	GO:0045184	establishment of protein localization	2/18	154/2047	0.397487	0.490628	0.461316	FAM53A/VPS53	2
QTL	GO:0006875	cellular metal ion homeostasis	1/18	57/2047	0.399796	0.490628	0.461316	SLC24A2	1
QTL	GO:0009150	purine ribonucleotide metabolic process	1/18	57/2047	0.399796	0.490628	0.461316	HDAC4	1
QTL	GO:0010638	positive regulation of organelle organization	1/18	57/2047	0.399796	0.490628	0.461316	CD28	1
QTL	GO:0016570	histone modification	1/18	57/2047	0.399796	0.490628	0.461316	HDAC4	1
QTL	GO:0030155	regulation of cell adhesion	1/18	57/2047	0.399796	0.490628	0.461316	CD28	1
QTL	GO:0034655	nucleobase-containing compound catabolic process	1/18	57/2047	0.399796	0.490628	0.461316	HDAC4	1
QTL	GO:0060537	muscle tissue development	1/18	57/2047	0.399796	0.490628	0.461316	HDAC4	1
QTL	GO:0061448	connective tissue development	1/18	57/2047	0.399796	0.490628	0.461316	OTOR	1
QTL	GO:0015833	peptide transport	2/18	155/2047	0.400714	0.490941	0.46161	FAM53A/VPS53	2
QTL	GO:0042886	amide transport	2/18	156/2047	0.403934	0.494014	0.464499	FAM53A/VPS53	2
QTL	GO:0009259	ribonucleotide metabolic process	1/18	58/2047	0.405225	0.494014	0.464499	HDAC4	1
QTL	GO:0042692	muscle cell differentiation	1/18	58/2047	0.405225	0.494014	0.464499	HDAC4	1
QTL	GO:0007268	chemical synaptic transmission	1/18	59/2047	0.410607	0.496486	0.466824	SLC24A2	1
QTL	GO:0016569	covalent chromatin modification	1/18	59/2047	0.410607	0.496486	0.466824	HDAC4	1
QTL	GO:0051603	proteolysis involved in cellular protein catabolic process	1/18	59/2047	0.410607	0.496486	0.466824	PPP2CB	1
QTL	GO:0098916	anterograde trans-synaptic signaling	1/18	59/2047	0.410607	0.496486	0.466824	SLC24A2	1
QTL	GO:0099537	trans-synaptic signaling	1/18	59/2047	0.410607	0.496486	0.466824	SLC24A2	1
QTL	GO:0006397	mRNA processing	1/18	60/2047	0.415944	0.498863	0.469059	MAGOHB	1
QTL	GO:0019693	ribose phosphate metabolic process	1/18	60/2047	0.415944	0.498863	0.469059	HDAC4	1
QTL	GO:0046700	heterocycle catabolic process	1/18	60/2047	0.415944	0.498863	0.469059	HDAC4	1
QTL	GO:0051493	regulation of cytoskeleton organization	1/18	60/2047	0.415944	0.498863	0.469059	HSPB1	1
QTL	GO:0099536	synaptic signaling	1/18	60/2047	0.415944	0.498863	0.469059	SLC24A2	1
QTL	GO:0019439	aromatic compound catabolic process	1/18	61/2047	0.421235	0.501148	0.471207	HDAC4	1
QTL	GO:0044270	cellular nitrogen compound catabolic process	1/18	61/2047	0.421235	0.501148	0.471207	HDAC4	1
QTL	GO:0055065	metal ion homeostasis	1/18	61/2047	0.421235	0.501148	0.471207	SLC24A2	1
QTL	GO:1901361	organic cyclic compound catabolic process	1/18	61/2047	0.421235	0.501148	0.471207	HDAC4	1
QTL	GO:1901615	organic hydroxy compound metabolic process	1/18	61/2047	0.421235	0.501148	0.471207	NFKB1	1
QTL	GO:0010564	regulation of cell cycle process	1/18	62/2047	0.42648	0.505762	0.475546	CD28	1
QTL	GO:0044257	cellular protein catabolic process	1/18	62/2047	0.42648	0.505762	0.475546	PPP2CB	1
QTL	GO:0007267	cell-cell signaling	2/18	164/2047	0.429447	0.508466	0.478088	NFKB1/SLC24A2	2
QTL	GO:0006163	purine nucleotide metabolic process	1/18	63/2047	0.431681	0.50948	0.479042	HDAC4	1
QTL	GO:0007600	sensory perception	1/18	63/2047	0.431681	0.50948	0.479042	SLC24A2	1
QTL	GO:0006873	cellular ion homeostasis	1/18	65/2047	0.441949	0.518292	0.487327	SLC24A2	1
QTL	GO:0030003	cellular cation homeostasis	1/18	65/2047	0.441949	0.518292	0.487327	SLC24A2	1
QTL	GO:0033365	protein localization to organelle	1/18	65/2047	0.441949	0.518292	0.487327	FAM53A	1
QTL	GO:0098662	inorganic cation transmembrane transport	1/18	65/2047	0.441949	0.518292	0.487327	SLC24A2	1
QTL	GO:0051129	negative regulation of cellular component organization	1/18	66/2047	0.447017	0.522579	0.491358	HSPB1	1
QTL	GO:0051186	cofactor metabolic process	1/18	66/2047	0.447017	0.522579	0.491358	HDAC4	1
QTL	GO:0051649	establishment of localization in cell	2/18	170/2047	0.448265	0.523212	0.491953	FAM53A/VPS53	2
QTL	GO:0072521	purine-containing compound metabolic process	1/18	67/2047	0.452042	0.526789	0.495316	HDAC4	1
QTL	GO:0030855	epithelial cell differentiation	1/18	68/2047	0.457023	0.531757	0.499987	THRB	1
overlap	GO:0043086	negative regulation of catalytic activity	2/3	70/2047	0.00338306	0.134939	0.0934478	CHRM4/HSPB1	2
overlap	GO:0044092	negative regulation of molecular function	2/3	89/2047	0.00545099	0.134939	0.0934478	CHRM4/HSPB1	2
overlap	GO:0061077	chaperone-mediated protein folding	1/3	2047-10-01	0.0145912	0.134939	0.0934478	HSPB1	1
overlap	GO:0071901	negative regulation of protein serine/threonine kinase activity	1/3	2047-10-01	0.0145912	0.134939	0.0934478	HSPB1	1
overlap	GO:0043122	regulation of I-kappaB kinase/NF-kappaB signaling	1/3	2047-11-01	0.0160425	0.134939	0.0934478	HSPB1	1
overlap	GO:0007189	adenylate cyclase-activating G protein-coupled receptor signaling pathway	1/3	2047-12-01	0.0174923	0.134939	0.0934478	CHRM4	1
overlap	GO:0008652	cellular amino acid biosynthetic process	1/3	2047-12-01	0.0174923	0.134939	0.0934478	OTC	1
overlap	GO:0030835	negative regulation of actin filament depolymerization	1/3	2047-12-01	0.0174923	0.134939	0.0934478	HSPB1	1
overlap	GO:0030837	negative regulation of actin filament polymerization	1/3	2047-12-01	0.0174923	0.134939	0.0934478	HSPB1	1
overlap	GO:0046488	phosphatidylinositol metabolic process	1/3	2047-12-01	0.0174923	0.134939	0.0934478	CHRM4	1
overlap	GO:0051693	actin filament capping	1/3	2047-12-01	0.0174923	0.134939	0.0934478	HSPB1	1
overlap	GO:1901607	alpha-amino acid biosynthetic process	1/3	2047-12-01	0.0174923	0.134939	0.0934478	OTC	1
overlap	GO:2001242	regulation of intrinsic apoptotic signaling pathway	1/3	2047-12-01	0.0174923	0.134939	0.0934478	HSPB1	1
overlap	GO:0032640	tumor necrosis factor production	1/3	13/2047	0.0189407	0.134939	0.0934478	HSPB1	1
overlap	GO:0032680	regulation of tumor necrosis factor production	1/3	13/2047	0.0189407	0.134939	0.0934478	HSPB1	1
overlap	GO:0071706	tumor necrosis factor superfamily cytokine production	1/3	13/2047	0.0189407	0.134939	0.0934478	HSPB1	1
overlap	GO:1903555	regulation of tumor necrosis factor superfamily cytokine production	1/3	13/2047	0.0189407	0.134939	0.0934478	HSPB1	1
overlap	GO:0043242	negative regulation of protein complex disassembly	1/3	14/2047	0.0203877	0.134939	0.0934478	HSPB1	1
overlap	GO:1901880	negative regulation of protein depolymerization	1/3	14/2047	0.0203877	0.134939	0.0934478	HSPB1	1
overlap	GO:0007249	I-kappaB kinase/NF-kappaB signaling	1/3	15/2047	0.0218333	0.134939	0.0934478	HSPB1	1
overlap	GO:0030042	actin filament depolymerization	1/3	15/2047	0.0218333	0.134939	0.0934478	HSPB1	1
overlap	GO:0030834	regulation of actin filament depolymerization	1/3	15/2047	0.0218333	0.134939	0.0934478	HSPB1	1
overlap	GO:0009064	glutamine family amino acid metabolic process	1/3	16/2047	0.0232774	0.134939	0.0934478	OTC	1
overlap	GO:0019933	cAMP-mediated signaling	1/3	16/2047	0.0232774	0.134939	0.0934478	CHRM4	1
overlap	GO:0032272	negative regulation of protein polymerization	1/3	16/2047	0.0232774	0.134939	0.0934478	HSPB1	1
overlap	GO:0006469	negative regulation of protein kinase activity	1/3	18/2047	0.0261615	0.134939	0.0934478	HSPB1	1
overlap	GO:0019935	cyclic-nucleotide-mediated signaling	1/3	18/2047	0.0261615	0.134939	0.0934478	CHRM4	1
overlap	GO:0034599	cellular response to oxidative stress	1/3	18/2047	0.0261615	0.134939	0.0934478	HSPB1	1
overlap	GO:0051494	negative regulation of cytoskeleton organization	1/3	18/2047	0.0261615	0.134939	0.0934478	HSPB1	1
overlap	GO:1901879	regulation of protein depolymerization	1/3	18/2047	0.0261615	0.134939	0.0934478	HSPB1	1
overlap	GO:2001234	negative regulation of apoptotic signaling pathway	1/3	18/2047	0.0261615	0.134939	0.0934478	HSPB1	1
overlap	GO:0007188	adenylate cyclase-modulating G protein-coupled receptor signaling pathway	1/3	19/2047	0.0276013	0.134939	0.0934478	CHRM4	1
overlap	GO:0009408	response to heat	1/3	19/2047	0.0276013	0.134939	0.0934478	HSPB1	1
overlap	GO:0033673	negative regulation of kinase activity	1/3	19/2047	0.0276013	0.134939	0.0934478	HSPB1	1
overlap	GO:0007187	G protein-coupled receptor signaling pathway, coupled to cyclic nucleotide second messenger	1/3	20/2047	0.0290398	0.134939	0.0934478	CHRM4	1
overlap	GO:0050790	regulation of catalytic activity	2/3	213/2047	0.0301206	0.134939	0.0934478	CHRM4/HSPB1	2
overlap	GO:0030041	actin filament polymerization	1/3	21/2047	0.0304768	0.134939	0.0934478	HSPB1	1
overlap	GO:0030833	regulation of actin filament polymerization	1/3	21/2047	0.0304768	0.134939	0.0934478	HSPB1	1
overlap	GO:0043244	regulation of protein complex disassembly	1/3	21/2047	0.0304768	0.134939	0.0934478	HSPB1	1
overlap	GO:1902904	negative regulation of supramolecular fiber organization	1/3	21/2047	0.0304768	0.134939	0.0934478	HSPB1	1
overlap	GO:0009266	response to temperature stimulus	1/3	22/2047	0.0319125	0.134939	0.0934478	HSPB1	1
overlap	GO:0031333	negative regulation of protein complex assembly	1/3	22/2047	0.0319125	0.134939	0.0934478	HSPB1	1
overlap	GO:0051348	negative regulation of transferase activity	1/3	22/2047	0.0319125	0.134939	0.0934478	HSPB1	1
overlap	GO:0097193	intrinsic apoptotic signaling pathway	1/3	22/2047	0.0319125	0.134939	0.0934478	HSPB1	1
overlap	GO:0051261	protein depolymerization	1/3	23/2047	0.0333467	0.134939	0.0934478	HSPB1	1
overlap	GO:0008064	regulation of actin polymerization or depolymerization	1/3	24/2047	0.0347794	0.134939	0.0934478	HSPB1	1
overlap	GO:0008154	actin polymerization or depolymerization	1/3	24/2047	0.0347794	0.134939	0.0934478	HSPB1	1
overlap	GO:0030832	regulation of actin filament length	1/3	24/2047	0.0347794	0.134939	0.0934478	HSPB1	1
overlap	GO:0006650	glycerophospholipid metabolic process	1/3	25/2047	0.0362108	0.134939	0.0934478	CHRM4	1
overlap	GO:0032271	regulation of protein polymerization	1/3	25/2047	0.0362108	0.134939	0.0934478	HSPB1	1
overlap	GO:0035690	cellular response to drug	1/3	26/2047	0.0376408	0.134939	0.0934478	CHRM4	1
overlap	GO:0043624	cellular protein complex disassembly	1/3	26/2047	0.0376408	0.134939	0.0934478	HSPB1	1
overlap	GO:2001233	regulation of apoptotic signaling pathway	1/3	26/2047	0.0376408	0.134939	0.0934478	HSPB1	1
overlap	GO:0035556	intracellular signal transduction	2/3	243/2047	0.0388136	0.136566	0.094575	CHRM4/HSPB1	2
overlap	GO:0006979	response to oxidative stress	1/3	28/2047	0.0404964	0.139897	0.0968814	HSPB1	1
overlap	GO:0001933	negative regulation of protein phosphorylation	1/3	29/2047	0.0419221	0.14177	0.0981783	HSPB1	1
overlap	GO:0006457	protein folding	1/3	30/2047	0.0433464	0.14177	0.0981783	HSPB1	1
overlap	GO:0046486	glycerolipid metabolic process	1/3	31/2047	0.0447693	0.14177	0.0981783	CHRM4	1
overlap	GO:0110053	regulation of actin filament organization	1/3	31/2047	0.0447693	0.14177	0.0981783	HSPB1	1
overlap	GO:1901605	alpha-amino acid metabolic process	1/3	31/2047	0.0447693	0.14177	0.0981783	OTC	1
overlap	GO:0001819	positive regulation of cytokine production	1/3	32/2047	0.0461908	0.143317	0.09925	HSPB1	1
overlap	GO:0019932	second-messenger-mediated signaling	1/3	33/2047	0.0476109	0.143317	0.09925	CHRM4	1
overlap	GO:0051258	protein polymerization	1/3	33/2047	0.0476109	0.143317	0.09925	HSPB1	1
overlap	GO:0032984	protein-containing complex disassembly	1/3	34/2047	0.0490295	0.143317	0.09925	HSPB1	1
overlap	GO:0042326	negative regulation of phosphorylation	1/3	34/2047	0.0490295	0.143317	0.09925	HSPB1	1
overlap	GO:0006644	phospholipid metabolic process	1/3	36/2047	0.0518626	0.145095	0.100481	CHRM4	1
overlap	GO:1902532	negative regulation of intracellular signal transduction	1/3	36/2047	0.0518626	0.145095	0.100481	HSPB1	1
overlap	GO:0070887	cellular response to chemical stimulus	2/3	283/2047	0.0519287	0.145095	0.100481	CHRM4/HSPB1	2
overlap	GO:0010639	negative regulation of organelle organization	1/3	38/2047	0.05469	0.150131	0.103969	HSPB1	1
overlap	GO:0006520	cellular amino acid metabolic process	1/3	39/2047	0.0561017	0.150131	0.103969	OTC	1
overlap	GO:0032956	regulation of actin cytoskeleton organization	1/3	39/2047	0.0561017	0.150131	0.103969	HSPB1	1
overlap	GO:0032970	regulation of actin filament-based process	1/3	41/2047	0.0589207	0.153287	0.106154	HSPB1	1
overlap	GO:1902903	regulation of supramolecular fiber organization	1/3	41/2047	0.0589207	0.153287	0.106154	HSPB1	1
overlap	GO:0071900	regulation of protein serine/threonine kinase activity	1/3	42/2047	0.0603281	0.153287	0.106154	HSPB1	1
overlap	GO:0031400	negative regulation of protein modification process	1/3	43/2047	0.0617341	0.153287	0.106154	HSPB1	1
overlap	GO:0043254	regulation of protein complex assembly	1/3	43/2047	0.0617341	0.153287	0.106154	HSPB1	1
overlap	GO:0032535	regulation of cellular component size	1/3	44/2047	0.0631386	0.153287	0.106154	HSPB1	1
overlap	GO:0065009	regulation of molecular function	2/3	314/2047	0.0632394	0.153287	0.106154	CHRM4/HSPB1	2
overlap	GO:0010563	negative regulation of phosphorus metabolic process	1/3	45/2047	0.0645418	0.153287	0.106154	HSPB1	1
overlap	GO:0045936	negative regulation of phosphate metabolic process	1/3	45/2047	0.0645418	0.153287	0.106154	HSPB1	1
overlap	GO:0097190	apoptotic signaling pathway	1/3	46/2047	0.0659436	0.154683	0.107121	HSPB1	1
overlap	GO:0022411	cellular component disassembly	1/3	47/2047	0.067344	0.156041	0.108062	HSPB1	1
overlap	GO:0001817	regulation of cytokine production	1/3	53/2047	0.0757169	0.1685	0.11669	HSPB1	1
overlap	GO:0007015	actin filament organization	1/3	53/2047	0.0757169	0.1685	0.11669	HSPB1	1
overlap	GO:0090066	regulation of anatomical structure size	1/3	53/2047	0.0757169	0.1685	0.11669	HSPB1	1
overlap	GO:0006796	phosphate-containing compound metabolic process	2/3	348/2047	0.0767415	0.1685	0.11669	CHRM4/HSPB1	2
overlap	GO:0006793	phosphorus metabolic process	2/3	349/2047	0.0771555	0.1685	0.11669	CHRM4/HSPB1	2
overlap	GO:0080135	regulation of cellular response to stress	1/3	56/2047	0.0798845	0.169687	0.117511	HSPB1	1
overlap	GO:1901699	cellular response to nitrogen compound	1/3	56/2047	0.0798845	0.169687	0.117511	CHRM4	1
overlap	GO:0016053	organic acid biosynthetic process	1/3	57/2047	0.0812709	0.169687	0.117511	OTC	1
overlap	GO:0046394	carboxylic acid biosynthetic process	1/3	57/2047	0.0812709	0.169687	0.117511	OTC	1
overlap	GO:0001816	cytokine production	1/3	59/2047	0.0840396	0.17356	0.120194	HSPB1	1
overlap	GO:0051493	regulation of cytoskeleton organization	1/3	60/2047	0.0854218	0.174518	0.120857	HSPB1	1
overlap	GO:0032870	cellular response to hormone stimulus	1/3	64/2047	0.0909368	0.183809	0.127291	CHRM4	1
overlap	GO:0051129	negative regulation of cellular component organization	1/3	66/2047	0.093686	0.187372	0.129759	HSPB1	1
overlap	GO:0042221	response to chemical	2/3	401/2047	0.0999505	0.197819	0.136993	CHRM4/HSPB1	2
overlap	GO:0045859	regulation of protein kinase activity	1/3	75/2047	0.105989	0.207607	0.143772	HSPB1	1
overlap	GO:0040012	regulation of locomotion	1/3	78/2047	0.110065	0.210973	0.146104	CHRM4	1
overlap	GO:0007186	G protein-coupled receptor signaling pathway	1/3	79/2047	0.111421	0.210973	0.146104	CHRM4	1
overlap	GO:0044255	cellular lipid metabolic process	1/3	79/2047	0.111421	0.210973	0.146104	CHRM4	1
overlap	GO:0043549	regulation of kinase activity	1/3	80/2047	0.112775	0.210973	0.146104	HSPB1	1
overlap	GO:0044087	regulation of cellular component biogenesis	1/3	82/2047	0.11548	0.210973	0.146104	HSPB1	1
overlap	GO:1901698	response to nitrogen compound	1/3	82/2047	0.11548	0.210973	0.146104	CHRM4	1
overlap	GO:1901701	cellular response to oxygen-containing compound	1/3	82/2047	0.11548	0.210973	0.146104	CHRM4	1
overlap	GO:0042493	response to drug	1/3	86/2047	0.120874	0.217723	0.150778	CHRM4	1
overlap	GO:0043066	negative regulation of apoptotic process	1/3	87/2047	0.122219	0.217723	0.150778	HSPB1	1
overlap	GO:0043069	negative regulation of programmed cell death	1/3	88/2047	0.123562	0.217723	0.150778	HSPB1	1
overlap	GO:0044283	small molecule biosynthetic process	1/3	89/2047	0.124904	0.217723	0.150778	OTC	1
overlap	GO:0051338	regulation of transferase activity	1/3	89/2047	0.124904	0.217723	0.150778	HSPB1	1
overlap	GO:0009725	response to hormone	1/3	92/2047	0.128923	0.222684	0.154214	CHRM4	1
overlap	GO:0032269	negative regulation of cellular protein metabolic process	1/3	93/2047	0.130259	0.222966	0.154409	HSPB1	1
overlap	GO:0060548	negative regulation of cell death	1/3	94/2047	0.131595	0.223241	0.154599	HSPB1	1
overlap	GO:0030036	actin cytoskeleton organization	1/3	95/2047	0.132929	0.223508	0.154784	HSPB1	1
overlap	GO:0051248	negative regulation of protein metabolic process	1/3	98/2047	0.136922	0.228204	0.158036	HSPB1	1
overlap	GO:0030029	actin filament-based process	1/3	99/2047	0.138251	0.228414	0.158182	HSPB1	1
overlap	GO:0009968	negative regulation of signal transduction	1/3	100/2047	0.139578	0.228619	0.158323	HSPB1	1
overlap	GO:0097435	supramolecular fiber organization	1/3	102/2047	0.142228	0.230968	0.15995	HSPB1	1
overlap	GO:0006629	lipid metabolic process	1/3	108/2047	0.150146	0.2361	0.163504	CHRM4	1
overlap	GO:0019752	carboxylic acid metabolic process	1/3	108/2047	0.150146	0.2361	0.163504	OTC	1
overlap	GO:0043604	amide biosynthetic process	1/3	110/2047	0.152774	0.2361	0.163504	OTC	1
overlap	GO:0009628	response to abiotic stimulus	1/3	111/2047	0.154086	0.2361	0.163504	HSPB1	1
overlap	GO:0010648	negative regulation of cell communication	1/3	111/2047	0.154086	0.2361	0.163504	HSPB1	1
overlap	GO:0023057	negative regulation of signaling	1/3	111/2047	0.154086	0.2361	0.163504	HSPB1	1
overlap	GO:0043436	oxoacid metabolic process	1/3	111/2047	0.154086	0.2361	0.163504	OTC	1
overlap	GO:0006082	organic acid metabolic process	1/3	112/2047	0.155397	0.236204	0.163576	OTC	1
overlap	GO:0080134	regulation of response to stress	1/3	113/2047	0.156707	0.236304	0.163645	HSPB1	1
overlap	GO:0033043	regulation of organelle organization	1/3	115/2047	0.159322	0.238355	0.165066	HSPB1	1
overlap	GO:0019637	organophosphate metabolic process	1/3	117/2047	0.161931	0.240366	0.166459	CHRM4	1
overlap	GO:1901700	response to oxygen-containing compound	1/3	123/2047	0.169727	0.249985	0.17312	CHRM4	1
overlap	GO:0042981	regulation of apoptotic process	1/3	127/2047	0.174897	0.255619	0.177022	HSPB1	1
overlap	GO:0043067	regulation of programmed cell death	1/3	130/2047	0.178761	0.259272	0.179551	HSPB1	1
overlap	GO:0043603	cellular amide metabolic process	1/3	135/2047	0.185173	0.264211	0.182972	OTC	1
overlap	GO:0001932	regulation of protein phosphorylation	1/3	136/2047	0.186452	0.264211	0.182972	HSPB1	1
overlap	GO:0010941	regulation of cell death	1/3	137/2047	0.187729	0.264211	0.182972	HSPB1	1
overlap	GO:0048585	negative regulation of response to stimulus	1/3	137/2047	0.187729	0.264211	0.182972	HSPB1	1
overlap	GO:0034622	cellular protein-containing complex assembly	1/3	146/2047	0.199163	0.277415	0.192116	HSPB1	1
overlap	GO:1902531	regulation of intracellular signal transduction	1/3	148/2047	0.20169	0.277415	0.192116	HSPB1	1
overlap	GO:0042325	regulation of phosphorylation	1/3	149/2047	0.202951	0.277415	0.192116	HSPB1	1
overlap	GO:0051247	positive regulation of protein metabolic process	1/3	149/2047	0.202951	0.277415	0.192116	HSPB1	1
overlap	GO:0071495	cellular response to endogenous stimulus	1/3	154/2047	0.209237	0.283964	0.196651	CHRM4	1
overlap	GO:0051240	positive regulation of multicellular organismal process	1/3	165/2047	0.222949	0.299785	0.207607	HSPB1	1
overlap	GO:0040011	locomotion	1/3	168/2047	0.226661	0.299785	0.207607	CHRM4	1
overlap	GO:0006915	apoptotic process	1/3	170/2047	0.229129	0.299785	0.207607	HSPB1	1
overlap	GO:0007010	cytoskeleton organization	1/3	170/2047	0.229129	0.299785	0.207607	HSPB1	1
overlap	GO:0019220	regulation of phosphate metabolic process	1/3	171/2047	0.230361	0.299785	0.207607	HSPB1	1
overlap	GO:0051174	regulation of phosphorus metabolic process	1/3	171/2047	0.230361	0.299785	0.207607	HSPB1	1
overlap	GO:0031399	regulation of protein modification process	1/3	173/2047	0.232821	0.300926	0.208397	HSPB1	1
overlap	GO:0012501	programmed cell death	1/3	176/2047	0.236502	0.303617	0.210261	HSPB1	1
overlap	GO:0009719	response to endogenous stimulus	1/3	182/2047	0.243828	0.310921	0.215319	CHRM4	1
overlap	GO:0008219	cell death	1/3	187/2047	0.249896	0.316535	0.219207	HSPB1	1
overlap	GO:0006468	protein phosphorylation	1/3	194/2047	0.258338	0.325061	0.225112	HSPB1	1
overlap	GO:0065003	protein-containing complex assembly	1/3	200/2047	0.265523	0.331904	0.22985	HSPB1	1
overlap	GO:0044281	small molecule metabolic process	1/3	207/2047	0.273847	0.340071	0.235506	OTC	1
overlap	GO:0033554	cellular response to stress	1/3	218/2047	0.286799	0.353843	0.245044	HSPB1	1
overlap	GO:0071310	cellular response to organic substance	1/3	224/2047	0.293799	0.360141	0.249405	CHRM4	1
overlap	GO:0043933	protein-containing complex subunit organization	1/3	237/2047	0.308808	0.374105	0.259075	HSPB1	1
overlap	GO:0051128	regulation of cellular component organization	1/3	238/2047	0.309953	0.374105	0.259075	HSPB1	1
overlap	GO:1901566	organonitrogen compound biosynthetic process	1/3	239/2047	0.311098	0.374105	0.259075	OTC	1
overlap	GO:0010557	positive regulation of macromolecule biosynthetic process	1/3	241/2047	0.313383	0.374483	0.259337	HSPB1	1
overlap	GO:0016310	phosphorylation	1/3	248/2047	0.32134	0.380557	0.263544	HSPB1	1
overlap	GO:0031328	positive regulation of cellular biosynthetic process	1/3	249/2047	0.322472	0.380557	0.263544	HSPB1	1
overlap	GO:0032268	regulation of cellular protein metabolic process	1/3	252/2047	0.32586	0.38115	0.263954	HSPB1	1
overlap	GO:0009891	positive regulation of biosynthetic process	1/3	253/2047	0.326986	0.38115	0.263954	HSPB1	1
overlap	GO:0051172	negative regulation of nitrogen compound metabolic process	1/3	255/2047	0.329236	0.381432	0.264149	HSPB1	1
overlap	GO:0051246	regulation of protein metabolic process	1/3	265/2047	0.340409	0.391986	0.271458	HSPB1	1
overlap	GO:0031324	negative regulation of cellular metabolic process	1/3	270/2047	0.345948	0.395965	0.274214	HSPB1	1
overlap	GO:0010033	response to organic substance	1/3	274/2047	0.350358	0.397481	0.275264	CHRM4	1
overlap	GO:0010605	negative regulation of macromolecule metabolic process	1/3	275/2047	0.351457	0.397481	0.275264	HSPB1	1
overlap	GO:0051239	regulation of multicellular organismal process	1/3	280/2047	0.356935	0.401287	0.2779	HSPB1	1
overlap	GO:0009966	regulation of signal transduction	1/3	285/2047	0.362381	0.405014	0.280481	HSPB1	1
overlap	GO:0009892	negative regulation of metabolic process	1/3	294/2047	0.372107	0.413453	0.286325	HSPB1	1
overlap	GO:0010646	regulation of cell communication	1/3	309/2047	0.388097	0.428712	0.296892	HSPB1	1
overlap	GO:0023051	regulation of signaling	1/3	314/2047	0.393366	0.43202	0.299183	HSPB1	1
overlap	GO:0022607	cellular component assembly	1/3	322/2047	0.401733	0.438674	0.303791	HSPB1	1
overlap	GO:0044085	cellular component biogenesis	1/3	346/2047	0.426373	0.462919	0.320581	HSPB1	1
overlap	GO:0051173	positive regulation of nitrogen compound metabolic process	1/3	356/2047	0.436436	0.471153	0.326283	HSPB1	1
overlap	GO:0006950	response to stress	1/3	366/2047	0.446381	0.473812	0.328125	HSPB1	1
overlap	GO:0010604	positive regulation of macromolecule metabolic process	1/3	366/2047	0.446381	0.473812	0.328125	HSPB1	1
overlap	GO:0031325	positive regulation of cellular metabolic process	1/3	366/2047	0.446381	0.473812	0.328125	HSPB1	1
overlap	GO:0048583	regulation of response to stimulus	1/3	372/2047	0.452292	0.477419	0.330622	HSPB1	1
overlap	GO:0009893	positive regulation of metabolic process	1/3	389/2047	0.468809	0.491422	0.34032	HSPB1	1
overlap	GO:0065008	regulation of biological quality	1/3	391/2047	0.47073	0.491422	0.34032	HSPB1	1
overlap	GO:0006464	cellular protein modification process	1/3	424/2047	0.501763	0.518125	0.358813	HSPB1	1
overlap	GO:0036211	protein modification process	1/3	424/2047	0.501763	0.518125	0.358813	HSPB1	1
overlap	GO:0006996	organelle organization	1/3	433/2047	0.510011	0.523795	0.362739	HSPB1	1
overlap	GO:0043412	macromolecule modification	1/3	443/2047	0.519068	0.530231	0.367196	HSPB1	1
overlap	GO:0010556	regulation of macromolecule biosynthetic process	1/3	471/2047	0.543832	0.552557	0.382657	HSPB1	1
overlap	GO:0048523	negative regulation of cellular process	1/3	485/2047	0.555889	0.560544	0.388188	HSPB1	1
overlap	GO:0031326	regulation of cellular biosynthetic process	1/3	487/2047	0.557594	0.560544	0.388188	HSPB1	1
overlap	GO:0009889	regulation of biosynthetic process	1/3	491/2047	0.56099	0.56099	0.388497	HSPB1	1
SNP_QTL	GO:0046328	regulation of JNK cascade	4/71	2047-11-01	0.000365079	0.264109	0.264085	CD40LG/EPHB1/AXIN1/MAGI3	4
SNP_QTL	GO:0007254	JNK cascade	4/71	13/2047	0.000750269	0.264109	0.264085	CD40LG/EPHB1/AXIN1/MAGI3	4
SNP_QTL	GO:0035556	intracellular signal transduction	18/71	243/2047	0.00106369	0.264109	0.264085	MASTL/HRAS/TENM2/RAP1GAP2/CD40LG/TMEM173/EPHB1/BOK/SRC/BMP2/ARHGEF6/AXIN1/RAB6A/SPRY1/HDAC4/CD28/HSPB1/MAGI3	18
SNP_QTL	GO:0032872	regulation of stress-activated MAPK cascade	4/71	15/2047	0.00135868	0.264109	0.264085	CD40LG/EPHB1/AXIN1/MAGI3	4
SNP_QTL	GO:0070302	regulation of stress-activated protein kinase signaling cascade	4/71	15/2047	0.00135868	0.264109	0.264085	CD40LG/EPHB1/AXIN1/MAGI3	4
SNP_QTL	GO:0080134	regulation of response to stress	11/71	113/2047	0.00136844	0.264109	0.264085	NUDT16L1/CD40LG/TMEM173/EPHB1/AXIN1/PTPRS/HMGB2/NFKB1/CD28/HSPB1/MAGI3	11
SNP_QTL	GO:0051403	stress-activated MAPK cascade	4/71	17/2047	0.00224738	0.37178	0.371746	CD40LG/EPHB1/AXIN1/MAGI3	4
SNP_QTL	GO:0080135	regulation of cellular response to stress	7/71	56/2047	0.00267167	0.386724	0.386689	NUDT16L1/CD40LG/EPHB1/AXIN1/PTPRS/HSPB1/MAGI3	7
SNP_QTL	GO:0006476	protein deacetylation	3/71	2047-10-01	0.00402872	0.388772	0.388736	HDAC3/BRMS1L/HDAC4	3
SNP_QTL	GO:0016064	immunoglobulin mediated immune response	3/71	2047-10-01	0.00402872	0.388772	0.388736	CD40LG/MBL2/CD28	3
SNP_QTL	GO:0016575	histone deacetylation	3/71	2047-10-01	0.00402872	0.388772	0.388736	HDAC3/BRMS1L/HDAC4	3
SNP_QTL	GO:0019724	B cell mediated immunity	3/71	2047-10-01	0.00402872	0.388772	0.388736	CD40LG/MBL2/CD28	3
SNP_QTL	GO:0031098	stress-activated protein kinase signaling cascade	4/71	21/2047	0.0050875	0.449044	0.449004	CD40LG/EPHB1/AXIN1/MAGI3	4
SNP_QTL	GO:0048583	regulation of response to stimulus	22/71	372/2047	0.00542886	0.449044	0.449004	NUDT16L1/NEO1/RAP1GAP2/CD40LG/TMEM173/EPHB1/SST/SRC/BMP2/ARHGEF6/AXIN1/SMAD6/PTPRS/IFNG/HMGB2/SPRY1/NFKB1/MBL2/HDAC4/CD28/HSPB1/MAGI3	22
