# Supplementary material for: Genetic and neuro-epigenetic effects of divergent artificial selection for feather pecking behaviour in chickens
Source: BMC Genomics. 2024 Dec 19;25:1219. doi: 10.1186/s12864-024-11137-w (PMC11657628; doi:10.1186/s12864-024-11137-w)
Supplement: Supplementary file 6 — Supplementary Material 6: Additional File 6 Take ESM 6 [file 12864_2024_11137_MOESM6_ESM.xlsx]

## Sheet: CNVs
chr	start	end	width	size	log2	p.value	annotation	geneChr	geneStart	geneEnd	geneLength	geneStrand	geneId	transcriptId	distanceToTSS	ENTREZID	SYMBOL	GENENAME
chr1	28167454	28203258	35805	35805	-5.74072	0	Distal Intergenic	1	28160676	28160762	87	1	ENSGALG00000042296.1	ENSGALT00000060064.1	6779	NA	NA	NA
chr2	965884	993162	27279	27279	1.16743	1.22561e-72	Promoter (<=1kb)	2	966734	967372	639	1	ENSGALG00000033474.1	ENSGALT00000082814.1	0	NA	NA	NA
chr4	24556264	24580132	23869	23869	-1.56954	1.27541e-150	Distal Intergenic	4	24540453	24541160	708	1	ENSGALG00000030168.2	ENSGALT00000049956.1	15812	NA	NA	NA
chr2	106154154	106178022	23869	23869	-0.861342	1.11763e-42	Promoter (<=1kb)	2	106160246	106174553	14308	1	ENSGALG00000035848.2	ENSGALT00000058976.1	0	NA	NA	NA
chr17	8413324	8437192	23869	23869	0.803536	1.16701e-261	Exon (ENSGALT00000002770.5/ENSGALG00000001797.5, exon 9 of 14)	17	8406843	8408455	1613	2	ENSGALG00000041477.2	ENSGALT00000054490.1	-4870	NA	NA	NA
chr5	10172884	10196752	23869	23869	0.835764	1.09083e-66	Promoter (<=1kb)	5	10172603	10184824	12222	1	ENSGALG00000005971.6	ENSGALT00000009600.5	282	423059	RIC3	RIC3 acetylcholine receptor chaperone
chr4	25666218	25688382	22165	22165	-1.8777	5.20438e-175	Promoter (<=1kb)	4	25668584	25740316	71733	1	ENSGALG00000009692.5	ENSGALT00000015774.5	0	422434	SH3RF1	SH3 domain containing ring finger 1
chr1	50409178	50431342	22165	22165	1.2916	4.63207e-301	Distal Intergenic	1	50333673	50345718	12046	2	ENSGALG00000012056.5	ENSGALT00000019693.5	-63461	770756	GRAP2	GRB2 related adaptor protein 2
chr1	173806848	173827308	20461	20461	0.843748	3.58627e-139	Distal Intergenic	1	173777746	173805710	27965	1	ENSGALG00000042917.2	ENSGALT00000064813.1	29103	NA	NA	NA
chr1	62818168	62838628	20461	20461	1.54564	0	Intron (ENSGALT00000086346.1/ENSGALG00000013085.6, intron 3 of 28)	1	62813664	62960007	146344	1	ENSGALG00000013085.6	ENSGALT00000021363.4	4505	373911	PTPRO	protein tyrosine phosphatase, receptor type O
chrZ	47877254	47897712	20459	20459	-2.54088	1.05612e-235	Exon (ENSGALT00000000365.5/ENSGALG00000000276.5, exon 7 of 9)	34	47777052	47777150	99	2	ENSGALG00000028104.1	ENSGALT00000046177.1	-100105	NA	NA	NA
chr2	105775644	105796102	20459	20459	-1.12238	7.92272e-57	Promoter (<=1kb)	2	105775575	105793893	18319	2	ENSGALG00000038356.2	ENSGALT00000057453.1	0	NA	NA	NA
chr1	129758174	129778632	20459	20459	-1.03513	7.07864e-191	Promoter (2-3kb)	1	129773258	129781085	7828	2	ENSGALG00000016698.5	ENSGALT00000026949.5	2453	418669	SHOX	short stature homeobox
chrZ	25667924	25688382	20459	20459	-0.876748	7.39107e-58	Distal Intergenic	34	25696472	25715104	18633	2	ENSGALG00000010147.5	ENSGALT00000016496.5	26722	427347	CBWD1	COBW domain containing 1
chr2	8825934	8846392	20459	20459	1.07919	8.45524e-49	Promoter (<=1kb)	2	8846565	8846651	87	2	ENSGALG00000021727.1	ENSGALT00000035269.1	259	777942	MIR153	microRNA mir-153
chr6	29296164	29314918	18755	18755	-3.70354	0	Promoter (<=1kb)	6	29304393	29309456	5064	1	ENSGALG00000009302.6	ENSGALT00000015139.5	0	423923	EMX2	empty spiracles homeobox 2
chrZ	29613294	29632048	18755	18755	-2.81772	3.42016e-234	Distal Intergenic	34	29494924	29495028	105	2	ENSGALG00000043631.1	ENSGALT00000054502.1	-118267	NA	NA	NA
chr7	21001338	21020092	18755	18755	-2.17876	2.14762e-192	Distal Intergenic	7	21044195	21149299	105105	1	ENSGALG00000038543.1	ENSGALT00000065765.1	-24103	424184	KCNH7	potassium voltage-gated channel subfamily H member 7
chr9	11514718	11533472	18755	18755	-1.47775	1.54144e-180	Exon (ENSGALT00000010972.5/ENSGALG00000006783.6, exon 6 of 20)	9	11508788	11510801	2014	2	ENSGALG00000006783.6	ENSGALT00000083959.1	-3918	424882	PLOD3	procollagen-lysine,2-oxoglutarate 5-dioxygenase 3
chr2	83828884	83847638	18755	18755	-1.4416	7.02742e-76	Promoter (<=1kb)	2	83841416	83847040	5625	2	ENSGALG00000013131.4	ENSGALT00000021435.4	0	420954	C2H18ORF21	chromosome 2 open reading frame, human C18orf21
chr2	129925264	129944018	18755	18755	-1.07079	1.73079e-48	Promoter (<=1kb)	2	129934284	129955820	21537	1	ENSGALG00000045617.1	ENSGALT00000086980.1	0	NA	NA	NA
chr6	25899804	25918558	18755	18755	-0.791202	1.63045e-50	Promoter (<=1kb)	6	25895854	25903541	7688	2	ENSGALG00000008561.6	ENSGALT00000013945.5	0	423889	SMNDC1	survival motor neuron domain containing 1
chr3	44279704	44298458	18755	18755	-0.660579	1.11702e-22	Exon (ENSGALT00000070011.2/ENSGALG00000011555.6, exon 4 of 9)	3	44237944	44374353	136410	2	ENSGALG00000011555.6	ENSGALT00000070011.2	75895	374204	QKI	QKI, KH domain containing RNA binding
chr18	6416768	6435522	18755	18755	0.683179	4.96394e-119	Exon (ENSGALT00000005109.4/ENSGALG00000003227.4, exon 3 of 15)	18	6439361	6445132	5772	1	ENSGALG00000038436.2	ENSGALT00000049530.1	-3839	NA	NA	NA
chr1	31831498	31850252	18755	18755	0.796833	1.27619e-115	Distal Intergenic	1	31823622	31823749	128	2	ENSGALG00000017893.1	ENSGALT00000028600.1	-7750	112531642	LOC112531642	U6atac minor spliceosomal RNA
chr1	86580754	86599508	18755	18755	0.873246	1.53058e-135	Exon (ENSGALT00000024769.4/ENSGALG00000015348.5, exon 2 of 16)	1	86503459	86618102	114644	1	ENSGALG00000015348.5	ENSGALT00000088035.1	77296	396092	ALCAM	activated leukocyte cell adhesion molecule
chr1	13553898	13572652	18755	18755	0.91627	3.82933e-147	Intron (ENSGALT00000081575.1/ENSGALG00000043367.1, intron 1 of 1)	1	13473708	13633870	160163	1	ENSGALG00000043367.1	ENSGALT00000081575.1	80191	NA	NA	NA
chr7	11033908	11052662	18755	18755	0.975742	2.04532e-56	Promoter (<=1kb)	7	11045877	11050906	5030	1	ENSGALG00000008136.6	ENSGALT00000077986.2	0	424064	C7H2ORF69	chromosome 7 open reading frame, human C2orf69
chr1	154869414	154888168	18755	18755	1.72026	0	Exon (ENSGALT00000061914.1/ENSGALG00000016920.5, exon 8 of 22)	1	154868242	154906989	38748	2	ENSGALG00000016920.5	ENSGALT00000061914.1	18821	418815	LMO7	LIM domain 7
chr16	497008	514058	17051	17051	-1.57718	2.85366e-192	Promoter (<=1kb)	16	505847	507437	1591	1	ENSGALG00000032602.1	ENSGALT00000046723.1	0	NA	NA	NA
chrZ	72069498	72086548	17051	17051	-1.38539	5.74193e-99	Distal Intergenic	34	71850616	71853352	2737	2	ENSGALG00000045825.1	ENSGALT00000083224.1	-216147	NA	NA	NA
chrZ	53256528	53273578	17051	17051	-0.883207	4.10995e-49	Intron (ENSGALT00000024770.5/ENSGALG00000015349.5, intron 10 of 11)	34	53222477	53335831	113355	2	ENSGALG00000015349.5	ENSGALT00000024770.5	62253	427290	PIGG	phosphatidylinositol glycan anchor biosynthesis class G
chr4	71373858	71390908	17051	17051	-0.826222	4.32871e-40	Distal Intergenic	4	71490167	71725944	235778	1	ENSGALG00000030680.2	ENSGALT00000078221.1	-99259	NA	NA	NA
chr1	174604788	174621838	17051	17051	0.806977	1.21583e-107	Promoter (<=1kb)	1	174603425	174606844	3420	2	ENSGALG00000017075.5	ENSGALT00000062167.1	0	418915	FRY	FRY microtubule binding protein
chr1	145094648	145111698	17051	17051	1.03538	3.47863e-164	Distal Intergenic	1	144903819	145084130	180312	2	ENSGALG00000016886.5	ENSGALT00000027285.5	-10519	418781	FARP1	FERM, ARH/RhoGEF and pleckstrin domain protein 1
chr1	20206808	20223858	17051	17051	1.11035	8.6462e-184	Promoter (<=1kb)	1	20223866	20253172	29307	1	ENSGALG00000030705.2	ENSGALT00000072540.1	-8	417746	TRABD	TraB domain containing
chrZ	21884528	21901578	17051	17051	1.15979	3.18241e-75	Promoter (<=1kb)	34	21885833	21906289	20457	1	ENSGALG00000014787.6	ENSGALT00000023871.6	0	427173	SLC30A5	solute carrier family 30 member 5
chrZ	25915148	25932198	17051	17051	1.16412	1.18336e-75	Exon (ENSGALT00000056024.1/ENSGALG00000010158.5, exon 5 of 13)	34	25906304	25933077	26774	1	ENSGALG00000010158.5	ENSGALT00000052552.1	8845	395475	KANK1	KN motif and ankyrin repeat domains 1
chr1	20288648	20305698	17051	17051	1.17033	1.11089e-199	Promoter (<=1kb)	1	20290347	20303283	12937	1	ENSGALG00000038467.1	ENSGALT00000066608.1	0	417745	SELENOO	selenoprotein O
chr5	6802098	6819148	17051	17051	1.18964	2.10341e-84	Exon (ENSGALT00000019616.5/ENSGALG00000012020.5, exon 17 of 21)	5	6790711	6791781	1071	1	ENSGALG00000044645.1	ENSGALT00000084546.1	11388	768497	C11orf91	chromosome 11 open reading frame 91
chr1	70337218	70354268	17051	17051	1.26075	7.97543e-224	Exon (ENSGALT00000084646.1/ENSGALG00000046179.1, exon 2 of 5)	1	70300882	70322771	21890	2	ENSGALG00000014226.5	ENSGALT00000023003.5	-14448	418241	KIAA0930	KIAA0930
chr4	44233668	44250718	17051	17051	2.33728	1.98615e-154	Distal Intergenic	4	44143782	44216360	72579	2	ENSGALG00000010781.5	ENSGALT00000074235.1	-17309	422568	GLRA3	glycine receptor alpha 3
chr4	27833274	27850322	17049	17049	-2.14815	2.66177e-156	Distal Intergenic	4	27788185	27825157	36973	1	ENSGALG00000035886.2	ENSGALT00000074126.1	45090	NA	NA	NA
chr14	699904	716952	17049	17049	-1.57751	6.38398e-298	5' UTR	14	693146	750746	57601	1	ENSGALG00000003026.5	ENSGALT00000059632.1	6759	NA	NA	NA
chr2	27028514	27045562	17049	17049	-1.30004	1.31862e-59	Distal Intergenic	2	26855855	26856457	603	1	ENSGALG00000027757.2	ENSGALT00000043011.2	172660	420589	ARL4A	ADP ribosylation factor like GTPase 4A
chr6	795384	812432	17049	17049	-1.16073	1.50883e-87	Exon (ENSGALT00000052159.1/ENSGALG00000036095.1, exon 3 of 21)	6	762212	857639	95428	2	ENSGALG00000036095.1	ENSGALT00000052159.1	45207	423604	BICC1	BicC family RNA binding protein 1
chr2	17364574	17381622	17049	17049	-0.997257	1.85988e-39	Promoter (<=1kb)	2	17371299	17405300	34002	1	ENSGALG00000044019.1	ENSGALT00000086716.1	0	NA	NA	NA
chr3	59307574	59324622	17049	17049	-0.874858	1.16813e-33	Promoter (<=1kb)	3	59313819	59318563	4745	1	ENSGALG00000030211.2	ENSGALT00000075264.2	0	NA	NA	NA
chrZ	7966614	7983662	17049	17049	0.856716	3.0876e-46	Distal Intergenic	34	7944001	7946822	2822	1	ENSGALG00000026195.2	ENSGALT00000043249.2	22614	431509	GALT	galactose-1-phosphate uridylyltransferase
chr1	55778224	55795272	17049	17049	0.997286	2.25623e-154	Promoter (<=1kb)	1	55786716	55800554	13839	1	ENSGALG00000046187.1	ENSGALT00000087175.1	0	418100	PARP12	poly(ADP-ribose) polymerase family member 12
chr23	2704984	2722032	17049	17049	1.00681	2.44459e-246	Promoter (2-3kb)	23	2698657	2724981	26325	2	ENSGALG00000029653.1	ENSGALT00000069752.1	2949	419599	L3MBTL4	l(3)mbt-like 4 (Drosophila)
chrZ	68497524	68514572	17049	17049	1.24541	9.75303e-84	Promoter (<=1kb)	34	68485992	68502940	16949	2	ENSGALG00000001765.5	ENSGALT00000002709.5	0	427364	CAAP1	caspase activity and apoptosis inhibitor 1
chr11	19202564	19219612	17049	17049	1.25584	5.28403e-116	Promoter (<=1kb)	11	19212149	19271125	58977	1	ENSGALG00000039300.2	ENSGALT00000074746.1	0	415866	NFAT5	nuclear factor of activated T-cells 5
chr1	145352104	145369152	17049	17049	1.38824	6.73052e-258	Exon (ENSGALT00000030196.5/ENSGALG00000016890.6, exon 2 of 8)	1	145287174	145317832	30659	2	ENSGALG00000016889.5	ENSGALT00000027292.5	-34273	769797	RAP2A	RAP2A, member of RAS oncogene family
chr3	75346508	75361852	15345	15345	-2.95103	1.19428e-142	Promoter (<=1kb)	3	75357084	75404586	47503	1	ENSGALG00000015596.5	ENSGALT00000025147.5	0	421808	MAP3K7	mitogen-activated protein kinase kinase kinase 7
chr2	64865874	64881218	15345	15345	-2.29599	4.71894e-108	Promoter (<=1kb)	2	64877434	64877802	369	1	ENSGALG00000037419.1	ENSGALT00000047964.1	0	NA	NA	NA
chr4	87018938	87034282	15345	15345	-2.03797	2.27919e-133	Distal Intergenic	4	86749466	86764991	15526	1	ENSGALG00000015961.4	ENSGALT00000032015.3	269473	422932	SUCLG1	succinate-CoA ligase alpha subunit
chr7	7062964	7078308	15345	15345	-1.88795	5.38989e-135	Exon (ENSGALT00000011356.5/ENSGALG00000007021.5, exon 30 of 49)	7	6970351	7039655	69305	2	ENSGALG00000042110.1	ENSGALT00000066743.1	-23310	NA	NA	NA
chr16	428808	444152	15345	15345	-1.84709	1.09721e-209	Promoter (<=1kb)	16	440746	470904	30159	1	ENSGALG00000032602.1	ENSGALT00000058013.1	0	NA	NA	NA
chr4	24581838	24597182	15345	15345	-1.76706	2.39305e-113	Distal Intergenic	4	24540453	24541160	708	1	ENSGALG00000030168.2	ENSGALT00000049956.1	41386	NA	NA	NA
chr3	13821584	13836928	15345	15345	-1.6097	1.55049e-77	Distal Intergenic	3	13782736	13795714	12979	2	ENSGALG00000023601.2	ENSGALT00000039270.2	-25871	101748254	BDH1	3-hydroxybutyrate dehydrogenase, type 1
chr3	103475598	103490942	15345	15345	-1.52957	2.07191e-72	Distal Intergenic	3	103301527	103303108	1582	1	ENSGALG00000045779.1	ENSGALT00000086821.1	174072	NA	NA	NA
chr7	32353228	32368572	15345	15345	-1.49869	1.70207e-100	Exon (ENSGALT00000020272.4/ENSGALG00000012407.4, exon 3 of 91)	7	32135468	32445946	310479	2	ENSGALG00000012407.4	ENSGALT00000079809.1	77374	424301	LRP1B	LDL receptor related protein 1B
chr7	29618408	29633752	15345	15345	-1.42664	9.04799e-94	Distal Intergenic	7	29524601	29538408	13808	1	ENSGALG00000037581.2	ENSGALT00000048157.1	93808	NA	NA	NA
chr12	18779724	18795068	15345	15345	-1.31939	3.65723e-170	Distal Intergenic	12	18767924	18775607	7684	1	ENSGALG00000037596.2	ENSGALT00000049467.1	11801	NA	NA	NA
chr3	42426368	42441712	15345	15345	-1.1947	1.68497e-50	Distal Intergenic	3	42241247	42347326	106080	2	ENSGALG00000011329.5	ENSGALT00000046353.1	-79043	421564	AFDN	afadin, adherens junction formation factor
chr2	46726378	46741722	15345	15345	-1.02815	1.75832e-37	Promoter (<=1kb)	2	46735671	46813837	78167	1	ENSGALG00000035492.1	ENSGALT00000052428.1	0	420735	ELMO1	engulfment and cell motility 1
chr11	624884	640228	15345	15345	-1.02296	2.66897e-83	Promoter (<=1kb)	11	639659	645158	5500	1	ENSGALG00000001201.6	ENSGALT00000040402.3	0	415642	GFOD2	glucose-fructose oxidoreductase domain containing 2
chr3	85179244	85194588	15345	15345	-1.00761	1.64357e-38	Promoter (<=1kb)	3	85185976	85333730	147755	1	ENSGALG00000039997.1	ENSGALT00000047157.1	0	NA	NA	NA
chr2	107299914	107315258	15345	15345	-0.978111	1.4047e-34	Exon (ENSGALT00000024516.6/ENSGALG00000015196.6, exon 5 of 11)	2	107248918	107350660	101743	1	ENSGALG00000015196.6	ENSGALT00000024516.6	50997	421102	ASXL3	ASXL transcriptional regulator 3
chrZ	33134118	33149462	15345	15345	-0.952307	3.00655e-50	Distal Intergenic	34	32972022	33061468	89447	1	ENSGALG00000015096.6	ENSGALT00000024358.6	162097	395203	SH3GL2	SH3 domain containing GRB2 like 2, endophilin A1
chr7	36591858	36607202	15345	15345	-0.802325	3.19904e-37	Exon (ENSGALT00000020513.5/ENSGALG00000012561.6, exon 4 of 22)	7	36611032	36624902	13871	1	ENSGALG00000012561.6	ENSGALT00000090306.1	-3830	424328	PKP4	plakophilin 4
chr2	141253284	141268628	15345	15345	-0.733455	2.17178e-21	Distal Intergenic	2	141290624	141290730	107	2	ENSGALG00000025407.1	ENSGALT00000042320.1	22102	112531983	LOC112531983	U6 spliceosomal RNA
chr3	42977084	42992428	15345	15345	0.653976	4.66672e-17	Promoter (<=1kb)	3	42988320	43003469	15150	1	ENSGALG00000020005.5	ENSGALT00000031824.4	0	769380	SFT2D1	SFT2 domain containing 1
chr18	8844688	8860032	15345	15345	0.666393	1.70788e-93	Promoter (<=1kb)	18	8852694	8852769	76	2	ENSGALG00000025157.1	ENSGALT00000042070.1	0	100315776	MIR1672	microRNA mir-1672
chrW	3612044	3627388	15345	15345	0.714138	1.78772e-14	Intron (ENSGALT00000083837.1/ENSGALG00000044627.1, intron 4 of 7)	33	3638591	3787595	149005	1	ENSGALG00000038064.2	ENSGALT00000074031.1	-11203	426615	MIER3L	mesoderm induction early response protein 3-like
chr1	71933098	71948442	15345	15345	0.721282	1.15925e-79	Exon (ENSGALT00000050822.1/ENSGALG00000040393.1, exon 3 of 4)	1	71899409	71960632	61224	1	ENSGALG00000040393.1	ENSGALT00000068215.1	33690	426116	BORCS5	BLOC-1 related complex subunit 5
chr8	21345748	21361092	15345	15345	0.746796	1.18863e-46	Promoter (<=1kb)	8	21345296	21490422	145127	1	ENSGALG00000010313.5	ENSGALT00000077424.1	453	424606	MAST2	microtubule associated serine/threonine kinase 2
chr4	4839644	4854988	15345	15345	0.761583	4.2143e-30	Intron (ENSGALT00000083612.1/ENSGALG00000006508.6, intron 1 of 4)	4	4834858	4835995	1138	1	ENSGALG00000031220.2	ENSGALT00000069460.1	4787	NA	NA	NA
chr18	5687028	5702372	15345	15345	0.768978	1.8088e-120	Distal Intergenic	18	5886792	5907213	20422	1	ENSGALG00000003011.5	ENSGALT00000034713.4	-184420	417391	TOM1L1	target of myb1 like 1 membrane trafficking protein
chr22	4166168	4181512	15345	15345	0.782025	5.81936e-98	Distal Intergenic	22	4048931	4051993	3063	2	ENSGALG00000000476.4	ENSGALT00000000646.4	-114176	419539	LRRTM4	leucine rich repeat transmembrane neuronal 4
chr5	56085124	56100468	15345	15345	0.793189	7.06302e-40	Exon (ENSGALT00000019806.4/ENSGALG00000012124.4, exon 3 of 6)	5	56011682	56040330	28649	2	ENSGALG00000012118.5	ENSGALT00000019792.5	-44795	423551	TMEM260	transmembrane protein 260
chr2	22912644	22927988	15345	15345	0.81456	8.33749e-24	Promoter (<=1kb)	2	22712260	22918757	206498	2	ENSGALG00000009475.5	ENSGALT00000015427.5	0	420557	FAM133B	family with sequence similarity 133 member B
chr1	135294308	135309652	15345	15345	0.827176	2.4671e-101	Distal Intergenic	1	135229984	135269476	39493	2	ENSGALG00000016797.6	ENSGALT00000027119.4	-24833	418726	FHL2	four and a half LIM domains 2
chr1	112304088	112319432	15345	15345	0.829665	7.29525e-102	Exon (ENSGALT00000073570.1/ENSGALG00000032773.2, exon 2 of 2)	1	112283454	112295748	12295	2	ENSGALG00000035264.2	ENSGALT00000053021.1	-8341	NA	NA	NA
chr1	184781934	184797278	15345	15345	0.868835	2.6933e-110	Distal Intergenic	1	184977119	184990266	13148	1	ENSGALG00000013489.4	ENSGALT00000030068.4	-179841	426136	CCDC82	coiled-coil domain containing 82
chr5	44254128	44269472	15345	15345	0.897312	6.40993e-49	Promoter (<=1kb)	5	44254119	44275768	21650	1	ENSGALG00000010703.5	ENSGALT00000017411.5	10	423409	C5H14orf159	chromosome 5 C14orf159 homolog
chr1	178930374	178945718	15345	15345	0.90999	2.35409e-119	3' UTR	1	178964001	178972334	8334	1	ENSGALG00000017136.5	ENSGALT00000027681.5	-18283	395771	GJB6	gap junction protein beta 6
chr9	5613714	5629058	15345	15345	0.915446	6.89003e-65	3' UTR	9	5606003	5608472	2470	1	ENSGALG00000024266.3	ENSGALT00000040970.3	7712	NA	NA	NA
chr1	48075034	48090378	15345	15345	0.933963	1.02489e-124	Promoter (<=1kb)	1	48076790	48077467	678	1	ENSGALG00000011743.3	ENSGALT00000019176.3	0	769813	SMCO3	single-pass membrane protein with coiled-coil domains 3
chr3	107639208	107654552	15345	15345	0.948539	4.82977e-31	3' UTR	3	107634880	107643339	8460	1	ENSGALG00000016651.6	ENSGALT00000026878.5	4329	422034	TDH	L-threonine dehydrogenase (pseudogene)
chr11	5603484	5618828	15345	15345	0.967161	5.22381e-70	Distal Intergenic	11	5372238	5446431	74194	1	ENSGALG00000034649.1	ENSGALT00000073125.1	231247	415724	TOX3	TOX high mobility group box family member 3
chr4	4450904	4466248	15345	15345	0.967327	1.56835e-44	Promoter (<=1kb)	4	4452474	4479552	27079	1	ENSGALG00000006487.3	ENSGALT00000010487.2	0	422249	TM9SF2L	transmembrane 9 superfamily member 2-like
chr11	11052664	11068008	15345	15345	0.974178	7.94656e-71	Promoter (1-2kb)	11	11034188	11069709	35522	2	ENSGALG00000004949.5	ENSGALT00000007938.5	1701	415782	KIAA0355	KIAA0355
chr9	11284544	11299888	15345	15345	0.978047	3.19355e-72	Distal Intergenic	9	11508788	11510801	2014	2	ENSGALG00000006783.6	ENSGALT00000083959.1	210913	424882	PLOD3	procollagen-lysine,2-oxoglutarate 5-dioxygenase 3
chr1	115429354	115444698	15345	15345	0.986743	1.03229e-136	Exon (ENSGALT00000026250.5/ENSGALG00000016281.5, exon 67 of 78)	1	115685927	115698891	12965	1	ENSGALG00000016284.5	ENSGALT00000026255.5	-241229	418588	TAB3	TGF-beta activated kinase 1 (MAP3K7) binding protein 3
chr1	38124654	38139998	15345	15345	1.01292	9.49806e-143	Distal Intergenic	1	38168139	38234137	65999	1	ENSGALG00000010253.5	ENSGALT00000016674.5	-28141	417867	ZDHHC17	zinc finger DHHC-type containing 17
chr1	180551828	180567172	15345	15345	1.18721	5.75641e-184	5' UTR	1	180535086	180544030	8945	2	ENSGALG00000017169.5	ENSGALT00000048462.1	-7799	418971	ELMOD1	ELMO domain containing 1
chr5	28748858	28764202	15345	15345	1.19736	6.87397e-77	Promoter (1-2kb)	5	28599712	28747300	147589	2	ENSGALG00000009491.5	ENSGALT00000057673.1	-1559	769071	RAD51B	RAD51 paralog B
chr8	20748998	20764342	15345	15345	1.24727	1.2033e-106	Promoter (<=1kb)	8	20749580	20799404	49825	1	ENSGALG00000010109.5	ENSGALT00000033168.4	0	424580	RNF220	ring finger protein 220
chrZ	56001578	56016922	15345	15345	1.2538	2.64182e-76	Distal Intergenic	34	56169000	56170020	1021	1	ENSGALG00000045440.1	ENSGALT00000088410.1	-152078	NA	NA	NA
chr2	52821754	52837098	15345	15345	1.31794	1.48773e-49	Distal Intergenic	2	52937346	52937659	314	1	ENSGALG00000024970.1	ENSGALT00000041883.1	-100248	NA	NA	NA
chr4	18300618	18315962	15345	15345	1.33745	1.34917e-72	Intron (ENSGALT00000014934.6/ENSGALG00000009168.6, intron 7 of 18)	4	18188641	18189497	857	2	ENSGALG00000043297.2	ENSGALT00000065332.1	-111122	NA	NA	NA
chr1	126402734	126418078	15345	15345	1.41601	5.74868e-239	Exon (ENSGALT00000046457.1/ENSGALG00000016622.5, exon 12 of 12)	1	126246316	126340432	94117	2	ENSGALG00000034873.2	ENSGALT00000060218.1	-62303	NA	NA	NA
chr1	166045688	166061032	15345	15345	1.43565	1.17852e-243	Exon (ENSGALT00000078327.1/ENSGALG00000016955.5, exon 26 of 45)	1	166149901	166150027	127	2	ENSGALG00000017789.1	ENSGALT00000028496.1	88995	NA	NA	NA
chr6	31355804	31371148	15345	15345	1.46932	1.14313e-97	Promoter (<=1kb)	6	31367045	31374063	7019	1	ENSGALG00000038396.2	ENSGALT00000081610.2	0	NA	NA	NA
chr4	59837828	59853172	15345	15345	1.52196	1.61984e-86	Distal Intergenic	4	60076754	60165897	89144	1	ENSGALG00000012222.6	ENSGALT00000019958.5	-223582	422701	RAP1GDS1	rap1 GTPase-GDP dissociation stimulator 1
chr1	69612594	69627938	15345	15345	1.54196	8.83711e-269	Distal Intergenic	1	69763115	69848437	85323	1	ENSGALG00000014213.5	ENSGALT00000022984.3	-135177	418237	PRR5	proline rich 5
chr3	70567394	70582738	15345	15345	1.69283	9.84852e-70	Intron (ENSGALT00000066001.1/ENSGALG00000015434.5, intron 6 of 15)	3	70383444	70747010	363567	2	ENSGALG00000015434.5	ENSGALT00000066001.1	164272	428628	GRIK2	glutamate ionotropic receptor kainate type subunit 2
chr14	14460958	14476302	15345	15345	1.76808	3.9725e-271	Exon (ENSGALT00000003124.6/ENSGALG00000002006.6, exon 4 of 12)	14	14439613	14455616	16004	2	ENSGALG00000042446.1	ENSGALT00000053520.1	-5343	426992	ACSM5	acyl-CoA synthetase medium-chain family member 5
chr8	1156844	1172188	15345	15345	1.78767	3.27477e-172	Distal Intergenic	8	1177769	1182943	5175	2	ENSGALG00000046646.1	ENSGALT00000086291.1	10755	429054	LOC429054	protein FAM102B-like
chr28	3949634	3964978	15345	15345	1.80297	0	Promoter (<=1kb)	28	3960634	3962594	1961	1	ENSGALG00000034556.2	ENSGALT00000046580.1	0	NA	NA	NA
chr3	104379248	104394592	15345	15345	1.83033	2.67587e-76	Exon (ENSGALT00000069431.1/ENSGALG00000016495.5, exon 7 of 9)	3	104293593	104434614	141022	1	ENSGALG00000016495.5	ENSGALT00000026608.5	85656	NA	NA	NA
chr2	116636494	116651838	15345	15345	2.00982	4.0012e-83	Distal Intergenic	2	116600029	116627331	27303	2	ENSGALG00000042336.2	ENSGALT00000052924.1	-9164	NA	NA	NA
chr1	155338288	155353632	15345	15345	2.08098	0	Distal Intergenic	1	155306543	155315517	8975	1	ENSGALG00000032800.2	ENSGALT00000064082.1	31746	NA	NA	NA
chr2	28481174	28496518	15345	15345	2.17974	3.93813e-90	Distal Intergenic	2	28464105	28467890	3786	2	ENSGALG00000036836.1	ENSGALT00000080778.1	-13285	378800	SOSTDC1	sclerostin domain containing 1
chr1	148577964	148593308	15345	15345	2.41003	0	Distal Intergenic	1	148553864	148555353	1490	2	ENSGALG00000045327.1	ENSGALT00000085449.1	-22612	NA	NA	NA
chr2	142859394	142874738	15345	15345	6.57533	4.43414e-150	Distal Intergenic	2	142761260	142761323	64	2	ENSGALG00000018290.1	ENSGALT00000028997.1	-98072	777802	MIR30D	microRNA mir-30d
chr4	61252978	61266618	13641	13641	-4.02262	1.05937e-192	Exon (ENSGALT00000020115.5/ENSGALG00000012308.5, exon 8 of 17)	4	61240739	61287959	47221	2	ENSGALG00000012308.5	ENSGALT00000020115.5	21341	422712	MANBA	mannosidase beta
chr3	80519478	80533118	13641	13641	-3.30717	2.44144e-136	Distal Intergenic	3	80493163	80493272	110	1	ENSGALG00000027298.1	ENSGALT00000044018.1	26316	102466698	MIR6633	microRNA mir-6633
chr2	101828568	101842208	13641	13641	-2.67201	1.16577e-109	Distal Intergenic	2	102121946	102123719	1774	2	ENSGALG00000014858.6	ENSGALT00000071716.1	281511	408251	ADCYAP1	adenylate cyclase activating polypeptide 1
chr2	9946118	9959758	13641	13641	-2.67058	1.29471e-109	Exon (ENSGALT00000010650.5/ENSGALG00000006599.5, exon 16 of 16)	2	9883490	9946309	62820	1	ENSGALG00000006599.5	ENSGALT00000063654.1	62629	420455	ZMYND11	zinc finger MYND-type containing 11
chr1	115113928	115127568	13641	13641	-2.51576	0	Intron (ENSGALT00000026250.5/ENSGALG00000016281.5, intron 48 of 77)	1	115098166	115101343	3178	1	ENSGALG00000038250.2	ENSGALT00000054857.1	15763	NA	NA	NA
chr1	127884378	127898018	13641	13641	-2.39301	0	Distal Intergenic	1	127725469	127858054	132586	2	ENSGALG00000030019.2	ENSGALT00000074915.1	-26325	NA	NA	NA
chr3	22147098	22160738	13641	13641	-2.19512	4.23216e-99	Exon (ENSGALT00000016009.5/ENSGALG00000009848.5, exon 6 of 9)	3	22127735	22133913	6179	2	ENSGALG00000032298.2	ENSGALT00000081931.1	-13186	NA	NA	NA
chr3	88703478	88717118	13641	13641	-2.10131	9.09009e-95	Promoter (<=1kb)	3	88712831	88719837	7007	1	ENSGALG00000016322.4	ENSGALT00000026333.3	0	396380	GSTAL3	glutathione S-transferase class-alpha-like 3
chr3	79837478	79851118	13641	13641	-2.07271	2.07987e-93	Promoter (<=1kb)	3	79839440	79839599	160	2	ENSGALG00000025783.1	ENSGALT00000043363.1	0	NA	NA	NA
chr9	11143028	11156668	13641	13641	-1.97903	3.08141e-190	Distal Intergenic	9	10928540	10941709	13170	1	ENSGALG00000002347.5	ENSGALT00000003699.5	214489	424771	C9H3orf58	chromosome 9 C3orf58 homolog
chr12	8442308	8455948	13641	13641	-1.92348	6.33952e-249	Exon (ENSGALT00000008805.3/ENSGALG00000005481.3, exon 2 of 10)	12	8432702	8463996	31295	2	ENSGALG00000005481.3	ENSGALT00000008805.3	8048	416000	ARHGEF3	Rho guanine nucleotide exchange factor 3
chr3	6764588	6778228	13641	13641	-1.89214	2.00633e-84	Exon (ENSGALT00000014832.5/ENSGALG00000009107.5, exon 4 of 21)	3	6830757	6831488	732	2	ENSGALG00000033642.2	ENSGALT00000062299.1	53260	NA	NA	NA
chr4	71905818	71919458	13641	13641	-1.84859	1.59023e-106	Distal Intergenic	4	72004227	72004918	692	1	ENSGALG00000031185.2	ENSGALT00000047669.1	-84769	NA	NA	NA
chr1	103751808	103765448	13641	13641	-1.80526	1.62329e-280	Distal Intergenic	1	103899869	103900014	146	2	ENSGALG00000027781.1	ENSGALT00000043712.1	134566	NA	NA	NA
chr3	83953348	83966988	13641	13641	-1.70927	1.13262e-74	Intron (ENSGALT00000026069.5/ENSGALG00000016176.5, intron 2 of 14)	3	83723661	83990345	266685	2	ENSGALG00000016176.5	ENSGALT00000026069.5	23357	421875	ADGRB3	adhesion G protein-coupled receptor B3
chr8	19436148	19449788	13641	13641	-1.44655	4.74841e-125	Exon (ENSGALT00000014688.4/ENSGALG00000009027.5, exon 4 of 5)	8	19457841	19457958	118	2	ENSGALG00000027857.1	ENSGALT00000045928.1	8170	NA	NA	NA
chr3	53430438	53444078	13641	13641	-1.42265	2.16403e-58	Intron (ENSGALT00000060332.1/ENSGALG00000033499.2, intron 2 of 5)	3	53423910	53468071	44162	2	ENSGALG00000033499.2	ENSGALT00000060332.1	23993	NA	NA	NA
chr4	69825718	69839358	13641	13641	-1.34978	1.48749e-70	Promoter (<=1kb)	4	69746813	69833817	87005	2	ENSGALG00000014064.5	ENSGALT00000072488.1	0	NA	NA	NA
chr3	15814728	15828368	13641	13641	-1.30717	1.19784e-51	Promoter (<=1kb)	3	15825416	15830701	5286	1	ENSGALG00000008660.4	ENSGALT00000014105.4	0	416716	CST7	cystatin F
chr4	3415968	3429608	13641	13641	-1.24769	7.52851e-63	Exon (ENSGALT00000087811.1/ENSGALG00000044480.1, exon 3 of 11)	4	3411947	3422822	10876	1	ENSGALG00000044480.1	ENSGALT00000087811.1	4022	422230	IL13RA1	interleukin 13 receptor subunit alpha 1
chr3	101392088	101405728	13641	13641	-1.23846	1.23993e-47	Distal Intergenic	3	101468989	101473526	4538	2	ENSGALG00000016473.4	ENSGALT00000026577.4	67798	100316920	OSR1	odd-skipped related transciption factor 1
chr2	34900498	34914138	13641	13641	-1.14729	8.37402e-40	5' UTR	2	34723999	34966685	242687	2	ENSGALG00000011251.4	ENSGALT00000066347.1	52547	420646	TBC1D5	TBC1 domain family member 5
chr6	22760898	22774538	13641	13641	-1.10528	3.7328e-65	Intron (ENSGALT00000062430.1/ENSGALG00000043428.2, intron 5 of 8)	6	22793221	22811866	18646	1	ENSGALG00000007753.6	ENSGALT00000085724.1	-18683	423853	POLL	DNA polymerase lambda
chr3	933488	947128	13641	13641	-1.06617	1.05034e-37	5' UTR	3	926424	951761	25338	2	ENSGALG00000030022.2	ENSGALT00000066000.1	4633	421202	FANCL	FA complementation group L
chrZ	58565898	58579538	13641	13641	-0.983239	3.00885e-47	Distal Intergenic	34	58618332	58618518	187	2	ENSGALG00000027779.1	ENSGALT00000045246.1	38980	NA	NA	NA
chr11	10048418	10062058	13641	13641	-0.927427	4.47546e-63	Promoter (<=1kb)	11	10050576	10078937	28362	1	ENSGALG00000004704.4	ENSGALT00000007492.4	0	768954	TDRD12	tudor domain containing 12
chr19	742528	756168	13641	13641	-0.917081	3.27226e-114	Intron (ENSGALT00000081183.1/ENSGALG00000032220.1, intron 8 of 23)	19	763219	769060	5842	1	ENSGALG00000043703.1	ENSGALT00000067843.1	-7051	NA	NA	NA
chrZ	7385208	7398848	13641	13641	-0.884328	1.00461e-39	Promoter (<=1kb)	34	7395300	7396062	763	1	ENSGALG00000013245.3	ENSGALT00000021627.1	0	NA	NA	NA
chr1	87366758	87380398	13641	13641	-0.805046	4.06554e-84	Exon (ENSGALT00000071004.1/ENSGALG00000041677.2, exon 3 of 3)	1	87369660	87423312	53653	2	ENSGALG00000041677.2	ENSGALT00000071004.1	42914	NA	NA	NA
chr3	95881528	95895168	13641	13641	-0.780243	1.77555e-22	Distal Intergenic	3	95684351	95687508	3158	2	ENSGALG00000043705.2	ENSGALT00000068975.1	-194021	NA	NA	NA
chr3	86463108	86476748	13641	13641	-0.660612	6.35012e-17	Intron (ENSGALT00000026242.5/ENSGALG00000016276.5, intron 2 of 8)	3	86406473	86714063	307591	1	ENSGALG00000016276.5	ENSGALT00000026242.5	56636	428643	KHDRBS2	KH RNA binding domain containing, signal transduction associated 2
chr4	2999948	3013588	13641	13641	0.638143	4.97439e-20	Promoter (<=1kb)	4	3009707	3014541	4835	1	ENSGALG00000005930.6	ENSGALT00000085774.1	0	422222	PLS3	plastin 3
chr4	12537718	12551358	13641	13641	0.684266	1.58576e-22	Distal Intergenic	4	12520196	12520268	73	2	ENSGALG00000025264.1	ENSGALT00000042177.1	-17451	100316007	MIR1573	microRNA mir-1573
chr1	146104008	146117648	13641	13641	0.748849	6.9207e-76	Distal Intergenic	1	146127088	146275409	148322	1	ENSGALG00000016896.6	ENSGALT00000027309.5	-9440	418791	ABCC4	ATP binding cassette subfamily C member 4
chrZ	52721158	52734798	13641	13641	0.751168	5.95914e-30	Exon (ENSGALT00000037834.3/ENSGALG00000020538.4, exon 7 of 10)	34	52738695	52796833	58139	1	ENSGALG00000015336.4	ENSGALT00000024751.4	-3897	396120	CHRNA7L	neuronal acetylcholine receptor subunit alpha-7-like
chr10	11992118	12005758	13641	13641	0.756727	4.85039e-47	Promoter (<=1kb)	10	11994547	12023772	29226	1	ENSGALG00000035438.2	ENSGALT00000064174.1	0	NA	NA	NA
chrZ	20609188	20622828	13641	13641	0.797662	3.83746e-33	Promoter (2-3kb)	34	20588770	20606823	18054	2	ENSGALG00000014765.5	ENSGALT00000069401.1	-2366	427164	TRIM23	tripartite motif containing 23
chrZ	12050088	12063728	13641	13641	0.817389	1.5823e-34	Promoter (1-2kb)	34	12007504	12048425	40922	2	ENSGALG00000003733.5	ENSGALT00000005924.5	-1664	395262	LIFR	leukemia inhibitory factor receptor alpha
chr19	3521678	3535318	13641	13641	0.822019	4.10082e-87	Promoter (1-2kb)	19	3519770	3548471	28702	1	ENSGALG00000043223.1	ENSGALT00000048686.1	1909	NA	NA	NA
chr2	129688268	129701908	13641	13641	0.831085	4.89334e-22	Promoter (<=1kb)	2	129686126	129700944	14819	2	ENSGALG00000040921.1	ENSGALT00000072743.1	0	420253	RRM2B	ribonucleotide reductase regulatory TP53 inducible subunit M2B
chr1	82251758	82265398	13641	13641	0.899067	3.71109e-104	3' UTR	1	82260590	82285767	25178	2	ENSGALG00000015089.5	ENSGALT00000075458.1	20369	427955	GAP43	growth associated protein 43
chr20	1083528	1097168	13641	13641	0.923275	9.02353e-126	Promoter (<=1kb)	20	1084036	1122554	38519	1	ENSGALG00000040856.1	ENSGALT00000052553.1	0	419134	CPNE1	copine 1
chrZ	54617118	54630758	13641	13641	0.9528	1.90262e-44	Exon (ENSGALT00000024886.5/ENSGALG00000015428.5, exon 9 of 16)	34	54574433	54682715	108283	2	ENSGALG00000015428.5	ENSGALT00000024886.5	51957	NA	NA	NA
chr1	39630168	39643808	13641	13641	0.956505	1.32055e-115	Promoter (<=1kb)	1	39568155	39641524	73370	2	ENSGALG00000010325.6	ENSGALT00000016808.5	0	396020	PPP1R12A	protein phosphatase 1 regulatory subunit 12A
chr1	93392228	93405868	13641	13641	0.971984	9.71809e-119	Exon (ENSGALT00000067179.1/ENSGALG00000043393.1, exon 6 of 8)	1	93320999	93323566	2568	2	ENSGALG00000032177.2	ENSGALT00000067977.1	-68663	NA	NA	NA
chr4	56727908	56741548	13641	13641	0.979542	1.41367e-40	Distal Intergenic	4	56815153	56854281	39129	1	ENSGALG00000033286.1	ENSGALT00000073907.1	-73605	101751638	ARSJ	arylsulfatase family member J
chr1	86278968	86292608	13641	13641	0.97963	2.70974e-120	Distal Intergenic	1	86233392	86239178	5787	2	ENSGALG00000036697.2	ENSGALT00000072259.1	-39791	NA	NA	NA
chr1	164456628	164470268	13641	13641	1.03268	3.42133e-131	Distal Intergenic	1	164290080	164290146	67	2	ENSGALG00000034638.1	ENSGALT00000081967.1	-166483	NA	NA	NA
chr17	10621298	10634938	13641	13641	1.0824	5.00635e-248	Exon (ENSGALT00000078478.1/ENSGALG00000040582.1, exon 3 of 8)	17	10543138	10636808	93671	1	ENSGALG00000040582.1	ENSGALT00000078478.1	78161	396312	LMX1B	LIM homeobox transcription factor 1 beta
chr8	6918038	6931678	13641	13641	1.09217	1.01882e-77	Exon (ENSGALT00000007170.5/ENSGALG00000004500.5, exon 8 of 20)	8	6893322	7020404	127083	1	ENSGALG00000004500.5	ENSGALT00000007170.5	24717	429072	RFWD2	ring finger and WD repeat domain 2
chr17	9956348	9969988	13641	13641	1.10724	3.64044e-257	Promoter (<=1kb)	17	9939863	9959780	19918	2	ENSGALG00000001073.5	ENSGALT00000051756.1	0	772325	NR6A1	nuclear receptor subfamily 6 group A member 1
chr7	28612458	28626098	13641	13641	1.14006	1.11678e-52	Distal Intergenic	7	28634405	28643115	8711	2	ENSGALG00000012119.5	ENSGALT00000046537.1	17017	395488	MARCO	macrophage receptor with collagenous structure
chrZ	70575918	70589558	13641	13641	1.14744	1.43424e-59	3' UTR	34	70584683	70593143	8461	2	ENSGALG00000001954.5	ENSGALT00000061694.1	3585	395173	APTX	aprataxin
chrZ	11248738	11262378	13641	13641	1.16737	3.76471e-61	Promoter (<=1kb)	34	11258608	11258770	163	2	ENSGALG00000017953.2	ENSGALT00000028660.2	0	112530789	LOC112530789	U1 spliceosomal RNA
chr7	11872768	11886408	13641	13641	1.21323	1.00122e-57	Promoter (<=1kb)	7	11874180	11969031	94852	1	ENSGALG00000008459.4	ENSGALT00000013786.3	0	374147	BMPR2	bone morphogenetic protein receptor type 2
chr1	131379628	131393268	13641	13641	1.21858	1.87716e-170	Promoter (<=1kb)	1	131393723	131503806	110084	1	ENSGALG00000029392.2	ENSGALT00000077202.2	-455	396290	GABRB3	gamma-aminobutyric acid type A receptor beta3 subunit
chr1	41515898	41529538	13641	13641	1.23913	7.55591e-175	Distal Intergenic	1	41630549	41654661	24113	2	ENSGALG00000010992.5	ENSGALT00000017902.5	125123	417881	SLC6A15	solute carrier family 6 member 15
chr1	188179998	188193638	13641	13641	1.24598	2.58957e-176	Exon (ENSGALT00000027866.3/ENSGALG00000017238.5, exon 3 of 10)	1	188246902	188258221	11320	1	ENSGALG00000037891.2	ENSGALT00000048737.1	-53264	NA	NA	NA
chrZ	76482038	76495678	13641	13641	1.24754	1.55873e-67	Promoter (<=1kb)	34	76494312	76726944	232633	1	ENSGALG00000045331.1	ENSGALT00000083412.1	0	NA	NA	NA
chr4	44983868	44997508	13641	13641	1.36086	2.52542e-66	Promoter (<=1kb)	4	44991195	45016148	24954	1	ENSGALG00000010855.5	ENSGALT00000017642.5	0	770327	MTHFD2L	methylenetetrahydrofolate dehydrogenase (NADP+ dependent) 2 like
chr1	52997368	53011008	13641	13641	1.41102	1.36733e-211	Exon (ENSGALT00000020508.3/ENSGALG00000012559.4, exon 14 of 15)	1	53072029	53138810	66782	1	ENSGALG00000033589.1	ENSGALT00000063535.1	-61021	100857420	SYN3	synapsin III
chr1	91192778	91206418	13641	13641	1.49455	3.03507e-229	Exon (ENSGALT00000024870.5/ENSGALG00000015418.5, exon 16 of 17)	1	91211079	91229737	18659	1	ENSGALG00000019215.5	ENSGALT00000083503.1	-4661	418433	ARL6	ADP ribosylation factor like GTPase 6
chr1	133848468	133862108	13641	13641	1.50978	1.9494e-232	Distal Intergenic	1	133879807	133899318	19512	1	ENSGALG00000043044.1	ENSGALT00000079162.1	-17699	396481	IL1R1	interleukin 1 receptor type 1
chr1	144259198	144272838	13641	13641	1.65417	3.40122e-262	Distal Intergenic	1	143981590	144252563	270974	2	ENSGALG00000016872.6	ENSGALT00000027260.5	-6636	418774	PCCA	propionyl-CoA carboxylase subunit alpha
chr2	69269888	69283528	13641	13641	1.89392	1.45112e-69	Distal Intergenic	2	69258888	69269597	10710	1	ENSGALG00000035312.2	ENSGALT00000075378.1	11001	NA	NA	NA
chr3	95485968	95499608	13641	13641	2.30927	6.59944e-86	Promoter (1-2kb)	3	95484430	95498761	14332	1	ENSGALG00000043188.2	ENSGALT00000075789.1	1539	NA	NA	NA
chr2	105190828	105204468	13641	13641	2.7663	4.998e-98	Promoter (<=1kb)	2	105084273	105197912	113640	2	ENSGALG00000015132.2	ENSGALT00000024417.2	0	414745	CDH2	cadherin 2
chr1	29867338	29880978	13641	13641	2.7941	0	Distal Intergenic	1	29791117	29832128	41012	2	ENSGALG00000032573.2	ENSGALT00000055897.1	-35211	NA	NA	NA
chr3	104679328	104692968	13641	13641	3.31341	3.70755e-111	Promoter (<=1kb)	3	104675725	104679900	4176	2	ENSGALG00000016502.5	ENSGALT00000026619.5	0	421977	TP53I3	tumor protein p53 inducible protein 3
chr4	54625644	54639282	13639	13639	-3.65821	4.39048e-185	Promoter (<=1kb)	4	54632645	54632824	180	1	ENSGALG00000026726.1	ENSGALT00000044676.1	0	NA	NA	NA
chr5	32927814	32941452	13639	13639	-3.16158	3.32303e-215	Intron (ENSGALT00000045208.1/ENSGALG00000009850.6, intron 2 of 3)	5	32872855	32948060	75206	2	ENSGALG00000009850.6	ENSGALT00000050799.1	6608	423300	NOVA1	uncharacterized LOC423300
chr11	17903354	17916992	13639	13639	-2.48471	3.57719e-235	Distal Intergenic	11	17868084	17881285	13202	2	ENSGALG00000031896.1	ENSGALT00000078489.1	-22070	426226	GSE1	Gse1 coiled-coil protein
chr12	89514	103152	13639	13639	-2.35434	1.70008e-306	Exon (ENSGALT00000085848.1/ENSGALG00000044599.1, exon 21 of 28)	12	71845	76739	4895	2	ENSGALG00000045815.1	ENSGALT00000086893.1	-12776	NA	NA	NA
chr2	108902614	108916252	13639	13639	-2.3045	1.34713e-96	Distal Intergenic	2	108833160	108835660	2501	1	ENSGALG00000039536.1	ENSGALT00000078058.1	69455	425711	C2H8ORF22	chromosome 2 open reading frame, human C8orf22
chr2	93448494	93462132	13639	13639	-2.28297	9.53998e-96	Distal Intergenic	2	93615832	93615974	143	2	ENSGALG00000027455.1	ENSGALT00000043448.1	153842	NA	NA	NA
chr2	39539804	39553442	13639	13639	-2.27147	2.73722e-95	Distal Intergenic	2	39599323	39739638	140316	1	ENSGALG00000011439.6	ENSGALT00000037692.4	-45881	420661	RBMS3	RNA binding motif single stranded interacting protein 3
chr3	58230014	58243652	13639	13639	-2.11453	2.17034e-95	Exon (ENSGALT00000070593.1/ENSGALG00000031843.1, exon 2 of 15)	3	58225142	58225251	110	1	ENSGALG00000026969.1	ENSGALT00000044577.1	4873	102466712	MIR6697	microRNA mir-6697
chr3	93595124	93608762	13639	13639	-1.84774	4.10263e-82	Distal Intergenic	3	93561140	93561806	667	1	ENSGALG00000035372.2	ENSGALT00000072229.1	33985	NA	NA	NA
chr1	3161924	3175562	13639	13639	-1.80526	1.62329e-280	Exon (ENSGALT00000067209.2/ENSGALG00000006356.6, exon 10 of 18)	1	3142787	3240457	97671	2	ENSGALG00000006356.6	ENSGALT00000010274.5	64895	418250	MKLN1	muskelin 1
chr2	20651814	20665452	13639	13639	-1.70734	1.34704e-69	Promoter (<=1kb)	2	20651231	20655965	4735	2	ENSGALG00000043833.1	ENSGALT00000090231.1	0	420532	OLAH	oleoyl-ACP hydrolase
chr1	187428094	187441732	13639	13639	-1.66776	8.28553e-255	Distal Intergenic	1	187623048	187623146	99	1	ENSGALG00000028591.1	ENSGALT00000044309.1	-181316	NA	NA	NA
chr2	38926004	38939642	13639	13639	-1.47561	1.65475e-57	Promoter (2-3kb)	2	38923989	38967859	43871	1	ENSGALG00000025811.2	ENSGALT00000048494.1	2016	420659	CMC1	C-X9-C motif containing 1
chr9	18527384	18541022	13639	13639	-1.40243	1.84389e-122	Intron (ENSGALT00000039478.3/ENSGALG00000023670.3, intron 4 of 13)	9	18408660	18685784	277125	2	ENSGALG00000023670.3	ENSGALT00000039478.3	144762	429156	NAALADL2	N-acetylated alpha-linked acidic dipeptidase like 2
chr3	86352284	86365922	13639	13639	-1.40028	4.34462e-57	Distal Intergenic	3	86406473	86714063	307591	1	ENSGALG00000016276.5	ENSGALT00000026242.5	-40551	428643	KHDRBS2	KH RNA binding domain containing, signal transduction associated 2
chr6	13463534	13477172	13639	13639	-1.21517	1.25961e-75	Intron (ENSGALT00000040502.3/ENSGALG00000004980.6, intron 2 of 27)	6	13482042	13799990	317949	1	ENSGALG00000004980.6	ENSGALT00000007982.5	-4870	374065	KCNMA1	potassium calcium-activated channel subfamily M alpha 1
chr15	12010874	12024512	13639	13639	-1.21399	1.07107e-145	Distal Intergenic	15	12267270	12268419	1150	2	ENSGALG00000045349.1	ENSGALT00000085002.1	243907	NA	NA	NA
chr6	14394464	14408102	13639	13639	-1.18018	2.84525e-72	Distal Intergenic	6	14569073	14571934	2862	1	ENSGALG00000041935.1	ENSGALT00000073372.1	-160971	NA	NA	NA
chrZ	49790264	49803902	13639	13639	-1.17517	1.64917e-62	Distal Intergenic	34	49746773	49747480	708	1	ENSGALG00000044219.1	ENSGALT00000084973.1	43492	NA	NA	NA
chr1	141764784	141778422	13639	13639	-1.06533	5.98579e-134	Distal Intergenic	1	141573774	141574469	696	1	ENSGALG00000034165.2	ENSGALT00000070429.1	191011	NA	NA	NA
chr1	148772334	148785972	13639	13639	-1.05633	3.77152e-132	Distal Intergenic	1	148909994	148910060	67	1	ENSGALG00000037176.1	ENSGALT00000078952.1	-124022	NA	NA	NA
chr1	36654944	36668582	13639	13639	-1.02324	1.43596e-125	Intron (ENSGALT00000016581.5/ENSGALG00000010200.5, intron 2 of 18)	1	36640691	36854570	213880	1	ENSGALG00000010200.5	ENSGALT00000016581.5	14254	427868	TRHDE	thyrotropin releasing hormone degrading enzyme
chr3	20447214	20460852	13639	13639	-1.01344	9.56039e-35	Exon (ENSGALT00000015716.6/ENSGALG00000009652.6, exon 11 of 21)	3	20387409	20480206	92798	1	ENSGALG00000009652.6	ENSGALT00000015716.6	59806	421358	USH2A	usherin
chr1	163984344	163997982	13639	13639	-1.01326	1.35446e-123	Distal Intergenic	1	164112505	164112982	478	1	ENSGALG00000036664.1	ENSGALT00000050237.1	-114523	NA	NA	NA
chr21	2200304	2213942	13639	13639	-0.970872	3.51089e-126	Promoter (<=1kb)	21	2197051	2200663	3613	2	ENSGALG00000001534.5	ENSGALT00000002331.5	0	419414	TMEM88B	transmembrane protein 88B
chr7	32620914	32634552	13639	13639	-0.95886	5.20698e-45	Distal Intergenic	7	32735896	32743925	8030	1	ENSGALG00000030154.2	ENSGALT00000077300.1	-101344	NA	NA	NA
chr2	55096224	55109862	13639	13639	-0.958004	6.69823e-30	3' UTR	2	55087644	55093886	6243	1	ENSGALG00000043493.1	ENSGALT00000047713.1	8581	408027	IGFBP1	insulin like growth factor binding protein 1
chrZ	80722374	80736012	13639	13639	-0.916204	4.09678e-42	Promoter (<=1kb)	34	80675360	80729866	54507	2	ENSGALG00000044881.1	ENSGALT00000084588.1	0	NA	NA	NA
chr2	123614	137252	13639	13639	-0.805457	1.86513e-22	Promoter (<=1kb)	2	130473	140778	10306	1	ENSGALG00000034573.1	ENSGALT00000050193.1	0	426038	ABCF2	ATP binding cassette subfamily F member 2
chr4	54069814	54083452	13639	13639	-0.764822	1.96278e-28	Promoter (<=1kb)	4	54073440	54076485	3046	1	ENSGALG00000011849.3	ENSGALT00000019334.1	0	373958	IL2	interleukin 2
chr2	103518224	103531862	13639	13639	-0.623099	1.43057e-14	Exon (ENSGALT00000024287.5/ENSGALG00000015056.5, exon 24 of 38)	2	103545226	103576145	30920	1	ENSGALG00000015064.4	ENSGALT00000024304.4	-13364	421077	TTC39C	tetratricopeptide repeat domain 39C
chr2	131394974	131408612	13639	13639	0.661649	3.11751e-15	Distal Intergenic	2	131521313	131521398	86	1	ENSGALG00000025532.1	ENSGALT00000042445.1	-112701	100315889	MIR1813-1	microRNA mir-1813-1
chr5	6496904	6510542	13639	13639	0.700914	6.10948e-29	Exon (ENSGALT00000052766.1/ENSGALG00000038775.1, exon 4 of 16)	5	6396873	6557255	160383	2	ENSGALG00000038775.1	ENSGALT00000052766.1	46713	395657	SPON1	spondin 1
chr5	8392864	8406502	13639	13639	0.721959	1.99344e-30	Intron (ENSGALT00000008962.6/ENSGALG00000005584.6, intron 1 of 10)	5	8354609	8354704	96	2	ENSGALG00000026317.1	ENSGALT00000044369.1	-38161	NA	NA	NA
chr2	100299184	100312822	13639	13639	0.722718	1.37593e-17	Distal Intergenic	2	100238641	100256976	18336	2	ENSGALG00000014762.6	ENSGALT00000023811.6	-42209	NA	NA	NA
chr4	11625544	11639182	13639	13639	0.727276	5.99251e-25	Promoter (<=1kb)	4	11628647	11628751	105	2	ENSGALG00000025434.1	ENSGALT00000042347.1	0	100316016	MIR1790	microRNA mir-1790
chr2	35205694	35219332	13639	13639	0.730342	6.85871e-18	Intron (ENSGALT00000081613.1/ENSGALG00000034267.2, intron 1 of 1)	2	35199436	35222510	23075	1	ENSGALG00000034267.2	ENSGALT00000081613.1	6259	112531713	LOC112531713	uncharacterized LOC112531713
chr1	48545614	48559252	13639	13639	0.777958	3.82353e-81	Intron (ENSGALT00000046851.1/ENSGALG00000041348.1, intron 3 of 6)	1	48493791	48517851	24061	2	ENSGALG00000011809.4	ENSGALT00000019272.4	-27764	417965	GRIN2B	glutamate ionotropic receptor NMDA type subunit 2B
chr5	28590294	28603932	13639	13639	0.783277	6.75125e-35	Exon (ENSGALT00000015453.5/ENSGALG00000009491.5, exon 5 of 8)	5	28406954	28745205	338252	2	ENSGALG00000009491.5	ENSGALT00000015453.5	141273	769071	RAD51B	RAD51 paralog B
chrZ	72916884	72930522	13639	13639	0.800856	2.29641e-33	Promoter (1-2kb)	34	72903095	72932128	29034	2	ENSGALG00000002341.6	ENSGALT00000050652.2	1606	427389	AP3S1	adaptor related protein complex 3 sigma 1 subunit
chr3	65769524	65783162	13639	13639	0.812621	9.01246e-22	Promoter (2-3kb)	3	65781575	65785401	3827	2	ENSGALG00000030728.2	ENSGALT00000055573.1	2239	NA	NA	NA
chr3	70604904	70618542	13639	13639	0.83634	8.58247e-23	Intron (ENSGALT00000066001.1/ENSGALG00000015434.5, intron 3 of 15)	3	70383444	70747010	363567	2	ENSGALG00000015434.5	ENSGALT00000066001.1	128468	428628	GRIK2	glutamate ionotropic receptor kainate type subunit 2
chr1	45578914	45592552	13639	13639	0.86615	9.7426e-98	Distal Intergenic	1	45554763	45566132	11370	2	ENSGALG00000011400.7	ENSGALT00000018595.6	-12783	417913	USP44	ubiquitin specific peptidase 44
chr1	180516024	180529662	13639	13639	0.891771	1.00435e-102	Promoter (<=1kb)	1	180517078	180519001	1924	1	ENSGALG00000017168.5	ENSGALT00000027729.5	0	100857277	SLN	sarcolipin
chr1	87211604	87225242	13639	13639	0.914828	2.86893e-107	Distal Intergenic	1	87305099	87349328	44230	1	ENSGALG00000015353.6	ENSGALT00000024777.6	-79857	418407	BBX	BBX, HMG-box containing
chr1	161389334	161402972	13639	13639	0.964508	3.18541e-117	Distal Intergenic	1	161278342	161284057	5716	2	ENSGALG00000044238.1	ENSGALT00000086009.1	-105278	NA	NA	NA
chr20	13238474	13252112	13639	13639	0.988346	9.33066e-141	Distal Intergenic	20	13221117	13221676	560	1	ENSGALG00000044031.1	ENSGALT00000087770.1	17358	NA	NA	NA
chr1	39069224	39082862	13639	13639	1.03416	1.68952e-131	Distal Intergenic	1	39036722	39056354	19633	2	ENSGALG00000035278.2	ENSGALT00000056968.1	-12871	NA	NA	NA
chr2	63208614	63222252	13639	13639	1.09821	5.4474e-34	Distal Intergenic	2	63162448	63181608	19161	2	ENSGALG00000012744.4	ENSGALT00000020798.4	-27007	NA	NA	NA
chr1	38244004	38257642	13639	13639	1.11093	1.45382e-147	Promoter (<=1kb)	1	38237620	38245641	8022	2	ENSGALG00000029921.2	ENSGALT00000046957.1	0	396128	CSRP2	cysteine and glycine rich protein 2
chr2	86935394	86949032	13639	13639	1.12662	2.61584e-35	Distal Intergenic	2	86903336	86907419	4084	2	ENSGALG00000013193.5	ENSGALT00000021554.5	-27976	373975	IRX2	iroquois homeobox 2
chr1	45087874	45101512	13639	13639	1.16502	5.00497e-159	Exon (ENSGALT00000018451.5/ENSGALG00000011309.5, exon 7 of 31)	1	45063944	45130477	66534	1	ENSGALG00000011309.5	ENSGALT00000018451.5	23931	417901	PLXNC1	plexin C1
chrZ	43942114	43955752	13639	13639	1.16817	3.25512e-61	Distal Intergenic	34	43996928	43997527	600	2	ENSGALG00000005323.3	ENSGALT00000008539.3	41775	425241	DIRAS2	DIRAS family GTPase 2
chrZ	23662844	23676482	13639	13639	1.31765	3.99853e-73	Promoter (<=1kb)	34	23595155	23663809	68655	2	ENSGALG00000014967.5	ENSGALT00000032846.4	0	431597	SV2C	synaptic vesicle glycoprotein 2C
chr4	9494294	9507932	13639	13639	1.35435	6.97822e-66	Exon (ENSGALT00000011586.5/ENSGALG00000007151.5, exon 36 of 41)	4	9523861	9525036	1176	2	ENSGALG00000007157.5	ENSGALT00000011594.5	17104	422282	TENT5D	terminal nucleotidyltransferase 5D
chr4	67177854	67191492	13639	13639	1.35842	3.6986e-66	Exon (ENSGALT00000022884.5/ENSGALG00000014144.5, exon 18 of 21)	4	67190626	67220017	29392	2	ENSGALG00000014192.4	ENSGALT00000022955.4	28525	422768	ATP10D	ATPase phospholipid transporting 10D (putative)
chr8	1733134	1746772	13639	13639	1.48681	1.26482e-121	Distal Intergenic	8	1594195	1687096	92902	2	ENSGALG00000002182.5	ENSGALT00000082034.1	-46039	395961	NR5A2	nuclear receptor subfamily 5 group A member 2
chr4	50567744	50581382	13639	13639	1.52103	4.72105e-77	Intron (ENSGALT00000080354.1/ENSGALG00000031105.1, intron 3 of 24)	4	50545023	50705557	160535	1	ENSGALG00000031105.1	ENSGALT00000064737.1	22722	422649	SLC4A4	solute carrier family 4 member 4
chr1	96364044	96377682	13639	13639	1.59972	4.29326e-251	Distal Intergenic	1	96340556	96341066	511	1	ENSGALG00000042104.2	ENSGALT00000055911.1	23489	NA	NA	NA
chr2	146163684	146177322	13639	13639	1.78742	3.31302e-65	Promoter (1-2kb)	2	146149257	146178507	29251	2	ENSGALG00000034971.1	ENSGALT00000053078.1	1185	420308	SLC45A4	solute carrier family 45 member 4
chr1	101530194	101543832	13639	13639	2.73217	0	Distal Intergenic	1	101775149	101775765	617	2	ENSGALG00000037041.2	ENSGALT00000046873.1	231933	NA	NA	NA
chr1	147121894	147135532	13639	13639	2.9761	0	Distal Intergenic	1	146527090	147094328	567239	2	ENSGALG00000016900.5	ENSGALT00000055937.1	-27567	NA	NA	NA
chr5	9020304	9033942	13639	13639	3.49504	4.98542e-204	Exon (ENSGALT00000070945.1/ENSGALG00000005716.5, exon 2 of 40)	5	9052505	9052560	56	1	ENSGALG00000031261.1	ENSGALT00000063278.1	-18563	NA	NA	NA
chr2	19502644	19514578	11935	11935	-6.62197	1.51679e-135	Exon (ENSGALT00000045580.2/ENSGALG00000027765.2, exon 7 of 28)	2	19491773	19522296	30524	2	ENSGALG00000027765.2	ENSGALT00000045580.2	7718	771876	MMR1L1	macrophage mannose receptor 1-like 1
chr4	79377128	79389062	11935	11935	-5.79201	2.18687e-185	Distal Intergenic	4	79398826	79401315	2490	1	ENSGALG00000015013.6	ENSGALT00000024209.3	-9764	396484	MSX1	msh homeobox 1
chr1	165684228	165696162	11935	11935	-5.09686	0	Promoter (<=1kb)	1	165685515	165689031	3517	1	ENSGALG00000036258.1	ENSGALT00000048505.1	0	428065	PCDH8	protocadherin 8
chr14	3448364	3460298	11935	11935	-4.57287	0	3' UTR	14	3435737	3475021	39285	2	ENSGALG00000004398.5	ENSGALT00000007013.3	14723	416476	CARD11	caspase recruitment domain family member 11
chrZ	71426714	71438648	11935	11935	-4.41862	1.18167e-187	Distal Intergenic	34	71195874	71300629	104756	2	ENSGALG00000002183.2	ENSGALT00000003419.2	-126086	769337	PRR16	proline rich 16
chr7	25816258	25828192	11935	11935	-4.08814	1.66637e-188	Distal Intergenic	7	25714824	25719385	4562	1	ENSGALG00000028770.2	ENSGALT00000043884.2	101435	396126	INHBB	inhibin subunit beta B
chr1	176354118	176366052	11935	11935	-3.84833	0	Promoter (<=1kb)	1	176357322	176388427	31106	1	ENSGALG00000034708.1	ENSGALT00000068350.1	0	428078	USP12	ubiquitin specific peptidase 12
chr3	60813088	60825022	11935	11935	-3.76661	1.33788e-127	Distal Intergenic	3	60999895	61072464	72570	1	ENSGALG00000014848.5	ENSGALT00000054501.1	-174873	NA	NA	NA
chr2	25130848	25142782	11935	11935	-3.5345	7.94096e-115	Intron (ENSGALT00000017425.5/ENSGALG00000010711.5, intron 2 of 2)	2	25116620	25277062	160443	1	ENSGALG00000010711.5	ENSGALT00000017425.5	14229	420582	NXPH1	neurexophilin 1
chr4	23829934	23841868	11935	11935	-2.91369	2.20968e-142	Distal Intergenic	4	23593529	23789476	195948	2	ENSGALG00000009520.5	ENSGALT00000062117.1	-40459	422420	2019-03-01	membrane associated ring-CH-type finger 1
chrZ	15223094	15235028	11935	11935	-2.78317	1.85287e-148	Distal Intergenic	34	15144260	15155530	11271	1	ENSGALG00000014884.5	ENSGALT00000044538.2	78835	396383	ISL1	ISL LIM homeobox 1
chr6	4343488	4355422	11935	11935	-2.77014	1.03858e-174	3' UTR	6	4348172	4370634	22463	2	ENSGALG00000002414.5	ENSGALT00000003802.4	15212	423624	TSPAN14	tetraspanin 14
chr1	75124858	75136792	11935	11935	-2.72539	0	Distal Intergenic	1	75168825	75220639	51815	1	ENSGALG00000013272.5	ENSGALT00000021680.4	-32033	425989	PRMT8	protein arginine methyltransferase 8
chr5	12859964	12871898	11935	11935	-2.60216	2.23507e-164	Exon (ENSGALT00000010309.5/ENSGALG00000006382.5, exon 4 of 25)	5	12815303	12882498	67196	1	ENSGALG00000006382.5	ENSGALT00000045335.2	44662	395330	PTPRJ	protein tyrosine phosphatase, receptor type J
chr4	53384404	53396338	11935	11935	-2.54221	2.02905e-128	Distal Intergenic	4	53453846	53492809	38964	2	ENSGALG00000039688.2	ENSGALT00000056708.1	96471	NA	NA	NA
chr2	74424104	74436038	11935	11935	-2.5345	3.41616e-92	Distal Intergenic	2	74510089	74695043	184955	1	ENSGALG00000036097.1	ENSGALT00000050874.1	-74051	428490	CDH18	cadherin 18
chr1	142376878	142388812	11935	11935	-2.51576	0	Distal Intergenic	1	142335754	142336384	631	2	ENSGALG00000043278.2	ENSGALT00000051688.1	-40495	NA	NA	NA
chr4	25710548	25722482	11935	11935	-2.47008	2.45506e-125	Exon (ENSGALT00000015774.5/ENSGALG00000009692.5, exon 3 of 12)	4	25756022	25763028	7007	1	ENSGALG00000009714.6	ENSGALT00000015813.5	-33540	422435	CBR4	carbonyl reductase 4
chr2	21153084	21165018	11935	11935	-2.44524	2.02443e-89	Distal Intergenic	2	21036209	21042939	6731	2	ENSGALG00000008997.5	ENSGALT00000014634.5	-110146	772063	STEAP4	STEAP4 metalloreductase
chr7	20384128	20396062	11935	11935	-2.41829	5.01023e-136	Distal Intergenic	7	20253987	20298979	44993	1	ENSGALG00000020703.4	ENSGALT00000033140.4	130142	424183	GRB14	growth factor receptor bound protein 14
chr2	72442894	72454828	11935	11935	-2.35008	2.61346e-86	Exon (ENSGALT00000079002.2/ENSGALG00000032022.2, exon 4 of 12)	2	72373714	72468691	94978	1	ENSGALG00000032022.2	ENSGALT00000079002.2	69181	408049	CDH10	cadherin 10
chr3	79499888	79511822	11935	11935	-2.30717	2.95024e-91	Promoter (<=1kb)	3	79481228	79509308	28081	2	ENSGALG00000015874.5	ENSGALT00000025589.5	0	421849	TTK	TTK protein kinase
chr3	93903728	93915662	11935	11935	-2.28293	2.40139e-90	Distal Intergenic	3	93803388	93808935	5548	2	ENSGALG00000031268.2	ENSGALT00000062672.1	-94794	NA	NA	NA
chr5	17632258	17644192	11935	11935	-2.27706	3.49157e-146	Distal Intergenic	5	17620088	17625226	5139	2	ENSGALG00000026853.2	ENSGALT00000046197.2	-7033	396267	FGF3	fibroblast growth factor 3
chr2	29123958	29135892	11935	11935	-2.21258	1.58377e-81	Distal Intergenic	2	29049262	29109429	60168	2	ENSGALG00000010840.5	ENSGALT00000037907.2	-14530	420598	SNX13	sorting nexin 13
chr3	79013964	79025898	11935	11935	-2.15517	2.33398e-85	Promoter (<=1kb)	3	79016508	79016598	91	1	ENSGALG00000027233.1	ENSGALT00000044604.1	0	NA	NA	NA
chr1	2764658	2776592	11935	11935	-2.12551	1.05309e-293	Distal Intergenic	1	2713344	2713453	110	1	ENSGALG00000027460.1	ENSGALT00000044352.1	51315	102465970	MIR6621	microRNA mir-6621
chr2	10350204	10362138	11935	11935	-2.11789	4.90855e-78	Promoter (<=1kb)	2	10303118	10352913	49796	2	ENSGALG00000006672.5	ENSGALT00000071641.1	0	420457	LARP4B	La ribonucleoprotein domain family member 4B
chr2	123683258	123695192	11935	11935	-2.04908	2.13046e-75	3' UTR	2	123675047	123692295	17249	1	ENSGALG00000035561.1	ENSGALT00000059786.1	8212	420214	CPNE3	copine 3
chrZ	56981954	56993888	11935	11935	-2.02631	7.72024e-112	Distal Intergenic	34	57003242	57017676	14435	1	ENSGALG00000014684.6	ENSGALT00000083294.1	-9354	427122	ERAP1	endoplasmic reticulum aminopeptidase 1
chr2	144293298	144305232	11935	11935	-2.00613	1.03976e-73	Distal Intergenic	2	144239804	144239910	107	1	ENSGALG00000033438.1	ENSGALT00000052746.1	53495	NA	NA	NA
chrZ	35256844	35268778	11935	11935	-1.96972	1.70487e-108	Intron (ENSGALT00000024411.5/ENSGALG00000015126.5, intron 1 of 24)	34	35080942	35338893	257952	2	ENSGALG00000015126.5	ENSGALT00000024411.5	70115	427249	TRPM3	transient receptor potential cation channel subfamily M member 3
chr4	38487818	38499752	11935	11935	-1.95551	1.32191e-99	Promoter (<=1kb)	4	38490737	38530908	40172	1	ENSGALG00000028041.2	ENSGALT00000046087.2	0	422531	DKK2	dickkopf WNT signaling pathway inhibitor 2
chr2	100669168	100681102	11935	11935	-1.94954	1.94843e-71	Distal Intergenic	2	100746250	101041338	295089	1	ENSGALG00000014793.4	ENSGALT00000055004.1	-65148	100859693	DLGAP1L	discs, large (Drosophila) homolog-associated protein 1-like
chr2	36571398	36583332	11935	11935	-1.91302	6.10133e-70	Distal Intergenic	2	36395146	36550072	154927	2	ENSGALG00000011283.5	ENSGALT00000018407.5	-21327	420651	ZNF385D	zinc finger protein 385D
chr3	103799548	103811482	11935	11935	-1.89214	4.16743e-74	Distal Intergenic	3	103780008	103780213	206	2	ENSGALG00000026402.1	ENSGALT00000044318.1	-19336	NA	NA	NA
chr1	189862834	189874768	11935	11935	-1.88499	2.8542e-258	Distal Intergenic	1	189510810	189685455	174646	2	ENSGALG00000042992.2	ENSGALT00000082299.2	-177380	NA	NA	NA
chr5	59045004	59056938	11935	11935	-1.88348	9.54712e-120	Distal Intergenic	5	58986844	58994140	7297	1	ENSGALG00000012489.6	ENSGALT00000056736.1	58161	423596	KLHL28	kelch like family member 28
chr8	23459948	23471882	11935	11935	-1.87951	3.49119e-153	Intron (ENSGALT00000057265.1/ENSGALG00000036909.1, intron 3 of 12)	8	22774073	23612126	838054	2	ENSGALG00000036909.1	ENSGALT00000057265.1	140244	772083	AGBL4	ATP/GTP binding protein like 4
chr3	32914174	32926108	11935	11935	-1.84323	7.0803e-72	Distal Intergenic	3	33116938	33125450	8513	1	ENSGALG00000034684.2	ENSGALT00000051646.1	-190830	NA	NA	NA
chr4	37655778	37667712	11935	11935	-1.84288	4.08573e-93	Distal Intergenic	4	37547888	37588666	40779	2	ENSGALG00000035482.1	ENSGALT00000075619.1	-67113	422523	SEC24B	SEC24 homolog B, COPII coat complex component
chr8	5535284	5547218	11935	11935	-1.79447	4.46115e-145	Promoter (<=1kb)	8	5538361	5539973	1613	1	ENSGALG00000033078.2	ENSGALT00000077355.1	0	NA	NA	NA
chr7	36151968	36163902	11935	11935	-1.73083	5.82879e-95	Distal Intergenic	7	36220884	36227225	6342	2	ENSGALG00000012538.5	ENSGALT00000020478.5	63323	424320	NR4A2	nuclear receptor subfamily 4 group A member 2
chr1	37106768	37118702	11935	11935	-1.7084	5.60546e-230	Distal Intergenic	1	36640691	36854570	213880	1	ENSGALG00000010200.5	ENSGALT00000016581.5	466078	427868	TRHDE	thyrotropin releasing hormone degrading enzyme
chrZ	50477378	50489312	11935	11935	-1.68927	9.12566e-91	Distal Intergenic	34	50645750	50700107	54358	1	ENSGALG00000026192.2	ENSGALT00000042657.2	-156438	374155	ST8SIA4	ST8 alpha-N-acetyl-neuraminide alpha-2,8-sialyltransferase 4
chr2	81885184	81897118	11935	11935	-1.67201	1.49167e-59	Distal Intergenic	2	81951717	81957433	5717	1	ENSGALG00000046526.1	ENSGALT00000087197.1	-54599	NA	NA	NA
chrZ	76884418	76896352	11935	11935	-1.66858	2.17508e-89	Promoter (<=1kb)	34	76891885	76894551	2667	1	ENSGALG00000038738.2	ENSGALT00000056897.2	0	NA	NA	NA
chr8	9507934	9519868	11935	11935	-1.63919	1.15879e-129	Distal Intergenic	8	9537043	9545093	8051	2	ENSGALG00000043258.2	ENSGALT00000072881.1	25225	112532938	LOC112532938	uncharacterized LOC112532938
chr1	31901404	31913338	11935	11935	-1.62679	2.48967e-216	Distal Intergenic	1	31823622	31823749	128	2	ENSGALG00000017893.1	ENSGALT00000028600.1	-77656	112531642	LOC112531642	U6atac minor spliceosomal RNA
chr7	28798304	28810238	11935	11935	-1.61782	4.20284e-87	Distal Intergenic	7	28671050	28673108	2059	1	ENSGALG00000042389.1	ENSGALT00000050873.1	127255	771008	EN1	engrailed homeobox 1
chr3	59005788	59017722	11935	11935	-1.61529	5.41173e-61	Intron (ENSGALT00000074459.1/ENSGALG00000037423.1, intron 6 of 28)	3	59149863	59178652	28790	1	ENSGALG00000014821.5	ENSGALT00000075560.2	-132141	769224	THEMIS	thymocyte selection associated
chr3	72183734	72195668	11935	11935	-1.60485	1.77299e-60	Distal Intergenic	3	72332086	72375081	42996	2	ENSGALG00000034564.2	ENSGALT00000061551.1	179413	NA	NA	NA
chr3	29688314	29700248	11935	11935	-1.53983	3.05075e-57	Exon (ENSGALT00000038190.4/ENSGALG00000010131.5, exon 11 of 12)	3	29594124	29704099	109976	1	ENSGALG00000010131.5	ENSGALT00000038190.4	94191	421429	BTBD9	BTB domain containing 9
chr3	43700004	43711938	11935	11935	-1.52957	9.9826e-57	Distal Intergenic	3	43852658	43970226	117569	2	ENSGALG00000032211.2	ENSGALT00000082516.1	258288	NA	NA	NA
chr1	152869448	152881382	11935	11935	-1.51576	2.80094e-197	Distal Intergenic	1	152690646	152702445	11800	2	ENSGALG00000043611.2	ENSGALT00000080848.1	-167004	NA	NA	NA
chr3	96425424	96437358	11935	11935	-1.49982	3.13281e-55	Exon (ENSGALT00000026473.3/ENSGALG00000016412.3, exon 2 of 13)	3	96358528	96449224	90697	2	ENSGALG00000016412.3	ENSGALT00000026473.3	11866	421925	MBOAT2	membrane bound O-acyltransferase domain containing 2
chr5	1303474	1315408	11935	11935	-1.48351	1.50275e-88	Distal Intergenic	5	1341477	1342838	1362	2	ENSGALG00000043923.1	ENSGALT00000083601.1	27430	428827	OR5I1	olfactory receptor family 5 subfamily I member 1
chr2	77146988	77158922	11935	11935	-1.47561	1.52132e-50	Promoter (1-2kb)	2	77021903	77145891	123989	2	ENSGALG00000033578.2	ENSGALT00000057497.1	-1098	NA	NA	NA
chr20	2744198	2756132	11935	11935	-1.45449	1.14524e-229	Promoter (<=1kb)	20	2722336	2748121	25786	2	ENSGALG00000030985.1	ENSGALT00000073247.1	0	395279	MYH7B	myosin, heavy chain 7B, cardiac muscle, beta
chr6	14198388	14210322	11935	11935	-1.42991	1.67923e-84	Promoter (<=1kb)	6	14175060	14197870	22811	2	ENSGALG00000032308.1	ENSGALT00000059732.1	-519	NA	NA	NA
chr15	10524114	10536048	11935	11935	-1.42522	2.344e-162	Distal Intergenic	15	10579750	10579840	91	2	ENSGALG00000028447.1	ENSGALT00000042081.2	43792	NA	NA	NA
chr7	8553134	8565068	11935	11935	-1.42518	3.02025e-73	Distal Intergenic	7	8506300	8507569	1270	2	ENSGALG00000039233.2	ENSGALT00000055979.1	-45566	NA	NA	NA
chr6	7410784	7422718	11935	11935	-1.41123	6.21467e-83	Distal Intergenic	6	7767063	7786126	19064	2	ENSGALG00000002892.5	ENSGALT00000004559.5	363408	423653	SLC22A15L	solute carrier family 22 member 15-like
chr3	59045004	59056938	11935	11935	-1.40339	2.45893e-50	Exon (ENSGALT00000074459.1/ENSGALG00000037423.1, exon 8 of 29)	3	59149863	59178652	28790	1	ENSGALG00000014821.5	ENSGALT00000075560.2	-92925	769224	THEMIS	thymocyte selection associated
chrZ	31831498	31843432	11935	11935	-1.40135	5.67705e-71	Exon (ENSGALT00000008699.4/ENSGALG00000005416.4, exon 16 of 19)	34	31717648	31775857	58210	2	ENSGALG00000005426.5	ENSGALT00000008716.5	-55642	427355	FREM1	FRAS1 related extracellular matrix 1
chr3	37543248	37555182	11935	11935	-1.37756	5.12522e-49	Exon (ENSGALT00000062448.1/ENSGALG00000010812.5, exon 3 of 100)	3	37306402	37575352	268951	2	ENSGALG00000010812.5	ENSGALT00000062448.1	20170	421508	RYR2	ryanodine receptor 2
chr3	85336104	85348038	11935	11935	-1.37756	5.12522e-49	Distal Intergenic	3	85372347	85563948	191602	1	ENSGALG00000016183.4	ENSGALT00000026073.4	-24309	NA	NA	NA
chr3	64006554	64018488	11935	11935	-1.3713	1.07077e-48	Promoter (<=1kb)	3	64002722	64010618	7897	2	ENSGALG00000038162.1	ENSGALT00000067847.1	0	769904	CALHM5	calcium homeostasis modulator family member 5
chr4	25197344	25209278	11935	11935	-1.3408	2.26088e-61	Promoter (<=1kb)	4	25181859	25200923	19065	2	ENSGALG00000009639.5	ENSGALT00000015699.5	0	422427	DDX60	DExD/H-box helicase 60
chr1	101886538	101898472	11935	11935	-1.32672	6.29321e-164	Distal Intergenic	1	101738618	101788595	49978	2	ENSGALG00000037303.2	ENSGALT00000058654.1	-97944	NA	NA	NA
chr2	67979204	67991138	11935	11935	-1.3267	1.59756e-43	Promoter (<=1kb)	2	67979697	67986768	7072	2	ENSGALG00000043252.1	ENSGALT00000067317.1	0	420898	OVALX	ovalbumin-related protein X (SERPINB14C)
chr8	25470144	25482078	11935	11935	-1.31726	6.45015e-96	Distal Intergenic	8	25365620	25423197	57578	2	ENSGALG00000010805.5	ENSGALT00000059062.1	-46948	424665	USP24	ubiquitin specific peptidase 24
chrZ	3402328	3414262	11935	11935	-1.31388	8.92724e-65	Promoter (<=1kb)	34	3410768	3419104	8337	1	ENSGALG00000042626.2	ENSGALT00000051858.2	0	422960	SYT4	synaptotagmin 4
chrZ	61786644	61798578	11935	11935	-1.31319	1.0003e-64	Distal Intergenic	34	61715801	61715910	110	2	ENSGALG00000039484.1	ENSGALT00000056618.1	-70735	NA	NA	NA
chr3	107463594	107475528	11935	11935	-1.28903	1.74435e-44	Intron (ENSGALT00000026872.5/ENSGALG00000016646.5, intron 1 of 2)	3	107399210	107546498	147289	2	ENSGALG00000016646.5	ENSGALT00000026872.5	70970	NA	NA	NA
chr2	84950774	84962708	11935	11935	-1.27147	6.63672e-41	Exon (ENSGALT00000068708.1/ENSGALG00000022909.3, exon 6 of 27)	2	84891047	85004851	113805	2	ENSGALG00000022909.3	ENSGALT00000068708.1	42143	420963	PTPN3	protein tyrosine phosphatase, non-receptor type 3
chr12	5151658	5163592	11935	11935	-1.26486	1.10049e-124	Exon (ENSGALT00000036273.2/ENSGALG00000005024.5, exon 3 of 8)	12	5124746	5125879	1134	2	ENSGALG00000038866.2	ENSGALT00000065124.1	-25780	NA	NA	NA
chr3	55689564	55701498	11935	11935	-1.2641	3.28866e-43	Distal Intergenic	3	55761946	55868963	107018	1	ENSGALG00000013951.5	ENSGALT00000022607.5	-60448	421693	AHI1	Abelson helper integration site 1
chr2	96062258	96074192	11935	11935	-1.26371	1.54704e-40	Distal Intergenic	2	95943670	95943779	110	2	ENSGALG00000025737.1	ENSGALT00000044201.1	-118480	102466182	MIR3524B	microRNA mir-3524b
chr3	94215744	94227678	11935	11935	-1.25795	6.79196e-43	Distal Intergenic	3	94124717	94144085	19369	1	ENSGALG00000037309.1	ENSGALT00000076452.1	91028	NA	NA	NA
chrZ	27642314	27654248	11935	11935	-1.2487	3.84654e-60	Distal Intergenic	34	27625100	27627598	2499	2	ENSGALG00000015028.5	ENSGALT00000024236.5	-14717	427223	RLN3	relaxin 3
chrZ	71994478	72006412	11935	11935	-1.2487	3.84654e-60	Distal Intergenic	34	71850616	71853352	2737	2	ENSGALG00000045825.1	ENSGALT00000083224.1	-141127	NA	NA	NA
chr12	7937628	7949562	11935	11935	-1.21514	2.69518e-117	Distal Intergenic	12	7906344	7917765	11422	2	ENSGALG00000034168.1	ENSGALT00000070747.1	-19864	395703	WNT5A	Wnt family member 5A
chr2	55662284	55674218	11935	11935	-1.21258	4.0725e-38	3' UTR	2	55625685	55700342	74658	1	ENSGALG00000042396.2	ENSGALT00000068743.1	36600	420797	SLC12A7	solute carrier family 12 member 7
chr5	28510158	28522092	11935	11935	-1.20264	2.8499e-65	Intron (ENSGALT00000015453.5/ENSGALG00000009491.5, intron 7 of 7)	5	28359739	28369241	9503	1	ENSGALG00000009487.4	ENSGALT00000015448.4	150420	NA	NA	NA
chr15	6094524	6106458	11935	11935	-1.19268	2.96539e-124	Distal Intergenic	15	6081766	6085776	4011	2	ENSGALG00000004582.5	ENSGALT00000035085.3	-8749	416874	MYL2	myosin, light chain 2, regulatory, cardiac, slow
chr2	36774294	36786228	11935	11935	-1.18792	5.93866e-37	Distal Intergenic	2	36715164	36715466	303	2	ENSGALG00000039873.1	ENSGALT00000055167.1	-58829	NA	NA	NA
chr2	89255898	89267832	11935	11935	-1.1751	2.38285e-36	Distal Intergenic	2	89230933	89237386	6454	1	ENSGALG00000013400.6	ENSGALT00000089475.1	24966	420988	PDCD6	programmed cell death 6
chr19	907914	919848	11935	11935	-1.17444	1.12411e-150	Promoter (<=1kb)	19	914601	917317	2717	2	ENSGALG00000043810.2	ENSGALT00000062017.1	0	NA	NA	NA
chr21	31544	43478	11935	11935	-1.16902	7.99996e-150	Exon (ENSGALT00000048907.1/ENSGALG00000037479.1, exon 3 of 10)	21	23092	65640	42549	2	ENSGALG00000037479.1	ENSGALT00000048907.1	22162	419359	IGSF21	immunoglobin superfamily member 21
chr2	56727908	56739842	11935	11935	-1.16891	4.66161e-36	Distal Intergenic	2	56552221	56652315	100095	2	ENSGALG00000031461.1	ENSGALT00000072024.1	-75594	420813	CTDP1	CTD phosphatase subunit 1
chr2	138349668	138361602	11935	11935	-1.15118	3.17063e-35	Exon (ENSGALT00000056734.1/ENSGALG00000033783.1, exon 10 of 41)	2	138329643	138398940	69298	1	ENSGALG00000033783.1	ENSGALT00000081620.1	20026	420340	FER1L6	fer-1 like family member 6
chr3	90457924	90469858	11935	11935	-1.1303	2.0763e-36	Exon (ENSGALT00000055038.1/ENSGALG00000035230.1, exon 45 of 63)	3	90163004	90533217	370214	1	ENSGALG00000035230.1	ENSGALT00000048732.1	294921	421899	CSMD1	CUB and Sushi multiple domains 1
chr1	167832528	167844462	11935	11935	-1.11137	1.48774e-125	Promoter (2-3kb)	1	167810540	167829768	19229	2	ENSGALG00000044573.1	ENSGALT00000083795.1	-2761	NA	NA	NA
chr1	149725428	149737362	11935	11935	-1.10913	3.69221e-125	Distal Intergenic	1	149669513	149669586	74	2	ENSGALG00000031911.1	ENSGALT00000079987.1	-55843	NA	NA	NA
chr4	68344074	68356008	11935	11935	-1.10862	4.27254e-46	Distal Intergenic	4	68477157	68512130	34974	2	ENSGALG00000023032.2	ENSGALT00000037467.2	156122	770624	GRXCR1	glutaredoxin and cysteine rich domain containing 1
chr3	3225008	3236942	11935	11935	-1.10278	4.98573e-35	Promoter (<=1kb)	3	3235608	3264981	29374	1	ENSGALG00000008269.5	ENSGALT00000013458.5	0	421230	ZC3H6	zinc finger CCCH-type containing 6
chr9	14622934	14634868	11935	11935	-1.09505	1.01403e-73	Intron (ENSGALT00000011871.5/ENSGALG00000007337.6, intron 2 of 11)	9	14391788	14675571	283784	2	ENSGALG00000007337.6	ENSGALT00000011871.5	40703	429148	LPP	LIM domain containing preferred translocation partner in lipoma
chr3	58456778	58468712	11935	11935	-1.08274	4.98746e-34	Intron (ENSGALT00000052602.2/ENSGALG00000042388.2, intron 12 of 62)	3	58293669	58629545	335877	2	ENSGALG00000042388.2	ENSGALT00000052602.2	160833	NA	NA	NA
chr18	38364	50298	11935	11935	-1.0549	1.29368e-164	Distal Intergenic	18	67439	69382	1944	2	ENSGALG00000024335.4	ENSGALT00000084390.1	19084	NA	NA	NA
chr3	92215778	92227712	11935	11935	-1.04414	4.06545e-32	Distal Intergenic	3	92233115	92233218	104	2	ENSGALG00000025589.1	ENSGALT00000042502.1	5506	NA	NA	NA
chr15	12235934	12247868	11935	11935	-1.04346	3.09911e-100	Distal Intergenic	15	12267270	12268419	1150	2	ENSGALG00000045349.1	ENSGALT00000085002.1	20551	NA	NA	NA
chr3	75874	87808	11935	11935	-1.04031	6.27164e-32	Exon (ENSGALT00000071158.1/ENSGALG00000043587.1, exon 20 of 25)	3	61799	62922	1124	1	ENSGALG00000034854.1	ENSGALT00000062182.1	14076	NA	NA	NA
chr2	129984938	129996872	11935	11935	-1.0401	4.49435e-30	Intron (ENSGALT00000056190.2/ENSGALG00000030626.2, intron 2 of 6)	2	129979749	130006976	27228	1	ENSGALG00000030626.2	ENSGALT00000056190.2	5190	378788	FZD6	frizzled class receptor 6
chr3	32479398	32491332	11935	11935	-1.03154	1.691e-31	Intron (ENSGALT00000069749.1/ENSGALG00000032640.1, intron 2 of 16)	3	32366696	32528059	161364	2	ENSGALG00000032640.1	ENSGALT00000069749.1	36727	395067	CRIM1	cysteine rich transmembrane BMP regulator 1
chr2	132600408	132612342	11935	11935	-1.02886	1.46499e-29	Promoter (<=1kb)	2	132606889	132612643	5755	1	ENSGALG00000036618.2	ENSGALT00000067687.1	0	NA	NA	NA
chr3	85920918	85932852	11935	11935	-1.02831	2.43317e-31	Exon (ENSGALT00000026230.5/ENSGALG00000016267.5, exon 6 of 16)	3	85916977	85947900	30924	2	ENSGALG00000016267.5	ENSGALT00000026230.5	15048	428641	PHF3	PHD finger protein 3
chr2	136772544	136784478	11935	11935	-1.01993	3.73667e-29	Promoter (<=1kb)	2	136722337	136778971	56635	2	ENSGALG00000043193.1	ENSGALT00000054329.1	0	428389	TAF2	TATA-box binding protein associated factor 2
chr17	580554	592488	11935	11935	-1.01341	6.41864e-196	Promoter (<=1kb)	17	579707	630846	51140	1	ENSGALG00000035410.2	ENSGALT00000059115.1	848	NA	NA	NA
chr2	19415688	19427622	11935	11935	-1.00265	2.26785e-28	Exon (ENSGALT00000065886.2/ENSGALG00000008602.6, exon 2 of 11)	2	19398233	19430979	32747	2	ENSGALG00000008602.6	ENSGALT00000065886.2	3357	420514	SLC39A12	solute carrier family 39 member 12
chr8	404938	416872	11935	11935	-0.995336	5.44244e-62	Distal Intergenic	8	46121	50542	4422	2	ENSGALG00000038740.2	ENSGALT00000066616.2	-354397	414140	AMY2A	amylase, alpha 2A (pancreatic)
chr6	14126778	14138712	11935	11935	-0.993465	3.8179e-48	Distal Intergenic	6	14175060	14197870	22811	2	ENSGALG00000032308.1	ENSGALT00000059732.1	59158	NA	NA	NA
chr2	36440114	36452048	11935	11935	-0.983095	1.72341e-27	Exon (ENSGALT00000018407.5/ENSGALG00000011283.5, exon 4 of 8)	2	36379345	36383903	4559	2	ENSGALG00000036841.2	ENSGALT00000063503.1	-56212	NA	NA	NA
chr1	72025168	72037102	11935	11935	-0.972374	2.27908e-101	Promoter (<=1kb)	1	72031798	72032382	585	1	ENSGALG00000046318.1	ENSGALT00000085997.1	0	NA	NA	NA
chr17	595898	607832	11935	11935	-0.965756	6.22044e-181	Intron (ENSGALT00000059115.1/ENSGALG00000035410.2, intron 1 of 1)	17	579707	630846	51140	1	ENSGALG00000035410.2	ENSGALT00000059115.1	16192	NA	NA	NA
chr5	35729128	35741062	11935	11935	-0.954424	3.54885e-45	Downstream (1-2kb)	5	35742881	35767270	24390	2	ENSGALG00000010001.5	ENSGALT00000016249.5	26208	423316	EGLN3	egl-9 family hypoxia inducible factor 3
chrZ	60032198	60044132	11935	11935	-0.93704	1.88804e-38	Distal Intergenic	34	60271631	60312777	41147	2	ENSGALG00000046534.1	ENSGALT00000089002.1	268645	NA	NA	NA
chr11	4863514	4875448	11935	11935	-0.922834	5.86377e-55	Exon (ENSGALT00000078806.1/ENSGALG00000041036.2, exon 9 of 9)	11	4877031	4936688	59658	2	ENSGALG00000041036.2	ENSGALT00000082233.1	61240	415718	FTO	FTO, alpha-ketoglutarate dependent dioxygenase
chr4	91141628	91153562	11935	11935	-0.904879	3.06314e-33	Distal Intergenic	4	91217010	91267485	50476	2	ENSGALG00000016105.7	ENSGALT00000025946.7	113923	425353	DYSF	dysferlin
chr2	37923464	37935398	11935	11935	-0.89228	1.71006e-23	Exon (ENSGALT00000037748.4/ENSGALG00000011298.6, exon 5 of 10)	2	37910819	37977938	67120	1	ENSGALG00000011298.6	ENSGALT00000049834.1	12646	396266	RARB	retinoic acid receptor beta
chr3	33995144	34007078	11935	11935	-0.889616	9.80752e-25	Promoter (<=1kb)	3	33980472	34004143	23672	2	ENSGALG00000010649.6	ENSGALT00000017325.6	0	421487	CNST	consortin, connexin sorting protein
chr2	30508418	30520352	11935	11935	-0.887954	2.62449e-23	Promoter (<=1kb)	2	30515586	30516960	1375	1	ENSGALG00000039760.2	ENSGALT00000054287.1	0	NA	NA	NA
chrZ	38721404	38733338	11935	11935	-0.887506	3.51266e-35	Distal Intergenic	34	38717543	38717700	158	1	ENSGALG00000017954.2	ENSGALT00000028661.2	3862	112530779	LOC112530779	U1 spliceosomal RNA
chr17	7364748	7376682	11935	11935	-0.88187	3.17039e-155	Promoter (<=1kb)	17	7365891	7376849	10959	1	ENSGALG00000003175.4	ENSGALT00000005036.4	0	417154	STKLD1	serine/threonine kinase like domain containing 1
chr6	19289518	19301452	11935	11935	-0.880617	2.34675e-39	Distal Intergenic	6	19330373	19331756	1384	2	ENSGALG00000006352.5	ENSGALT00000010268.5	30304	423788	CH25H	cholesterol 25-hydroxylase
chr1	89532108	89544042	11935	11935	-0.875745	3.40753e-85	Promoter (<=1kb)	1	89540456	89541604	1149	1	ENSGALG00000044332.1	ENSGALT00000086626.1	0	NA	NA	NA
chr1	136523614	136535548	11935	11935	-0.86368	3.17774e-83	Distal Intergenic	1	136466224	136492266	26043	2	ENSGALG00000016809.5	ENSGALT00000027137.5	-31349	428015	EDAR	ectodysplasin A receptor
chr4	37761488	37773422	11935	11935	-0.863174	9.72114e-31	Distal Intergenic	4	37840437	37922607	82171	1	ENSGALG00000039411.1	ENSGALT00000054213.1	-67015	NA	NA	NA
chr3	62651078	62663012	11935	11935	-0.861547	1.87894e-23	Promoter (2-3kb)	3	62648643	62791218	142576	1	ENSGALG00000014878.5	ENSGALT00000024007.5	2436	421726	MAN1A1	mannosidase alpha class 1A member 1
chr3	84079518	84091452	11935	11935	-0.856512	3.17477e-23	Distal Intergenic	3	83723661	83990345	266685	2	ENSGALG00000016176.5	ENSGALT00000026069.5	-89174	421875	ADGRB3	adhesion G protein-coupled receptor B3
chr2	37964384	37976318	11935	11935	-0.851695	9.14436e-22	Exon (ENSGALT00000037748.4/ENSGALG00000011298.6, exon 7 of 10)	2	37910819	37977938	67120	1	ENSGALG00000011298.6	ENSGALT00000049834.1	53566	396266	RARB	retinoic acid receptor beta
chr20	8452538	8464472	11935	11935	-0.850916	1.43905e-98	Promoter (1-2kb)	20	8466030	8468924	2895	1	ENSGALG00000032990.2	ENSGALT00000059156.1	-1558	NA	NA	NA
chr5	31959374	31971308	11935	11935	-0.824547	2.30189e-35	Distal Intergenic	5	31996234	32173952	177719	1	ENSGALG00000020438.4	ENSGALT00000015948.5	-24926	423294	DPH6	diphthamine biosynthesis 6
chrZ	22078898	22090832	11935	11935	-0.820839	6.57177e-31	Distal Intergenic	34	22058542	22068816	10275	1	ENSGALG00000014807.6	ENSGALT00000023906.5	20357	427176	MTX3	metaxin 3
chr2	4377588	4389522	11935	11935	-0.819234	2.05811e-20	Promoter (<=1kb)	2	4374027	4383227	9201	2	ENSGALG00000005694.6	ENSGALT00000084555.1	0	428403	GARS	glycyl-tRNA synthetase
chr4	28366938	28378872	11935	11935	-0.791457	1.40531e-26	Distal Intergenic	4	28161404	28173461	12058	1	ENSGALG00000036104.2	ENSGALT00000054851.1	205535	NA	NA	NA
chr3	33589354	33601288	11935	11935	-0.774299	1.30039e-19	Promoter (<=1kb)	3	33593296	33599977	6682	2	ENSGALG00000046375.1	ENSGALT00000087732.1	0	421473	SULT6B1	sulfotransferase family, cytosolic, 6B, member 1
chr2	95757064	95768998	11935	11935	-0.722577	1.44585e-16	Distal Intergenic	2	95819538	95897002	77465	2	ENSGALG00000013782.5	ENSGALT00000022381.4	128004	374007	CDH7	cadherin 7
chr3	78973044	78984978	11935	11935	-0.700318	1.48468e-16	Distal Intergenic	3	79016508	79016598	91	1	ENSGALG00000027233.1	ENSGALT00000044604.1	-31530	NA	NA	NA
chr5	55019498	55031432	11935	11935	-0.699196	1.18733e-26	Promoter (<=1kb)	5	55025079	55025144	66	2	ENSGALG00000032437.1	ENSGALT00000079827.1	0	NA	NA	NA
chr2	106505384	106517318	11935	11935	-0.693446	1.82135e-15	Promoter (<=1kb)	2	106483864	106507860	23997	2	ENSGALG00000015151.4	ENSGALT00000024447.4	0	421092	B4GALT6	beta-1,4-galactosyltransferase 6
chr7	21475328	21487262	11935	11935	-0.677866	6.22861e-22	Promoter (<=1kb)	7	21480823	21487030	6208	2	ENSGALG00000036378.1	ENSGALT00000067150.1	0	429029	TBR1	T-box, brain, 1
chr5	56939328	56951262	11935	11935	-0.650645	1.58522e-23	Promoter (<=1kb)	5	56945063	56946691	1629	1	ENSGALG00000044268.1	ENSGALT00000089649.1	0	NA	NA	NA
chr11	12645134	12657068	11935	11935	0	0	Distal Intergenic	11	12350114	12352555	2442	1	ENSGALG00000039985.2	ENSGALT00000085780.1	295021	415797	CDH11	cadherin 11
chr3	109182234	109194168	11935	11935	0	2.75296e-149	Distal Intergenic	3	109171828	109180050	8223	1	ENSGALG00000034474.1	ENSGALT00000051700.1	10407	422045	CRISP2	cysteine rich secretory protein 2
chr3	109637468	109649402	11935	11935	0	2.75296e-149	Intron (ENSGALT00000026959.6/ENSGALG00000016705.6, intron 3 of 11)	3	109539901	109680350	140450	2	ENSGALG00000016705.6	ENSGALT00000051356.1	30948	422053	SUPT3H	SPT3 homolog, SAGA and STAGA complex component
chr2	22280088	22292022	11935	11935	0	2.57716e-138	Distal Intergenic	2	22162823	22164687	1865	1	ENSGALG00000009064.5	ENSGALT00000014752.5	117266	374062	FZD1	frizzled class receptor 1
chr2	114987758	114999692	11935	11935	0	2.57716e-138	Distal Intergenic	2	114794326	114922700	128375	2	ENSGALG00000029435.1	ENSGALT00000067965.1	-65059	NA	NA	NA
chr1	75881878	75893812	11935	11935	0.627177	1.27277e-48	Promoter (1-2kb)	1	75880172	75881531	1360	1	ENSGALG00000043817.2	ENSGALT00000082816.1	1707	NA	NA	NA
chr12	19645864	19657798	11935	11935	0.658041	7.49832e-40	Exon (ENSGALT00000013831.5/ENSGALG00000008487.5, exon 5 of 6)	12	19628763	19628834	72	1	ENSGALG00000036126.1	ENSGALT00000056827.1	17102	NA	NA	NA
chr14	7313598	7325532	11935	11935	0.660635	2.76612e-47	Promoter (<=1kb)	14	7316349	7321657	5309	1	ENSGALG00000006301.5	ENSGALT00000010182.5	0	416583	KDM8	lysine demethylase 8
chr1	50243794	50255728	11935	11935	0.660652	2.30114e-53	Promoter (<=1kb)	1	50154486	50243306	88821	2	ENSGALG00000012050.6	ENSGALT00000019682.6	-489	418010	TNRC6B	trinucleotide repeat containing 6B
chr17	6846428	6858362	11935	11935	0.666455	1.1543e-94	Intron (ENSGALT00000005834.5/ENSGALG00000003683.5, intron 3 of 7)	17	6810486	6891412	80927	2	ENSGALG00000003683.5	ENSGALT00000005834.5	33050	417172	MED27	mediator complex subunit 27
chr1	56881358	56893292	11935	11935	0.668304	1.79446e-54	Exon (ENSGALT00000067177.2/ENSGALG00000037671.2, exon 16 of 18)	1	56864359	56880489	16131	1	ENSGALG00000037671.2	ENSGALT00000086437.1	17000	418114	LOC418114	pseudouridine-5'-phosphate glycosidase-like
chr7	12672414	12684348	11935	11935	0.68262	1.64816e-20	3' UTR	7	12652295	12683284	30990	1	ENSGALG00000029701.1	ENSGALT00000077526.1	20120	424103	INO80D	INO80 complex subunit D
chr6	8919708	8931642	11935	11935	0.687833	8.26149e-24	Promoter (2-3kb)	6	8934139	9088407	154269	1	ENSGALG00000003135.5	ENSGALT00000047491.1	-2497	396309	ANK3	ankyrin 3
chr1	87298558	87310492	11935	11935	0.688972	1.65514e-57	Promoter (<=1kb)	1	87305099	87349328	44230	1	ENSGALG00000015353.6	ENSGALT00000024777.6	0	418407	BBX	BBX, HMG-box containing
chr4	51186658	51198592	11935	11935	0.692511	2.60695e-20	Promoter (<=1kb)	4	51190945	51204148	13204	1	ENSGALG00000011658.5	ENSGALT00000019056.4	0	NA	NA	NA
chrZ	52956448	52968382	11935	11935	0.692644	4.91237e-23	Intron (ENSGALT00000043645.2/ENSGALG00000026395.2, intron 2 of 6)	34	52896075	52980564	84490	2	ENSGALG00000026395.2	ENSGALT00000043645.2	12182	427288	TRABD2A	TraB domain containing 2A
chr2	108505348	108517282	11935	11935	0.694677	1.27741e-14	Distal Intergenic	2	108415437	108424940	9504	1	ENSGALG00000015234.5	ENSGALT00000061719.1	89912	NA	NA	NA
chr3	28784664	28796598	11935	11935	0.695756	5.02048e-15	Exon (ENSGALT00000016332.5/ENSGALG00000010051.5, exon 4 of 10)	3	28800649	28801452	804	1	ENSGALG00000039801.1	ENSGALT00000069036.1	-4051	NA	NA	NA
chr2	10160948	10172882	11935	11935	0.695793	1.17081e-14	Intron (ENSGALT00000050634.1/ENSGALG00000006652.5, intron 1 of 36)	2	9958497	10089962	131466	2	ENSGALG00000006652.5	ENSGALT00000010760.5	-70987	420456	DIP2C	disco interacting protein 2 homolog C
chr2	9985334	9997268	11935	11935	0.6967	1.09068e-14	Exon (ENSGALT00000010760.5/ENSGALG00000006652.5, exon 30 of 37)	2	9958497	10089962	131466	2	ENSGALG00000006652.5	ENSGALT00000010760.5	92694	420456	DIP2C	disco interacting protein 2 homolog C
chr1	33248354	33260288	11935	11935	0.697853	7.87121e-59	Distal Intergenic	1	33089980	33218417	128438	2	ENSGALG00000009805.5	ENSGALT00000015947.5	-29938	771760	PPM1H	protein phosphatase, Mg2+/Mn2+ dependent 1H
chr2	51277024	51288958	11935	11935	0.70598	5.26571e-15	Distal Intergenic	2	51310458	51311080	623	1	ENSGALG00000043858.1	ENSGALT00000085388.1	-21500	NA	NA	NA
chr2	41389728	41401662	11935	11935	0.707005	4.85717e-15	3' UTR	2	41382382	41402668	20287	1	ENSGALG00000036807.1	ENSGALT00000073426.1	7347	420677	NOD1	nucleotide binding oligomerization domain containing 1
chr20	11400484	11412418	11935	11935	0.708668	4.93204e-70	Exon (ENSGALT00000012207.5/ENSGALG00000007549.5, exon 2 of 6)	20	11391206	11417388	26183	2	ENSGALG00000007549.5	ENSGALT00000084672.1	4970	419317	VAPB	VAMP associated protein B and C
chr2	127101784	127113718	11935	11935	0.709421	4.01406e-15	Distal Intergenic	2	127040534	127051879	11346	2	ENSGALG00000038971.2	ENSGALT00000053626.2	-49906	420235	C2H8ORF37	chromosome 2 open reading frame, human C8orf37
chr4	17898238	17910172	11935	11935	0.710907	3.24484e-21	Intron (ENSGALT00000014860.5/ENSGALG00000009098.5, intron 1 of 4)	4	17864410	17939889	75480	2	ENSGALG00000009098.5	ENSGALT00000014860.5	29717	422389	MAMLD1	mastermind like domain containing 1
chr17	9419274	9431208	11935	11935	0.712897	8.62785e-107	Promoter (2-3kb)	17	9383431	9417159	33729	2	ENSGALG00000029927.2	ENSGALT00000071371.1	-2116	417105	STRBP	spermatid perinuclear RNA binding protein
chr5	54064698	54076632	11935	11935	0.716212	1.79223e-26	Exon (ENSGALT00000019364.4/ENSGALG00000011870.4, exon 2 of 15)	5	54059841	54060023	183	1	ENSGALG00000038113.1	ENSGALT00000066038.1	4858	NA	NA	NA
chr1	130134978	130146912	11935	11935	0.721074	2.43047e-62	Downstream (<1kb)	1	130111878	130130047	18170	2	ENSGALG00000016721.4	ENSGALT00000026984.4	-4932	418673	PLCXD1	phosphatidylinositol specific phospholipase C X domain containing 1
chr2	132828878	132840812	11935	11935	0.72853	8.77378e-16	Distal Intergenic	2	132805709	132815545	9837	2	ENSGALG00000031449.1	ENSGALT00000078485.1	-13334	420278	KCNV1	potassium voltage-gated channel modifier subfamily V member 1
chr10	16999704	17011638	11935	11935	0.731778	4.25243e-39	Promoter (<=1kb)	10	17005730	17007081	1352	1	ENSGALG00000046519.1	ENSGALT00000084408.1	0	NA	NA	NA
chr1	167124954	167136888	11935	11935	0.737691	6.75532e-65	Distal Intergenic	1	167167416	167185684	18269	1	ENSGALG00000016969.4	ENSGALT00000036493.3	-30528	418840	LACC1	LACC1 laccase domain containing 1
chr1	156690354	156702288	11935	11935	0.738463	5.12888e-65	Promoter (<=1kb)	1	156695127	156695229	103	1	ENSGALG00000025547.1	ENSGALT00000042460.1	0	100315815	MIR1743	microRNA mir-1743
chr1	6846428	6858362	11935	11935	0.739898	3.07283e-65	Promoter (<=1kb)	1	6850114	6866826	16713	1	ENSGALG00000043593.1	ENSGALT00000060233.1	0	419036	PRPF18	pre-mRNA processing factor 18
chr17	9480654	9492588	11935	11935	0.741537	1.59938e-114	Exon (ENSGALT00000038754.3/ENSGALG00000001169.5, exon 6 of 12)	17	9474863	9499855	24993	1	ENSGALG00000001169.5	ENSGALT00000038754.3	5792	417104	CRB2	crumbs 2, cell polarity complex component
chrZ	40883344	40895278	11935	11935	0.743292	5.97481e-26	Distal Intergenic	34	40830409	40863333	32925	2	ENSGALG00000012607.5	ENSGALT00000033908.4	-20012	100857368	ZCCHC6	zinc finger CCHC-type containing 6
chr11	15131024	15142958	11935	11935	0.744514	1.18689e-35	Distal Intergenic	11	15331182	15335926	4745	1	ENSGALG00000005402.4	ENSGALT00000008677.4	-188224	415802	DYNLRB2	dynein light chain roadblock-type 2
chr1	192466368	192478302	11935	11935	0.745448	4.2092e-66	Exon (ENSGALT00000050653.1/ENSGALG00000033966.1, exon 11 of 27)	1	192337888	192596643	258756	1	ENSGALG00000033966.1	ENSGALT00000079936.1	128481	395406	TENM4	teneurin transmembrane protein 4
chr1	3414264	3426198	11935	11935	0.746265	3.13921e-66	Distal Intergenic	1	3433759	3433839	81	1	ENSGALG00000018236.1	ENSGALT00000028943.1	-7561	777795	MIR29B-1	microRNA mir-29b-1
chr5	51438998	51450932	11935	11935	0.747215	2.01424e-28	Distal Intergenic	5	51464295	51472501	8207	1	ENSGALG00000046293.1	ENSGALT00000086374.1	-13363	NA	NA	NA
chr1	194128744	194140678	11935	11935	0.750391	7.1156e-67	Exon (ENSGALT00000036390.3/ENSGALG00000000845.5, exon 13 of 15)	1	194108837	194189327	80491	2	ENSGALG00000000845.5	ENSGALT00000082338.1	48649	419091	UVRAG	UV radiation resistance associated
chr1	18711524	18723458	11935	11935	0.755563	1.09924e-67	Distal Intergenic	1	18747413	18800802	53390	2	ENSGALG00000029379.1	ENSGALT00000055780.1	77344	417731	BRD1	bromodomain containing 1
chrZ	57189964	57201898	11935	11935	0.759862	6.26064e-27	Distal Intergenic	34	57131263	57158645	27383	1	ENSGALG00000014681.5	ENSGALT00000058372.1	58702	769230	PCSK1	proprotein convertase subtilisin/kexin type 1
chr1	140712798	140724732	11935	11935	0.762116	1.01993e-68	Distal Intergenic	1	140762930	140774901	11972	1	ENSGALG00000022762.3	ENSGALT00000036542.3	-38198	NA	NA	NA
chr1	11763648	11775582	11935	11935	0.767981	1.20248e-69	Distal Intergenic	1	11695658	11696044	387	1	ENSGALG00000033870.1	ENSGALT00000083032.1	67991	NA	NA	NA
chr3	47659014	47670948	11935	11935	0.774127	8.04109e-18	Distal Intergenic	3	47715040	47902170	187131	1	ENSGALG00000012342.5	ENSGALT00000055297.1	-44092	421621	SASH1	SAM and SH3 domain containing 1
chr1	28765908	28777842	11935	11935	0.776033	6.28758e-71	Intron (ENSGALT00000063605.1/ENSGALG00000009523.6, intron 1 of 21)	1	28757424	28994949	237526	1	ENSGALG00000009523.6	ENSGALT00000075780.1	8485	417786	CNTN1	contactin 1
chrZ	31601324	31613258	11935	11935	0.777968	5.15551e-28	Distal Intergenic	34	31557092	31560027	2936	1	ENSGALG00000045154.1	ENSGALT00000085158.1	44233	107052301	LOC107052301	uncharacterized LOC107052301
chr7	12512144	12524078	11935	11935	0.783342	1.01968e-25	Exon (ENSGALT00000013975.5/ENSGALG00000008582.5, exon 18 of 26)	7	12500790	12501904	1115	2	ENSGALG00000030009.2	ENSGALT00000055163.1	-10241	NA	NA	NA
chr3	78372884	78384818	11935	11935	0.783975	3.49445e-18	Distal Intergenic	3	78275202	78350497	75296	1	ENSGALG00000015860.5	ENSGALT00000031669.4	97683	421843	UBE3D	ubiquitin protein ligase E3D
chr1	75467564	75479498	11935	11935	0.784476	2.79669e-72	Intron (ENSGALT00000023174.5/ENSGALG00000014346.5, intron 2 of 8)	1	75458498	75458581	84	2	ENSGALG00000027690.1	ENSGALT00000044973.1	-8984	NA	NA	NA
chr2	13507864	13519798	11935	11935	0.787423	7.0711e-18	Intron (ENSGALT00000080314.1/ENSGALG00000007125.7, intron 21 of 23)	2	13841278	13841447	170	2	ENSGALG00000027421.1	ENSGALT00000045838.1	321649	NA	NA	NA
chr2	75048134	75060068	11935	11935	0.787423	7.0711e-18	Promoter (<=1kb)	2	75058594	75058774	181	1	ENSGALG00000026766.1	ENSGALT00000043930.1	0	NA	NA	NA
chr1	169124918	169136852	11935	11935	0.789468	4.39927e-73	Promoter (<=1kb)	1	169134671	169142953	8283	1	ENSGALG00000017004.6	ENSGALT00000067406.2	0	418864	CDADC1	cytidine and dCMP deaminase domain containing 1
chr18	7620498	7632432	11935	11935	0.793705	1.89466e-99	Exon (ENSGALT00000047608.1/ENSGALG00000034989.2, exon 22 of 27)	18	7586956	7664182	77227	1	ENSGALG00000034989.2	ENSGALT00000089568.1	33543	101749632	CEP112	centrosomal protein 112
chr1	49583958	49595892	11935	11935	0.799507	1.04578e-74	Promoter (<=1kb)	1	49587218	49590797	3580	1	ENSGALG00000011931.4	ENSGALT00000019461.4	0	NA	NA	NA
chrZ	76398494	76410428	11935	11935	0.809743	5.97343e-30	Promoter (<=1kb)	34	76161361	76407925	246565	2	ENSGALG00000044593.1	ENSGALT00000083895.1	0	NA	NA	NA
chr1	155510494	155522428	11935	11935	0.811709	1.07275e-76	Distal Intergenic	1	155542179	155574974	32796	2	ENSGALG00000046676.1	ENSGALT00000084703.1	52546	NA	NA	NA
chr2	84019844	84031778	11935	11935	0.814126	7.47397e-19	Distal Intergenic	2	84076731	84150796	74066	2	ENSGALG00000013135.4	ENSGALT00000021443.4	119018	420955	GALNT1	polypeptide N-acetylgalactosaminyltransferase 1
chr1	79186168	79198102	11935	11935	0.817581	1.16821e-77	Promoter (<=1kb)	1	79181779	79199001	17223	2	ENSGALG00000014800.7	ENSGALT00000023896.3	899	395821	ATP6V1A	ATPase H+ transporting V1 subunit A
chrZ	58763678	58775612	11935	11935	0.818718	1.66764e-30	Distal Intergenic	34	58800325	58800918	594	1	ENSGALG00000046255.1	ENSGALT00000059435.2	-24713	NA	NA	NA
chr5	26165784	26177718	11935	11935	0.822947	2.28976e-33	Promoter (<=1kb)	5	26171455	26176330	4876	2	ENSGALG00000009292.6	ENSGALT00000047068.1	0	428872	ACOT4	acyl-CoA thioesterase 4
chr17	4043408	4055342	11935	11935	0.82616	2.24096e-138	Distal Intergenic	17	4069259	4077367	8109	1	ENSGALG00000007003.6	ENSGALT00000011337.6	-13917	771388	LOC771388	CMP-N-acetylneuraminate-beta-galactosamide-alpha-2,3-sialyltransferase 4-like
chr4	48528564	48540498	11935	11935	0.828391	2.69403e-27	Promoter (<=1kb)	4	48529845	48698041	168197	1	ENSGALG00000011319.5	ENSGALT00000081609.1	0	422616	ADGRL3	adhesion G protein-coupled receptor L3
chr1	92974504	92986438	11935	11935	0.829224	1.40421e-79	Distal Intergenic	1	92953376	92971050	17675	1	ENSGALG00000015497.6	ENSGALT00000024991.6	21129	418462	VGLL3	vestigial like family member 3
chr8	15632294	15644228	11935	11935	0.830151	7.97983e-44	Distal Intergenic	8	15783994	15785084	1091	2	ENSGALG00000042050.2	ENSGALT00000071759.1	140856	NA	NA	NA
chrZ	7126048	7137982	11935	11935	0.830901	2.91738e-31	Promoter (2-3kb)	34	7120414	7140001	19588	2	ENSGALG00000018534.4	ENSGALT00000003866.5	2019	426892	AQP7	aquaporin 7
chrZ	78601354	78613288	11935	11935	0.831512	2.67212e-31	Exon (ENSGALT00000013288.5/ENSGALG00000008174.5, exon 4 of 8)	34	78594495	78615862	21368	1	ENSGALG00000008174.5	ENSGALT00000080788.1	6860	431261	MTAP	methylthioadenosine phosphorylase
chr1	107751738	107763672	11935	11935	0.837418	6.13263e-81	Distal Intergenic	1	107802243	107815381	13139	1	ENSGALG00000016059.6	ENSGALT00000025873.6	-38571	396250	ETS2	ETS proto-oncogene 2, transcription factor
chr1	118593834	118605768	11935	11935	0.850823	3.5346e-83	Distal Intergenic	1	118474222	118502752	28531	1	ENSGALG00000036226.2	ENSGALT00000053288.1	119613	NA	NA	NA
chr1	11453338	11465272	11935	11935	0.85086	3.48439e-83	Distal Intergenic	1	11370427	11403687	33261	2	ENSGALG00000008382.5	ENSGALT00000066806.1	-49652	396368	GNAI1	G protein subunit alpha i1
chr12	17876074	17888008	11935	11935	0.851212	6.84117e-62	Distal Intergenic	12	17898685	18121966	223282	1	ENSGALG00000008263.5	ENSGALT00000013444.5	-10677	396149	CNTN4	contactin 4
chr12	17405494	17417428	11935	11935	0.853279	3.83482e-62	Distal Intergenic	12	17295647	17341991	46345	1	ENSGALG00000037856.1	ENSGALT00000064311.1	109848	416102	CHL1	cell adhesion molecule L1 like
chr11	800498	812432	11935	11935	0.85542	6.04212e-45	Promoter (2-3kb)	11	797876	801563	3688	1	ENSGALG00000039116.1	ENSGALT00000078279.1	2623	112533280	LOC112533280	ADP-ribosylation factor-like protein 2-binding protein
chr1	175372038	175383972	11935	11935	0.856476	3.96863e-84	Promoter (2-3kb)	1	175386624	175396092	9469	1	ENSGALG00000017084.6	ENSGALT00000057259.1	-2652	418921	UBL3	ubiquitin like 3
chrW	2248044	2259978	11935	11935	0.856925	1.3892e-15	Promoter (<=1kb)	33	2254956	2281523	26568	1	ENSGALG00000029545.2	ENSGALT00000056090.1	0	395544	SMAD7B	TGF-beta signal pathway antagonist Smad7
chr4	15732888	15744822	11935	11935	0.866588	2.26974e-29	Promoter (<=1kb)	4	15719928	15737277	17350	2	ENSGALG00000008491.5	ENSGALT00000013836.3	0	395280	XIAP	X-linked inhibitor of apoptosis
chr1	38342894	38354828	11935	11935	0.867572	5.31836e-86	Distal Intergenic	1	38293246	38308943	15698	2	ENSGALG00000031340.1	ENSGALT00000070654.1	-33952	417868	E2F7	E2F transcription factor 7
chr5	24673908	24685842	11935	11935	0.87167	1.1448e-36	Intron (ENSGALT00000059338.1/ENSGALG00000008603.4, intron 2 of 7)	5	24668090	24702169	34080	1	ENSGALG00000008603.4	ENSGALT00000014009.1	5819	395694	ITPKA	inositol-trisphosphate 3-kinase A
chr1	29811074	29823008	11935	11935	0.87656	1.58502e-87	Intron (ENSGALT00000055897.1/ENSGALG00000032573.2, intron 1 of 1)	1	29791117	29832128	41012	2	ENSGALG00000032573.2	ENSGALT00000055897.1	9120	NA	NA	NA
chr1	56081714	56093648	11935	11935	0.879301	5.41171e-88	Intron (ENSGALT00000020873.5/ENSGALG00000012792.5, intron 1 of 14)	1	56075644	56198466	122823	1	ENSGALG00000012792.5	ENSGALT00000020873.5	6071	374138	HIPK2	homeodomain interacting protein kinase 2
chr1	80539938	80551872	11935	11935	0.884668	6.56827e-89	Promoter (1-2kb)	1	80553123	80569333	16211	1	ENSGALG00000015059.4	ENSGALT00000075315.1	-1251	418339	FAAHL	fatty acid amide hydrolase-like
chrZ	791974	803908	11935	11935	0.886888	8.28157e-35	Distal Intergenic	34	808529	838934	30406	1	ENSGALG00000030063.1	ENSGALT00000057885.1	-4621	426852	PCASP1	paracaspase 1
chr1	82159688	82171622	11935	11935	0.887398	2.24232e-89	Intron (ENSGALT00000070123.1/ENSGALG00000040620.2, intron 3 of 6)	1	82082000	82235517	153518	1	ENSGALG00000040620.2	ENSGALT00000050651.1	77689	395687	LSAMP	limbic system-associated membrane protein
chr1	106319538	106331472	11935	11935	0.888357	1.53657e-89	Distal Intergenic	1	106016234	106164482	148249	2	ENSGALG00000016022.5	ENSGALT00000025809.5	-155057	396152	RUNX1	runt-related transcription factor 1
chrZ	1866124	1878058	11935	11935	0.89123	4.35169e-35	Exon (ENSGALT00000059103.1/ENSGALG00000035927.1, exon 4 of 8)	34	1856491	1875903	19413	1	ENSGALG00000035927.1	ENSGALT00000082906.1	9634	414797	ST8SIA5	ST8 alpha-N-acetyl-neuraminide alpha-2,8-sialyltransferase 5
chrZ	71263034	71274968	11935	11935	0.899692	1.2373e-35	Intron (ENSGALT00000003419.2/ENSGALG00000002183.2, intron 1 of 1)	34	71195874	71300629	104756	2	ENSGALG00000002183.2	ENSGALT00000003419.2	25661	769337	PRR16	proline rich 16
chr1	142608758	142620692	11935	11935	0.91248	1.07469e-93	Distal Intergenic	1	142662243	142673633	11391	1	ENSGALG00000016858.4	ENSGALT00000027235.4	-41551	428018	SLC10A2	solute carrier family 10 member 2
chr8	573734	585668	11935	11935	0.917816	1.00085e-51	Distal Intergenic	8	823435	828022	4588	1	ENSGALG00000032867.2	ENSGALT00000064417.1	-237767	NA	NA	NA
chr1	107896664	107908598	11935	11935	0.921597	2.80636e-95	Distal Intergenic	1	107931746	107940716	8971	2	ENSGALG00000016062.4	ENSGALT00000030348.2	32118	418520	PSMG1	proteasome assembly chaperone 1
chr1	68182098	68194032	11935	11935	0.92997	9.74056e-97	Promoter (<=1kb)	1	68192301	68228416	36116	1	ENSGALG00000014096.4	ENSGALT00000022820.3	0	373925	ARNTL2	aryl hydrocarbon receptor nuclear translocator-like 2
chr2	103596654	103608588	11935	11935	0.934665	1.98205e-23	5' UTR	2	103581496	103582976	1481	1	ENSGALG00000046433.1	ENSGALT00000087064.1	15159	NA	NA	NA
chrZ	7582988	7594922	11935	11935	0.935992	5.3158e-38	Exon (ENSGALT00000009323.5/ENSGALG00000005806.5, exon 7 of 14)	34	7583409	7608241	24833	2	ENSGALG00000005806.5	ENSGALT00000009323.5	13319	427398	KIF24	kinesin family member 24
chr3	39558558	39570492	11935	11935	0.940755	3.34839e-24	Distal Intergenic	3	39552536	39552633	98	1	ENSGALG00000025303.3	ENSGALT00000042216.3	6023	NA	NA	NA
chr7	4203678	4215612	11935	11935	0.942035	1.39618e-34	3' UTR	7	4211635	4254770	43136	2	ENSGALG00000003484.5	ENSGALT00000005512.4	39158	424010	BARD1	BRCA1 associated RING domain 1
chrZ	9628988	9640922	11935	11935	0.94339	1.7327e-38	Distal Intergenic	34	9474822	9588748	113927	2	ENSGALG00000041089.1	ENSGALT00000069751.1	-40241	NA	NA	NA
chr2	56635838	56647772	11935	11935	0.944393	8.26932e-24	Exon (ENSGALT00000072024.1/ENSGALG00000031461.1, exon 2 of 13)	2	56552221	56652315	100095	2	ENSGALG00000031461.1	ENSGALT00000072024.1	4543	420813	CTDP1	CTD phosphatase subunit 1
chr1	20798444	20810378	11935	11935	0.945958	1.53584e-99	Distal Intergenic	1	20872801	20886900	14100	1	ENSGALG00000033997.2	ENSGALT00000062893.2	-62423	417747	ZNF800	zinc finger protein 800
chr1	110385964	110397898	11935	11935	0.948566	5.3368e-100	Promoter (<=1kb)	1	110383415	110393891	10477	2	ENSGALG00000031637.1	ENSGALT00000078073.1	0	395968	ICOSLG	inducible T cell costimulator ligand
chr5	27804288	27816222	11935	11935	0.954671	1.81558e-42	Intron (ENSGALT00000015334.6/ENSGALG00000009415.6, intron 1 of 12)	5	27724329	27796134	71806	2	ENSGALG00000009415.6	ENSGALT00000064383.2	-8155	768688	SMOC1	SPARC related modular calcium binding 1
chrZ	11064598	11076532	11935	11935	0.955137	2.90248e-39	Distal Intergenic	34	11028678	11040410	11733	2	ENSGALG00000021304.4	ENSGALT00000034345.4	-24189	770629	RANBP3L	RAN binding protein 3 like
chr7	18704704	18716638	11935	11935	0.956251	2.096e-35	Exon (ENSGALT00000015996.5/ENSGALG00000009839.5, exon 10 of 12)	7	18698672	18701521	2850	1	ENSGALG00000031069.2	ENSGALT00000048908.1	6033	424161	CCDC173	coiled-coil domain containing 173
chr2	23545198	23557132	11935	11935	0.959891	2.04172e-24	Distal Intergenic	2	23601205	23640175	38971	1	ENSGALG00000009641.6	ENSGALT00000015703.5	-44073	396243	COL1A2	collagen type I alpha 2 chain
chr1	111052618	111064552	11935	11935	0.963287	1.34204e-102	Promoter (<=1kb)	1	111056475	111115739	59265	1	ENSGALG00000016221.6	ENSGALT00000088990.1	0	418559	EFHC2	EF-hand domain containing 2
chr1	49549858	49561792	11935	11935	0.964454	8.33898e-103	Promoter (<=1kb)	1	49545405	49549775	4371	2	ENSGALG00000011918.5	ENSGALT00000019444.5	-84	417984	CCDC134	coiled-coil domain containing 134
chr18	8333188	8345122	11935	11935	0.970052	1.2561e-139	Distal Intergenic	18	8259055	8265799	6745	1	ENSGALG00000004376.1	ENSGALT00000006978.1	74134	396328	KCNJ2	potassium voltage-gated channel subfamily J member 2
chr19	5013554	5025488	11935	11935	0.971618	8.80984e-101	Promoter (<=1kb)	19	5026322	5037395	11074	1	ENSGALG00000021611.5	ENSGALT00000004122.6	-834	NA	NA	NA
chr5	12380858	12392792	11935	11935	0.97566	5.79376e-44	Intron (ENSGALT00000010072.5/ENSGALG00000006231.5, intron 8 of 9)	5	12312605	12454421	141817	2	ENSGALG00000006231.5	ENSGALT00000010072.5	61629	423077	SERGEF	secretion regulating guanine nucleotide exchange factor
chr22	3922354	3934288	11935	11935	0.975956	7.93029e-111	Distal Intergenic	22	3855566	3860579	5014	2	ENSGALG00000030747.1	ENSGALT00000069258.1	-61776	NA	NA	NA
chr1	27500798	27512732	11935	11935	0.984317	2.44644e-106	Distal Intergenic	1	27489968	27492094	2127	2	ENSGALG00000009488.3	ENSGALT00000015449.3	-8705	770169	LRRN3	leucine rich repeat neuronal 3
chr11	16090938	16102872	11935	11935	0.986173	1.38259e-56	Distal Intergenic	11	16021211	16028411	7201	2	ENSGALG00000031983.2	ENSGALT00000089129.1	-62528	415811	MPHOSPH6	M-phase phosphoprotein 6
chr5	44017134	44029068	11935	11935	0.986682	9.40148e-45	Promoter (<=1kb)	5	44026322	44031258	4937	1	ENSGALG00000042245.2	ENSGALT00000046886.1	0	NA	NA	NA
chr8	9368124	9380058	11935	11935	0.990858	1.53638e-58	Distal Intergenic	8	9537043	9545093	8051	2	ENSGALG00000043258.2	ENSGALT00000072881.1	165035	112532938	LOC112532938	uncharacterized LOC112532938
chr3	103572784	103584718	11935	11935	0.992387	2.88295e-26	Distal Intergenic	3	103717821	103754894	37074	1	ENSGALG00000016494.5	ENSGALT00000072869.1	-133103	NA	NA	NA
chr5	28893784	28905718	11935	11935	0.993922	2.83798e-45	Promoter (<=1kb)	5	28894645	28902605	7961	2	ENSGALG00000009526.6	ENSGALT00000089344.1	0	423273	VTI1B	vesicle transport through interaction with t-SNAREs 1B
chr1	175320888	175332822	11935	11935	0.997563	1.04364e-108	Distal Intergenic	1	175340869	175397791	56923	1	ENSGALG00000017084.6	ENSGALT00000027597.5	-8047	418921	UBL3	ubiquitin like 3
chr10	14121664	14133598	11935	11935	1.00032	2.04474e-65	Promoter (<=1kb)	10	13862869	14132878	270010	2	ENSGALG00000027704.2	ENSGALT00000045722.2	0	NA	NA	NA
chr4	14113138	14125072	11935	11935	1.00758	2.45835e-37	Promoter (1-2kb)	4	14111920	14151756	39837	1	ENSGALG00000008266.5	ENSGALT00000013447.5	1219	NA	NA	NA
chr1	95542234	95554168	11935	11935	1.00781	1.50918e-110	Distal Intergenic	1	95632157	95632445	289	1	ENSGALG00000027248.1	ENSGALT00000044547.1	-77989	NA	NA	NA
chr3	110021094	110033028	11935	11935	1.01087	5.16957e-27	Distal Intergenic	3	110052125	110052312	188	1	ENSGALG00000028054.1	ENSGALT00000045699.1	-19097	NA	NA	NA
chr1	178355788	178367722	11935	11935	1.01187	2.79516e-111	Distal Intergenic	1	178382192	178412065	29874	2	ENSGALG00000025748.2	ENSGALT00000044176.2	44343	378917	FGF9	fibroblast growth factor 9
chr3	18749034	18760968	11935	11935	1.01476	3.59786e-27	Distal Intergenic	3	18767004	18807403	40400	1	ENSGALG00000009503.5	ENSGALT00000015469.5	-6036	421343	RAB3GAP2	RAB3 GTPase activating non-catalytic protein subunit 2
chr1	183528758	183540692	11935	11935	1.01917	1.35217e-112	3' UTR	1	183296518	183451526	155009	2	ENSGALG00000017196.4	ENSGALT00000027794.4	-77233	418990	ARHGAP42	Rho GTPase activating protein 42
chr4	21766884	21778818	11935	11935	1.02177	3.69767e-38	Distal Intergenic	4	21917221	21932142	14922	2	ENSGALG00000042411.1	ENSGALT00000059729.1	153324	422413	FAM198B	family with sequence similarity 198 member B
chr13	11400484	11412418	11935	11935	1.02454	2.64452e-83	Promoter (<=1kb)	13	11367959	11407960	40002	2	ENSGALG00000003818.4	ENSGALT00000006053.4	0	416246	CYFIP2	cytoplasmic FMR1 interacting protein 2
chr1	54565968	54577902	11935	11935	1.02832	2.99312e-114	Intron (ENSGALT00000073784.1/ENSGALG00000030607.1, intron 1 of 2)	1	54437824	54592561	154738	2	ENSGALG00000030607.1	ENSGALT00000073784.1	14659	NA	NA	NA
chr8	29691724	29703658	11935	11935	1.02878	3.84533e-62	Exon (ENSGALT00000018524.5/ENSGALG00000011353.5, exon 18 of 25)	8	29712368	29724597	12230	2	ENSGALG00000011356.5	ENSGALT00000032905.4	20939	424719	ERICH3	glutamate-rich protein 3
chr6	28755678	28767612	11935	11935	1.02952	9.34181e-46	Intron (ENSGALT00000014943.6/ENSGALG00000009173.6, intron 3 of 8)	6	28641077	28776861	135785	2	ENSGALG00000009173.6	ENSGALT00000014943.6	9249	395994	GFRA1	GDNF family receptor alpha 1
chr2	116251164	116263098	11935	11935	1.03028	3.27416e-27	Distal Intergenic	2	116286317	116395434	109118	1	ENSGALG00000034561.1	ENSGALT00000046336.1	-23219	768864	C2H8ORF34	chromosome 2 open reading frame, human C8orf34
chr1	156983614	156995548	11935	11935	1.0311	9.37062e-115	Exon (ENSGALT00000047645.1/ENSGALG00000037015.1, exon 7 of 11)	1	156695127	156695229	103	1	ENSGALG00000025547.1	ENSGALT00000042460.1	288488	100315815	MIR1743	microRNA mir-1743
chrZ	46685458	46697392	11935	11935	1.03196	2.04227e-44	Promoter (<=1kb)	34	46532663	46697531	164869	2	ENSGALG00000000244.6	ENSGALT00000046401.1	139	723973	CAMK4	calcium/calmodulin dependent protein kinase IV
chr1	34007078	34019012	11935	11935	1.03212	6.13408e-115	Exon (ENSGALT00000054267.1/ENSGALG00000026661.3, exon 2 of 5)	1	33990504	34070695	80192	1	ENSGALG00000026661.3	ENSGALT00000046186.3	16575	417833	MSRB3	methionine sulfoxide reductase B3
chr1	57343414	57355348	11935	11935	1.03259	5.0305e-115	Promoter (<=1kb)	1	57353719	57363397	9679	1	ENSGALG00000012870.6	ENSGALT00000090369.1	0	418121	AGK	acylglycerol kinase
chrZ	43635214	43647148	11935	11935	1.03856	7.27764e-45	Distal Intergenic	34	43599371	43624509	25139	2	ENSGALG00000010697.5	ENSGALT00000037939.3	-10706	396331	SEMA4D	semaphorin 4D
chr1	33117068	33129002	11935	11935	1.03976	2.51363e-116	Exon (ENSGALT00000015947.5/ENSGALG00000009805.5, exon 5 of 10)	1	33060797	33060880	84	1	ENSGALG00000018237.3	ENSGALT00000028944.3	56272	777922	MIRLET7I	microRNA let-7i
chr4	90118628	90130562	11935	11935	1.04315	2.10419e-39	Distal Intergenic	4	90146901	90170368	23468	2	ENSGALG00000030602.1	ENSGALT00000077631.1	39806	422948	ADAM33	ADAM metallopeptidase domain 33
chr3	30602194	30614128	11935	11935	1.04646	1.84866e-28	Distal Intergenic	3	30486931	30513550	26620	1	ENSGALG00000010288.5	ENSGALT00000016740.4	115264	NA	NA	NA
chr1	25553688	25565622	11935	11935	1.05344	8.14953e-119	Promoter (<=1kb)	1	25413945	25559069	145125	2	ENSGALG00000038090.2	ENSGALT00000062478.1	0	NA	NA	NA
chr1	138656568	138668502	11935	11935	1.0595	6.38906e-120	Distal Intergenic	1	138652500	138653145	646	2	ENSGALG00000026287.2	ENSGALT00000081417.1	-3424	NA	NA	NA
chr5	13381694	13393628	11935	11935	1.08187	1.13811e-51	Distal Intergenic	5	13449733	13471369	21637	2	ENSGALG00000037138.2	ENSGALT00000069634.2	77741	423090	KCNQ1	potassium voltage-gated channel subfamily Q member 1
chr4	68901608	68913542	11935	11935	1.08451	7.89856e-42	Exon (ENSGALT00000023059.5/ENSGALG00000014258.5, exon 6 of 22)	4	68878951	68881771	2821	2	ENSGALG00000040785.2	ENSGALT00000047644.1	-19838	NA	NA	NA
chr10	14580308	14592242	11935	11935	1.08572	2.3845e-74	Distal Intergenic	10	14562721	14572022	9302	2	ENSGALG00000006887.5	ENSGALT00000048128.1	-8287	NA	NA	NA
chr1	99548984	99560918	11935	11935	1.08641	7.48372e-125	Intron (ENSGALT00000025349.5/ENSGALG00000015720.5, intron 1 of 6)	1	99543956	99573128	29173	1	ENSGALG00000015720.5	ENSGALT00000060427.1	5029	418474	CHODL	chondrolectin
chr1	193093808	193105742	11935	11935	1.08648	7.2693e-125	Distal Intergenic	1	193072454	193085587	13134	2	ENSGALG00000031734.1	ENSGALT00000062691.1	-8222	426725	AQP11	aquaporin 11
chr3	85544114	85556048	11935	11935	1.09834	1.38476e-30	Promoter (<=1kb)	3	85554962	85563948	8987	1	ENSGALG00000016183.4	ENSGALT00000063031.1	0	NA	NA	NA
chr17	1305178	1317112	11935	11935	1.10509	1.36226e-224	Promoter (<=1kb)	17	1295297	1312482	17186	2	ENSGALG00000008959.5	ENSGALT00000014570.5	0	NA	NA	NA
chr6	26646594	26658528	11935	11935	1.10874	3.06696e-51	Promoter (2-3kb)	6	26635203	26660787	25585	2	ENSGALG00000008795.4	ENSGALT00000014299.4	2259	423895	GPAM	glycerol-3-phosphate acyltransferase, mitochondrial
chr2	14786614	14798548	11935	11935	1.11496	1.2422e-30	Distal Intergenic	2	14684960	14753184	68225	2	ENSGALG00000007331.5	ENSGALT00000080249.1	-33431	420475	SVIL	supervillin
chr1	128051468	128063402	11935	11935	1.1215	2.53512e-131	Distal Intergenic	1	128155790	128206843	51054	1	ENSGALG00000042759.1	ENSGALT00000055324.1	-92388	418656	PRKX	protein kinase X-linked
chr1	177598768	177610702	11935	11935	1.12365	1.01284e-131	Distal Intergenic	1	177637907	177668206	30300	1	ENSGALG00000017120.6	ENSGALT00000027658.6	-27205	418944	SACS	sacsin molecular chaperone
chr1	193509828	193521762	11935	11935	1.12692	2.51525e-132	Distal Intergenic	1	193483508	193498274	14767	2	ENSGALG00000000761.4	ENSGALT00000001106.4	-11555	419088	TSKU	tsukushi, small leucine rich proteoglycan
chr14	5601778	5613712	11935	11935	1.15503	1.0495e-118	Distal Intergenic	14	5617810	5620433	2624	1	ENSGALG00000005253.5	ENSGALT00000008437.5	-4098	427666	C1QTNF8	C1q and tumor necrosis factor related protein 8
chr1	139224334	139236268	11935	11935	1.16849	4.77507e-140	Distal Intergenic	1	139212506	139213634	1129	1	ENSGALG00000016849.6	ENSGALT00000058257.2	11829	418759	ING1	inhibitor of growth family member 1
chr1	90087938	90099872	11935	11935	1.17908	5.06529e-142	Distal Intergenic	1	89747573	89765411	17839	1	ENSGALG00000015414.5	ENSGALT00000073112.1	340366	418432	NSUN3	NOP2/Sun RNA methyltransferase family member 3
chr1	169716554	169728488	11935	11935	1.18726	1.50964e-143	Distal Intergenic	1	169825218	169833288	8071	2	ENSGALG00000017014.4	ENSGALT00000027481.2	104800	NA	NA	NA
chr1	5090278	5102212	11935	11935	1.1916	2.33636e-144	Distal Intergenic	1	5528711	5972836	444126	1	ENSGALG00000034590.1	ENSGALT00000055299.1	-426499	374111	CELF2	CUGBP Elav-like family member 2
chr11	17108824	17120758	11935	11935	1.19979	1.72648e-76	Exon (ENSGALT00000009099.5/ENSGALG00000005674.5, exon 4 of 14)	11	17103550	17132443	28894	1	ENSGALG00000005674.5	ENSGALT00000052200.1	5275	415817	USP10	ubiquitin specific peptidase 10
chrZ	29855404	29867338	11935	11935	1.2011	4.41488e-56	Distal Intergenic	34	29494924	29495028	105	2	ENSGALG00000043631.1	ENSGALT00000054502.1	-360377	NA	NA	NA
chr2	122956928	122968862	11935	11935	1.2017	3.56782e-34	Intron (ENSGALT00000068847.1/ENSGALG00000036938.1, intron 2 of 7)	2	123017104	123128453	111350	1	ENSGALG00000036938.1	ENSGALT00000054280.1	-48242	420203	RALYL	RALY RNA binding protein like
chr12	16801924	16813858	11935	11935	1.2077	5.9615e-108	Distal Intergenic	12	16642419	16762419	120001	2	ENSGALG00000007819.5	ENSGALT00000012692.5	-39506	416099	PDZRN3	PDZ domain containing ring finger 3
chr1	13528324	13540258	11935	11935	1.22353	2.50596e-150	Intron (ENSGALT00000081575.1/ENSGALG00000043367.1, intron 1 of 1)	1	13473708	13633870	160163	1	ENSGALG00000043367.1	ENSGALT00000081575.1	54617	NA	NA	NA
chr1	170751488	170763422	11935	11935	1.23165	7.56216e-152	Distal Intergenic	1	170645372	170650784	5413	1	ENSGALG00000032186.2	ENSGALT00000053737.1	106117	NA	NA	NA
chrZ	57426958	57438892	11935	11935	1.23673	1.44457e-58	Promoter (2-3kb)	34	57424796	57466657	41862	1	ENSGALG00000014670.4	ENSGALT00000062315.1	2163	427114	TTC37	tetratricopeptide repeat domain 37
chr2	120747248	120759182	11935	11935	1.23809	1.15364e-35	Promoter (<=1kb)	2	120755020	120759930	4911	1	ENSGALG00000035525.1	ENSGALT00000079092.1	0	NA	NA	NA
chr1	114760994	114772928	11935	11935	1.25363	5.78698e-156	Exon (ENSGALT00000026250.5/ENSGALG00000016281.5, exon 10 of 78)	1	114487058	115480598	993541	1	ENSGALG00000016281.5	ENSGALT00000075829.1	273937	396236	DMD	dystrophin
chr2	86452878	86464812	11935	11935	1.25977	1.49268e-36	Distal Intergenic	2	86323267	86331445	8179	2	ENSGALG00000022896.3	ENSGALT00000036981.3	-121434	373974	IRX4	iroquois homeobox 4
chrZ	62061148	62073082	11935	11935	1.26459	1.63661e-60	Distal Intergenic	34	61983936	61984608	673	1	ENSGALG00000046475.1	ENSGALT00000086939.1	77213	NA	NA	NA
chrZ	2261684	2273618	11935	11935	1.26464	1.62551e-60	Promoter (<=1kb)	34	2251661	2265467	13807	2	ENSGALG00000032749.1	ENSGALT00000064381.1	0	770445	SLC14A2	solute carrier family 14 member 2
chr12	14084154	14096088	11935	11935	1.2709	2.21157e-116	Exon (ENSGALT00000012029.5/ENSGALG00000007431.5, exon 4 of 25)	12	13976708	13979105	2398	2	ENSGALG00000044685.1	ENSGALT00000089793.1	-105050	NA	NA	NA
chr6	25887868	25899802	11935	11935	1.2759	5.97015e-63	3' UTR	6	25895854	25903541	7688	2	ENSGALG00000008561.6	ENSGALT00000013945.5	3739	423889	SMNDC1	survival motor neuron domain containing 1
chrZ	74313278	74325212	11935	11935	1.29882	6.67003e-63	Exon (ENSGALT00000083643.1/ENSGALG00000046039.1, exon 2 of 4)	34	74329815	74334768	4954	2	ENSGALG00000043940.1	ENSGALT00000087746.1	9556	NA	NA	NA
chr1	70197408	70209342	11935	11935	1.30053	9.37082e-165	Distal Intergenic	1	70276350	70292392	16043	1	ENSGALG00000014222.5	ENSGALT00000022998.5	-67008	418240	NUP50	nucleoporin 50
chr1	26869948	26881882	11935	11935	1.30115	7.16741e-165	Exon (ENSGALT00000078446.1/ENSGALG00000033415.2, exon 2 of 4)	1	26877029	26903822	26794	2	ENSGALG00000033415.2	ENSGALT00000078446.1	21940	NA	NA	NA
chrZ	7620498	7632432	11935	11935	1.3092	1.25835e-63	Promoter (<=1kb)	34	7624401	7627533	3133	2	ENSGALG00000045636.1	ENSGALT00000084952.1	0	427400	LOC427400	uncharacterized LOC427400
chr1	192889208	192901142	11935	11935	1.31241	5.57842e-167	Promoter (<=1kb)	1	192875030	192902085	27056	2	ENSGALG00000035007.1	ENSGALT00000071599.1	943	419030	USP35	ubiquitin specific peptidase 35
chr2	144458684	144470618	11935	11935	1.31544	7.88387e-39	Intron (ENSGALT00000056307.1/ENSGALG00000039831.1, intron 1 of 18)	2	144356967	144479127	122161	2	ENSGALG00000039831.1	ENSGALT00000056307.1	8509	428384	FAM135B	family with sequence similarity 135 member B
chr2	16641654	16653588	11935	11935	1.31794	6.23472e-39	Intron (ENSGALT00000012429.5/ENSGALG00000007667.5, intron 2 of 11)	2	16497663	16678504	180842	2	ENSGALG00000007667.5	ENSGALT00000012429.5	24916	100859400	GPR158	G protein-coupled receptor 158
chr1	43928474	43940408	11935	11935	1.32973	3.17143e-170	Exon (ENSGALT00000018390.2/ENSGALG00000011269.4, exon 3 of 7)	1	43925842	43945682	19841	2	ENSGALG00000011269.4	ENSGALT00000076046.1	5274	417890	EPYC	epiphycan
chrW	3063034	3074968	11935	11935	1.3325	7.16378e-31	Promoter (<=1kb)	33	3067226	3067335	110	2	ENSGALG00000037350.1	ENSGALT00000046304.1	0	777883	MIR7B	microRNA mir-7b
chr2	24341434	24353368	11935	11935	1.33466	1.29627e-39	Promoter (2-3kb)	2	24349812	24356347	6536	2	ENSGALG00000009733.3	ENSGALT00000015842.3	2979	772237	SEM1	SEM1, 26S proteasome complex subunit
chrZ	65854774	65866708	11935	11935	1.33626	1.63443e-65	Exon (ENSGALT00000043789.2/ENSGALG00000027345.2, exon 4 of 4)	34	65849819	65854890	5072	1	ENSGALG00000027345.2	ENSGALT00000069410.1	4956	431636	SLC46A2	solute carrier family 46 member 2
chr1	122805184	122817118	11935	11935	1.34129	2.18255e-172	3' UTR	1	122827173	122931852	104680	1	ENSGALG00000016575.6	ENSGALT00000051041.1	-10055	418632	GPM6B	glycoprotein M6B
chr1	105816564	105828498	11935	11935	1.344	6.77715e-173	Distal Intergenic	1	105832017	105832132	116	2	ENSGALG00000028382.2	ENSGALT00000043354.2	3634	100498681	MIR3524A	microRNA mir-3524a
chr2	99927494	99939428	11935	11935	1.35262	2.40282e-40	Distal Intergenic	2	99859993	99924312	64320	2	ENSGALG00000014758.5	ENSGALT00000023805.5	-3183	421053	ARHGAP28	Rho GTPase activating protein 28
chrZ	58501108	58513042	11935	11935	1.36364	2.03352e-67	Distal Intergenic	34	58618332	58618518	187	2	ENSGALG00000027779.1	ENSGALT00000045246.1	105476	NA	NA	NA
chr1	32721508	32733442	11935	11935	1.36877	1.58943e-177	Exon (ENSGALT00000030682.4/ENSGALG00000019361.4, exon 2 of 3)	1	32729364	32758798	29435	2	ENSGALG00000019361.4	ENSGALT00000030682.4	25356	771745	FAM19A2	family with sequence similarity 19 member A2, C-C motif chemokine like
chr2	82631974	82643908	11935	11935	1.37239	3.77708e-41	Distal Intergenic	2	82502638	82527730	25093	2	ENSGALG00000029252.2	ENSGALT00000070604.1	-104245	NA	NA	NA
chr2	143870458	143882392	11935	11935	1.37239	3.77708e-41	Distal Intergenic	2	144239804	144239910	107	1	ENSGALG00000033438.1	ENSGALT00000052746.1	-357412	NA	NA	NA
chr6	24975694	24987628	11935	11935	1.37391	8.47533e-70	Distal Intergenic	6	24870834	24870926	93	2	ENSGALG00000027136.1	ENSGALT00000044040.1	-104769	NA	NA	NA
chr5	29321738	29333672	11935	11935	1.37447	2.26697e-73	Promoter (<=1kb)	5	29066546	29333320	266775	2	ENSGALG00000009587.6	ENSGALT00000032611.4	0	428878	GPHN	gephyrin
chr1	34617468	34629402	11935	11935	1.37853	2.38576e-179	Distal Intergenic	1	34431194	34578266	147073	2	ENSGALG00000009895.5	ENSGALT00000064143.1	-39203	427863	GRIP1	glutamate receptor interacting protein 1
chr1	9001548	9013482	11935	11935	1.39113	1.06554e-181	Distal Intergenic	1	8825781	8995499	169719	1	ENSGALG00000006560.5	ENSGALT00000042634.2	175768	395825	SEMA3A	semaphorin 3A
chr2	77586878	77598812	11935	11935	1.40891	1.25081e-42	Distal Intergenic	2	77650257	78277058	626802	1	ENSGALG00000013001.5	ENSGALT00000023413.4	-51445	NA	NA	NA
chr1	59297344	59309278	11935	11935	1.4197	5.13267e-187	Distal Intergenic	1	59339115	59339510	396	2	ENSGALG00000032522.1	ENSGALT00000063407.1	30232	NA	NA	NA
chr1	29413808	29425742	11935	11935	1.44395	1.62833e-191	Distal Intergenic	1	29435545	29444633	9089	2	ENSGALG00000033978.2	ENSGALT00000076113.1	18891	NA	NA	NA
chr2	60545404	60557338	11935	11935	1.44884	3.08019e-44	3' UTR	2	60547020	60573397	26378	2	ENSGALG00000012685.5	ENSGALT00000020698.5	16059	420829	KDM1B	lysine demethylase 1B
chr1	80597908	80609842	11935	11935	1.45757	4.90804e-194	Promoter (<=1kb)	1	80609017	80621090	12074	1	ENSGALG00000015069.6	ENSGALT00000083544.1	0	418341	B4GALT4	beta-1,4-galactosyltransferase 4
chr2	122366998	122378932	11935	11935	1.45985	1.11394e-44	Distal Intergenic	2	122405125	122405288	164	2	ENSGALG00000025609.1	ENSGALT00000042522.1	26356	112531999	LOC112531999	U1 spliceosomal RNA
chr8	15221388	15233322	11935	11935	1.46034	3.97503e-104	Promoter (1-2kb)	8	15227046	15235003	7958	2	ENSGALG00000006237.7	ENSGALT00000065136.1	1681	424519	PKN1	protein kinase N1
chr1	146267688	146279622	11935	11935	1.47881	5.91113e-198	3' UTR	1	146418877	146419719	843	1	ENSGALG00000035157.1	ENSGALT00000053144.1	-139255	107051027	SOX21	SRY-box 21
chr1	20817198	20829132	11935	11935	1.51666	6.61043e-205	Distal Intergenic	1	20872801	20886900	14100	1	ENSGALG00000033997.2	ENSGALT00000062893.2	-43669	417747	ZNF800	zinc finger protein 800
chr3	18022704	18034638	11935	11935	1.52933	2.88543e-48	Exon (ENSGALT00000038630.3/ENSGALG00000009426.5, exon 3 of 10)	3	18015373	18040289	24917	1	ENSGALG00000009426.5	ENSGALT00000038630.3	7332	421335	AIDA	axin interactor, dorsalization associated
chr4	31874124	31886058	11935	11935	1.54746	3.54458e-69	Exon (ENSGALT00000016259.6/ENSGALG00000010009.6, exon 9 of 10)	4	31837104	31843128	6025	1	ENSGALG00000041850.2	ENSGALT00000076539.1	37021	NA	NA	NA
chr1	70066124	70078058	11935	11935	1.55199	2.39444e-211	Distal Intergenic	1	69997325	70038449	41125	2	ENSGALG00000014218.5	ENSGALT00000068637.1	-27676	427935	PHF21B	PHD finger protein 21B
chr5	42641198	42653132	11935	11935	1.55462	1.71645e-86	Distal Intergenic	5	42529951	42597312	67362	2	ENSGALG00000031515.2	ENSGALT00000063499.1	-43887	NA	NA	NA
chr3	6164428	6176362	11935	11935	1.58847	1.31808e-50	Distal Intergenic	3	5940896	6020972	80077	2	ENSGALG00000035400.2	ENSGALT00000082716.1	-143457	NA	NA	NA
chr3	99618888	99630822	11935	11935	1.59725	5.96401e-51	Distal Intergenic	3	99664878	99667310	2433	1	ENSGALG00000016462.5	ENSGALT00000036884.3	-34056	421948	MYCN	MYCN proto-oncogene, bHLH transcription factor
chr4	86210768	86222702	11935	11935	1.59885	4.12554e-72	Promoter (<=1kb)	4	86194145	86211625	17481	2	ENSGALG00000015809.3	ENSGALT00000025489.1	0	422919	RNF103	ring finger protein 103
chr1	101443238	101455172	11935	11935	1.59972	5.67726e-220	Distal Intergenic	1	101775149	101775765	617	2	ENSGALG00000037041.2	ENSGALT00000046873.1	320593	NA	NA	NA
chr7	26665348	26677282	11935	11935	1.60209	8.11326e-74	Exon (ENSGALT00000077553.2/ENSGALG00000032632.2, exon 5 of 10)	7	26633177	26689362	56186	1	ENSGALG00000032632.2	ENSGALT00000077553.2	32172	424246	DIRC2	disrupted in renal carcinoma 2
chr1	135962668	135974602	11935	11935	1.60977	8.91231e-222	Distal Intergenic	1	135893073	135911908	18836	2	ENSGALG00000034536.2	ENSGALT00000071859.1	-50761	NA	NA	NA
chr9	15122498	15134432	11935	11935	1.63781	1.29453e-118	3' UTR	9	15098431	15134913	36483	1	ENSGALG00000007595.5	ENSGALT00000012281.5	24068	424922	LRCH4	leucine rich repeats and calponin homology domain containing 4
chr4	60570978	60582912	11935	11935	1.645	1.03452e-74	Exon (ENSGALT00000088399.1/ENSGALG00000046550.1, exon 8 of 9)	4	60552550	60554841	2292	1	ENSGALG00000000593.6	ENSGALT00000000829.6	18429	426710	LOC426710	uncharacterized LOC426710
chr27	989754	1001688	11935	11935	1.6533	0	Promoter (<=1kb)	27	999597	999902	306	2	ENSGALG00000030734.1	ENSGALT00000049226.1	0	NA	NA	NA
chr1	97978678	97990612	11935	11935	1.65417	1.09509e-229	Distal Intergenic	1	97943057	97963303	20247	2	ENSGALG00000044721.1	ENSGALT00000084725.1	-15376	NA	NA	NA
chr10	12890654	12902588	11935	11935	1.65919	2.08843e-134	3' UTR	10	12881418	12900472	19055	1	ENSGALG00000032073.2	ENSGALT00000075718.2	9237	NA	NA	NA
chrZ	38221838	38233772	11935	11935	1.67413	1.87378e-88	Distal Intergenic	34	38091969	38092072	104	1	ENSGALG00000029929.1	ENSGALT00000073556.1	129870	NA	NA	NA
chr1	47662424	47674358	11935	11935	1.67854	5.45613e-234	Promoter (<=1kb)	1	47672512	47732097	59586	1	ENSGALG00000011643.5	ENSGALT00000019028.5	0	417933	UTP20	UTP20, small subunit processome component
chr3	59779858	59791792	11935	11935	1.69283	1.21114e-54	Promoter (1-2kb)	3	59773267	59778057	4791	2	ENSGALG00000027454.2	ENSGALT00000055522.1	-1802	421716	CENPW	centromere protein W
chr6	16435348	16447282	11935	11935	1.70935	2.33734e-92	Promoter (2-3kb)	6	16449298	16486297	37000	1	ENSGALG00000005422.5	ENSGALT00000056793.1	-2016	428948	PDLIM1	PDZ and LIM domain 1
chr1	11920508	11932442	11935	11935	1.72128	1.85144e-241	Distal Intergenic	1	12120386	12302861	182476	1	ENSGALG00000038834.1	ENSGALT00000072390.1	-187944	417729	MAGI2	membrane associated guanylate kinase, WW and PDZ domain containing 2
chr1	130712974	130724908	11935	11935	1.73217	2.40063e-243	Promoter (<=1kb)	1	130716873	130846998	130126	1	ENSGALG00000016740.6	ENSGALT00000027021.5	0	428009	OCA2	OCA2 melanosomal transmembrane protein
chr1	26931328	26943262	11935	11935	1.74656	7.87317e-246	Distal Intergenic	1	26917109	26927702	10594	2	ENSGALG00000009448.5	ENSGALT00000015379.5	-3627	395226	IFRD1	interferon related developmental regulator 1
chr4	9657974	9669908	11935	11935	1.77519	7.43583e-82	Distal Intergenic	4	9629283	9632212	2930	2	ENSGALG00000007240.4	ENSGALT00000011713.4	-25763	395283	TRAIL-LIKE	TNF-related apoptosis inducing ligand-like
chrZ	22256218	22268152	11935	11935	1.79472	3.52609e-96	Exon (ENSGALT00000023918.5/ENSGALG00000014813.5, exon 2 of 9)	34	22249129	22331598	82470	1	ENSGALG00000014813.5	ENSGALT00000070212.1	7090	427181	HOMER1	homer scaffolding protein 1
chr1	171095898	171107832	11935	11935	1.82409	5.23636e-259	Distal Intergenic	1	171199227	171200360	1134	1	ENSGALG00000045605.1	ENSGALT00000085221.1	-91395	NA	NA	NA
chr5	47358934	47370868	11935	11935	1.82745	2.95572e-105	Distal Intergenic	5	47277632	47277731	100	1	ENSGALG00000025682.1	ENSGALT00000042595.1	81303	NA	NA	NA
chr1	172901494	172913428	11935	11935	1.83474	8.66136e-261	Exon (ENSGALT00000082498.1/ENSGALG00000041263.1, exon 12 of 18)	1	173117437	173117585	149	2	ENSGALG00000032043.1	ENSGALT00000075223.1	204157	NA	NA	NA
chrW	2824334	2836268	11935	11935	1.84152	3.21198e-47	Exon (ENSGALT00000068063.1/ENSGALG00000031355.1, exon 11 of 30)	33	2647420	2859210	211791	2	ENSGALG00000044925.1	ENSGALT00000087371.1	22942	NA	NA	NA
chr4	81278204	81290138	11935	11935	1.85185	6.5104e-86	Exon (ENSGALT00000071462.1/ENSGALG00000043448.1, exon 9 of 19)	4	81244337	81342994	98658	2	ENSGALG00000043448.1	ENSGALT00000071462.1	52856	422866	ABLIM2	actin binding LIM protein family member 2
chr1	103035708	103047642	11935	11935	1.87656	1.02046e-267	Promoter (2-3kb)	1	103028117	103033674	5558	2	ENSGALG00000040342.1	ENSGALT00000078634.1	-2035	418479	ADAMTS1	ADAM metallopeptidase with thrombospondin type 1 motif 1
chr1	56686988	56698922	11935	11935	1.87782	6.32585e-268	Promoter (<=1kb)	1	56680591	56689353	8763	2	ENSGALG00000034511.1	ENSGALT00000075591.1	0	418108	LOC418108	poly [ADP-ribose] polymerase 12-like
chrZ	68170164	68182098	11935	11935	1.92789	2.48619e-104	Distal Intergenic	34	68197058	68198077	1020	2	ENSGALG00000045662.1	ENSGALT00000089978.1	15979	NA	NA	NA
chr1	2149154	2161088	11935	11935	1.99289	2.14139e-286	3' UTR	1	2002550	2187486	184937	1	ENSGALG00000006489.6	ENSGALT00000080631.1	146605	418435	CHCHD3	coiled-coil-helix-coiled-coil-helix domain containing 3
chr1	184069244	184081178	11935	11935	2.00539	2.38588e-288	Intron (ENSGALT00000050284.1/ENSGALG00000017197.5, intron 1 of 23)	1	184059544	184059643	100	1	ENSGALG00000029180.1	ENSGALT00000044160.1	9701	NA	NA	NA
chr3	80793984	80805918	11935	11935	2.01476	3.41988e-66	Promoter (1-2kb)	3	80736612	80806980	70369	2	ENSGALG00000015898.5	ENSGALT00000049031.1	1062	395487	MYO6	myosin VI
chrW	4149118	4161052	11935	11935	2.06947	9.2057e-54	Promoter (<=1kb)	33	3900426	4149726	249301	2	ENSGALG00000036815.2	ENSGALT00000054683.2	0	NA	NA	NA
chr12	7369864	7381798	11935	11935	2.10884	1.19576e-218	Intron (ENSGALT00000008674.5/ENSGALG00000005400.5, intron 2 of 37)	12	7323310	7733469	410160	1	ENSGALG00000005400.5	ENSGALT00000008674.5	46555	415996	CACNA2D3	calcium voltage-gated channel auxiliary subunit alpha2delta 3
chr3	33272224	33284158	11935	11935	2.12579	8.0201e-70	Distal Intergenic	3	33116938	33125450	8513	1	ENSGALG00000034684.2	ENSGALT00000051646.1	155287	NA	NA	NA
chr2	46421184	46433118	11935	11935	2.16151	5.88167e-70	Promoter (<=1kb)	2	46412221	46429402	17182	2	ENSGALG00000032363.1	ENSGALT00000072548.1	0	420733	GPR141	G protein-coupled receptor 141
chr2	30296998	30308932	11935	11935	2.37239	3.59517e-76	Distal Intergenic	2	30260684	30262123	1440	1	ENSGALG00000044543.1	ENSGALT00000089509.1	36315	NA	NA	NA
chr4	41156144	41168078	11935	11935	2.39917	3.15796e-111	Distal Intergenic	4	41426109	41426822	714	1	ENSGALG00000032692.2	ENSGALT00000072888.1	-258031	NA	NA	NA
chrZ	40968594	40980528	11935	11935	2.42726	6.86566e-131	Distal Intergenic	34	41034448	41035405	958	2	ENSGALG00000026058.2	ENSGALT00000045796.2	54877	NA	NA	NA
chr4	72432664	72444598	11935	11935	2.48412	1.45921e-114	Distal Intergenic	4	72050258	72300970	250713	2	ENSGALG00000033883.1	ENSGALT00000076700.1	-131695	422797	PCDH7	protocadherin 7
chrZ	40434928	40446862	11935	11935	2.51801	5.08415e-135	Exon (ENSGALT00000020568.5/ENSGALG00000012594.6, exon 13 of 17)	34	40289872	40383025	93154	1	ENSGALG00000012594.6	ENSGALT00000086171.1	145057	396157	NTRK2	neurotrophic receptor tyrosine kinase 2
chr1	172599708	172611642	11935	11935	2.52864	0	Distal Intergenic	1	172618672	172629426	10755	1	ENSGALG00000017053.6	ENSGALT00000027550.6	-7030	418902	SPART	spartin
chr4	84272184	84284118	11935	11935	2.57203	7.51476e-118	Distal Intergenic	4	84192673	84204667	11995	1	ENSGALG00000036520.2	ENSGALT00000064614.1	79512	NA	NA	NA
chr2	23831638	23843572	11935	11935	2.59478	5.31984e-82	Promoter (<=1kb)	2	23842908	23851656	8749	1	ENSGALG00000045286.1	ENSGALT00000086522.1	0	NA	NA	NA
chr3	31282488	31294422	11935	11935	2.69283	1.95929e-85	Exon (ENSGALT00000017012.5/ENSGALG00000010448.6, exon 9 of 33)	3	31210825	31215420	4596	2	ENSGALG00000010448.6	ENSGALT00000086357.1	-67069	421461	LTBP1	latent transforming growth factor beta binding protein 1
chr2	130994298	131006232	11935	11935	2.69431	2.22596e-84	Intron (ENSGALT00000062717.1/ENSGALG00000040079.1, intron 3 of 7)	2	130901436	131209122	307687	1	ENSGALG00000040079.1	ENSGALT00000062717.1	92863	420269	ZFPM2	zinc finger protein, FOG family member 2
chr23	1722904	1734838	11935	11935	2.81444	0	Exon (ENSGALT00000077166.1/ENSGALG00000033469.1, exon 4 of 19)	23	1719983	1747069	27087	2	ENSGALG00000033469.1	ENSGALT00000077166.1	12231	419571	KDM1A	lysine demethylase 1A
chrZ	24612528	24624462	11935	11935	3.01577	3.7938e-154	Exon (ENSGALT00000024069.5/ENSGALG00000014923.5, exon 10 of 36)	34	24570259	24632480	62222	2	ENSGALG00000014923.5	ENSGALT00000047366.1	8018	427201	ARHGEF28	Rho guanine nucleotide exchange factor 28
chr2	28753974	28765908	11935	11935	3.10935	6.87099e-93	Distal Intergenic	2	28805158	28877031	71874	1	ENSGALG00000010836.6	ENSGALT00000063813.1	-39250	373907	AHR	aryl hydrocarbon receptor
chr6	13175388	13187322	11935	11935	3.19179	1.0742e-160	Exon (ENSGALT00000007929.3/ENSGALG00000004947.5, exon 22 of 31)	6	13203928	13296880	92953	1	ENSGALG00000043018.1	ENSGALT00000070422.1	-16606	423728	DLG5	discs large MAGUK scaffold protein 5
chr4	8292268	8304202	11935	11935	3.55229	9.66687e-145	Distal Intergenic	4	8119362	8151110	31749	2	ENSGALG00000006877.5	ENSGALT00000011141.4	-141159	422265	KLHL4	kelch like family member 4
chr1	22747258	22759192	11935	11935	3.84179	0	Exon (ENSGALT00000014508.5/ENSGALG00000008926.5, exon 15 of 30)	1	22837471	22839677	2207	1	ENSGALG00000008941.6	ENSGALT00000014537.4	-78279	100859279	FEZF1	FEZ family zinc finger 1
chr12	11854014	11865948	11935	11935	4.08998	0	Promoter (<=1kb)	12	11854834	11862847	8014	1	ENSGALG00000007111.4	ENSGALT00000011518.4	0	416067	KCTD11	potassium channel tetramerization domain containing 11
chr19	1577978	1589912	11935	11935	4.12652	0	Intron (ENSGALT00000001731.5/ENSGALG00000001153.5, intron 4 of 18)	19	1707065	1707153	89	2	ENSGALG00000025293.1	ENSGALT00000042206.1	117241	100315717	MIR1567	microRNA mir-1567
chrZ	14251244	14263178	11935	11935	4.90443	1.16708e-189	Distal Intergenic	34	14315648	14315736	89	1	ENSGALG00000042601.1	ENSGALT00000062739.1	-52470	NA	NA	NA
chrW	1702444	1714378	11935	11935	5.50243	1.82613e-93	Intron (ENSGALT00000088961.1/ENSGALG00000046264.1, intron 4 of 6)	33	1699020	1837612	138593	1	ENSGALG00000045890.1	ENSGALT00000089255.1	3425	NA	NA	NA
chrZ	18829168	18839398	10231	10231	-4.54987	1.46859e-162	Promoter (<=1kb)	34	18828506	18828749	244	1	ENSGALG00000027783.1	ENSGALT00000044274.1	663	NA	NA	NA
chr3	44012018	44022248	10231	10231	-4.38932	3.66738e-116	Distal Intergenic	3	43852658	43970226	117569	2	ENSGALG00000032211.2	ENSGALT00000082516.1	-41793	NA	NA	NA
chr1	33280748	33290978	10231	10231	-4.10072	0	Distal Intergenic	1	33298676	33301273	2598	2	ENSGALG00000040567.1	ENSGALT00000073363.1	10295	771773	AVPR1A	arginine vasopressin receptor 1A
chr8	4595828	4606058	10231	10231	-3.93197	1.84448e-231	Exon (ENSGALT00000079833.1/ENSGALG00000033244.1, exon 3 of 7)	8	4652271	4652986	716	1	ENSGALG00000032114.2	ENSGALT00000083071.1	-46213	NA	NA	NA
chr1	158495948	158506178	10231	10231	-3.65326	0	Distal Intergenic	1	158634702	158634806	105	1	ENSGALG00000034002.1	ENSGALT00000051083.1	-128524	NA	NA	NA
chr1	32325948	32336178	10231	10231	-3.57465	0	Intron (ENSGALT00000058924.1/ENSGALG00000038179.2, intron 1 of 1)	1	32268154	32452343	184190	2	ENSGALG00000038179.2	ENSGALT00000058924.1	116165	NA	NA	NA
chr3	27644018	27654248	10231	10231	-3.5551	9.77876e-107	Promoter (<=1kb)	3	27486112	27649822	163711	2	ENSGALG00000010039.6	ENSGALT00000016306.5	0	421417	BABAM2	BRISC and BRCA1 A complex member 2
chr2	67670598	67680828	10231	10231	-3.5345	1.05968e-98	Exon (ENSGALT00000061680.1/ENSGALG00000036306.2, exon 5 of 7)	2	67478563	67648707	170145	2	ENSGALG00000033170.2	ENSGALT00000059357.2	-21892	420890	GMDS	GDP-mannose 4,6-dehydratase
chr4	84567148	84577378	10231	10231	-3.47008	8.91101e-136	5' UTR	4	84586712	84624565	37854	1	ENSGALG00000015713.6	ENSGALT00000088271.1	-9334	378905	FAM53A	family with sequence similarity 53 member A
chr3	58814828	58825058	10231	10231	-3.30717	9.53762e-103	Promoter (<=1kb)	3	58821365	59132416	311052	1	ENSGALG00000037423.1	ENSGALT00000074459.1	0	421711	PTPRK	protein tyrosine phosphatase, receptor type K
chr11	10992988	11003218	10231	10231	-3.2046	8.89195e-213	Promoter (<=1kb)	11	10875987	11001271	125285	2	ENSGALG00000040725.1	ENSGALT00000082519.1	0	415780	LOC415780	transcription initiation factor TFIID subunit 4-like
chr7	28932998	28943228	10231	10231	-3.18768	1.4673e-143	Distal Intergenic	7	28985291	28990442	5152	2	ENSGALG00000028046.3	ENSGALT00000086554.1	47214	424276	INSIG2	insulin induced gene 2
chr3	77607338	77617568	10231	10231	-3.17507	2.43797e-100	Distal Intergenic	3	77511454	77533879	22426	1	ENSGALG00000032789.2	ENSGALT00000050378.2	95885	395104	TBX18	T-box 18
chr4	81123048	81133278	10231	10231	-3.14815	1.37846e-128	3' UTR	4	81129263	81182708	53446	2	ENSGALG00000015556.5	ENSGALT00000052132.1	49430	374034	AFAP1	actin filament associated protein 1
chr6	12779828	12790058	10231	10231	-3.12008	9.361e-163	Distal Intergenic	6	12636911	12711534	74624	1	ENSGALG00000035500.2	ENSGALT00000077498.1	142918	NA	NA	NA
chr5	32066788	32077018	10231	10231	-2.96894	1.40688e-155	Exon (ENSGALT00000015948.5/ENSGALG00000020438.4, exon 8 of 13)	5	31996234	32173952	177719	1	ENSGALG00000020438.4	ENSGALT00000015948.5	70555	423294	DPH6	diphthamine biosynthesis 6
chr6	33727458	33737688	10231	10231	-2.94553	9.19244e-157	Distal Intergenic	6	33632197	33645400	13204	1	ENSGALG00000040010.2	ENSGALT00000078425.1	95262	NA	NA	NA
chr2	57972558	57982788	10231	10231	-2.83505	1.90193e-86	Promoter (1-2kb)	2	57971314	58015304	43991	1	ENSGALG00000041273.1	ENSGALT00000067502.1	1245	428476	KIAA0319	KIAA0319
chr19	3726278	3736508	10231	10231	-2.75317	0	5' UTR	19	3725134	3746093	20960	2	ENSGALG00000001793.6	ENSGALT00000002764.5	9585	417506	MYL10	myosin, light chain 10, regulatory
chr7	1652998	1663228	10231	10231	-2.74022	1.42992e-129	Distal Intergenic	7	1776934	1778052	1119	1	ENSGALG00000045339.1	ENSGALT00000087901.1	-113706	NA	NA	NA
chr1	190277148	190287378	10231	10231	-2.73815	0	Distal Intergenic	1	190311707	190317939	6233	1	ENSGALG00000014066.6	ENSGALT00000085013.1	-24329	426392	TMEM126A	transmembrane protein 126A
chr1	89845828	89856058	10231	10231	-2.7084	0	Distal Intergenic	1	89747573	89765411	17839	1	ENSGALG00000015414.5	ENSGALT00000073112.1	98256	418432	NSUN3	NOP2/Sun RNA methyltransferase family member 3
chr27	2558	12788	10231	10231	-2.69045	0	Distal Intergenic	27	28531	34597	6067	2	ENSGALG00000042963.2	ENSGALT00000065407.2	21809	NA	NA	NA
chr3	43094728	43104958	10231	10231	-2.6291	6.18114e-88	Distal Intergenic	3	43074471	43082303	7833	1	ENSGALG00000011489.5	ENSGALT00000089908.1	20258	395782	TBXT	T brachyury transcription factor
chr3	101641018	101651248	10231	10231	-2.6291	6.18114e-88	Distal Intergenic	3	101790655	101806609	15955	1	ENSGALG00000016475.4	ENSGALT00000026579.4	-139407	421956	LINC00954	long intergenic non-protein coding RNA 954
chr2	11163488	11173718	10231	10231	-2.61772	2.10215e-81	Distal Intergenic	2	11417061	11458611	41551	1	ENSGALG00000006939.5	ENSGALT00000051117.1	-243343	428411	PFKP	phosphofructokinase, platelet
chr1	23770258	23780488	10231	10231	-2.56494	4.73753e-299	Distal Intergenic	1	23785455	23823980	38526	1	ENSGALG00000036488.2	ENSGALT00000082046.1	-4967	NA	NA	NA
chr4	81157148	81167378	10231	10231	-2.49141	1.66406e-108	Exon (ENSGALT00000025080.1/ENSGALG00000015556.5, exon 3 of 17)	4	81129263	81182708	53446	2	ENSGALG00000015556.5	ENSGALT00000052132.1	15330	374034	AFAP1	actin filament associated protein 1
chr2	112873558	112883788	10231	10231	-2.3825	3.57351e-75	Distal Intergenic	2	112729257	112780624	51368	1	ENSGALG00000029552.2	ENSGALT00000060558.1	144302	NA	NA	NA
chr4	68529918	68540148	10231	10231	-2.3408	1.05995e-102	Distal Intergenic	4	68477157	68512130	34974	2	ENSGALG00000023032.2	ENSGALT00000037467.2	-17789	770624	GRXCR1	glutaredoxin and cysteine rich domain containing 1
chr5	47763018	47773248	10231	10231	-2.33151	2.14413e-128	Distal Intergenic	5	47860420	47863105	2686	2	ENSGALG00000039966.2	ENSGALT00000078126.1	89857	NA	NA	NA
chr6	34481068	34491298	10231	10231	-2.30204	2.77165e-128	Distal Intergenic	6	34357158	34377272	20115	1	ENSGALG00000010464.5	ENSGALT00000078280.1	123911	423968	GLRX3	glutaredoxin 3
chr8	17028688	17038918	10231	10231	-2.26212	6.09564e-160	Distal Intergenic	8	16809243	16856192	46950	1	ENSGALG00000008850.5	ENSGALT00000046970.1	219446	424543	TTLL7	tubulin tyrosine ligase like 7
chr3	68444668	68454898	10231	10231	-2.24577	1.70456e-76	3' UTR	3	68406314	68476837	70524	1	ENSGALG00000015387.5	ENSGALT00000045965.1	38355	421784	ATG5	autophagy related 5
chr16	408348	418578	10231	10231	-2.22673	1.52392e-170	Promoter (<=1kb)	16	398725	408425	9701	2	ENSGALG00000030320.1	ENSGALT00000082608.1	0	NA	NA	NA
chr6	5929138	5939368	10231	10231	-2.22443	4.19758e-124	Distal Intergenic	6	6020801	6021296	496	2	ENSGALG00000044846.1	ENSGALT00000089588.1	81928	NA	NA	NA
chr8	9867688	9877918	10231	10231	-2.20761	3.30542e-156	Distal Intergenic	8	9797493	9862645	65153	2	ENSGALG00000005065.4	ENSGALT00000079041.1	-5044	396394	PLA2G4A	phospholipase A2 group IVA
chr18	7681878	7692108	10231	10231	-2.17175	0	Promoter (<=1kb)	18	7687437	7708690	21254	1	ENSGALG00000039200.1	ENSGALT00000078960.1	0	395152	AXIN2	axin 2
chr8	926668	936898	10231	10231	-2.12462	2.52247e-150	Intron (ENSGALT00000070081.1/ENSGALG00000031122.1, intron 4 of 6)	8	885330	944085	58756	1	ENSGALG00000031122.1	ENSGALT00000052062.1	41339	424336	NTNG1	netrin G1
chr5	2324768	2334998	10231	10231	-2.10018	6.59724e-116	Intron (ENSGALT00000005993.5/ENSGALG00000003777.5, intron 12 of 18)	5	2266482	2481132	214651	1	ENSGALG00000003777.5	ENSGALT00000064781.1	58287	770845	NELL1	neural EGFL like 1
chr4	48475708	48485938	10231	10231	-2.08891	6.54791e-92	Intron (ENSGALT00000018468.5/ENSGALG00000011319.5, intron 3 of 20)	4	48441485	48698041	256557	1	ENSGALG00000011319.5	ENSGALT00000062560.1	34224	422616	ADGRL3	adhesion G protein-coupled receptor L3
chr4	36762358	36772588	10231	10231	-2.07415	3.09422e-91	Promoter (<=1kb)	4	36765968	36766159	192	1	ENSGALG00000010393.5	ENSGALT00000016927.5	0	NA	NA	NA
chr4	46204648	46214878	10231	10231	-2.06569	7.57238e-91	Promoter (<=1kb)	4	46191916	46209950	18035	2	ENSGALG00000044553.1	ENSGALT00000084908.1	0	NA	NA	NA
chr2	61720148	61730378	10231	10231	-2.04463	9.61397e-65	Promoter (<=1kb)	2	61726455	61761538	35084	1	ENSGALG00000012705.5	ENSGALT00000042938.2	0	420842	GMPR	guanosine monophosphate reductase
chr3	74204158	74214388	10231	10231	-2.04414	1.69984e-69	Intron (ENSGALT00000025144.5/ENSGALG00000015593.5, intron 3 of 16)	3	74231861	74231933	73	1	ENSGALG00000025559.1	ENSGALT00000042472.1	-17473	100315778	MIR1677	microRNA mir-1677
chr3	12759368	12769598	10231	10231	-2.02964	5.74744e-69	Distal Intergenic	3	12714885	12753773	38889	2	ENSGALG00000009042.5	ENSGALT00000014720.5	-5596	416740	ISM1	isthmin 1
chr5	1656408	1666638	10231	10231	-2.01956	3.22966e-111	Promoter (<=1kb)	5	1655609	1665618	10010	2	ENSGALG00000004044.5	ENSGALT00000006436.5	0	422979	CSRP3	cysteine and glycine rich protein 3
chr2	98950528	98960758	10231	10231	-2.01053	1.35655e-63	Distal Intergenic	2	98937816	98947730	9915	1	ENSGALG00000037098.2	ENSGALT00000071893.1	12713	NA	NA	NA
chr1	32291848	32302078	10231	10231	-2.00118	9.35733e-237	Intron (ENSGALT00000058924.1/ENSGALG00000038179.2, intron 1 of 1)	1	32268154	32452343	184190	2	ENSGALG00000038179.2	ENSGALT00000058924.1	150265	NA	NA	NA
chr2	53577068	53587298	10231	10231	-1.99018	6.70878e-63	Intron (ENSGALT00000068549.1/ENSGALG00000030723.2, intron 1 of 1)	2	53694011	53694103	93	2	ENSGALG00000026036.1	ENSGALT00000044404.1	106805	NA	NA	NA
chr20	4091148	4101378	10231	10231	-1.98998	2.03175e-291	Distal Intergenic	20	3979358	4005682	26325	1	ENSGALG00000003658.4	ENSGALT00000005796.4	111791	419172	DHX35	DEAH-box helicase 35
chr4	51541298	51551528	10231	10231	-1.92344	4.31822e-84	Intron (ENSGALT00000019091.4/ENSGALG00000011680.5, intron 3 of 17)	4	51398618	51596974	198357	2	ENSGALG00000011680.5	ENSGALT00000019091.4	45446	395997	EPHA5	EPH receptor A5
chr2	143246428	143256658	10231	10231	-1.91302	3.26628e-60	Exon (ENSGALT00000077478.1/ENSGALG00000031519.2, exon 5 of 7)	2	143191903	143269024	77122	1	ENSGALG00000031519.2	ENSGALT00000048420.1	54526	420317	KHDRBS3	KH RNA binding domain containing, signal transduction associated 3
chr3	35749588	35759818	10231	10231	-1.90474	2.8495e-64	Distal Intergenic	3	35737908	35738010	103	1	ENSGALG00000025575.1	ENSGALT00000042488.1	11681	100315897	MIR1784	microRNA mir-1784
chr3	61048378	61058608	10231	10231	-1.89214	8.74498e-64	Exon (ENSGALT00000054501.1/ENSGALG00000014848.5, exon 6 of 13)	3	60999895	61164573	164679	1	ENSGALG00000014848.5	ENSGALT00000023965.5	48484	NA	NA	NA
chr2	49938598	49948828	10231	10231	-1.87554	7.07357e-59	Distal Intergenic	2	49979496	49987966	8471	1	ENSGALG00000043636.1	ENSGALT00000078313.1	-30668	420764	YAE1D1	Yae1 domain containing 1
chrW	3644438	3654668	10231	10231	-1.83742	1.13823e-33	3' UTR	33	2647420	3658064	1010645	2	ENSGALG00000044925.1	ENSGALT00000088117.1	3396	NA	NA	NA
chr1	192851698	192861928	10231	10231	-1.82625	8.76771e-214	Promoter (<=1kb)	1	192834978	192856182	21205	2	ENSGALG00000039519.2	ENSGALT00000050992.1	0	NA	NA	NA
chr2	87226948	87237178	10231	10231	-1.8185	8.30368e-57	Distal Intergenic	2	87405530	87410316	4787	1	ENSGALG00000030991.1	ENSGALT00000051818.1	-168352	374185	IRX1	iroquois homeobox 1
chr1	68171868	68182098	10231	10231	-1.80526	6.41382e-211	3' UTR	1	68192301	68228416	36116	1	ENSGALG00000014096.4	ENSGALT00000022820.3	-10203	373925	ARNTL2	aryl hydrocarbon receptor nuclear translocator-like 2
chr5	20564858	20575088	10231	10231	-1.74654	4.05804e-94	Distal Intergenic	5	20507334	20509250	1917	2	ENSGALG00000007948.4	ENSGALT00000012910.4	-55609	428862	LRRC4C	leucine rich repeat containing 4C
chr13	6958958	6969188	10231	10231	-1.71041	3.74012e-171	Intron (ENSGALT00000079469.1/ENSGALG00000041690.2, intron 4 of 4)	13	7058890	7128456	69567	2	ENSGALG00000038042.1	ENSGALT00000065912.1	159268	396289	GABRG2	gamma-aminobutyric acid type A receptor gamma2 subunit
chr3	29158058	29168288	10231	10231	-1.68569	1.73062e-55	Promoter (<=1kb)	3	29168132	29175249	7118	1	ENSGALG00000020049.4	ENSGALT00000016365.5	0	772022	KCNK16	potassium two pore domain channel subfamily K member 16
chr3	45536288	45546518	10231	10231	-1.68569	1.73062e-55	Exon (ENSGALT00000006829.5/ENSGALG00000004293.5, exon 8 of 19)	3	45526014	45546436	20423	1	ENSGALG00000004293.5	ENSGALT00000006829.5	10275	421580	PLG	plasminogen
chr2	73187978	73198208	10231	10231	-1.67201	2.65048e-51	Distal Intergenic	2	73245203	73613297	368095	1	ENSGALG00000012941.4	ENSGALT00000021107.4	-46995	420912	CDH12	cadherin 12
chr3	89102448	89112678	10231	10231	-1.66974	7.97054e-55	Distal Intergenic	3	88911018	89032445	121428	2	ENSGALG00000016332.6	ENSGALT00000086126.1	-70004	100125976	MCPH1	microcephalin 1
chr6	19838528	19848758	10231	10231	-1.66792	1.74988e-89	Distal Intergenic	6	19866561	19867520	960	2	ENSGALG00000006670.3	ENSGALT00000010788.3	18762	425328	PPP1R3C	protein phosphatase 1 regulatory subunit 3C
chr4	67121588	67131818	10231	10231	-1.63358	3.90476e-69	Exon (ENSGALT00000022884.5/ENSGALG00000014144.5, exon 4 of 21)	4	67078880	67183662	104783	1	ENSGALG00000014144.5	ENSGALT00000064995.1	42709	100857733	CORIN	corin, serine peptidase
chr3	25853768	25863998	10231	10231	-1.6291	4.02962e-53	Distal Intergenic	3	25883712	25887157	3446	2	ENSGALG00000041015.2	ENSGALT00000073995.1	23159	NA	NA	NA
chr3	74105268	74115498	10231	10231	-1.6291	4.02962e-53	Distal Intergenic	3	74063731	74063832	102	1	ENSGALG00000026577.1	ENSGALT00000046032.1	41538	NA	NA	NA
chr3	83148588	83158818	10231	10231	-1.6291	4.02962e-53	Exon (ENSGALT00000037052.2/ENSGALG00000015970.5, exon 29 of 38)	3	83104997	83169958	64962	1	ENSGALG00000015970.5	ENSGALT00000081960.1	43592	771873	COL9A1	collagen type IX alpha 1 chain
chr8	18194908	18205138	10231	10231	-1.61005	7.12214e-109	Distal Intergenic	8	18383739	18383887	149	2	ENSGALG00000026693.1	ENSGALT00000045954.1	178749	NA	NA	NA
chr1	100866948	100877178	10231	10231	-1.60887	4.05595e-183	Exon (ENSGALT00000025378.5/ENSGALG00000015737.5, exon 8 of 15)	1	100721520	100975548	254029	1	ENSGALG00000015737.5	ENSGALT00000064796.1	145429	427968	NCAM2	neural cell adhesion molecule 2
chr1	141783538	141793768	10231	10231	-1.60887	4.05595e-183	Distal Intergenic	1	141573774	141574469	696	1	ENSGALG00000034165.2	ENSGALT00000070429.1	209765	NA	NA	NA
chr10	16554698	16564928	10231	10231	-1.57113	2.36591e-122	Distal Intergenic	10	16597656	16597729	74	1	ENSGALG00000025279.1	ENSGALT00000042192.1	-32728	100315887	MIR1813-2	microRNA mir-1813-2
chr1	85071828	85082058	10231	10231	-1.56822	3.6522e-177	Exon (ENSGALT00000024704.6/ENSGALG00000015307.6, exon 4 of 52)	1	84985337	85117095	131759	2	ENSGALG00000015307.6	ENSGALT00000024704.6	35037	NA	NA	NA
chr2	54422748	54432978	10231	10231	-1.56621	3.50352e-47	Exon (ENSGALT00000065355.1/ENSGALG00000036941.1, exon 2 of 21)	2	54413610	54449714	36105	1	ENSGALG00000036941.1	ENSGALT00000065355.1	9139	420783	CUL1	cullin 1
chr9	3276158	3286388	10231	10231	-1.55927	6.38454e-107	Intron (ENSGALT00000010877.5/ENSGALG00000006724.5, intron 2 of 6)	9	3082800	3338435	255636	2	ENSGALG00000006724.5	ENSGALT00000010877.5	52047	429143	GPC2	glypican 2
chr7	14784908	14795138	10231	10231	-1.52872	1.74985e-69	Distal Intergenic	7	14833295	14861223	27929	1	ENSGALG00000009001.5	ENSGALT00000014643.4	-38157	424123	CWC22	CWC22 spliceosome associated protein homolog
chr19	1731428	1741658	10231	10231	-1.50495	4.69773e-187	Intron (ENSGALT00000001731.5/ENSGALG00000001153.5, intron 2 of 18)	19	1707065	1707153	89	2	ENSGALG00000025293.1	ENSGALT00000042206.1	-24276	100315717	MIR1567	microRNA mir-1567
chr2	95025618	95035848	10231	10231	-1.48785	4.56554e-44	Distal Intergenic	2	94976376	94980026	3651	1	ENSGALG00000042505.1	ENSGALT00000054414.1	49243	421028	DSEL	dermatan sulfate epimerase like
chr3	507238	517468	10231	10231	-1.47492	1.62082e-46	Distal Intergenic	3	451564	453527	1964	1	ENSGALG00000031876.2	ENSGALT00000067246.1	55675	NA	NA	NA
chr7	1710968	1721198	10231	10231	-1.46521	1.51234e-65	Distal Intergenic	7	1776934	1778052	1119	1	ENSGALG00000045339.1	ENSGALT00000087901.1	-55736	NA	NA	NA
chr2	115601558	115611788	10231	10231	-1.4605	5.71093e-43	Promoter (1-2kb)	2	115613450	115669550	56101	1	ENSGALG00000043570.1	ENSGALT00000052243.1	-1662	420167	SGK3	serum/glucocorticoid regulated kinase family member 3
chr3	104617948	104628178	10231	10231	-1.45624	1.05116e-45	Promoter (<=1kb)	3	104621983	104668401	46419	1	ENSGALG00000016500.5	ENSGALT00000063526.1	0	395254	FKBP1B	FK506 binding protein 1B
chr2	44175698	44185928	10231	10231	-1.43497	6.09402e-42	Promoter (<=1kb)	2	44180956	44181624	669	2	ENSGALG00000041372.1	ENSGALT00000082076.1	0	NA	NA	NA
chr4	38685598	38695828	10231	10231	-1.42826	8.46103e-58	5' UTR	4	38673144	38676022	2879	1	ENSGALG00000010550.6	ENSGALT00000017168.6	12455	NA	NA	NA
chr3	20114738	20124968	10231	10231	-1.42265	3.06667e-44	Intron (ENSGALT00000066689.1/ENSGALG00000009645.5, intron 1 of 7)	3	20136452	20358337	221886	1	ENSGALG00000009645.5	ENSGALT00000015707.5	-11484	421357	ESRRG	estrogen related receptor gamma
chr2	94241318	94251548	10231	10231	-1.40522	9.69749e-41	Intron (ENSGALT00000022344.5/ENSGALG00000013753.6, intron 1 of 7)	2	94286977	94287076	100	2	ENSGALG00000025218.1	ENSGALT00000042131.1	35528	100315975	MIR1681	microRNA mir-1681
chr15	5383538	5393768	10231	10231	-1.39401	4.44555e-135	Promoter (<=1kb)	15	5344147	5385147	41001	2	ENSGALG00000032287.2	ENSGALT00000085704.1	0	396446	ATP2A2	ATPase sarcoplasmic/endoplasmic reticulum Ca2+ transporting 2
chr1	187126308	187136538	10231	10231	-1.38934	2.39449e-150	Distal Intergenic	1	186427685	186783045	355361	2	ENSGALG00000017229.6	ENSGALT00000027850.5	-343264	395167	FAT3	FAT atypical cadherin 3
chr2	49198628	49208858	10231	10231	-1.3825	8.07026e-40	Distal Intergenic	2	49216004	49256499	40496	1	ENSGALG00000033102.1	ENSGALT00000057353.1	-7146	420759	LRRFIP2	LRR binding FLII interacting protein 2
chr1	118824008	118834238	10231	10231	-1.3744	4.48576e-148	Distal Intergenic	1	118890050	118981624	91575	2	ENSGALG00000016375.6	ENSGALT00000026410.5	147386	395777	PHEX	phosphate regulating endopeptidase homolog, X-linked
chr3	44591718	44601948	10231	10231	-1.3713	5.43042e-42	Intron (ENSGALT00000082105.1/ENSGALG00000011560.6, intron 2 of 5)	3	44419374	44610519	191146	2	ENSGALG00000011560.6	ENSGALT00000089338.1	8571	421576	PACRG	parkin coregulated
chr4	55807208	55817438	10231	10231	-1.37054	1.51464e-54	Distal Intergenic	4	55453742	55481442	27701	2	ENSGALG00000012010.5	ENSGALT00000019599.5	-325767	428769	NDST3	N-deacetylase and N-sulfotransferase 3
chr4	67789948	67800178	10231	10231	-1.37054	1.51464e-54	Distal Intergenic	4	67576491	67624911	48421	1	ENSGALG00000020143.4	ENSGALT00000022976.5	213458	422771	GABRG1	gamma-aminobutyric acid type A receptor gamma1 subunit
chr2	10495128	10505358	10231	10231	-1.35008	1.67012e-38	Promoter (<=1kb)	2	10504899	10505084	186	2	ENSGALG00000041148.1	ENSGALT00000078892.1	0	NA	NA	NA
chr12	12691168	12701398	10231	10231	-1.34557	1.8893e-117	Distal Intergenic	12	12750103	13110553	360451	1	ENSGALG00000007177.3	ENSGALT00000069987.1	-48705	374208	PTPRG	protein tyrosine phosphatase, receptor type G
chr2	93883268	93893498	10231	10231	-1.33811	5.11995e-38	Distal Intergenic	2	93915972	93996632	80661	1	ENSGALG00000013745.5	ENSGALT00000022336.5	-22474	421023	RTTN	rotatin
chr23	2638488	2648718	10231	10231	-1.33808	7.45501e-245	Exon (ENSGALT00000043263.1/ENSGALG00000001329.5, exon 8 of 20)	23	2610406	2669406	59001	1	ENSGALG00000001329.5	ENSGALT00000043263.1	28083	396493	EPB41	erythrocyte membrane protein band 4.1
chr3	5189168	5199398	10231	10231	-1.32555	5.53864e-40	Distal Intergenic	3	5340667	5428326	87660	1	ENSGALG00000037200.2	ENSGALT00000064180.2	-141269	421259	MACROD2	MACRO domain containing 2
chr2	140508198	140518428	10231	10231	-1.3222	2.26971e-37	Distal Intergenic	2	140575891	140592468	16578	2	ENSGALG00000036490.1	ENSGALT00000046965.1	74040	420330	FAM49B	family with sequence similarity 49 member B
chr1	163965588	163975818	10231	10231	-1.32159	5.16608e-140	Distal Intergenic	1	164112505	164112982	478	1	ENSGALG00000036664.1	ENSGALT00000050237.1	-136687	NA	NA	NA
chr4	84393238	84403468	10231	10231	-1.31808	1.41155e-51	Distal Intergenic	4	84375166	84375342	177	2	ENSGALG00000026814.1	ENSGALT00000042676.1	-17897	NA	NA	NA
chr3	99888278	99898508	10231	10231	-1.30717	3.55451e-39	Distal Intergenic	3	100025090	100045255	20166	2	ENSGALG00000016463.6	ENSGALT00000053395.1	146747	421949	FAM49A	family with sequence similarity 49 member A
chr8	23115538	23125768	10231	10231	-1.29454	2.09012e-80	Promoter (1-2kb)	8	23084517	23113939	29423	2	ENSGALG00000010505.5	ENSGALT00000017109.5	-1600	NA	NA	NA
chr1	191187618	191197848	10231	10231	-1.29337	1.07516e-135	Distal Intergenic	1	191156148	191157083	936	1	ENSGALG00000039029.1	ENSGALT00000047209.1	31471	101747503	TAS2R4	taste 2 receptor member 4
chr3	20019258	20029488	10231	10231	-1.28515	3.29821e-38	Intron (ENSGALT00000066689.1/ENSGALG00000009645.5, intron 1 of 7)	3	19997179	20358337	361159	1	ENSGALG00000009645.5	ENSGALT00000076325.1	22080	421357	ESRRG	estrogen related receptor gamma
chr2	55360498	55370728	10231	10231	-1.27147	2.62678e-35	Intron (ENSGALT00000084987.1/ENSGALG00000039139.2, intron 1 of 30)	2	55221387	55406188	184802	2	ENSGALG00000039139.2	ENSGALT00000084987.1	35460	420792	TNS3	tensin 3
chr7	4380998	4391228	10231	10231	-1.24015	2.04294e-51	Promoter (<=1kb)	7	4390621	4391652	1032	1	ENSGALG00000039707.1	ENSGALT00000057075.1	0	NA	NA	NA
chr2	116805288	116815518	10231	10231	-1.23642	6.97832e-34	Exon (ENSGALT00000070804.1/ENSGALG00000029842.1, exon 4 of 9)	2	116787853	116850398	62546	2	ENSGALG00000029842.1	ENSGALT00000070804.1	34880	420174	SLCO5A1	solute carrier organic anion transporter family member 5A1
chr10	10563328	10573558	10231	10231	-1.23211	3.14773e-86	3' UTR	10	10583725	10587824	4100	1	ENSGALG00000005673.5	ENSGALT00000009095.5	-10167	770318	DTWD1	DTW domain containing 1
chrZ	77559598	77569828	10231	10231	-1.23188	8.79148e-51	Promoter (<=1kb)	34	77558181	77559113	933	2	ENSGALG00000044946.1	ENSGALT00000084032.1	-486	NA	NA	NA
chr1	88601178	88611408	10231	10231	-1.23036	4.81519e-126	Promoter (<=1kb)	1	88606497	88632094	25598	1	ENSGALG00000015389.4	ENSGALT00000024825.3	0	769974	TMPRSS7	transmembrane protease, serine 7
chr2	35766638	35776868	10231	10231	-1.22831	1.48984e-33	Distal Intergenic	2	35930828	35933723	2896	1	ENSGALG00000044516.1	ENSGALT00000088850.1	-153960	NA	NA	NA
chrZ	29219438	29229668	10231	10231	-1.22425	2.56451e-50	Distal Intergenic	34	29142567	29152003	9437	1	ENSGALG00000045015.1	ENSGALT00000087701.1	76872	NA	NA	NA
chr3	98040058	98050288	10231	10231	-1.22382	1.61193e-35	Distal Intergenic	3	98063536	98091388	27853	2	ENSGALG00000043524.2	ENSGALT00000051214.1	41100	NA	NA	NA
chr3	53031468	53041698	10231	10231	-1.21864	2.71839e-35	Exon (ENSGALT00000022408.3/ENSGALG00000013803.6, exon 16 of 25)	3	53023809	53121098	97290	2	ENSGALG00000013803.6	ENSGALT00000037506.3	79400	421673	ADGRG6	adhesion G protein-coupled receptor G6
chr2	2962438	2972668	10231	10231	-1.21258	6.4758e-33	Distal Intergenic	2	3226148	3244235	18088	2	ENSGALG00000005412.6	ENSGALT00000008691.5	271567	420399	SNAP47	synaptosome associated protein 47
chr2	84389828	84400058	10231	10231	-1.21258	6.4758e-33	Distal Intergenic	2	84469070	84471698	2629	2	ENSGALG00000041363.2	ENSGALT00000059326.1	71640	NA	NA	NA
chr2	93794608	93804838	10231	10231	-1.21258	6.4758e-33	Distal Intergenic	2	93858571	93858680	110	2	ENSGALG00000028834.1	ENSGALT00000043382.1	53842	102465340	MIR6584	microRNA mir-6584
chr3	108853168	108863398	10231	10231	-1.18688	6.62146e-34	Distal Intergenic	3	108736771	108786566	49796	2	ENSGALG00000019842.4	ENSGALT00000031535.3	-66603	771525	TFAP2D	transcription factor AP-2 delta
chr5	162828	173058	10231	10231	-1.17894	1.58892e-54	Exon (ENSGALT00000053293.1/ENSGALG00000036492.1, exon 15 of 21)	5	183511	216081	32571	1	ENSGALG00000041253.1	ENSGALT00000054574.1	-10453	422966	C5H11ORF9	chromosome 5 open reading frame, human C11orf9
chr7	14440498	14450728	10231	10231	-1.15526	4.15645e-46	Distal Intergenic	7	14373277	14404802	31526	2	ENSGALG00000041577.1	ENSGALT00000063969.1	-35697	424121	ITGA4	integrin subunit alpha 4
chr21	2672588	2682818	10231	10231	-1.13248	2.14356e-122	Promoter (2-3kb)	21	2669898	2671690	1793	1	ENSGALG00000023906.4	ENSGALT00000040212.4	2691	NA	NA	NA
chr3	103318738	103328968	10231	10231	-1.12076	4.87052e-31	Distal Intergenic	3	103301527	103303108	1582	1	ENSGALG00000045779.1	ENSGALT00000086821.1	17212	NA	NA	NA
chr4	14723528	14733758	10231	10231	-1.10751	1.06671e-39	Distal Intergenic	4	14565658	14670193	104536	1	ENSGALG00000030861.2	ENSGALT00000078694.1	157871	NA	NA	NA
chr2	87042808	87053038	10231	10231	-1.1001	2.17862e-28	Distal Intergenic	2	86903336	86907419	4084	2	ENSGALG00000013193.5	ENSGALT00000021554.5	-135390	373975	IRX2	iroquois homeobox 2
chrZ	48223368	48233598	10231	10231	-1.09846	1.07007e-42	Intron (ENSGALT00000071491.1/ENSGALG00000000280.5, intron 3 of 5)	34	48214497	48249653	35157	1	ENSGALG00000000280.5	ENSGALT00000080773.1	8872	396100	EFNA5	ephrin A5
chr2	71766008	71776238	10231	10231	-1.08179	1.16587e-27	Distal Intergenic	2	71893322	71893428	107	1	ENSGALG00000026920.1	ENSGALT00000043465.1	-117084	102466678	MIR6545	microRNA mir-6545
chr14	14730348	14740578	10231	10231	-1.07824	1.1257e-101	Exon (ENSGALT00000051552.1/ENSGALG00000002119.5, exon 24 of 28)	14	14704144	14714295	10152	1	ENSGALG00000002042.5	ENSGALT00000029798.4	26205	426994	KNOP1	lysine-rich nucleolar protein 1
chrZ	32131578	32141808	10231	10231	-1.07361	3.29486e-41	Exon (ENSGALT00000024368.4/ENSGALG00000015103.4, exon 25 of 25)	34	32225859	32226846	988	1	ENSGALG00000045068.1	ENSGALT00000087418.1	-84051	NA	NA	NA
chr7	12998068	13008298	10231	10231	-1.06506	1.50123e-40	Exon (ENSGALT00000067183.1/ENSGALG00000042645.1, exon 12 of 23)	7	13022573	13079354	56782	2	ENSGALG00000042645.1	ENSGALT00000071915.1	71056	426120	PARD3B	par-3 family cell polarity regulator beta
chr4	27064318	27074548	10231	10231	-1.05504	8.60566e-37	Distal Intergenic	4	27043314	27051634	8321	2	ENSGALG00000029613.2	ENSGALT00000077834.1	-12685	NA	NA	NA
chr2	148934308	148944538	10231	10231	-1.05503	1.33402e-26	Promoter (<=1kb)	2	148783909	148939588	155680	2	ENSGALG00000043265.1	ENSGALT00000063646.1	0	430349	ZC3H3	zinc finger CCCH-type containing 3
chr2	147270228	147280458	10231	10231	-1.05388	1.48165e-26	Exon (ENSGALT00000080083.2/ENSGALG00000037014.2, exon 7 of 10)	2	147222471	147418330	195860	2	ENSGALG00000037014.2	ENSGALT00000080083.2	137872	420304	TSNARE1	t-SNARE domain containing 1
chr7	36302008	36312238	10231	10231	-1.04437	2.71481e-39	Distal Intergenic	7	36256037	36296622	40586	1	ENSGALG00000012543.5	ENSGALT00000020486.5	45972	424321	GPD2	glycerol-3-phosphate dehydrogenase 2
chr2	83735108	83745338	10231	10231	-1.0357	7.68069e-26	Distal Intergenic	2	83693786	83693944	159	2	ENSGALG00000027289.1	ENSGALT00000044031.1	-41165	NA	NA	NA
chr4	55053598	55063828	10231	10231	-1.03568	9.954e-36	Exon (ENSGALT00000019550.5/ENSGALG00000011982.5, exon 17 of 21)	4	55073379	55075812	2434	1	ENSGALG00000011986.5	ENSGALT00000019554.5	-9551	422678	FABP2	fatty acid binding protein 2
chr2	47865318	47875548	10231	10231	-1.02839	1.48463e-25	Distal Intergenic	2	47835978	47837609	1632	2	ENSGALG00000042098.2	ENSGALT00000074181.1	-27710	NA	NA	NA
chr2	125040438	125050668	10231	10231	-1.01094	7.11558e-25	Distal Intergenic	2	124959171	124977043	17873	2	ENSGALG00000032282.1	ENSGALT00000074265.1	-63396	396519	CALB1	calbindin 1
chr9	13666428	13676658	10231	10231	-1.01048	9.98715e-56	Intron (ENSGALT00000089466.1/ENSGALG00000046631.1, intron 1 of 1)	9	13647018	13694918	47901	2	ENSGALG00000046631.1	ENSGALT00000089466.1	18260	NA	NA	NA
chr17	10334858	10345088	10231	10231	-1.00691	1.83873e-166	Distal Intergenic	17	10448297	10492817	44521	1	ENSGALG00000000950.5	ENSGALT00000071239.1	-103209	417092	MVB12B	multivesicular body subunit 12B
chr10	12241048	12251278	10231	10231	-1.00576	2.09381e-62	3' UTR	10	12236292	12242168	5877	1	ENSGALG00000006403.5	ENSGALT00000088486.1	4757	415475	MESD	mesoderm development LRP chaperone
chr16	619768	629998	10231	10231	-0.996054	7.88611e-60	Promoter (<=1kb)	16	430524	626163	195640	2	ENSGALG00000042684.1	ENSGALT00000053927.1	0	NA	NA	NA
chr3	107802888	107813118	10231	10231	-0.974129	7.60402e-25	Promoter (<=1kb)	3	107812743	107816159	3417	1	ENSGALG00000016664.5	ENSGALT00000026893.5	0	422037	NEIL2	nei like DNA glycosylase 2
chr8	18675718	18685948	10231	10231	-0.972616	2.04097e-51	Distal Intergenic	8	18694448	18737086	42639	1	ENSGALG00000039354.1	ENSGALT00000056823.1	-8500	424547	VTG1	vitellogenin 1
chr13	15456678	15466908	10231	10231	-0.971892	2.32126e-73	Distal Intergenic	13	15427796	15429252	1457	1	ENSGALG00000029692.1	ENSGALT00000074074.1	28883	395699	NEUROG1	neurogenin 1
chr2	47906238	47916468	10231	10231	-0.961038	5.96941e-23	Distal Intergenic	2	47835978	47837609	1632	2	ENSGALG00000042098.2	ENSGALT00000074181.1	-68630	NA	NA	NA
chr8	17840268	17850498	10231	10231	-0.954694	7.20414e-50	Distal Intergenic	8	17459522	17789217	329696	2	ENSGALG00000036789.1	ENSGALT00000048322.1	-51052	424545	ADGRL2	adhesion G protein-coupled receptor L2
chr13	5905268	5915498	10231	10231	-0.95398	4.23765e-71	Distal Intergenic	13	4820043	5306069	486027	2	ENSGALG00000001768.5	ENSGALT00000002712.5	-599200	373854	TENM2	teneurin transmembrane protein 2
chr14	943718	953948	10231	10231	-0.944756	1.2097e-81	Exon (ENSGALT00000005338.5/ENSGALG00000003378.5, exon 6 of 15)	14	945679	958416	12738	2	ENSGALG00000003378.5	ENSGALT00000005338.5	4468	NA	NA	NA
chrZ	43292508	43302738	10231	10231	-0.943846	1.36356e-33	Distal Intergenic	34	43286377	43286544	168	1	ENSGALG00000046525.1	ENSGALT00000089803.1	6132	NA	NA	NA
chrZ	4309388	4319618	10231	10231	-0.933198	5.5548e-33	Distal Intergenic	34	4192524	4192702	179	2	ENSGALG00000027997.1	ENSGALT00000044621.1	-116687	NA	NA	NA
chr5	11484028	11494258	10231	10231	-0.9321	1.74217e-37	Intron (ENSGALT00000047626.1/ENSGALG00000040491.2, intron 1 of 1)	5	11466672	11559343	92672	1	ENSGALG00000040491.2	ENSGALT00000047626.1	17357	NA	NA	NA
chr3	19221318	19231548	10231	10231	-0.923844	8.49738e-23	Distal Intergenic	3	19144886	19169739	24854	2	ENSGALG00000026385.2	ENSGALT00000044776.2	-51580	421351	LYPLAL1	lysophospholipase like 1
chr2	125763358	125773588	10231	10231	-0.92307	1.63533e-21	Distal Intergenic	2	125596933	125702636	105704	2	ENSGALG00000033091.2	ENSGALT00000056858.1	-60723	395503	RUNX1T1	RUNX1 translocation partner 1
chr5	17008228	17018458	10231	10231	-0.914404	2.56287e-36	Promoter (<=1kb)	5	17009907	17010484	578	1	ENSGALG00000004845.5	ENSGALT00000007737.5	0	425202	TIMM10	translocase of inner mitochondrial membrane 10
chr8	8227478	8237708	10231	10231	-0.910494	4.2127e-46	Distal Intergenic	8	8277167	8464972	187806	1	ENSGALG00000033407.1	ENSGALT00000081959.1	-39459	429077	BRINP3	BMP/retinoic acid inducible neural specific 3
chr5	35265368	35275598	10231	10231	-0.910043	4.95428e-36	Intron (ENSGALT00000085517.1/ENSGALG00000029022.3, intron 2 of 11)	5	35209238	35209330	93	1	ENSGALG00000025613.1	ENSGALT00000042526.1	56131	NA	NA	NA
chr13	12210358	12220588	10231	10231	-0.901347	1.45648e-64	Intron (ENSGALT00000006422.5/ENSGALG00000004033.5, intron 1 of 11)	13	12161431	12237553	76123	2	ENSGALG00000004033.5	ENSGALT00000006422.5	16965	416260	GALNT10	polypeptide N-acetylgalactosaminyltransferase 10
chr7	25863998	25874228	10231	10231	-0.891428	2.70097e-30	Distal Intergenic	7	25930783	26109391	178609	1	ENSGALG00000011630.6	ENSGALT00000018998.5	-56555	395956	GLI2	GLI family zinc finger 2
chrZ	76222878	76233108	10231	10231	-0.880937	4.98123e-30	Promoter (<=1kb)	34	76228038	76228970	933	1	ENSGALG00000044513.1	ENSGALT00000086364.1	0	NA	NA	NA
chr2	134537288	134547518	10231	10231	-0.87309	1.16566e-19	Distal Intergenic	2	134267681	134321609	53929	2	ENSGALG00000044971.1	ENSGALT00000083238.1	-215680	NA	NA	NA
chr19	1543878	1554108	10231	10231	-0.871946	5.46419e-79	Intron (ENSGALT00000001731.5/ENSGALG00000001153.5, intron 4 of 18)	19	1707065	1707153	89	2	ENSGALG00000025293.1	ENSGALT00000042206.1	153045	100315717	MIR1567	microRNA mir-1567
chr5	31926978	31937208	10231	10231	-0.85346	2.24104e-32	Distal Intergenic	5	31996234	32173952	177719	1	ENSGALG00000020438.4	ENSGALT00000015948.5	-59026	423294	DPH6	diphthamine biosynthesis 6
chr4	37226118	37236348	10231	10231	-0.846981	9.16624e-26	Intron (ENSGALT00000016932.5/ENSGALG00000010397.5, intron 12 of 14)	4	37406077	37446916	40840	1	ENSGALG00000037339.1	ENSGALT00000058367.1	-169729	422522	SMARCAD1	SWI/SNF-related, matrix-associated actin-dependent regulator of chromatin, subfamily a, containing DEAD/H box 1
chr5	30597078	30607308	10231	10231	-0.842122	1.17196e-31	3' UTR	5	30585996	30605492	19497	1	ENSGALG00000038158.2	ENSGALT00000060758.1	11083	NA	NA	NA
chr14	9339138	9349368	10231	10231	-0.835839	3.68327e-66	Intron (ENSGALT00000011793.4/ENSGALG00000007278.4, intron 1 of 11)	14	9303507	9451101	147595	1	ENSGALG00000007278.4	ENSGALT00000011793.4	35632	427678	GRIN2A	glutamate ionotropic receptor NMDA type subunit 2A
chr7	10287118	10297348	10231	10231	-0.831803	5.71752e-27	Promoter (<=1kb)	7	10267651	10296249	28599	2	ENSGALG00000036471.2	ENSGALT00000085684.1	0	424062	RFTN2	raftlin family member 2
chr6	1864418	1874648	10231	10231	-0.828952	1.12417e-30	Exon (ENSGALT00000062466.1/ENSGALG00000037366.1, exon 2 of 14)	6	1638930	1943696	304767	2	ENSGALG00000037366.1	ENSGALT00000062466.1	69048	428934	GRID1	glutamate ionotropic receptor delta type subunit 1
chr3	19384998	19395228	10231	10231	-0.813526	1.71992e-18	Exon (ENSGALT00000031945.4/ENSGALG00000009612.5, exon 2 of 7)	3	19369482	19432348	62867	2	ENSGALG00000009612.5	ENSGALT00000031945.4	37120	421352	TGFB2	transforming growth factor beta 2
chr3	99700728	99710958	10231	10231	-0.7926	1.04335e-17	Distal Intergenic	3	99664878	99667310	2433	1	ENSGALG00000016462.5	ENSGALT00000036884.3	35851	421948	MYCN	MYCN proto-oncogene, bHLH transcription factor
chr9	4636748	4646978	10231	10231	-0.780209	4.89171e-36	Promoter (<=1kb)	9	4632558	4645533	12976	2	ENSGALG00000006426.5	ENSGALT00000050422.1	0	424860	PAK2	p21 (RAC1) activated kinase 2
chrZ	3555778	3566008	10231	10231	-0.777995	1.88291e-24	Intron (ENSGALT00000067790.1/ENSGALG00000033353.1, intron 3 of 4)	34	3472203	3658355	186153	1	ENSGALG00000033353.1	ENSGALT00000067790.1	83576	770660	RIT2	Ras like without CAAX 2
chr1	191879848	191890078	10231	10231	-0.773253	2.59857e-59	Intron (ENSGALT00000073222.1/ENSGALG00000035067.2, intron 4 of 4)	1	192251603	192251839	237	1	ENSGALG00000043815.1	ENSGALT00000067455.1	-361525	NA	NA	NA
chr10	2328178	2338408	10231	10231	-0.770015	1.24535e-39	Promoter (<=1kb)	10	2335046	2343868	8823	1	ENSGALG00000001689.5	ENSGALT00000002583.5	0	769853	SCAMP2	secretory carrier membrane protein 2
chr15	11255558	11265788	10231	10231	-0.730484	9.39759e-47	Promoter (1-2kb)	15	11253787	11259586	5800	1	ENSGALG00000027897.2	ENSGALT00000042891.2	1772	770657	DTX1	deltex E3 ubiquitin ligase 1
chr2	73505108	73515338	10231	10231	-0.730313	1.13339e-14	Intron (ENSGALT00000021107.4/ENSGALG00000012941.4, intron 4 of 12)	2	73460368	73614065	153698	1	ENSGALG00000012941.4	ENSGALT00000075300.1	44741	420912	CDH12	cadherin 12
chr1	72100188	72110418	10231	10231	-0.729009	1.4455e-53	Distal Intergenic	1	72114118	72122785	8668	2	ENSGALG00000026896.2	ENSGALT00000043173.2	12367	101751545	CDKN1AL	cyclin dependent kinase inhibitor 1A-like
chr5	14304098	14314328	10231	10231	-0.707864	1.43593e-23	3' UTR	5	14282983	14313742	30760	1	ENSGALG00000030499.1	ENSGALT00000073440.1	21116	423097	MOB2	MOB kinase activator 2
chr3	67882018	67892248	10231	10231	-0.706136	1.3157e-14	3' UTR	3	67818815	67818908	94	1	ENSGALG00000027195.1	ENSGALT00000043893.1	63204	NA	NA	NA
chr2	115386728	115396958	10231	10231	-0.683156	3.8256e-13	Exon (ENSGALT00000078564.1/ENSGALG00000041327.1, exon 4 of 9)	2	115378323	115415005	36683	1	ENSGALG00000041327.1	ENSGALT00000078564.1	8406	420166	TRIM55	tripartite motif containing 55
chr2	108624698	108634928	10231	10231	-0.637288	1.00804e-11	Distal Intergenic	2	108644700	108644802	103	1	ENSGALG00000021949.1	ENSGALT00000035489.1	-9772	112531981	LOC112531981	U6 spliceosomal RNA
chr22	1687098	1697328	10231	10231	0	0	Distal Intergenic	22	1643140	1645253	2114	2	ENSGALG00000038650.2	ENSGALT00000066916.1	-41846	NA	NA	NA
chr1	42535488	42545718	10231	10231	0	0	Distal Intergenic	1	42639440	42658088	18649	2	ENSGALG00000032083.2	ENSGALT00000046637.1	112370	NA	NA	NA
chr1	77559598	77569828	10231	10231	0	0	Distal Intergenic	1	77535094	77546510	11417	2	ENSGALG00000014688.3	ENSGALT00000023672.3	-13089	418300	ZYX	zyxin
chr1	162581128	162591358	10231	10231	0	0	Intron (ENSGALT00000087274.1/ENSGALG00000044113.1, intron 2 of 2)	1	162557876	162619195	61320	1	ENSGALG00000044113.1	ENSGALT00000087274.1	23253	NA	NA	NA
chr5	25342268	25352498	10231	10231	0	1.65871e-207	Promoter (<=1kb)	5	25326417	25343547	17131	2	ENSGALG00000045796.1	ENSGALT00000032639.5	0	423226	PLA2G4EL7	phospholipase A2 group IVE-like 7
chrZ	22580168	22590398	10231	10231	0	1.60847e-177	Distal Intergenic	34	22593956	22715343	121388	1	ENSGALG00000004437.5	ENSGALT00000007061.5	-3558	416369	LHFPL2	lipoma HMGIC fusion partner-like 2
chrZ	25042188	25052418	10231	10231	0	1.60847e-177	Exon (ENSGALT00000024213.5/ENSGALG00000015014.5, exon 17 of 25)	34	24972530	25022418	49889	2	ENSGALG00000015019.5	ENSGALT00000038495.3	-19771	NA	NA	NA
chr4	21642418	21652648	10231	10231	0	4.37818e-165	Intron (ENSGALT00000015320.6/ENSGALG00000009405.6, intron 12 of 15)	4	21597361	21597470	110	1	ENSGALG00000027468.1	ENSGALT00000044392.1	45058	102466709	MIR6682	microRNA mir-6682
chr3	20479608	20489838	10231	10231	0	3.01829e-128	Exon (ENSGALT00000015716.6/ENSGALG00000009652.6, exon 20 of 21)	3	20569571	20631798	62228	1	ENSGALG00000045563.1	ENSGALT00000043631.2	-79733	NA	NA	NA
chr3	77089018	77099248	10231	10231	0	3.01829e-128	Distal Intergenic	3	77136890	77136956	67	1	ENSGALG00000025598.1	ENSGALT00000042511.1	-37642	112532234	LOC112532234	small nucleolar RNA SNORD50
chr25	1639358	1649588	10231	10231	0.620884	5.72823e-57	Promoter (1-2kb)	25	1637951	1638060	110	2	ENSGALG00000028518.1	ENSGALT00000044386.1	-1299	102465388	MIR6662	microRNA mir-6662
chr1	78152938	78163168	10231	10231	0.622359	2.35751e-41	Exon (ENSGALT00000016631.5/ENSGALG00000027291.2, exon 5 of 5)	1	78168762	78171942	3181	1	ENSGALG00000030650.1	ENSGALT00000061922.1	-5594	NA	NA	NA
chrZ	44666738	44676968	10231	10231	0.629044	5.46429e-17	3' UTR	34	44651919	44684707	32789	2	ENSGALG00000013493.6	ENSGALT00000021979.5	7739	426145	SPTLC1	serine palmitoyltransferase long chain base subunit 1
chr8	25983348	25993578	10231	10231	0.632659	6.86989e-24	Intron (ENSGALT00000032993.1/ENSGALG00000010857.5, intron 1 of 13)	8	25927812	26016403	88592	2	ENSGALG00000010857.5	ENSGALT00000032993.1	22825	374083	DAB1	DAB1, reelin adaptor protein
chr1	92679538	92689768	10231	10231	0.633956	9.71118e-43	Distal Intergenic	1	92727823	92784004	56182	1	ENSGALG00000035205.2	ENSGALT00000056247.1	-38055	NA	NA	NA
chr26	2693048	2703278	10231	10231	0.634766	2.4711e-80	Promoter (<=1kb)	26	2698811	2698899	89	2	ENSGALG00000018310.1	ENSGALT00000029017.1	0	777869	MIR29C	microRNA mir-29c
chr2	119004738	119014968	10231	10231	0.64992	1.8216e-11	Distal Intergenic	2	118989421	118990505	1085	1	ENSGALG00000041571.1	ENSGALT00000065364.1	15318	NA	NA	NA
chr12	10351908	10362138	10231	10231	0.656829	2.70595e-34	Distal Intergenic	12	10389896	10409620	19725	1	ENSGALG00000039363.1	ENSGALT00000047132.1	-27758	416031	TXNRD3	thioredoxin reductase 3
chr1	98135538	98145768	10231	10231	0.65708	1.48636e-45	Intron (ENSGALT00000059434.1/ENSGALG00000040926.1, intron 1 of 7)	1	98116750	98151387	34638	2	ENSGALG00000040926.1	ENSGALT00000059434.1	5619	418470	SAMSN1	SAM domain, SH3 domain and nuclear localization signals 1
chr2	37795588	37805818	10231	10231	0.657115	1.14374e-11	Intron (ENSGALT00000037748.4/ENSGALG00000011298.6, intron 3 of 9)	2	37826332	37826508	177	2	ENSGALG00000027718.1	ENSGALT00000045355.1	20690	NA	NA	NA
chr18	10890688	10900918	10231	10231	0.659242	9.2602e-62	Promoter (1-2kb)	18	10888731	10927259	38529	1	ENSGALG00000008023.4	ENSGALT00000054097.1	1958	422124	TMEM94	transmembrane protein 94
chr1	175249278	175259508	10231	10231	0.660368	5.83671e-46	5' UTR	1	175241250	175277555	36306	1	ENSGALG00000017083.5	ENSGALT00000027595.4	8029	418920	KATNAL1	katanin catalytic subunit A1 like 1
chrZ	18147168	18157398	10231	10231	0.660905	1.84648e-18	Intron (ENSGALT00000023749.5/ENSGALG00000014726.5, intron 3 of 4)	34	18071407	18207826	136420	1	ENSGALG00000014726.5	ENSGALT00000023749.5	75762	770370	RAB3C	RAB3C, member RAS oncogene family
chr2	31033558	31043788	10231	10231	0.661892	8.38282e-12	Promoter (<=1kb)	2	31039144	31062696	23553	1	ENSGALG00000010938.5	ENSGALT00000017800.3	0	420612	KLHL7	kelch like family member 7
chr21	4057048	4067278	10231	10231	0.663205	3.66856e-46	Promoter (<=1kb)	21	4062043	4067667	5625	1	ENSGALG00000002906.6	ENSGALT00000004585.5	0	419453	TARDBP	TAR DNA binding protein
chr18	6028028	6038258	10231	10231	0.66355	1.77018e-62	Promoter (<=1kb)	18	6019995	6033286	13292	2	ENSGALG00000003078.6	ENSGALT00000004865.6	0	417397	MMD	monocyte to macrophage differentiation associated
chr1	44414398	44424628	10231	10231	0.67187	2.16443e-47	Distal Intergenic	1	44398383	44401046	2664	2	ENSGALG00000011276.4	ENSGALT00000018400.3	-13353	396295	BTG1	BTG anti-proliferation factor 1
chr1	136494628	136504858	10231	10231	0.674346	1.05969e-47	Promoter (2-3kb)	1	136466224	136492266	26043	2	ENSGALG00000016809.5	ENSGALT00000027137.5	-2363	428015	EDAR	ectodysplasin A receptor
chr2	139737538	139747768	10231	10231	0.676595	3.19465e-12	Distal Intergenic	2	139845725	139849615	3891	1	ENSGALG00000033631.2	ENSGALT00000080250.2	-97957	420332	MYC	MYC proto-oncogene, bHLH transcription factor
chr1	68587888	68598118	10231	10231	0.680586	1.73797e-48	5' UTR	1	68579528	68583815	4288	2	ENSGALG00000034275.2	ENSGALT00000069414.2	-4074	427934	MCAT	malonyl-CoA-acyl carrier protein transacylase
chr5	48595058	48605288	10231	10231	0.692005	1.20446e-21	Exon (ENSGALT00000028075.4/ENSGALG00000017388.5, exon 2 of 5)	5	48586244	48609222	22979	1	ENSGALG00000017388.5	ENSGALT00000028075.4	8815	423455	YY1	YY1 transcription factor
chr13	9932478	9942708	10231	10231	0.695133	7.97373e-38	Distal Intergenic	13	10021724	10056566	34843	1	ENSGALG00000033956.2	ENSGALT00000072016.1	-79016	416221	SFXN1	sideroflexin 1
chr4	63466068	63476298	10231	10231	0.69734	7.78143e-18	Promoter (<=1kb)	4	63465034	63465113	80	2	ENSGALG00000025171.2	ENSGALT00000042084.2	-956	100315737	MIR1605	microRNA mir-1605
chr19	9710828	9721058	10231	10231	0.700093	4.78218e-50	Distal Intergenic	19	9659651	9682896	23246	1	ENSGALG00000005886.5	ENSGALT00000009462.5	51178	427842	WSCD1	WSC domain containing 1
chrZ	8244528	8254758	10231	10231	0.703404	1.7045e-20	Intron (ENSGALT00000044681.2/ENSGALG00000028140.2, intron 3 of 8)	34	8328609	8349153	20545	1	ENSGALG00000005848.7	ENSGALT00000009397.7	-73851	693251	IL11RA	interleukin 11 receptor subunit alpha
chr7	23661138	23671368	10231	10231	0.708423	6.448e-19	Promoter (<=1kb)	7	23625446	23667655	42210	2	ENSGALG00000011492.5	ENSGALT00000018729.5	0	424222	XRCC5	X-ray repair cross complementing 5
chr1	15095218	15105448	10231	10231	0.709956	3.03091e-52	Distal Intergenic	1	15117535	15247833	130299	1	ENSGALG00000035940.1	ENSGALT00000073744.1	-12087	769652	SLC2A13	solute carrier family 2 member 13
chrZ	64134428	64144658	10231	10231	0.715991	4.1106e-21	Promoter (<=1kb)	34	64118513	64140053	21541	2	ENSGALG00000015576.6	ENSGALT00000025117.6	0	427315	ZFYVE16	zinc finger FYVE-type containing 16
chr18	7016928	7027158	10231	10231	0.720331	3.16904e-72	Promoter (<=1kb)	18	6986939	7016405	29467	2	ENSGALG00000003566.5	ENSGALT00000060268.1	-524	427809	SMURF2	SMAD specific E3 ubiquitin protein ligase 2
chr1	6699798	6710028	10231	10231	0.721175	1.04492e-53	Exon (ENSGALT00000022327.6/ENSGALG00000013738.6, exon 6 of 14)	1	6714748	6729461	14714	1	ENSGALG00000034198.1	ENSGALT00000065648.1	-4720	429525	MCM10	minichromosome maintenance 10 replication initiation factor
chrZ	7879658	7889888	10231	10231	0.722631	1.92957e-21	Exon (ENSGALT00000009363.6/ENSGALG00000005831.6, exon 19 of 20)	34	7905611	7907012	1402	2	ENSGALG00000030845.1	ENSGALT00000048145.1	17124	768968	ENHO	energy homeostasis associated
chr12	17795938	17806168	10231	10231	0.722652	2.01114e-40	Distal Intergenic	12	17786292	17786679	388	1	ENSGALG00000045594.1	ENSGALT00000083734.1	9647	NA	NA	NA
chr1	12868488	12878718	10231	10231	0.723314	5.47705e-54	Promoter (<=1kb)	1	12869754	12885148	15395	1	ENSGALG00000008298.4	ENSGALT00000013512.4	0	395440	LRRC17	leucine rich repeat containing 17
chr12	7460228	7470458	10231	10231	0.731348	2.93579e-41	Intron (ENSGALT00000008674.5/ENSGALG00000005400.5, intron 4 of 37)	12	7323310	7733469	410160	1	ENSGALG00000005400.5	ENSGALT00000008674.5	136919	415996	CACNA2D3	calcium voltage-gated channel auxiliary subunit alpha2delta 3
chr20	11917098	11927328	10231	10231	0.733828	4.3991e-64	Exon (ENSGALT00000012430.5/ENSGALG00000007668.5, exon 3 of 7)	20	11891443	11932585	41143	1	ENSGALG00000007668.5	ENSGALT00000012430.5	25656	395494	BMP7	bone morphogenetic protein 7
chr3	20217038	20227268	10231	10231	0.740133	1.9488e-14	Promoter (<=1kb)	3	20220257	20358337	138081	1	ENSGALG00000009645.5	ENSGALT00000049609.1	0	421357	ESRRG	estrogen related receptor gamma
chr17	2686228	2696458	10231	10231	0.743613	6.30168e-99	Exon (ENSGALT00000040094.4/ENSGALG00000008456.6, exon 4 of 47)	17	2601746	2859437	257692	1	ENSGALG00000008456.6	ENSGALT00000040102.4	84483	374169	CACNA1B	calcium voltage-gated channel subunit alpha1 B
chr4	16442168	16452398	10231	10231	0.760133	1.51683e-20	Promoter (<=1kb)	4	16447427	16449128	1702	1	ENSGALG00000008513.4	ENSGALT00000013866.4	0	422362	C1GALT1C1	C1GALT1 specific chaperone 1
chr4	11562458	11572688	10231	10231	0.761147	1.36821e-20	Exon (ENSGALT00000050337.1/ENSGALG00000040732.2, exon 5 of 6)	4	11560384	11588089	27706	2	ENSGALG00000040732.2	ENSGALT00000050337.1	15401	NA	NA	NA
chr11	4957288	4967518	10231	10231	0.762658	4.57063e-32	Intron (ENSGALT00000076420.1/ENSGALG00000041036.2, intron 1 of 8)	11	4753463	4974736	221274	2	ENSGALG00000041036.2	ENSGALT00000083800.1	7218	415718	FTO	FTO, alpha-ketoglutarate dependent dioxygenase
chr1	35602958	35613188	10231	10231	0.764261	1.87177e-59	Exon (ENSGALT00000016304.3/ENSGALG00000019352.4, exon 2 of 25)	1	35597032	35639634	42603	1	ENSGALG00000019352.4	ENSGALT00000016304.3	5927	NA	NA	NA
chr1	194481678	194491908	10231	10231	0.766891	8.2217e-60	Promoter (<=1kb)	1	194478143	194481160	3018	2	ENSGALG00000017299.5	ENSGALT00000036375.3	-519	419049	RPS11	ribosomal protein S11
chr1	109657928	109668158	10231	10231	0.769645	3.46833e-60	3' UTR	1	109672729	109674225	1497	2	ENSGALG00000030952.1	ENSGALT00000069919.1	6067	NA	NA	NA
chr1	59841238	59851468	10231	10231	0.770171	2.94077e-60	Exon (ENSGALT00000021134.5/ENSGALG00000012956.6, exon 8 of 20)	1	59777130	59917023	139894	1	ENSGALG00000012956.6	ENSGALT00000021134.5	64109	418143	TMTC1	transmembrane and tetratricopeptide repeat containing 1
chr2	68154818	68165048	10231	10231	0.773484	4.12909e-15	Intron (ENSGALT00000021014.3/ENSGALG00000012885.6, intron 1 of 1)	2	68191952	68193144	1193	1	ENSGALG00000034913.2	ENSGALT00000050394.1	-26904	NA	NA	NA
chr5	57150748	57160978	10231	10231	0.776095	3.4419e-26	Intron (ENSGALT00000019970.5/ENSGALG00000012228.5, intron 1 of 16)	5	56898267	57232790	334524	2	ENSGALG00000012228.5	ENSGALT00000019970.5	71812	423563	MDGA2	MAM domain containing glycosylphosphatidylinositol anchor 2
chr1	2641898	2652128	10231	10231	0.7781	2.42391e-61	Intron (ENSGALT00000010457.4/ENSGALG00000006473.4, intron 8 of 30)	1	2713344	2713453	110	1	ENSGALG00000027460.1	ENSGALT00000044352.1	-61216	102465970	MIR6621	microRNA mir-6621
chr19	3139758	3149988	10231	10231	0.781074	2.29904e-60	Promoter (<=1kb)	19	3146816	3171826	25011	1	ENSGALG00000001467.6	ENSGALT00000002223.6	0	417494	ANKFY1	ankyrin repeat and FYVE domain containing 1
chr1	119311638	119321868	10231	10231	0.786475	1.70912e-62	Intron (ENSGALT00000026441.5/ENSGALG00000016391.5, intron 4 of 21)	1	119187223	119376750	189528	2	ENSGALG00000016391.5	ENSGALT00000026441.5	54882	427997	CNKSR2	connector enhancer of kinase suppressor of Ras 2
chr7	29175108	29185338	10231	10231	0.788254	1.67899e-22	Distal Intergenic	7	29075531	29083226	7696	2	ENSGALG00000012147.6	ENSGALT00000019841.5	-91883	424278	DDX18	DEAD-box helicase 18
chr1	137156168	137166398	10231	10231	0.792666	2.38218e-63	Promoter (<=1kb)	1	137167180	137204808	37629	1	ENSGALG00000016820.5	ENSGALT00000060714.1	-782	418737	GAS6	growth arrest specific 6
chr3	29932128	29942358	10231	10231	0.795397	3.61309e-16	Promoter (<=1kb)	3	29943104	29943239	136	1	ENSGALG00000026515.1	ENSGALT00000042687.1	-746	NA	NA	NA
chr1	193305228	193315458	10231	10231	0.795668	9.13335e-64	Distal Intergenic	1	193221562	193279711	58150	2	ENSGALG00000031450.1	ENSGALT00000073257.1	-25518	419085	MYO7A	myosin VIIA
chr1	51851608	51861838	10231	10231	0.79682	6.31815e-64	Exon (ENSGALT00000046939.1/ENSGALG00000043092.1, exon 17 of 41)	1	51802991	51870983	67993	1	ENSGALG00000043092.1	ENSGALT00000046939.1	48618	396469	MYH9	myosin, heavy chain 9, non-muscle
chr5	23303088	23313318	10231	10231	0.797939	2.04607e-27	Distal Intergenic	5	23212657	23293797	81141	2	ENSGALG00000008255.5	ENSGALT00000050717.1	-9292	423188	C5H11orf49	chromosome 5 C11orf49 homolog
chr2	24390878	24401108	10231	10231	0.803105	4.93235e-16	Distal Intergenic	2	24349812	24356347	6536	2	ENSGALG00000009733.3	ENSGALT00000015842.3	-34532	772237	SEM1	SEM1, 26S proteasome complex subunit
chr6	30699378	30709608	10231	10231	0.807648	7.33544e-27	Exon (ENSGALT00000071996.1/ENSGALG00000035013.1, exon 15 of 29)	6	30680913	30714244	33332	1	ENSGALG00000035013.1	ENSGALT00000071996.1	18466	423935	WDR11	WD repeat domain 11
chr6	16145498	16155728	10231	10231	0.808024	6.99997e-27	Exon (ENSGALT00000008425.4/ENSGALG00000005243.5, exon 2 of 13)	6	16138486	16197322	58837	1	ENSGALG00000005243.5	ENSGALT00000040333.3	7013	378890	PPP3CB	protein phosphatase 3 catalytic subunit beta
chr2	133183518	133193748	10231	10231	0.809338	3.13871e-16	Intron (ENSGALT00000050613.1/ENSGALG00000035941.2, intron 1 of 2)	2	133011859	133260252	248394	2	ENSGALG00000035941.2	ENSGALT00000050613.1	66504	NA	NA	NA
chr3	83175868	83186098	10231	10231	0.811732	1.08303e-16	Exon (ENSGALT00000061315.2/ENSGALG00000043584.2, exon 43 of 46)	3	83104997	83169958	64962	1	ENSGALG00000015970.5	ENSGALT00000081960.1	70872	771873	COL9A1	collagen type IX alpha 1 chain
chr1	47626618	47636848	10231	10231	0.815751	1.42261e-66	Exon (ENSGALT00000018969.5/ENSGALG00000011614.5, exon 25 of 26)	1	47637919	47660352	22434	2	ENSGALG00000011633.5	ENSGALT00000019001.5	23504	417932	SLC5A8	solute carrier family 5 member 8
chr6	15173648	15183878	10231	10231	0.819823	1.60388e-27	Exon (ENSGALT00000084223.1/ENSGALG00000005057.6, exon 6 of 10)	6	14982062	15068657	86596	2	ENSGALG00000005035.5	ENSGALT00000008074.5	-104992	423734	KAT6B	lysine acetyltransferase 6B
chr1	83407748	83417978	10231	10231	0.82103	2.56464e-67	Promoter (<=1kb)	1	83409648	83412396	2749	1	ENSGALG00000015191.5	ENSGALT00000030450.3	0	418367	CD200R1L	CD200 receptor 1-like
chr1	25028548	25038778	10231	10231	0.822103	1.80856e-67	Distal Intergenic	1	24918557	25006337	87781	2	ENSGALG00000036883.2	ENSGALT00000051026.2	-22212	396134	MET	MET proto-oncogene, receptor tyrosine kinase
chr3	68018418	68028648	10231	10231	0.825134	3.99776e-17	Intron (ENSGALT00000037269.3/ENSGALG00000015313.5, intron 1 of 7)	3	68009247	68121125	111879	1	ENSGALG00000015313.5	ENSGALT00000037269.3	9172	421777	PDSS2	decaprenyl diphosphate synthase subunit 2
chr12	10679268	10689498	10231	10231	0.825932	1.08301e-50	Promoter (<=1kb)	12	10681155	10690354	9200	2	ENSGALG00000030487.1	ENSGALT00000059133.1	856	416034	ZXDC	ZXD family zinc finger C
chr1	169875118	169885348	10231	10231	0.828541	2.21709e-68	Distal Intergenic	1	169902418	169940734	38317	1	ENSGALG00000017015.6	ENSGALT00000086577.1	-17070	418874	RNASEH2B	ribonuclease H2 subunit B
chr1	85614018	85624248	10231	10231	0.8286	2.17459e-68	Distal Intergenic	1	85567535	85586457	18923	1	ENSGALG00000015347.5	ENSGALT00000024768.5	46484	418405	ZPLD1	zona pellucida like domain containing 1
chr4	78476888	78487118	10231	10231	0.830045	1.04783e-23	Distal Intergenic	4	78622367	78623329	963	1	ENSGALG00000014934.5	ENSGALT00000024087.5	-135249	422840	HS3ST1	heparan sulfate-glucosamine 3-sulfotransferase 1
chr8	20142018	20152248	10231	10231	0.832392	5.55869e-38	Exon (ENSGALT00000057707.1/ENSGALG00000010053.5, exon 6 of 32)	8	20130913	20135380	4468	1	ENSGALG00000042250.2	ENSGALT00000070119.1	11106	NA	NA	NA
chr1	78834938	78845168	10231	10231	0.835345	2.38971e-69	Distal Intergenic	1	78900509	78903346	2838	2	ENSGALG00000031400.2	ENSGALT00000047107.1	58178	NA	NA	NA
chr5	55118388	55128618	10231	10231	0.836915	1.20899e-29	Distal Intergenic	5	55080812	55090827	10016	1	ENSGALG00000012021.5	ENSGALT00000037347.3	37577	423536	KCNK4	potassium channel, subfamily K, member 4
chr1	110261498	110271728	10231	10231	0.841186	3.50382e-70	Promoter (1-2kb)	1	110273694	110314009	40316	1	ENSGALG00000022804.3	ENSGALT00000036686.3	-1966	771556	TRAPPC10	trafficking protein particle complex 10
chr9	24019188	24029418	10231	10231	0.849345	8.06044e-39	Promoter (1-2kb)	9	24002562	24031230	28669	2	ENSGALG00000040089.1	ENSGALT00000082756.1	1812	425047	HPS3	HPS3, biogenesis of lysosomal organelles complex 2 subunit 1
chr1	76297898	76308128	10231	10231	0.851073	1.3384e-71	Exon (ENSGALT00000062732.1/ENSGALG00000031659.1, exon 13 of 25)	1	76283034	76285106	2073	1	ENSGALG00000033736.1	ENSGALT00000080322.1	14865	NA	NA	NA
chr1	188824488	188834718	10231	10231	0.853236	6.53566e-72	Distal Intergenic	1	188867453	188868571	1119	2	ENSGALG00000017244.3	ENSGALT00000027875.3	33853	419017	PRSS23	protease, serine 23
chr1	30106038	30116268	10231	10231	0.853477	6.03332e-72	Distal Intergenic	1	30082534	30100993	18460	2	ENSGALG00000009595.5	ENSGALT00000074174.1	-5046	417797	TWF1	twinfilin actin binding protein 1
chr2	126697698	126707928	10231	10231	0.865554	4.96379e-18	Promoter (<=1kb)	2	126705816	126706614	799	2	ENSGALG00000035722.2	ENSGALT00000076628.1	0	NA	NA	NA
chr1	179402658	179412888	10231	10231	0.874026	6.35794e-75	Distal Intergenic	1	179330679	179371572	40894	2	ENSGALG00000045414.1	ENSGALT00000088174.1	-31087	NA	NA	NA
chr12	10143898	10154128	10231	10231	0.876137	6.35139e-56	Promoter (<=1kb)	12	10143761	10146651	2891	2	ENSGALG00000037604.2	ENSGALT00000079838.1	0	NA	NA	NA
chr1	65914448	65924678	10231	10231	0.877101	2.2641e-75	Distal Intergenic	1	65938356	66226982	288627	1	ENSGALG00000032768.1	ENSGALT00000080713.1	-13678	418195	SOX5	SRY-box 5
chr1	59360428	59370658	10231	10231	0.885493	1.34068e-76	Distal Intergenic	1	59380189	59387463	7275	2	ENSGALG00000045168.1	ENSGALT00000085734.1	16805	418136	KIAA1551	KIAA1551
chr1	7651188	7661418	10231	10231	0.890235	2.69985e-77	Exon (ENSGALT00000010624.4/ENSGALG00000006576.5, exon 5 of 6)	1	7655306	7725473	70168	2	ENSGALG00000006576.5	ENSGALT00000010624.4	64055	418644	GRM3	glutamate metabotropic receptor 3
chr1	6785048	6795278	10231	10231	0.898219	1.80169e-78	3' UTR	1	6753307	6777163	23857	2	ENSGALG00000014575.5	ENSGALT00000023502.5	-7886	426612	SEPHS2L	selenophosphate synthetase 2-like
chr1	87029168	87039398	10231	10231	0.900366	8.68366e-79	Distal Intergenic	1	86647126	86769237	122112	2	ENSGALG00000015351.5	ENSGALT00000024772.5	-259932	418406	CBLB	Cbl proto-oncogene B
chrZ	2641898	2652128	10231	10231	0.902661	5.97703e-31	Intron (ENSGALT00000064862.1/ENSGALG00000036775.1, intron 4 of 5)	34	2631390	2878777	247388	2	ENSGALG00000036775.1	ENSGALT00000064862.1	226649	416376	SETBP1	SET binding protein 1
chrZ	36748718	36758948	10231	10231	0.903645	5.26993e-31	Exon (ENSGALT00000024457.5/ENSGALG00000015154.5, exon 10 of 30)	34	36724825	36775900	51076	2	ENSGALG00000015154.5	ENSGALT00000024457.5	16952	NA	NA	NA
chr1	59878748	59888978	10231	10231	0.90628	1.15874e-79	Exon (ENSGALT00000021134.5/ENSGALG00000012956.6, exon 11 of 20)	1	59980841	59982553	1713	2	ENSGALG00000044625.1	ENSGALT00000085176.1	93575	NA	NA	NA
chr2	142905428	142915658	10231	10231	0.916999	1.01106e-19	Distal Intergenic	2	142761260	142761323	64	2	ENSGALG00000018290.1	ENSGALT00000028997.1	-144106	777802	MIR30D	microRNA mir-30d
chrZ	70183768	70193998	10231	10231	0.917109	9.35357e-32	Distal Intergenic	34	70205473	70211427	5955	2	ENSGALG00000045559.1	ENSGALT00000084683.1	17429	NA	NA	NA
chr5	59234258	59244488	10231	10231	0.917391	2.16054e-34	Exon (ENSGALT00000074118.1/ENSGALG00000036107.2, exon 4 of 4)	5	59200569	59224327	23759	1	ENSGALG00000043056.2	ENSGALT00000065153.1	33690	112532550	LOC112532550	uncharacterized LOC112532550
chr18	5250548	5260778	10231	10231	0.918466	1.38054e-109	Exon (ENSGALT00000004742.5/ENSGALG00000002993.5, exon 5 of 10)	18	5163392	5169680	6289	1	ENSGALG00000002985.6	ENSGALT00000088700.1	87157	417388	UTP18	UTP18, small subunit processome component
chr2	14355248	14365478	10231	10231	0.918621	8.93027e-20	Distal Intergenic	2	14378408	14397035	18628	2	ENSGALG00000007260.4	ENSGALT00000050982.1	31557	396029	ZEB1	zinc finger E-box binding homeobox 1
chr1	193871288	193881518	10231	10231	0.91931	1.34214e-81	Distal Intergenic	1	193938735	193964975	26241	1	ENSGALG00000000839.3	ENSGALT00000001231.1	-57217	395562	WNT11	Wnt family member 11
chr1	16868418	16878648	10231	10231	0.930229	3.13547e-83	Distal Intergenic	1	17084630	17419065	334436	1	ENSGALG00000023584.3	ENSGALT00000061566.1	-205982	768638	FAM19A5	family with sequence similarity 19 member A5, C-C motif chemokine like
chr4	90497138	90507368	10231	10231	0.940625	5.91987e-29	Exon (ENSGALT00000025939.5/ENSGALG00000016098.5, exon 7 of 24)	4	90458524	90697579	239056	1	ENSGALG00000016098.5	ENSGALT00000025939.5	38615	422955	EXOC6B	exocyst complex component 6B
chr11	14832648	14842878	10231	10231	0.941473	2.74416e-45	Intron (ENSGALT00000043755.2/ENSGALG00000026258.2, intron 2 of 2)	11	14732613	14895678	163066	2	ENSGALG00000026258.2	ENSGALT00000043755.2	52800	693248	MAF	MAF bZIP transcription factor
chr20	9383468	9393698	10231	10231	0.94223	4.59767e-98	Distal Intergenic	20	9414897	9418182	3286	2	ENSGALG00000041950.1	ENSGALT00000078144.1	24484	NA	NA	NA
chrZ	75131678	75141908	10231	10231	0.943796	2.9505e-33	Promoter (<=1kb)	34	75136257	75245593	109337	1	ENSGALG00000044639.1	ENSGALT00000086420.1	0	NA	NA	NA
chr1	4316208	4326438	10231	10231	0.951369	2.06729e-86	Intron (ENSGALT00000010889.6/ENSGALG00000006731.6, intron 2 of 6)	1	4257754	4370309	112556	1	ENSGALG00000006731.6	ENSGALT00000010889.6	58455	419107	TAF3	TATA-box binding protein associated factor 3
chr1	173441978	173452208	10231	10231	0.952392	1.44804e-86	Intron (ENSGALT00000088730.1/ENSGALG00000045592.1, intron 1 of 7)	1	173374919	173479349	104431	2	ENSGALG00000045592.1	ENSGALT00000088730.1	27141	NA	NA	NA
chr2	125395078	125405308	10231	10231	0.953616	6.02432e-21	Exon (ENSGALT00000063648.1/ENSGALG00000033638.1, exon 9 of 17)	2	125364885	125422366	57482	1	ENSGALG00000033638.1	ENSGALT00000063648.1	30194	428369	SLC26A7	solute carrier family 26 member 7
chr1	138554268	138564498	10231	10231	0.954563	6.79777e-87	Distal Intergenic	1	138649696	138651054	1359	2	ENSGALG00000026287.2	ENSGALT00000080797.1	86556	NA	NA	NA
chr2	61904288	61914518	10231	10231	0.957348	4.50985e-21	Distal Intergenic	2	61829376	61829452	77	2	ENSGALG00000025376.1	ENSGALT00000042289.1	-74837	100315817	MIR1747	microRNA mir-1747
chr1	168893038	168903268	10231	10231	0.958174	1.9296e-87	Distal Intergenic	1	168836186	168862129	25944	2	ENSGALG00000017000.5	ENSGALT00000027462.5	-30910	418861	RCBTB2	RCC1 and BTB domain containing protein 2
chr1	82691648	82701878	10231	10231	0.959581	1.18086e-87	Intron (ENSGALT00000079620.1/ENSGALG00000029187.2, intron 4 of 8)	1	82904583	82931844	27262	1	ENSGALG00000015094.5	ENSGALT00000024346.5	-202705	100859265	ZBTB20	zinc finger and BTB domain containing 20
chr1	71414778	71425008	10231	10231	0.961808	5.42503e-88	Exon (ENSGALT00000015796.4/ENSGALG00000014551.5, exon 9 of 11)	1	71403701	71448774	45074	1	ENSGALG00000014551.5	ENSGALT00000060327.1	11078	426599	TTC38L	tetratricopeptide repeat protein 38-like
chrW	4374178	4384408	10231	10231	0.962032	2.61349e-16	Promoter (<=1kb)	33	4139488	4385288	245801	2	ENSGALG00000032901.2	ENSGALT00000061384.2	880	NA	NA	NA
chr1	77297028	77307258	10231	10231	0.963534	2.96709e-88	Promoter (<=1kb)	1	77297795	77298982	1188	1	ENSGALG00000036852.2	ENSGALT00000082327.1	0	NA	NA	NA
chr2	30228798	30239028	10231	10231	0.964728	2.54164e-21	Distal Intergenic	2	30247282	30250144	2863	2	ENSGALG00000035725.2	ENSGALT00000048259.2	11116	776034	SP8	Sp8 transcription factor
chr4	82828048	82838278	10231	10231	0.968494	2.57743e-30	Exon (ENSGALT00000025234.6/ENSGALG00000015649.6, exon 7 of 17)	4	82821738	82841091	19354	1	ENSGALG00000015649.6	ENSGALT00000025234.6	6311	422880	NOP14	NOP14 nucleolar protein
chr1	115366268	115376498	10231	10231	0.977012	2.63106e-90	Exon (ENSGALT00000026250.5/ENSGALG00000016281.5, exon 62 of 78)	1	115098166	115101343	3178	1	ENSGALG00000038250.2	ENSGALT00000054857.1	268103	NA	NA	NA
chr8	25632118	25642348	10231	10231	0.97726	2.46199e-49	Distal Intergenic	8	25722631	25725541	2911	2	ENSGALG00000037263.2	ENSGALT00000060754.1	83193	NA	NA	NA
chr18	299228	309458	10231	10231	0.982212	1.92907e-122	Promoter (<=1kb)	18	231467	299069	67603	2	ENSGALG00000032452.1	ENSGALT00000058447.1	-160	417305	GAS7	growth arrest specific 7
chr11	10536048	10546278	10231	10231	0.983973	1.38072e-48	5' UTR	11	10457280	10557457	100178	2	ENSGALG00000004899.6	ENSGALT00000089637.1	11179	415776	PEPD	peptidase D
chr1	186365878	186376108	10231	10231	0.986743	8.55048e-92	Distal Intergenic	1	186280285	186300517	20233	2	ENSGALG00000017228.4	ENSGALT00000027844.4	-65362	396338	MTNR1B	melatonin receptor 1B
chr1	57276918	57287148	10231	10231	0.998689	1.25407e-93	Exon (ENSGALT00000043379.2/ENSGALG00000028444.2, exon 3 of 4)	1	57323243	57324379	1137	2	ENSGALG00000045859.1	ENSGALT00000083295.1	37231	NA	NA	NA
chr1	13437958	13448188	10231	10231	1.00306	2.66052e-94	Distal Intergenic	1	13347695	13416575	68881	2	ENSGALG00000008175.4	ENSGALT00000013290.4	-21384	417714	ORC5	origin recognition complex subunit 5
chr1	10928198	10938428	10231	10231	1.01031	2.02792e-95	Distal Intergenic	1	10860332	10867254	6923	2	ENSGALG00000042096.2	ENSGALT00000073049.1	-60945	NA	NA	NA
chr4	25100158	25110388	10231	10231	1.02177	5.96096e-33	Distal Intergenic	4	25133358	25148964	15607	1	ENSGALG00000009573.4	ENSGALT00000015600.3	-22970	770326	ANXA10	annexin A10
chrZ	9103848	9114078	10231	10231	1.0235	7.9207e-38	Promoter (<=1kb)	34	9095088	9106955	11868	2	ENSGALG00000027630.2	ENSGALT00000046104.2	0	100859339	NPR2	natriuretic peptide receptor 2
chr2	115113928	115124158	10231	10231	1.03229	1.25969e-23	Distal Intergenic	2	115183808	115214027	30220	2	ENSGALG00000036567.1	ENSGALT00000052610.1	89869	429406	ARMC1	armadillo repeat containing 1
chrZ	65989468	65999698	10231	10231	1.03651	1.38603e-38	Distal Intergenic	34	65959646	65980352	20707	2	ENSGALG00000023083.3	ENSGALT00000037626.3	-9117	431637	KIAA1958	KIAA1958
chr10	20309108	20319338	10231	10231	1.04434	2.90884e-60	Promoter (2-3kb)	10	20315212	20321348	6137	2	ENSGALG00000008549.6	ENSGALT00000084557.1	2010	415590	TUBGCP4	tubulin gamma complex associated protein 4
chr3	27603098	27613328	10231	10231	1.04471	1.44361e-24	Exon (ENSGALT00000016306.5/ENSGALG00000010039.6, exon 5 of 12)	3	27488637	27646775	158139	2	ENSGALG00000010039.6	ENSGALT00000053662.1	33447	421417	BABAM2	BRISC and BRCA1 A complex member 2
chr2	127785488	127795718	10231	10231	1.05604	1.90967e-24	Distal Intergenic	2	127839268	127882029	42762	1	ENSGALG00000034050.2	ENSGALT00000046528.1	-43550	101751823	MTDH	metadherin
chrZ	66535068	66545298	10231	10231	1.0589	6.80892e-40	Exon (ENSGALT00000025350.5/ENSGALG00000015721.5, exon 50 of 50)	34	66519578	66525077	5500	2	ENSGALG00000015704.5	ENSGALT00000025326.5	-9992	396437	TXN	thioredoxin
chr1	115812978	115823208	10231	10231	1.05956	4.44752e-103	Distal Intergenic	1	115794507	115795376	870	1	ENSGALG00000016286.5	ENSGALT00000026259.5	18472	100857674	CXorf21	chromosome X open reading frame 21
chr1	67489868	67500098	10231	10231	1.06733	2.69325e-104	Distal Intergenic	1	67412869	67416674	3806	2	ENSGALG00000044844.1	ENSGALT00000085175.1	-73195	NA	NA	NA
chr1	1513188	1523418	10231	10231	1.0692	1.36561e-104	Intron (ENSGALT00000013813.3/ENSGALG00000008477.4, intron 11 of 17)	1	1375947	1410781	34835	2	ENSGALG00000037842.1	ENSGALT00000068936.1	-102408	416699	LRGUK	leucine rich repeats and guanylate kinase domain containing
chr1	48942878	48953108	10231	10231	1.0692	1.36561e-104	Exon (ENSGALT00000050600.1/ENSGALG00000029583.1, exon 2 of 10)	1	48929924	48958286	28363	2	ENSGALG00000029583.1	ENSGALT00000050600.1	5178	417967	PLBD1	phospholipase B domain containing 1
chr1	142557608	142567838	10231	10231	1.0692	1.36561e-104	Distal Intergenic	1	142662243	142673633	11391	1	ENSGALG00000016858.4	ENSGALT00000027235.4	-94405	428018	SLC10A2	solute carrier family 10 member 2
chr1	4333258	4343488	10231	10231	1.07136	6.2594e-105	Exon (ENSGALT00000010889.6/ENSGALG00000006731.6, exon 3 of 7)	1	4402132	4591692	189561	1	ENSGALG00000029270.2	ENSGALT00000049267.1	-58644	419106	GATA3	GATA binding protein 3
chrZ	46439938	46450168	10231	10231	1.07323	9.82856e-41	Promoter (<=1kb)	34	46440142	46459626	19485	1	ENSGALG00000027891.2	ENSGALT00000042927.2	0	396353	NREP	neuronal regeneration related protein
chr1	118472778	118483008	10231	10231	1.08292	9.55259e-107	Promoter (<=1kb)	1	118474222	118502752	28531	1	ENSGALG00000036226.2	ENSGALT00000053288.1	0	NA	NA	NA
chr1	188203868	188214098	10231	10231	1.10111	1.29077e-109	Exon (ENSGALT00000027866.3/ENSGALG00000017238.5, exon 4 of 10)	1	188246902	188258221	11320	1	ENSGALG00000037891.2	ENSGALT00000048737.1	-32804	NA	NA	NA
chr8	15906798	15917028	10231	10231	1.10671	5.86331e-60	Exon (ENSGALT00000044504.3/ENSGALG00000028423.3, exon 2 of 7)	8	15897943	15967214	69272	2	ENSGALG00000028423.3	ENSGALT00000044504.3	50186	395140	HS2ST1	heparan sulfate 2-O-sulfotransferase 1
chr2	110459278	110469508	10231	10231	1.10935	2.68526e-26	Distal Intergenic	2	110436081	110437228	1148	1	ENSGALG00000015261.6	ENSGALT00000024630.6	23198	421117	NPBWR1	neuropeptides B and W receptor 1
chr1	98295808	98306038	10231	10231	1.11451	9.77672e-112	Distal Intergenic	1	98322194	98325661	3468	2	ENSGALG00000015681.5	ENSGALT00000025294.5	19623	101749375	NRIP1	nuclear receptor interacting protein 1
chrZ	37048798	37059028	10231	10231	1.11753	2.38644e-43	Distal Intergenic	34	37062725	37257739	195015	1	ENSGALG00000033256.1	ENSGALT00000058162.1	-3697	395456	PCSK5	proprotein convertase subtilisin/kexin type 5
chr5	27101828	27112058	10231	10231	1.11917	6.73392e-47	Distal Intergenic	5	26957856	27023611	65756	2	ENSGALG00000009381.5	ENSGALT00000015283.5	-78218	423255	SIPA1L1	signal induced proliferation associated 1 like 1
chr7	34211678	34221908	10231	10231	1.12802	2.50415e-39	Distal Intergenic	7	34257649	34257803	155	2	ENSGALG00000028053.1	ENSGALT00000043440.1	35895	NA	NA	NA
chr2	135400018	135410248	10231	10231	1.1336	3.82004e-27	Distal Intergenic	2	135502016	135520258	18243	2	ENSGALG00000040522.2	ENSGALT00000046740.1	110010	420288	EIF3H	eukaryotic translation initiation factor 3 subunit H
chr6	14447318	14457548	10231	10231	1.14044	4.52244e-46	Distal Intergenic	6	14569073	14571934	2862	1	ENSGALG00000041935.1	ENSGALT00000073372.1	-111525	NA	NA	NA
chr14	11709088	11719318	10231	10231	1.15009	2.28059e-101	Distal Intergenic	14	11854602	11862668	8067	1	ENSGALG00000013169.6	ENSGALT00000021510.6	-135284	768437	IL20RB	interleukin 20 receptor subunit beta
chr18	4224138	4234368	10231	10231	1.15136	1.05133e-157	Intron (ENSGALT00000002671.5/ENSGALG00000001740.5, intron 3 of 16)	18	4204459	4249189	44731	2	ENSGALG00000001740.5	ENSGALT00000002671.5	14821	NA	NA	NA
chr8	25744648	25754878	10231	10231	1.15216	9.46763e-64	Distal Intergenic	8	25722631	25725541	2911	2	ENSGALG00000037263.2	ENSGALT00000060754.1	-19108	NA	NA	NA
chr7	7923988	7934218	10231	10231	1.15217	1.41365e-40	Exon (ENSGALT00000057169.1/ENSGALG00000007651.6, exon 7 of 24)	7	7918157	7919078	922	1	ENSGALG00000030635.2	ENSGALT00000064654.1	5832	NA	NA	NA
chr3	103011838	103022068	10231	10231	1.15226	2.31848e-28	Distal Intergenic	3	103172072	103172181	110	1	ENSGALG00000026500.1	ENSGALT00000044593.1	-150004	102466708	MIR6678	microRNA mir-6678
chr4	18573418	18583648	10231	10231	1.15441	1.19623e-39	Distal Intergenic	4	18260155	18518991	258837	2	ENSGALG00000009168.6	ENSGALT00000014934.6	-54428	422394	AFF2	AF4/FMR2 family member 2
chr2	2669178	2679408	10231	10231	1.15666	5.95306e-28	Distal Intergenic	2	2612429	2663319	50891	1	ENSGALG00000005401.6	ENSGALT00000090345.1	56750	395829	WNT9A	Wnt family member 9A
chr1	168719128	168729358	10231	10231	1.15789	1.23987e-118	Promoter (<=1kb)	1	168729159	168736805	7647	1	ENSGALG00000016996.6	ENSGALT00000085795.1	0	395969	ITM2B	integral membrane protein 2B
chr1	32670358	32680588	10231	10231	1.15821	1.10056e-118	Distal Intergenic	1	32603425	32604254	830	2	ENSGALG00000042870.2	ENSGALT00000065772.1	-66105	NA	NA	NA
chr1	137715408	137725638	10231	10231	1.1594	7.10151e-119	Intron (ENSGALT00000045251.1/ENSGALG00000016834.5, intron 2 of 32)	1	137608688	137702071	93384	2	ENSGALG00000016834.5	ENSGALT00000027180.5	-13338	418748	MCF2L	MCF.2 cell line derived transforming sequence like
chr1	190416958	190427188	10231	10231	1.16058	4.60947e-119	Distal Intergenic	1	190389807	190403692	13886	1	ENSGALG00000013247.6	ENSGALT00000021629.6	27152	425232	CCDC83	coiled-coil domain containing 83
chr1	28609048	28619278	10231	10231	1.16231	2.43669e-119	Intron (ENSGALT00000052324.1/ENSGALG00000009514.5, intron 1 of 25)	1	28626214	28718287	92074	1	ENSGALG00000009514.5	ENSGALT00000015492.5	-6936	396202	NRCAM	neuronal cell adhesion molecule
chr9	8957218	8967448	10231	10231	1.16301	1.09483e-63	Distal Intergenic	9	8978313	8992227	13915	1	ENSGALG00000035425.2	ENSGALT00000059375.1	-10865	NA	NA	NA
chr5	48059688	48069918	10231	10231	1.16507	8.1981e-50	Promoter (<=1kb)	5	48029928	48064949	35022	2	ENSGALG00000034802.2	ENSGALT00000085829.1	0	423445	SETD3	SET domain containing 3
chr10	3490988	3501218	10231	10231	1.16856	1.58316e-71	Distal Intergenic	10	3442683	3476186	33504	2	ENSGALG00000031166.1	ENSGALT00000068206.1	-14803	NA	NA	NA
chr1	28002068	28012298	10231	10231	1.16874	2.29559e-120	Distal Intergenic	1	28047926	28048376	451	1	ENSGALG00000029421.2	ENSGALT00000056410.1	-35628	NA	NA	NA
chr8	15661278	15671508	10231	10231	1.16983	3.13867e-65	Distal Intergenic	8	15783994	15785084	1091	2	ENSGALG00000042050.2	ENSGALT00000071759.1	113576	NA	NA	NA
chr13	7893298	7903528	10231	10231	1.17186	4.81288e-88	Intron (ENSGALT00000002198.5/ENSGALG00000001445.6, intron 2 of 5)	13	7872426	7910143	37718	2	ENSGALG00000001445.6	ENSGALT00000002198.5	6615	416154	FABP6	fatty acid binding protein 6
chr14	10293938	10304168	10231	10231	1.17488	1.12214e-104	Distal Intergenic	14	10215941	10253926	37986	2	ENSGALG00000045589.1	ENSGALT00000089699.1	-40013	NA	NA	NA
chr6	35377898	35388128	10231	10231	1.17597	3.33082e-48	Promoter (<=1kb)	6	35384323	35421756	37434	1	ENSGALG00000034655.2	ENSGALT00000086113.1	0	423976	ALDH18A1	aldehyde dehydrogenase 18 family member A1
chr1	2795348	2805578	10231	10231	1.1912	5.89457e-124	Distal Intergenic	1	2713344	2713453	110	1	ENSGALG00000027460.1	ENSGALT00000044352.1	82005	102465970	MIR6621	microRNA mir-6621
chr1	105866008	105876238	10231	10231	1.19218	4.10728e-124	Promoter (<=1kb)	1	105865206	105865619	414	2	ENSGALG00000038184.1	ENSGALT00000079416.1	-390	NA	NA	NA
chr14	12905998	12916228	10231	10231	1.19602	1.67612e-107	Distal Intergenic	14	12892293	12901828	9536	2	ENSGALG00000000643.5	ENSGALT00000063300.1	-4171	769431	ANKS3	ankyrin repeat and sterile alpha motif domain containing 3
chr1	80932088	80942318	10231	10231	1.20436	4.58389e-126	Distal Intergenic	1	80899509	80899607	99	1	ENSGALG00000027022.1	ENSGALT00000044301.1	32580	NA	NA	NA
chr20	6525888	6536118	10231	10231	1.20811	1.90461e-145	Promoter (<=1kb)	20	6385508	6529830	144323	2	ENSGALG00000004621.5	ENSGALT00000007358.5	0	419210	PREX1	phosphatidylinositol-3,4,5-trisphosphate dependent Rac exchange factor 1
chrZ	10055238	10065468	10231	10231	1.21173	5.82003e-49	Exon (ENSGALT00000028093.5/ENSGALG00000017405.5, exon 4 of 8)	34	10035886	10086792	50907	2	ENSGALG00000017405.5	ENSGALT00000028093.5	21324	431663	NPR3	natriuretic peptide receptor 3
chr9	5557448	5567678	10231	10231	1.21192	1.07193e-67	Downstream (2-3kb)	9	5569752	5573518	3767	2	ENSGALG00000030350.1	ENSGALT00000082865.1	5840	424827	VAMP2	vesicle-associated membrane protein 2 (synaptobrevin 2)
chr1	58078268	58088498	10231	10231	1.2365	3.20743e-131	Distal Intergenic	1	57945313	57945398	86	1	ENSGALG00000032288.1	ENSGALT00000049373.1	132956	NA	NA	NA
chrZ	4169578	4179808	10231	10231	1.23673	1.85802e-50	Distal Intergenic	34	4192524	4192702	179	2	ENSGALG00000027997.1	ENSGALT00000044621.1	12894	NA	NA	NA
chr1	27190488	27200718	10231	10231	1.23913	1.2129e-131	Exon (ENSGALT00000038867.3/ENSGALG00000009480.5, exon 7 of 36)	1	27184787	27262852	78066	1	ENSGALG00000009480.5	ENSGALT00000038867.3	5702	417779	DOCK4	dedicator of cytokinesis 4
chrZ	81446998	81457228	10231	10231	1.25241	2.13791e-51	Exon (ENSGALT00000008588.5/ENSGALG00000005351.5, exon 7 of 8)	34	81385308	81454168	68861	1	ENSGALG00000005351.5	ENSGALT00000008588.5	61691	426800	PRDM6	PR/SET domain 6
chr13	14392758	14402988	10231	10231	1.26164	4.05445e-98	Promoter (<=1kb)	13	14396516	14417037	20522	1	ENSGALG00000041706.1	ENSGALT00000048683.1	0	416297	FAM13B	family with sequence similarity 13, member B
chr1	187105848	187116078	10231	10231	1.27084	9.7671e-137	Distal Intergenic	1	186427685	186783045	355361	2	ENSGALG00000017229.6	ENSGALT00000027850.5	-322804	395167	FAT3	FAT atypical cadherin 3
chrZ	27626968	27637198	10231	10231	1.27203	1.42758e-52	Promoter (<=1kb)	34	27625100	27627598	2499	2	ENSGALG00000015028.5	ENSGALT00000024236.5	0	427223	RLN3	relaxin 3
chrZ	51960728	51970958	10231	10231	1.29221	8.83892e-54	Promoter (<=1kb)	34	51968585	51989526	20942	1	ENSGALG00000015311.5	ENSGALT00000024714.4	0	427281	RNF38	ring finger protein 38
chr2	147785138	147795368	10231	10231	1.31099	2.26797e-33	Intron (ENSGALT00000046358.2/ENSGALG00000033960.2, intron 1 of 30)	2	147799452	147799781	330	1	ENSGALG00000025607.1	ENSGALT00000042520.1	-4084	NA	NA	NA
chr4	82739388	82749618	10231	10231	1.31128	1.14194e-47	Exon (ENSGALT00000025209.4/ENSGALG00000015635.4, exon 30 of 69)	4	82710300	82783954	73655	2	ENSGALG00000015635.4	ENSGALT00000025209.4	34336	422878	HTT	huntingtin
chr9	2652128	2662358	10231	10231	1.32044	1.34522e-76	Promoter (<=1kb)	9	2645266	2656272	11007	2	ENSGALG00000002315.5	ENSGALT00000041232.3	0	424767	PARL	presenilin associated rhomboid like
chr2	115656118	115666348	10231	10231	1.33012	4.84703e-34	Exon (ENSGALT00000052243.1/ENSGALG00000043570.1, exon 7 of 18)	2	115673237	115681928	8692	1	ENSGALG00000031863.2	ENSGALT00000056272.2	-6889	NA	NA	NA
chr2	80662698	80672928	10231	10231	1.33632	2.94228e-34	Distal Intergenic	2	80750430	80808108	57679	1	ENSGALG00000013081.6	ENSGALT00000021359.5	-77502	420944	VWC2	von Willebrand factor C domain containing 2
chr17	4960698	4970928	10231	10231	1.3437	1.74753e-259	Distal Intergenic	17	5006022	5105974	99953	2	ENSGALG00000041102.1	ENSGALT00000078990.1	135046	NA	NA	NA
chr1	114912738	114922968	10231	10231	1.36044	4.01761e-151	Intron (ENSGALT00000026250.5/ENSGALG00000016281.5, intron 43 of 77)	1	115098166	115101343	3178	1	ENSGALG00000038250.2	ENSGALT00000054857.1	-175198	NA	NA	NA
chr1	192674378	192684608	10231	10231	1.36547	6.26841e-152	Promoter (<=1kb)	1	192680022	192723413	43392	1	ENSGALG00000017262.6	ENSGALT00000089278.1	0	419026	NARS2	asparaginyl-tRNA synthetase 2, mitochondrial
chr11	8701468	8711698	10231	10231	1.38036	2.05235e-80	Distal Intergenic	11	8625144	8665287	40144	1	ENSGALG00000004506.5	ENSGALT00000007178.5	76325	415759	URI1	URI1, prefoldin like chaperone
chr1	63534268	63544498	10231	10231	1.38517	4.41232e-155	Distal Intergenic	1	63383606	63450107	66502	2	ENSGALG00000036358.1	ENSGALT00000079741.1	-84162	418179	LMO3	LIM domain only 3
chrZ	20810378	20820608	10231	10231	1.38873	1.52642e-59	Exon (ENSGALT00000023835.5/ENSGALG00000014773.5, exon 8 of 27)	34	20784241	20841105	56865	1	ENSGALG00000014773.5	ENSGALT00000067060.1	26138	431583	ERBIN	erbb2 interacting protein
chr23	4288928	4299158	10231	10231	1.39916	9.55904e-245	Promoter (<=1kb)	23	4290992	4294219	3228	1	ENSGALG00000026421.3	ENSGALT00000087629.1	0	419630	PSMB2	proteasome subunit beta 2
chr17	9560788	9571018	10231	10231	1.40002	3.36227e-275	Intron (ENSGALT00000001740.5/ENSGALG00000001157.6, intron 13 of 22)	17	9526508	9526646	139	2	ENSGALG00000025640.1	ENSGALT00000042553.1	-34143	112530002	LOC112530002	U4 spliceosomal RNA
chr1	113231608	113241838	10231	10231	1.40072	1.44734e-157	Intron (ENSGALT00000036649.3/ENSGALG00000016265.5, intron 1 of 4)	1	113222082	113251614	29533	2	ENSGALG00000016265.5	ENSGALT00000036649.3	9776	427992	LANCL3	LanC like 3
chr1	36612318	36622548	10231	10231	1.41076	3.61541e-159	Distal Intergenic	1	36640691	36854570	213880	1	ENSGALG00000010200.5	ENSGALT00000016581.5	-18143	427868	TRHDE	thyrotropin releasing hormone degrading enzyme
chr1	84993398	85003628	10231	10231	1.41228	2.0714e-159	Exon (ENSGALT00000024704.6/ENSGALG00000015307.6, exon 47 of 52)	1	84962574	84981080	18507	1	ENSGALG00000015299.6	ENSGALT00000089316.1	30825	418391	TFG	TRK-fused gene
chr5	14754218	14764448	10231	10231	1.42338	3.04592e-66	Exon (ENSGALT00000065611.1/ENSGALG00000031737.1, exon 13 of 21)	5	14760117	14772026	11910	2	ENSGALG00000031737.1	ENSGALT00000065611.1	7578	NA	NA	NA
chrZ	81286728	81296958	10231	10231	1.43936	1.52279e-62	Intron (ENSGALT00000029784.3/ENSGALG00000018874.3, intron 1 of 6)	34	81276943	81353131	76189	1	ENSGALG00000018874.3	ENSGALT00000029784.3	9786	426798	SNX24	sorting nexin 24
chr1	48768968	48779198	10231	10231	1.4436	2.14768e-164	Distal Intergenic	1	48864006	48924443	60438	1	ENSGALG00000011814.5	ENSGALT00000019288.2	-84808	417966	ATF7IP	activating transcription factor 7 interacting protein
chr1	109037308	109047538	10231	10231	1.44671	6.88534e-165	Promoter (<=1kb)	1	109023686	109043492	19807	2	ENSGALG00000040189.1	ENSGALT00000070155.1	0	418529	RIPK4	receptor interacting serine/threonine kinase 4
chr1	178311458	178321688	10231	10231	1.45883	8.23353e-167	Distal Intergenic	1	178382192	178412065	29874	2	ENSGALG00000025748.2	ENSGALT00000044176.2	90377	378917	FGF9	fibroblast growth factor 9
chr28	1871238	1881468	10231	10231	1.45891	0	Promoter (<=1kb)	28	1866466	1871434	4969	2	ENSGALG00000044471.1	ENSGALT00000087602.1	0	NA	NA	NA
chr12	16732018	16742248	10231	10231	1.46172	1.06369e-121	Intron (ENSGALT00000012692.5/ENSGALG00000007819.5, intron 3 of 9)	12	16642419	16762419	120001	2	ENSGALG00000007819.5	ENSGALT00000012692.5	20171	416099	PDZRN3	PDZ domain containing ring finger 3
chr1	39896148	39906378	10231	10231	1.4752	2.11825e-169	Exon (ENSGALT00000017794.6/ENSGALG00000010935.6, exon 18 of 53)	1	39870775	39980929	110155	1	ENSGALG00000010935.6	ENSGALT00000017794.6	25374	772163	PTPRQ	protein tyrosine phosphatase, receptor type Q
chr5	14604178	14614408	10231	10231	1.47585	1.5688e-69	Intron (ENSGALT00000010803.4/ENSGALG00000006681.5, intron 1 of 18)	5	14330182	14625903	295722	2	ENSGALG00000006681.5	ENSGALT00000010803.4	11495	423098	BRSK2	BR serine/threonine kinase 2
chrZ	73651738	73661968	10231	10231	1.48241	4.44421e-65	Intron (ENSGALT00000064739.2/ENSGALG00000029598.2, intron 3 of 4)	34	73542642	73669936	127295	2	ENSGALG00000046194.1	ENSGALT00000089921.1	7968	NA	NA	NA
chr10	8056978	8067208	10231	10231	1.50486	4.81028e-102	Distal Intergenic	10	8075460	8075562	103	2	ENSGALG00000027748.1	ENSGALT00000045119.1	8354	NA	NA	NA
chr3	156008	166238	10231	10231	1.50682	7.51545e-41	Promoter (<=1kb)	3	162951	180542	17592	1	ENSGALG00000037504.1	ENSGALT00000057119.1	0	421209	CFAP36	cilia and flagella associated protein 36
chrZ	59210388	59220618	10231	10231	1.51426	6.10059e-67	Distal Intergenic	34	59332839	59343581	10743	1	ENSGALG00000025915.2	ENSGALT00000044087.2	-112221	427107	ARRDC3	arrestin domain containing 3
chr5	30303818	30314048	10231	10231	1.51649	4.68193e-72	Exon (ENSGALT00000068256.1/ENSGALG00000009705.6, exon 7 of 104)	5	30176732	30360587	183856	2	ENSGALG00000009705.6	ENSGALT00000005352.5	46539	396111	RYR3	ryanodine receptor 3
chr4	87509978	87520208	10231	10231	1.55229	8.53881e-60	Distal Intergenic	4	87856254	87862050	5797	1	ENSGALG00000037592.2	ENSGALT00000071688.1	-336046	NA	NA	NA
chr5	24377238	24387468	10231	10231	1.55795	1.30988e-74	Distal Intergenic	5	24405626	24413310	7685	1	ENSGALG00000008514.7	ENSGALT00000013867.7	-18158	423208	DLL4	delta like canonical Notch ligand 4
chr1	152954698	152964928	10231	10231	1.56106	7.2899e-183	Distal Intergenic	1	153022585	153069258	46674	2	ENSGALG00000016909.5	ENSGALT00000027330.4	104330	NA	NA	NA
chr4	41171488	41181718	10231	10231	1.56806	1.43531e-60	Distal Intergenic	4	41426109	41426822	714	1	ENSGALG00000032692.2	ENSGALT00000072888.1	-244391	NA	NA	NA
chr9	4057048	4067278	10231	10231	1.60274	3.11399e-99	Distal Intergenic	9	4103974	4105951	1978	1	ENSGALG00000006600.4	ENSGALT00000010653.4	-36696	429136	A4GNT	alpha-1,4-N-acetylglucosaminyltransferase
chrZ	12643428	12653658	10231	10231	1.62577	2.32195e-73	Exon (ENSGALT00000087170.1/ENSGALG00000045612.1, exon 4 of 5)	34	12650851	12730784	79934	2	ENSGALG00000045612.1	ENSGALT00000087170.1	77126	NA	NA	NA
chr19	1953078	1963308	10231	10231	1.6324	1.48781e-183	Intron (ENSGALT00000001731.5/ENSGALG00000001153.5, intron 1 of 18)	19	1327382	1987436	660055	2	ENSGALG00000001153.5	ENSGALT00000001731.5	24128	417481	AUTS2	AUTS2, activator of transcription and developmental regulator
chr6	24939888	24950118	10231	10231	1.63925	1.57545e-75	Distal Intergenic	6	24870834	24870926	93	2	ENSGALG00000027136.1	ENSGALT00000044040.1	-68963	NA	NA	NA
chr5	2222468	2232698	10231	10231	1.64577	6.24225e-80	Intron (ENSGALT00000005993.5/ENSGALG00000003777.5, intron 3 of 18)	5	2201059	2481132	280074	1	ENSGALG00000003777.5	ENSGALT00000078848.1	21410	770845	NELL1	neural EGFL like 1
chr4	26777878	26788108	10231	10231	1.64703	2.1149e-64	Distal Intergenic	4	26689975	26702258	12284	1	ENSGALG00000032689.2	ENSGALT00000070409.1	87904	NA	NA	NA
chr1	55981118	55991348	10231	10231	1.65417	3.56227e-197	Exon (ENSGALT00000020872.5/ENSGALG00000012791.5, exon 2 of 13)	1	55806774	56041222	234449	2	ENSGALG00000012791.5	ENSGALT00000020872.5	49874	418101	TBXAS1	thromboxane A synthase 1
chr1	119638998	119649228	10231	10231	1.66141	2.84056e-198	Distal Intergenic	1	119571473	119572141	669	2	ENSGALG00000033425.2	ENSGALT00000080475.1	-66858	NA	NA	NA
chr3	4933418	4943648	10231	10231	1.69283	4.30724e-47	Distal Intergenic	3	4972321	4972510	190	1	ENSGALG00000017921.1	ENSGALT00000028628.1	-28673	112532228	LOC112532228	U2 spliceosomal RNA
chr14	9792668	9802898	10231	10231	1.70166	2.26668e-173	Distal Intergenic	14	9913060	9923922	10863	2	ENSGALG00000007291.5	ENSGALT00000039834.3	121024	416639	C16orf72	chromosome 16 open reading frame 72
chr12	4445788	4456018	10231	10231	1.71652	1.90363e-149	Intron (ENSGALT00000047265.2/ENSGALG00000004932.6, intron 18 of 18)	12	4480904	4487926	7023	1	ENSGALG00000029396.2	ENSGALT00000052482.1	-24886	NA	NA	NA
chr7	32479398	32489628	10231	10231	1.71921	3.51936e-69	Distal Intergenic	7	32016417	32446623	430207	2	ENSGALG00000012407.4	ENSGALT00000020272.4	-32776	424301	LRP1B	LDL receptor related protein 1B
chr7	36114458	36124688	10231	10231	1.73788	4.63983e-70	Distal Intergenic	7	36220884	36227225	6342	2	ENSGALG00000012538.5	ENSGALT00000020478.5	102537	424320	NR4A2	nuclear receptor subfamily 4 group A member 2
chr4	17004818	17015048	10231	10231	1.81337	3.56006e-72	Intron (ENSGALT00000014447.5/ENSGALG00000008888.5, intron 2 of 10)	4	16915775	17249012	333238	1	ENSGALG00000008888.5	ENSGALT00000014447.5	89044	422379	IL1RAPL2	interleukin 1 receptor accessory protein like 2
chr1	63489938	63500168	10231	10231	1.87656	8.89708e-230	Distal Intergenic	1	63383606	63450107	66502	2	ENSGALG00000036358.1	ENSGALT00000079741.1	-39832	418179	LMO3	LIM domain only 3
chr1	184459688	184469918	10231	10231	1.87656	8.89708e-230	Intron (ENSGALT00000052731.1/ENSGALG00000042076.2, intron 1 of 1)	1	184341137	184528008	186872	1	ENSGALG00000042076.2	ENSGALT00000052731.1	118552	NA	NA	NA
chr2	59657098	59667328	10231	10231	1.89548	1.12187e-52	Promoter (1-2kb)	2	59627689	59669274	41586	2	ENSGALG00000012680.5	ENSGALT00000037320.3	1946	420824	E2F3	E2F transcription factor 3
chrZ	75053248	75063478	10231	10231	1.95797	3.13448e-91	Intron (ENSGALT00000085073.1/ENSGALG00000045850.1, intron 1 of 1)	34	75031623	75067173	35551	1	ENSGALG00000045850.1	ENSGALT00000085073.1	21626	NA	NA	NA
chr4	80826378	80836608	10231	10231	2.02177	2.98028e-81	Intron (ENSGALT00000054591.1/ENSGALG00000015554.5, intron 2 of 26)	4	80664474	81104973	440500	1	ENSGALG00000015554.5	ENSGALT00000025078.5	161905	428797	SORCS2	sortilin related VPS10 domain containing receptor 2
chr1	174526358	174536588	10231	10231	2.0234	7.35441e-250	3' UTR	1	174548152	174560323	12172	1	ENSGALG00000017072.5	ENSGALT00000027575.5	-11564	418914	N4BP2L1	NEDD4 binding protein 2 like 1
chr1	4728818	4739048	10231	10231	2.02714	2.35155e-250	Distal Intergenic	1	4402132	4591692	189561	1	ENSGALG00000029270.2	ENSGALT00000049267.1	326687	419106	GATA3	GATA binding protein 3
chr5	1799628	1809858	10231	10231	2.05612	8.64626e-103	Distal Intergenic	5	1855519	1880037	24519	1	ENSGALG00000029399.1	ENSGALT00000074302.1	-45661	NA	NA	NA
chrZ	2000818	2011048	10231	10231	2.09787	4.4453e-98	Exon (ENSGALT00000053719.1/ENSGALG00000037829.1, exon 31 of 38)	34	2024523	2024611	89	1	ENSGALG00000025570.1	ENSGALT00000042483.1	-13475	NA	NA	NA
chr7	27463288	27473518	10231	10231	2.17864	4.83844e-89	Intron (ENSGALT00000089896.1/ENSGALG00000011708.6, intron 1 of 31)	7	27438242	27443339	5098	1	ENSGALG00000042752.2	ENSGALT00000070597.1	25047	NA	NA	NA
chr1	172705418	172715648	10231	10231	2.18129	4.84987e-270	Exon (ENSGALT00000082498.1/ENSGALG00000041263.1, exon 3 of 18)	1	172697278	172928907	231630	1	ENSGALG00000041263.1	ENSGALT00000082498.1	8141	418903	DCLK1	doublecortin like kinase 1
chr8	6300828	6311058	10231	10231	2.19731	6.71446e-144	Promoter (<=1kb)	8	6290642	6302150	11509	2	ENSGALG00000020976.5	ENSGALT00000033698.5	0	NA	NA	NA
chr9	1710968	1721198	10231	10231	2.20855	1.47927e-141	Promoter (<=1kb)	9	1549905	1715952	166048	2	ENSGALG00000002155.5	ENSGALT00000003376.5	0	395141	HS6ST1	heparan sulfate 6-O-sulfotransferase 1
chr20	13158338	13168568	10231	10231	2.24346	0	Intron (ENSGALT00000081661.1/ENSGALG00000030544.2, intron 3 of 5)	20	13210463	13218553	8091	1	ENSGALG00000038858.2	ENSGALT00000069170.2	-41895	419342	ZFP64	ZFP64 zinc finger protein
chr3	90398248	90408478	10231	10231	2.27779	4.15256e-64	Exon (ENSGALT00000055038.1/ENSGALG00000035230.1, exon 31 of 63)	3	90163004	90533217	370214	1	ENSGALG00000035230.1	ENSGALT00000048732.1	235245	421899	CSMD1	CUB and Sushi multiple domains 1
chr28	684558	694788	10231	10231	2.30706	0	Promoter (2-3kb)	28	666876	682552	15677	2	ENSGALG00000040492.1	ENSGALT00000082617.1	-2007	768942	LONP1	lon peptidase 1, mitochondrial
chr2	87888488	87898718	10231	10231	2.31099	4.60476e-64	Distal Intergenic	2	88114154	88154921	40768	2	ENSGALG00000013196.5	ENSGALT00000021557.5	256203	420977	ANKS6	ankyrin repeat and sterile alpha motif domain containing 6
chr1	64847118	64857348	10231	10231	2.33769	1.52028e-288	Distal Intergenic	1	64792526	64819531	27006	1	ENSGALG00000038920.2	ENSGALT00000073529.1	54593	NA	NA	NA
chr19	1499548	1509778	10231	10231	2.33883	3.0075e-270	Intron (ENSGALT00000001731.5/ENSGALG00000001153.5, intron 5 of 18)	19	1325946	1326904	959	2	ENSGALG00000040229.2	ENSGALT00000082832.1	-172645	NA	NA	NA
chr4	88747808	88758038	10231	10231	2.36267	2.40944e-94	Distal Intergenic	4	88910779	88946997	36219	1	ENSGALG00000038787.1	ENSGALT00000059714.1	-152741	422933	ADRA1D	adrenoceptor alpha 1D
chr11	9434618	9444848	10231	10231	2.38036	1.50417e-149	Distal Intergenic	11	9354965	9415663	60699	2	ENSGALG00000004528.5	ENSGALT00000007212.5	-18956	415762	TSHZ3	teashirt zinc finger homeobox 3
chr11	12568408	12578638	10231	10231	2.38036	1.50417e-149	Distal Intergenic	11	12350114	12352555	2442	1	ENSGALG00000039985.2	ENSGALT00000085780.1	218295	415797	CDH11	cadherin 11
chr1	40789568	40799798	10231	10231	2.39113	1.5824e-294	Distal Intergenic	1	40829223	41086008	256786	1	ENSGALG00000010975.4	ENSGALT00000060372.1	-29425	417880	TMTC2	transmembrane and tetratricopeptide repeat containing 2
chr1	13093548	13103778	10231	10231	2.41103	1.03608e-296	Exon (ENSGALT00000013344.6/ENSGALG00000008193.6, exon 31 of 64)	1	13005189	13038545	33357	2	ENSGALG00000008222.4	ENSGALT00000013382.4	-55004	417715	SLC26A5	solute carrier family 26 member 5
chr15	11940968	11951198	10231	10231	2.41113	8.01819e-222	Distal Intergenic	15	11625569	11802311	176743	1	ENSGALG00000008238.5	ENSGALT00000051769.1	315400	417027	MED13L	mediator complex subunit 13 like
chrZ	74101858	74112088	10231	10231	2.45641	1.24651e-113	Promoter (2-3kb)	34	74072037	74099548	27512	2	ENSGALG00000045918.1	ENSGALT00000087928.1	-2311	NA	NA	NA
chr5	48305208	48315438	10231	10231	2.5179	7.2209e-124	Intron (ENSGALT00000057843.1/ENSGALG00000043661.1, intron 1 of 8)	5	48297347	48396584	99238	1	ENSGALG00000043661.1	ENSGALT00000057843.1	7862	NA	NA	NA
chrZ	4698128	4708358	10231	10231	2.55865	1.52492e-117	Distal Intergenic	34	4656560	4657198	639	2	ENSGALG00000040429.2	ENSGALT00000062224.2	-40931	NA	NA	NA
chr4	27166618	27176848	10231	10231	2.56234	5.44557e-101	Distal Intergenic	4	27095819	27127946	32128	1	ENSGALG00000009719.5	ENSGALT00000015818.5	70800	408048	PCDH10	protocadherin 10
chrZ	74231438	74241668	10231	10231	2.61042	1.94178e-119	Intron (ENSGALT00000088414.1/ENSGALG00000044109.1, intron 3 of 3)	34	74228375	74502371	273997	1	ENSGALG00000044681.1	ENSGALT00000086272.1	3064	NA	NA	NA
chr28	2372508	2382738	10231	10231	2.6223	0	Distal Intergenic	28	2386330	2441061	54732	1	ENSGALG00000001093.6	ENSGALT00000001637.5	-3592	395146	TCF3	transcription factor 3
chr1	193250668	193260898	10231	10231	2.65417	0	Exon (ENSGALT00000073257.1/ENSGALG00000031450.1, exon 15 of 48)	1	193221562	193279711	58150	2	ENSGALG00000031450.1	ENSGALT00000073257.1	18813	419085	MYO7A	myosin VIIA
chr3	44561028	44571258	10231	10231	2.69283	1.68957e-73	Promoter (<=1kb)	3	44419374	44560736	141363	2	ENSGALG00000011560.6	ENSGALT00000068799.1	-293	421576	PACRG	parkin coregulated
chr4	28233948	28244178	10231	10231	2.75874	7.95905e-107	Distal Intergenic	4	28161404	28173461	12058	1	ENSGALG00000036104.2	ENSGALT00000054851.1	72545	NA	NA	NA
chr20	13772138	13782368	10231	10231	2.81322	0	Intron (ENSGALT00000013001.4/ENSGALG00000008010.5, intron 1 of 8)	20	13756142	13795020	38879	2	ENSGALG00000008010.5	ENSGALT00000013001.4	12652	395688	PTPN1	protein tyrosine phosphatase, non-receptor type 1
chr1	183024078	183034308	10231	10231	2.81887	0	Distal Intergenic	1	183074878	183166584	91707	1	ENSGALG00000029416.1	ENSGALT00000078899.1	-40570	418989	TRPC6	transient receptor potential cation channel subfamily C member 6
chr8	28083908	28094138	10231	10231	2.97972	5.55367e-184	Promoter (<=1kb)	8	28091297	28121620	30324	1	ENSGALG00000011019.4	ENSGALT00000069226.1	0	395179	ROR1	receptor tyrosine kinase like orphan receptor 1
chr1	93000078	93010308	10231	10231	3.12684	0	Intron (ENSGALT00000049306.1/ENSGALG00000043368.2, intron 1 of 2)	1	92998497	93043806	45310	2	ENSGALG00000043368.2	ENSGALT00000049306.1	33498	NA	NA	NA
chrW	1424528	1434758	10231	10231	3.13986	2.09876e-65	Promoter (2-3kb)	33	1437030	2051980	614951	1	ENSGALG00000046264.1	ENSGALT00000088961.1	-2272	NA	NA	NA
chrZ	32308898	32319128	10231	10231	3.29562	1.22661e-139	Promoter (<=1kb)	34	32310351	32310442	92	2	ENSGALG00000025350.1	ENSGALT00000042263.1	0	100315932	MIR1779	microRNA mir-1779
chr11	8827638	8837868	10231	10231	3.34931	3.72164e-190	Distal Intergenic	11	8922484	8973078	50595	1	ENSGALG00000035602.1	ENSGALT00000069310.1	-84616	415761	ZNF536	zinc finger protein 536
chr3	41850078	41860308	10231	10231	3.39327	6.54777e-85	Intron (ENSGALT00000018269.5/ENSGALG00000011205.5, intron 1 of 12)	3	41742519	41876553	134035	2	ENSGALG00000011205.5	ENSGALT00000018269.5	16245	421559	SMOC2	SPARC related modular calcium binding 2
chr2	104348558	104358788	10231	10231	3.41191	3.94771e-84	Distal Intergenic	2	104383820	104423617	39798	2	ENSGALG00000015119.5	ENSGALT00000049362.1	64829	421085	SS18	SS18, nBAF chromatin remodeling complex subunit
chr7	18774608	18784838	10231	10231	3.46833	1.29369e-124	Promoter (<=1kb)	7	18767424	18778329	10906	2	ENSGALG00000009846.5	ENSGALT00000016007.5	0	424165	BBS5	Bardet-Biedl syndrome 5
chr6	13233358	13243588	10231	10231	3.51486	2.50712e-145	Promoter (<=1kb)	6	13237729	13296880	59152	1	ENSGALG00000043018.1	ENSGALT00000078570.1	0	423728	DLG5	discs large MAGUK scaffold protein 5
chr6	31534828	31545058	10231	10231	3.59034	8.02061e-147	Promoter (<=1kb)	6	31536692	31548248	11557	1	ENSGALG00000009681.6	ENSGALT00000086766.1	0	423949	BUB3	BUB3, mitotic checkpoint protein
chr2	60881288	60891518	10231	10231	3.69431	2.12474e-87	Promoter (1-2kb)	2	60893104	60904213	11110	1	ENSGALG00000046032.1	ENSGALT00000090207.1	-1586	420838	CD83	CD83 molecule
chr1	165868368	165878598	10231	10231	8.5156	0	Promoter (<=1kb)	1	165861600	165874794	13195	2	ENSGALG00000016951.5	ENSGALT00000027399.5	0	418830	MTRF1	mitochondrial translation release factor 1
chr4	74031954	74042182	10229	10229	-8.13257	6.35949e-164	3' UTR	4	74019756	74043563	23808	1	ENSGALG00000014386.6	ENSGALT00000023246.6	12199	422808	SEPSECS	Sep (O-phosphoserine) tRNA:Sec (selenocysteine) tRNA synthase
chr2	140335994	140346222	10229	10229	-5.0219	1.23131e-111	Distal Intergenic	2	140575891	140592468	16578	2	ENSGALG00000036490.1	ENSGALT00000046965.1	246246	420330	FAM49B	family with sequence similarity 49 member B
chr6	32314014	32324242	10229	10229	-4.93818	7.02579e-197	Distal Intergenic	6	32280594	32288663	8070	2	ENSGALG00000009738.5	ENSGALT00000015848.5	-25352	423958	CTBP2	C-terminal binding protein 2
chr7	8092784	8103012	10229	10229	-4.45071	1.30912e-166	Exon (ENSGALT00000055635.1/ENSGALG00000007712.5, exon 23 of 29)	7	8149374	8157458	8085	1	ENSGALG00000025884.2	ENSGALT00000046049.2	-46362	424046	NABP1	nucleic acid binding protein 1
chr1	128990924	129001152	10229	10229	-3.83769	0	Distal Intergenic	1	129067663	129075161	7499	2	ENSGALG00000016685.3	ENSGALT00000026923.3	74009	396286	ASMT	acetylserotonin O-methyltransferase
chr3	45139024	45149252	10229	10229	-3.69457	1.04777e-108	Intron (ENSGALT00000018857.4/ENSGALG00000011562.5, intron 7 of 11)	3	44992238	44992797	560	2	ENSGALG00000039550.2	ENSGALT00000046452.1	-146228	NA	NA	NA
chr6	35396654	35406882	10229	10229	-3.58441	9.51108e-176	3' UTR	6	35387424	35423274	35851	1	ENSGALG00000034655.2	ENSGALT00000054973.2	9231	423976	ALDH18A1	aldehyde dehydrogenase 18 family member A1
chr5	9068044	9078272	10229	10229	-3.50736	1.6885e-171	Intron (ENSGALT00000070945.1/ENSGALG00000005716.5, intron 2 of 39)	5	9052505	9052560	56	1	ENSGALG00000031261.1	ENSGALT00000063278.1	15540	NA	NA	NA
chr1	27393384	27403612	10229	10229	-3.43205	0	Distal Intergenic	1	27489968	27492094	2127	2	ENSGALG00000009488.3	ENSGALT00000015449.3	88482	770169	LRRN3	leucine rich repeat neuronal 3
chr1	98154294	98164522	10229	10229	-3.25272	0	Promoter (2-3kb)	1	98116750	98151387	34638	2	ENSGALG00000040926.1	ENSGALT00000059434.1	-2908	418470	SAMSN1	SAM domain, SH3 domain and nuclear localization signals 1
chr3	82400094	82410322	10229	10229	-3.11453	3.64343e-99	Exon (ENSGALT00000025694.5/ENSGALG00000015944.5, exon 2 of 31)	3	82215093	82512310	297218	2	ENSGALG00000015944.5	ENSGALT00000025694.5	101988	NA	NA	NA
chr11	13170274	13180502	10229	10229	-3.1115	5.42275e-209	Distal Intergenic	11	13056099	13061992	5894	2	ENSGALG00000044609.1	ENSGALT00000089266.1	-108283	NA	NA	NA
chr2	80470034	80480262	10229	10229	-3.10566	7.4931e-92	Distal Intergenic	2	80308985	80381834	72850	1	ENSGALG00000013079.5	ENSGALT00000052230.1	161050	NA	NA	NA
chr6	24528984	24539212	10229	10229	-3.04332	3.34678e-160	Intron (ENSGALT00000013741.6/ENSGALG00000008434.6, intron 2 of 26)	6	24430441	24693839	263399	1	ENSGALG00000008434.6	ENSGALT00000013741.6	98544	423884	SORCS3	sortilin related VPS10 domain containing receptor 3
chr1	120817154	120827382	10229	10229	-2.77688	0	Distal Intergenic	1	120743006	120744652	1647	2	ENSGALG00000016538.3	ENSGALT00000026689.3	-72503	418614	RAI2	retinoic acid induced 2
chr4	63004014	63014242	10229	10229	-2.73311	7.68248e-117	Distal Intergenic	4	63176150	63184079	7930	1	ENSGALG00000013590.5	ENSGALT00000022114.5	-161908	422726	FRG1	FSHD region gene 1
chr6	28736924	28747152	10229	10229	-2.72707	2.80037e-148	Intron (ENSGALT00000014943.6/ENSGALG00000009173.6, intron 3 of 8)	6	28641077	28776861	135785	2	ENSGALG00000009173.6	ENSGALT00000014943.6	29709	395994	GFRA1	GDNF family receptor alpha 1
chr5	54554034	54564262	10229	10229	-2.63107	1.94346e-142	Distal Intergenic	5	54521949	54545310	23362	1	ENSGALG00000036504.2	ENSGALT00000080303.2	32086	423524	C14ORF39	chromosome 5 open reading frame, human C14orf39
chrZ	75989294	75999522	10229	10229	-2.5992	4.52106e-121	Promoter (<=1kb)	34	75989922	75992027	2106	1	ENSGALG00000046530.1	ENSGALT00000086280.1	0	NA	NA	NA
chr2	39594364	39604592	10229	10229	-2.55572	7.66939e-80	Promoter (<=1kb)	2	39599323	39739638	140316	1	ENSGALG00000011439.6	ENSGALT00000037692.4	0	420661	RBMS3	RNA binding motif single stranded interacting protein 3
chr1	72800944	72811172	10229	10229	-2.51576	2.48258e-294	Intron (ENSGALT00000050393.1/ENSGALG00000031666.1, intron 11 of 11)	1	72655626	72839254	183629	1	ENSGALG00000031666.1	ENSGALT00000050393.1	145319	419045	CCDC91	coiled-coil domain containing 91
chr18	416874	427102	10229	10229	-2.48882	0	Promoter (<=1kb)	18	400413	422944	22532	2	ENSGALG00000027323.3	ENSGALT00000044266.3	0	417306	MYH1D	myosin, heavy chain 1D, skeletal muscle
chr4	38758914	38769142	10229	10229	-2.47008	1.03282e-107	Exon (ENSGALT00000017190.3/ENSGALG00000010564.3, exon 21 of 26)	4	38809872	38817305	7434	1	ENSGALG00000036848.2	ENSGALT00000052859.1	-40730	NA	NA	NA
chr3	68136064	68146292	10229	10229	-2.40953	1.11523e-81	Promoter (<=1kb)	3	68143484	68151654	8171	1	ENSGALG00000015314.5	ENSGALT00000024718.5	0	421778	BEND3	BEN domain containing 3
chr1	79545924	79556152	10229	10229	-2.39023	1.11641e-281	Exon (ENSGALT00000066802.1/ENSGALG00000032361.1, exon 8 of 26)	1	79487334	79673494	186161	2	ENSGALG00000032361.1	ENSGALT00000066802.1	117342	418327	STXBP5L	syntaxin binding protein 5 like
chr2	36310534	36320762	10229	10229	-2.3825	3.57351e-75	Distal Intergenic	2	36379343	36380050	708	2	ENSGALG00000036841.2	ENSGALT00000070294.1	59288	NA	NA	NA
chr2	3383574	3393802	10229	10229	-2.34186	5.18233e-74	Distal Intergenic	2	3314718	3335829	21112	1	ENSGALG00000005443.6	ENSGALT00000039133.4	68857	NA	NA	NA
chr2	43962574	43972802	10229	10229	-2.32805	1.30269e-73	Promoter (1-2kb)	2	43974748	43982435	7688	1	ENSGALG00000038733.1	ENSGALT00000077633.1	-1946	420714	TRAK1	trafficking kinesin protein 1
chr2	64235024	64245252	10229	10229	-2.32805	1.30269e-73	Distal Intergenic	2	64338434	64363236	24803	1	ENSGALG00000012778.6	ENSGALT00000065018.1	-93182	420863	SLC35B3	solute carrier family 35 member B3
chr6	8109834	8120062	10229	10229	-2.26764	1.88469e-126	Distal Intergenic	6	8090033	8090500	468	2	ENSGALG00000038593.1	ENSGALT00000055030.1	-19335	NA	NA	NA
chr5	32818694	32828922	10229	10229	-2.23197	3.36711e-123	Promoter (<=1kb)	5	32824916	32826865	1950	2	ENSGALG00000030088.2	ENSGALT00000066459.1	0	NA	NA	NA
chr2	14694544	14704772	10229	10229	-2.21258	3.78974e-70	Exon (ENSGALT00000011863.5/ENSGALG00000007331.5, exon 17 of 34)	2	14684960	14753184	68225	2	ENSGALG00000007331.5	ENSGALT00000011863.5	48412	420475	SVIL	supervillin
chr3	36126394	36136622	10229	10229	-2.18164	2.42265e-74	Intron (ENSGALT00000051889.2/ENSGALG00000039772.2, intron 3 of 16)	3	36010698	36240970	230273	1	ENSGALG00000039772.2	ENSGALT00000051889.2	115697	395620	RGS7	regulator of G-protein signaling 7
chr1	39826244	39836472	10229	10229	-2.17872	2.47368e-258	Exon (ENSGALT00000017091.6/ENSGALG00000010342.6, exon 39 of 63)	1	39870775	39980929	110155	1	ENSGALG00000010935.6	ENSGALT00000017794.6	-34303	772163	PTPRQ	protein tyrosine phosphatase, receptor type Q
chr2	74806024	74816252	10229	10229	-2.12616	2.02042e-67	Distal Intergenic	2	74718012	74720004	1993	2	ENSGALG00000044183.1	ENSGALT00000083136.1	-86021	NA	NA	NA
chr3	64071344	64081572	10229	10229	-2.0835	6.47648e-71	3' UTR	3	64034688	64054970	20283	2	ENSGALG00000014963.5	ENSGALT00000024130.5	-16375	421745	DSE	dermatan sulfate epimerase
chr11	13258934	13269162	10229	10229	-2.07907	3.88591e-149	Distal Intergenic	11	13351613	13351765	153	1	ENSGALG00000028777.1	ENSGALT00000045807.1	-82451	NA	NA	NA
chr1	101267624	101277852	10229	10229	-2.05633	1.19539e-243	Distal Intergenic	1	101034873	101074782	39910	2	ENSGALG00000033000.2	ENSGALT00000068416.1	-192843	NA	NA	NA
chr6	4553204	4563432	10229	10229	-2.04988	4.26053e-114	Distal Intergenic	6	4503081	4511262	8182	2	ENSGALG00000002507.6	ENSGALT00000041145.3	-41943	374267	MBL2	mannose binding lectin 2
chrZ	36361684	36371912	10229	10229	-2.02631	3.86308e-96	Intron (ENSGALT00000075900.2/ENSGALG00000037062.2, intron 2 of 2)	34	36341591	36513000	171410	2	ENSGALG00000037062.2	ENSGALT00000075900.2	141088	NA	NA	NA
chrZ	72534964	72545192	10229	10229	-2.02631	3.86308e-96	Distal Intergenic	34	72560783	72672912	112130	1	ENSGALG00000002294.6	ENSGALT00000082049.2	-15591	427387	SEMA6A	semaphorin 6A
chr2	74908324	74918552	10229	10229	-2.01993	6.51421e-64	Distal Intergenic	2	75058594	75058774	181	1	ENSGALG00000026766.1	ENSGALT00000043930.1	-140042	NA	NA	NA
chr5	5460264	5470492	10229	10229	-1.99447	1.00828e-109	Promoter (<=1kb)	5	5440929	5471308	30380	2	ENSGALG00000012115.5	ENSGALT00000019788.5	816	101747322	WT1	Wilms tumor 1
chr2	40532114	40542342	10229	10229	-1.97811	1.74339e-62	Promoter (<=1kb)	2	40542630	40570356	27727	1	ENSGALG00000011488.2	ENSGALT00000018725.2	-288	420666	CMTM7	CKLF like MARVEL transmembrane domain containing 7
chrZ	21640714	21650942	10229	10229	-1.95231	2.24391e-92	Promoter (<=1kb)	34	21646751	21656155	9405	1	ENSGALG00000014786.5	ENSGALT00000023868.5	0	427171	PIK3R1	phosphoinositide-3-kinase regulatory subunit 1
chr6	8672484	8682712	10229	10229	-1.93749	3.19385e-107	Intron (ENSGALT00000050108.1/ENSGALG00000003073.5, intron 1 of 9)	6	8688452	8710772	22321	1	ENSGALG00000003073.5	ENSGALT00000004854.5	-5740	423664	RHOBTB1	Rho related BTB domain containing 1
chr7	36198004	36208232	10229	10229	-1.92751	7.8791e-93	Distal Intergenic	7	36220884	36227225	6342	2	ENSGALG00000012538.5	ENSGALT00000020478.5	18993	424320	NR4A2	nuclear receptor subfamily 4 group A member 2
chr9	6288894	6299122	10229	10229	-1.92011	2.03831e-138	Intron (ENSGALT00000068250.1/ENSGALG00000037387.1, intron 1 of 15)	9	6308599	6381940	73342	1	ENSGALG00000037387.1	ENSGALT00000063011.1	-9477	424819	CLSTN2	calsyntenin 2
chr6	2288964	2299192	10229	10229	-1.91972	4.18288e-106	Promoter (<=1kb)	6	2236566	2292547	55982	2	ENSGALG00000001907.5	ENSGALT00000082930.1	0	423608	WAPL	WAPL cohesin release factor
chr3	34117904	34128132	10229	10229	-1.89214	8.74498e-64	Distal Intergenic	3	34200070	34200146	77	1	ENSGALG00000025511.1	ENSGALT00000042424.1	-71938	NA	NA	NA
chr3	93925894	93936122	10229	10229	-1.89214	8.74498e-64	Distal Intergenic	3	94019770	94067081	47312	1	ENSGALG00000016387.5	ENSGALT00000046998.1	-83648	421917	TRAPPC12	trafficking protein particle complex 12
chr2	26912574	26922802	10229	10229	-1.89065	2.0365e-59	Distal Intergenic	2	26855855	26856457	603	1	ENSGALG00000027757.2	ENSGALT00000043011.2	56720	420589	ARL4A	ADP ribosylation factor like GTPase 4A
chr1	49469724	49479952	10229	10229	-1.87833	8.59442e-221	Promoter (<=1kb)	1	49466983	49474785	7803	2	ENSGALG00000011908.6	ENSGALT00000019431.5	0	770780	WBP2NL	WBP2 N-terminal like
chr5	2094594	2104822	10229	10229	-1.84964	8.74034e-101	Exon (ENSGALT00000006309.5/ENSGALG00000003958.5, exon 8 of 16)	5	2086559	2141355	54797	1	ENSGALG00000003958.5	ENSGALT00000006309.5	8036	422975	PRMT3	protein arginine methyltransferase 3
chr2	70714024	70724252	10229	10229	-1.83707	1.74138e-57	Promoter (<=1kb)	2	70723774	70723870	97	2	ENSGALG00000026642.1	ENSGALT00000042790.1	0	NA	NA	NA
chr6	17691934	17702162	10229	10229	-1.83163	1.87566e-100	Intron (ENSGALT00000009430.4/ENSGALG00000005867.5, intron 1 of 6)	6	17666577	17730722	64146	2	ENSGALG00000005867.5	ENSGALT00000009430.4	28560	423770	2019-03-08	membrane associated ring-CH-type finger 8
chr1	107194204	107204432	10229	10229	-1.82804	5.0212e-214	Distal Intergenic	1	107161475	107182204	20730	1	ENSGALG00000016053.3	ENSGALT00000025866.3	32730	395233	DYRK1A	dual specificity tyrosine phosphorylation regulated kinase 1A
chr3	61762774	61773002	10229	10229	-1.82175	5.07149e-61	Distal Intergenic	3	61930601	61938188	7588	2	ENSGALG00000014873.2	ENSGALT00000023996.2	165186	395278	GJA1	gap junction protein alpha 1
chr2	56848964	56859192	10229	10229	-1.79754	4.90643e-56	Exon (ENSGALT00000060492.1/ENSGALG00000042534.1, exon 2 of 11)	2	56746642	56864116	117475	2	ENSGALG00000042534.1	ENSGALT00000060492.1	4924	420815	NFATC1	nuclear factor of activated T cells 1
chr2	89827074	89837302	10229	10229	-1.79754	4.90643e-56	Distal Intergenic	2	89900353	89900471	119	2	ENSGALG00000027705.1	ENSGALT00000044631.1	63169	NA	NA	NA
chrZ	58912014	58922242	10229	10229	-1.79184	8.22741e-84	Distal Intergenic	34	58877458	58878537	1080	1	ENSGALG00000043943.1	ENSGALT00000084574.1	34557	NA	NA	NA
chr5	25596314	25606542	10229	10229	-1.74654	4.05804e-94	Promoter (<=1kb)	5	25575504	25598610	23107	2	ENSGALG00000008991.5	ENSGALT00000014624.5	0	423230	VPS39	VPS39, HOPS complex subunit
chr4	73469304	73479532	10229	10229	-1.73311	1.96328e-74	Distal Intergenic	4	73560960	73619143	58184	2	ENSGALG00000014355.4	ENSGALT00000023186.4	139611	422799	STIM2	stromal interaction molecule 2
chr4	81499854	81510082	10229	10229	-1.73311	1.96328e-74	Distal Intergenic	4	81448020	81470785	22766	1	ENSGALG00000034673.1	ENSGALT00000077090.1	51835	422868	HTRA3	HtrA serine peptidase 3
chr3	88388054	88398282	10229	10229	-1.72221	5.36692e-57	Promoter (<=1kb)	3	88394230	88395215	986	2	ENSGALG00000034704.2	ENSGALT00000071077.1	0	NA	NA	NA
chr6	20051654	20061882	10229	10229	-1.71934	5.46177e-93	Promoter (<=1kb)	6	20059129	20059238	110	1	ENSGALG00000028961.1	ENSGALT00000043148.1	0	102465385	MIR6657	microRNA mir-6657
chr6	34158824	34169052	10229	10229	-1.7047	5.3675e-92	Exon (ENSGALT00000061047.2/ENSGALG00000042949.2, exon 5 of 6)	6	34142417	34171709	29293	1	ENSGALG00000042949.2	ENSGALT00000084846.1	16408	423965	MGMT	O-6-methylguanine-DNA methyltransferase
chr7	17930634	17940862	10229	10229	-1.6836	7.06555e-79	3' UTR	7	17923778	17925509	1732	2	ENSGALG00000018439.5	ENSGALT00000006647.5	-5126	429283	DLX1	distal-less homeobox 1
chr5	52381864	52392092	10229	10229	-1.65635	4.23769e-88	Distal Intergenic	5	52288389	52339693	51305	2	ENSGALG00000028940.3	ENSGALT00000044805.2	-42172	423501	NUDT14	nudix hydrolase 14
chr3	53295744	53305972	10229	10229	-1.64159	1.20151e-53	Distal Intergenic	3	53199920	53216225	16306	1	ENSGALG00000013813.5	ENSGALT00000022419.5	95825	428610	NMBR	neuromedin B receptor
chr2	43819354	43829582	10229	10229	-1.62761	1.37845e-49	Promoter (<=1kb)	2	43780745	43830141	49397	2	ENSGALG00000033698.1	ENSGALT00000052486.1	559	NA	NA	NA
chr2	113645924	113656152	10229	10229	-1.59724	2.11259e-48	Promoter (<=1kb)	2	113644954	113645664	711	2	ENSGALG00000043440.2	ENSGALT00000074880.1	-261	NA	NA	NA
chr11	12934984	12945212	10229	10229	-1.59692	5.50672e-109	Distal Intergenic	11	12972336	12972503	168	1	ENSGALG00000027424.1	ENSGALT00000045480.1	-27124	NA	NA	NA
chr2	7250514	7260742	10229	10229	-1.58528	6.22308e-48	Distal Intergenic	2	7515891	7668515	152625	1	ENSGALG00000041791.1	ENSGALT00000056196.1	-255149	420440	DPP6	dipeptidyl peptidase like 6
chr2	59024544	59034772	10229	10229	-1.58181	8.51756e-48	Distal Intergenic	2	59046364	59048090	1727	1	ENSGALG00000039627.2	ENSGALT00000061846.1	-11592	NA	NA	NA
chrZ	78952584	78962812	10229	10229	-1.56688	5.49172e-71	Exon (ENSGALT00000013404.5/ENSGALG00000008237.5, exon 7 of 14)	34	78953540	78985602	32063	2	ENSGALG00000008237.5	ENSGALT00000013404.5	22790	426813	GRAMD3	GRAM domain containing 3
chr3	92118594	92128822	10229	10229	-1.5551	5.62668e-50	Distal Intergenic	3	92151998	92153098	1101	2	ENSGALG00000016361.6	ENSGALT00000026392.6	24276	100859913	FAM110C	family with sequence similarity 110 member C
chr3	19103674	19113902	10229	10229	-1.52957	7.02707e-49	Distal Intergenic	3	19144886	19169739	24854	2	ENSGALG00000026385.2	ENSGALT00000044776.2	55837	421351	LYPLAL1	lysophospholipase like 1
chr13	10800324	10810552	10229	10229	-1.43977	1.1197e-135	Intron (ENSGALT00000029074.4/ENSGALG00000003699.5, intron 6 of 15)	13	10683980	10927058	243079	1	ENSGALG00000003699.5	ENSGALT00000063697.1	116345	395512	EBF1	early B-cell factor 1
chr2	125649124	125659352	10229	10229	-1.43497	6.09402e-42	Intron (ENSGALT00000073829.2/ENSGALG00000033091.2, intron 1 of 10)	2	125596521	125669172	72652	2	ENSGALG00000033091.2	ENSGALT00000073829.2	9820	395503	RUNX1T1	RUNX1 translocation partner 1
chr1	26189654	26199882	10229	10229	-1.43329	5.18127e-157	Exon (ENSGALT00000064327.1/ENSGALG00000029796.2, exon 3 of 5)	1	25908850	26098946	190097	2	ENSGALG00000009424.6	ENSGALT00000015345.6	-90709	769935	FOXP2	forkhead box P2
chr28	1910454	1920682	10229	10229	-1.40811	0	Distal Intergenic	28	1957157	1958826	1670	1	ENSGALG00000000803.5	ENSGALT00000001164.5	-36475	100859850	LOC100859850	lisH domain-containing protein C1711.05-like
chr2	48593354	48603582	10229	10229	-1.3825	8.07026e-40	Exon (ENSGALT00000066935.1/ENSGALG00000039935.1, exon 14 of 20)	2	48633787	48635014	1228	1	ENSGALG00000042896.2	ENSGALT00000052057.1	-30205	NA	NA	NA
chr5	27550244	27560472	10229	10229	-1.36322	1.17708e-67	Exon (ENSGALT00000032623.4/ENSGALG00000020449.4, exon 3 of 4)	5	27534217	27573025	38809	1	ENSGALG00000020449.4	ENSGALT00000032623.4	16028	423257	COX16	cytochrome c oxidase assembly factor COX16
chr2	108281994	108292222	10229	10229	-1.35008	1.67012e-38	Exon (ENSGALT00000084200.1/ENSGALG00000042469.2, exon 54 of 88)	2	108248344	108249313	970	2	ENSGALG00000040180.1	ENSGALT00000066024.1	-32682	107052707	CEBPD	CCAAT enhancer binding protein delta
chr1	156236824	156247052	10229	10229	-1.34583	1.01889e-143	Promoter (<=1kb)	1	156239785	156250889	11105	1	ENSGALG00000016930.6	ENSGALT00000088812.1	0	418821	DIS3	DIS3 homolog, exosome endoribonuclease and 3'-5' exoribonuclease
chr4	19789084	19799312	10229	10229	-1.31808	1.41155e-51	Distal Intergenic	4	19819071	19857159	38089	2	ENSGALG00000039736.2	ENSGALT00000052546.1	57847	NA	NA	NA
chr4	71600624	71610852	10229	10229	-1.31808	1.41155e-51	Intron (ENSGALT00000078221.1/ENSGALG00000030680.2, intron 1 of 2)	4	71490167	71725944	235778	1	ENSGALG00000030680.2	ENSGALT00000078221.1	110458	NA	NA	NA
chr1	76558764	76568992	10229	10229	-1.30931	3.90269e-138	Exon (ENSGALT00000072107.1/ENSGALG00000041564.1, exon 3 of 9)	1	76519123	76614559	95437	2	ENSGALG00000041564.1	ENSGALT00000072107.1	45567	418265	MAN1A2	mannosidase alpha class 1A member 2
chr9	17620324	17630552	10229	10229	-1.30786	2.04186e-83	Promoter (<=1kb)	9	17559908	17627801	67894	2	ENSGALG00000041873.1	ENSGALT00000079158.1	0	424973	MFN1	mitofusin 1
chrZ	65234154	65244382	10229	10229	-1.2948	1.28043e-54	Intron (ENSGALT00000025054.5/ENSGALG00000015542.5, intron 1 of 7)	34	65138833	65264661	125829	2	ENSGALG00000015542.5	ENSGALT00000063337.1	20279	427306	PLPPR1	phospholipid phosphatase related 1
chr9	788564	798792	10229	10229	-1.29394	4.21999e-82	Exon (ENSGALT00000059974.1/ENSGALG00000035116.1, exon 11 of 34)	9	742147	866866	124720	2	ENSGALG00000035116.1	ENSGALT00000059974.1	68074	424735	STAG1	stromal antigen 1
chr1	21388374	21398602	10229	10229	-1.29337	1.07516e-135	Distal Intergenic	1	21457170	21457291	122	2	ENSGALG00000025697.1	ENSGALT00000042610.1	58689	NA	NA	NA
chr5	47000884	47011112	10229	10229	-1.29307	1.18354e-62	Promoter (<=1kb)	5	47004884	47010833	5950	1	ENSGALG00000046645.1	ENSGALT00000084401.1	0	NA	NA	NA
chrZ	3772314	3782542	10229	10229	-1.28934	2.75386e-54	Distal Intergenic	34	3992964	4061554	68591	2	ENSGALG00000035773.1	ENSGALT00000083010.1	279012	100857877	PIK3C3	phosphatidylinositol 3-kinase catalytic subunit type 3
chr3	36596974	36607202	10229	10229	-1.27803	6.77522e-38	Intron (ENSGALT00000017530.4/ENSGALG00000010778.5, intron 3 of 3)	3	36312761	36477609	164849	2	ENSGALG00000031427.2	ENSGALT00000049552.2	-119366	107053055	LOC107053055	formin-2-like
chr6	19898204	19908432	10229	10229	-1.26764	5.7061e-61	Exon (ENSGALT00000023563.5/ENSGALG00000014614.5, exon 7 of 27)	6	19890122	19915269	25148	1	ENSGALG00000014614.5	ENSGALT00000023563.5	8083	374253	TNKS2	tankyrase 2
chr2	82321664	82331892	10229	10229	-1.25988	7.77296e-35	Distal Intergenic	2	82245741	82251690	5950	1	ENSGALG00000044807.1	ENSGALT00000084827.1	75924	NA	NA	NA
chr3	86478454	86488682	10229	10229	-1.25826	4.99224e-37	Intron (ENSGALT00000026242.5/ENSGALG00000016276.5, intron 2 of 8)	3	86406473	86714063	307591	1	ENSGALG00000016276.5	ENSGALT00000026242.5	71982	428643	KHDRBS2	KH RNA binding domain containing, signal transduction associated 2
chr1	20737064	20747292	10229	10229	-1.25272	1.80557e-129	Distal Intergenic	1	20490162	20663084	172923	2	ENSGALG00000039861.1	ENSGALT00000075689.1	-73981	425938	PLXNB2	plexin B2
chr2	33394984	33405212	10229	10229	-1.245	3.12951e-34	Intron (ENSGALT00000054279.1/ENSGALG00000038265.1, intron 5 of 10)	2	33333551	33547933	214383	1	ENSGALG00000038265.1	ENSGALT00000057414.1	61434	428435	CREB5	cAMP responsive element binding protein 5
chr1	189119454	189129682	10229	10229	-1.23746	3.93664e-127	Promoter (<=1kb)	1	189114927	189120318	5392	2	ENSGALG00000017248.5	ENSGALT00000058808.1	0	419020	RAB30	RAB30, member RAS oncogene family
chr3	41585804	41596032	10229	10229	-1.22625	1.26199e-35	Distal Intergenic	3	41483185	41514674	31490	1	ENSGALG00000011200.5	ENSGALT00000018261.5	102620	414837	THBS2	thrombospondin 2
chr2	121986784	121997012	10229	10229	-1.22422	2.18305e-33	Distal Intergenic	2	121975264	121978486	3223	2	ENSGALG00000030025.1	ENSGALT00000048096.1	-8299	374165	FABP4	fatty acid binding protein 4
chr1	127108604	127118832	10229	10229	-1.2199	1.91831e-124	Distal Intergenic	1	127059257	127060355	1099	1	ENSGALG00000039226.2	ENSGALT00000068535.1	49348	NA	NA	NA
chr7	24624464	24634692	10229	10229	-1.21939	4.10122e-50	Exon (ENSGALT00000018885.5/ENSGALG00000011577.5, exon 12 of 24)	7	24545119	24814619	269501	2	ENSGALG00000011577.5	ENSGALT00000018885.5	179927	424231	CNTNAP5	contactin associated protein like 5
chr5	35983174	35993402	10229	10229	-1.21221	6.88543e-57	Distal Intergenic	5	35998920	36000622	1703	2	ENSGALG00000010027.3	ENSGALT00000081155.1	7220	423320	CFL2	cofilin 2
chr4	42032514	42042742	10229	10229	-1.20704	2.74157e-45	Distal Intergenic	4	42324088	42415248	91161	2	ENSGALG00000043173.2	ENSGALT00000071773.1	372506	NA	NA	NA
chr2	134481024	134491252	10229	10229	-1.19987	2.11962e-32	Distal Intergenic	2	134267681	134321609	53929	2	ENSGALG00000044971.1	ENSGALT00000083238.1	-159416	NA	NA	NA
chrZ	42697464	42707692	10229	10229	-1.19623	1.30163e-48	Intron (ENSGALT00000089450.1/ENSGALG00000044868.1, intron 1 of 2)	34	42667387	42667491	105	1	ENSGALG00000027671.1	ENSGALT00000043477.1	30078	NA	NA	NA
chr1	146917294	146927522	10229	10229	-1.19383	1.86919e-120	Intron (ENSGALT00000027318.4/ENSGALG00000016900.5, intron 1 of 7)	1	146892901	146893485	585	1	ENSGALG00000031514.2	ENSGALT00000066330.1	24394	NA	NA	NA
chr3	109523234	109533462	10229	10229	-1.18164	1.11967e-33	Distal Intergenic	3	109539901	109680350	140450	2	ENSGALG00000016705.6	ENSGALT00000051356.1	146888	422053	SUPT3H	SPT3 homolog, SAGA and STAGA complex component
chr2	41527834	41538062	10229	10229	-1.16011	8.55696e-31	Exon (ENSGALT00000065313.1/ENSGALG00000033379.1, exon 5 of 6)	2	41508272	41517997	9726	2	ENSGALG00000029724.1	ENSGALT00000049998.1	-9838	NA	NA	NA
chrZ	3990554	4000782	10229	10229	-1.15755	2.90492e-46	Exon (ENSGALT00000083010.1/ENSGALG00000035773.1, exon 25 of 26)	34	3992964	4061554	68591	2	ENSGALG00000035773.1	ENSGALT00000083010.1	60772	100857877	PIK3C3	phosphatidylinositol 3-kinase catalytic subunit type 3
chr4	18431904	18442132	10229	10229	-1.13935	1.77234e-41	Intron (ENSGALT00000014934.6/ENSGALG00000009168.6, intron 1 of 18)	4	18260155	18518991	258837	2	ENSGALG00000009168.6	ENSGALT00000014934.6	76859	422394	AFF2	AF4/FMR2 family member 2
chr1	106979374	106989602	10229	10229	-1.11842	5.73286e-109	Promoter (<=1kb)	1	106987622	106989105	1484	1	ENSGALG00000029218.2	ENSGALT00000057941.2	0	NA	NA	NA
chr7	19772034	19782262	10229	10229	-1.11729	9.36579e-44	Promoter (<=1kb)	7	19782590	19784451	1862	1	ENSGALG00000029347.2	ENSGALT00000064172.1	-328	NA	NA	NA
chr4	66812984	66823212	10229	10229	-1.11498	4.08528e-40	Exon (ENSGALT00000022828.5/ENSGALG00000014103.5, exon 25 of 60)	4	66775441	66864719	89279	1	ENSGALG00000014103.5	ENSGALT00000022828.5	37544	422765	FRYL	FRY like transcription coactivator
chr2	35526234	35536462	10229	10229	-1.10948	9.20124e-29	Distal Intergenic	2	35587263	35752218	164956	1	ENSGALG00000011262.4	ENSGALT00000018380.4	-50801	420648	KCNH8	potassium voltage-gated channel subfamily H member 8
chr3	101090304	101100532	10229	10229	-1.10923	1.5264e-30	Distal Intergenic	3	101000672	101006614	5943	2	ENSGALG00000016471.6	ENSGALT00000026575.5	-83691	421954	NT5C1B	5'-nucleotidase, cytosolic IB
chr1	41029974	41040202	10229	10229	-1.10072	2.74658e-106	Exon (ENSGALT00000060372.1/ENSGALG00000010975.4, exon 8 of 12)	1	40957939	41086008	128070	1	ENSGALG00000010975.4	ENSGALT00000052535.1	72036	417880	TMTC2	transmembrane and tetratricopeptide repeat containing 2
chr2	71092534	71102762	10229	10229	-1.0971	2.86966e-28	Intron (ENSGALT00000064959.1/ENSGALG00000031547.2, intron 1 of 3)	2	70841747	71110837	269091	2	ENSGALG00000031547.2	ENSGALT00000064959.1	8075	NA	NA	NA
chrZ	29115434	29125662	10229	10229	-1.0967	1.36497e-42	Distal Intergenic	34	29142567	29152003	9437	1	ENSGALG00000045015.1	ENSGALT00000087701.1	-16905	NA	NA	NA
chr16	314574	324802	10229	10229	-1.08667	1.50147e-68	Promoter (<=1kb)	16	316102	318484	2383	2	ENSGALG00000032221.2	ENSGALT00000090292.1	0	NA	NA	NA
chr3	35437574	35447802	10229	10229	-1.08478	1.70525e-29	Distal Intergenic	3	35357131	35422784	65654	1	ENSGALG00000010733.6	ENSGALT00000069883.1	80444	421499	CEP170	centrosomal protein 170
chrZ	32549304	32559532	10229	10229	-1.0707	4.91777e-41	Intron (ENSGALT00000024363.5/ENSGALG00000015101.5, intron 3 of 6)	34	32351223	32692277	341055	2	ENSGALG00000015101.5	ENSGALT00000024363.5	132745	431604	BNC2	basonuclin 2
chr1	70683334	70693562	10229	10229	-1.0683	2.1191e-101	5' UTR	1	70660437	70755809	95373	1	ENSGALG00000014234.5	ENSGALT00000023016.5	22898	418245	ATXN10	ataxin 10
chrZ	5224974	5235202	10229	10229	-1.06193	1.64054e-40	Distal Intergenic	34	5426954	5432907	5954	2	ENSGALG00000046089.1	ENSGALT00000084843.1	197705	NA	NA	NA
chr3	53749274	53759502	10229	10229	-1.05925	2.08587e-28	Distal Intergenic	3	54040405	54040492	88	2	ENSGALG00000025503.1	ENSGALT00000042416.1	280990	NA	NA	NA
chr1	1876354	1886582	10229	10229	-1.0539	3.0674e-99	Distal Intergenic	1	1869646	1871841	2196	1	ENSGALG00000045725.1	ENSGALT00000089444.1	6709	NA	NA	NA
chr18	9218084	9228312	10229	10229	-1.04557	2.29405e-139	Promoter (<=1kb)	18	9226556	9229211	2656	1	ENSGALG00000021362.4	ENSGALT00000034466.4	0	427814	GPRC5C	G protein-coupled receptor class C group 5 member C
chr10	938604	948832	10229	10229	-1.04531	1.77967e-66	Promoter (<=1kb)	10	946417	949692	3276	1	ENSGALG00000043506.1	ENSGALT00000063151.1	0	415333	NMB	neuromedin B
chr18	6619664	6629892	10229	10229	-1.04489	3.227e-139	Distal Intergenic	18	6637890	6641957	4068	2	ENSGALG00000044217.1	ENSGALT00000087520.1	12065	NA	NA	NA
chr3	43461304	43471532	10229	10229	-1.0254	5.59868e-27	Exon (ENSGALT00000018810.5/ENSGALG00000011537.5, exon 21 of 22)	3	43375111	43466306	91196	1	ENSGALG00000011537.5	ENSGALT00000018810.5	86194	421574	PDE10A	phosphodiesterase 10A
chr2	143582314	143592542	10229	10229	-1.01745	3.97166e-25	Distal Intergenic	2	143191903	143269024	77122	1	ENSGALG00000031519.2	ENSGALT00000048420.1	390412	420317	KHDRBS3	KH RNA binding domain containing, signal transduction associated 3
chr2	146197784	146208012	10229	10229	-0.999173	2.03747e-24	Distal Intergenic	2	146149257	146178507	29251	2	ENSGALG00000034971.1	ENSGALT00000053078.1	-19278	420308	SLC45A4	solute carrier family 45 member 4
chrZ	21095114	21105342	10229	10229	-0.99124	2.44815e-36	Promoter (<=1kb)	34	21103225	21294179	190955	1	ENSGALG00000014784.5	ENSGALT00000072833.1	0	427169	MAST4	microtubule associated serine/threonine kinase family member 4
chr3	4662324	4672552	10229	10229	-0.987895	2.05347e-25	Distal Intergenic	3	4691489	4693432	1944	2	ENSGALG00000008716.4	ENSGALT00000014184.4	20880	428552	FLRT3	fibronectin leucine rich transmembrane protein 3
chr2	100711794	100722022	10229	10229	-0.978111	1.32393e-23	Distal Intergenic	2	100746250	101041338	295089	1	ENSGALG00000014793.4	ENSGALT00000055004.1	-24228	100859693	DLGAP1L	discs, large (Drosophila) homolog-associated protein 1-like
chr10	4512284	4522512	10229	10229	-0.97495	2.84099e-59	Distal Intergenic	10	4391054	4471783	80730	1	ENSGALG00000003705.7	ENSGALT00000005871.7	121231	415376	VPS13C	vacuolar protein sorting 13 homolog C
chrZ	13770434	13780662	10229	10229	-0.955918	2.75317e-34	Exon (ENSGALT00000061210.1/ENSGALG00000014869.5, exon 16 of 22)	34	13789291	13790678	1388	1	ENSGALG00000045896.1	ENSGALT00000084457.1	-8629	NA	NA	NA
chr4	87774254	87784482	10229	10229	-0.955505	2.13739e-31	Distal Intergenic	4	87856254	87862050	5797	1	ENSGALG00000037592.2	ENSGALT00000071688.1	-71772	NA	NA	NA
chr7	3567714	3577942	10229	10229	-0.947324	1.63015e-33	Promoter (2-3kb)	7	3577789	3580424	2636	2	ENSGALG00000044194.1	ENSGALT00000089906.1	2482	NA	NA	NA
chr19	7513084	7523312	10229	10229	-0.946574	6.60878e-91	Intron (ENSGALT00000039225.1/ENSGALG00000005279.4, intron 13 of 18)	19	7494633	7541587	46955	1	ENSGALG00000005279.4	ENSGALT00000039225.1	18452	417642	BRIP1	BRCA1 interacting protein C-terminal helicase 1
chr3	85063304	85073532	10229	10229	-0.945837	1.09461e-23	Distal Intergenic	3	85139436	85142800	3365	1	ENSGALG00000035217.1	ENSGALT00000063490.1	-65904	NA	NA	NA
chr3	49111674	49121902	10229	10229	-0.928661	5.43432e-23	Distal Intergenic	3	49060310	49101357	41048	1	ENSGALG00000012971.6	ENSGALT00000021165.6	51365	421639	CCDC170	coiled-coil domain containing 170
chr2	55727074	55737302	10229	10229	-0.915191	3.22736e-21	Promoter (1-2kb)	2	55725639	55726862	1224	1	ENSGALG00000031260.2	ENSGALT00000086932.1	1436	NA	NA	NA
chr2	140223464	140233692	10229	10229	-0.912271	4.14908e-21	Distal Intergenic	2	139945692	139947148	1457	1	ENSGALG00000033453.2	ENSGALT00000060523.1	277773	NA	NA	NA
chr4	26946674	26956902	10229	10229	-0.912083	4.16719e-29	Distal Intergenic	4	27043314	27051634	8321	2	ENSGALG00000029613.2	ENSGALT00000077834.1	94732	NA	NA	NA
chr4	63836054	63846282	10229	10229	-0.907142	7.54244e-29	Distal Intergenic	4	63762296	63762390	95	2	ENSGALG00000028176.1	ENSGALT00000043722.1	-73665	NA	NA	NA
chrZ	15090104	15100332	10229	10229	-0.893041	1.047e-30	Distal Intergenic	34	15144133	15155530	11398	1	ENSGALG00000014884.5	ENSGALT00000038907.2	-43801	396383	ISL1	ISL LIM homeobox 1
chr5	47744264	47754492	10229	10229	-0.892765	6.65208e-35	Distal Intergenic	5	47860420	47863105	2686	2	ENSGALG00000039966.2	ENSGALT00000078126.1	108613	NA	NA	NA
chr3	22537544	22547772	10229	10229	-0.888904	2.10467e-21	Promoter (<=1kb)	3	22540761	22542316	1556	1	ENSGALG00000036077.1	ENSGALT00000053607.1	0	NA	NA	NA
chr28	7674	17902	10229	10229	-0.887665	8.1741e-151	Downstream (<1kb)	28	18411	21330	2920	2	ENSGALG00000044818.1	ENSGALT00000087324.1	3428	NA	NA	NA
chr2	38540674	38550902	10229	10229	-0.885766	3.992e-20	Exon (ENSGALT00000070599.1/ENSGALG00000040569.1, exon 8 of 8)	2	38549288	38559927	10640	2	ENSGALG00000040569.1	ENSGALT00000070599.1	9025	NA	NA	NA
chr2	58727874	58738102	10229	10229	-0.867441	1.87461e-19	Distal Intergenic	2	58703922	58719902	15981	2	ENSGALG00000046581.1	ENSGALT00000085092.1	-7973	NA	NA	NA
chr20	829484	839712	10229	10229	-0.865355	3.06773e-87	Promoter (<=1kb)	20	769628	832009	62382	2	ENSGALG00000001420.5	ENSGALT00000002165.4	0	419128	RALGAPB	Ral GTPase activating protein non-catalytic beta subunit
chr1	133972934	133983162	10229	10229	-0.86368	1.32709e-71	Promoter (<=1kb)	1	133975526	133992893	17368	1	ENSGALG00000040621.1	ENSGALT00000074418.1	0	418717	IL18R1	interleukin 18 receptor 1
chr4	57159274	57169502	10229	10229	-0.858644	2.35622e-26	Promoter (<=1kb)	4	57097444	57168943	71500	2	ENSGALG00000012044.5	ENSGALT00000046421.1	0	422689	ANK2	ankyrin 2
chr3	76551944	76562172	10229	10229	-0.831047	3.72422e-19	Distal Intergenic	3	76487784	76506437	18654	2	ENSGALG00000043839.1	ENSGALT00000087741.1	-45508	421820	SPACA1	sperm acrosome associated 1
chr3	105567634	105577862	10229	10229	-0.824286	6.73556e-19	Exon (ENSGALT00000084573.1/ENSGALG00000045940.1, exon 9 of 18)	3	105564501	105573559	9059	1	ENSGALG00000045940.1	ENSGALT00000084573.1	3134	422002	NUGGC	nuclear GTPase, germinal center associated
chr1	87423024	87433252	10229	10229	-0.817385	3.17205e-65	Promoter (<=1kb)	1	87369660	87423312	53653	2	ENSGALG00000041677.2	ENSGALT00000071004.1	0	NA	NA	NA
chr6	21064424	21074652	10229	10229	-0.813797	9.97458e-30	Promoter (<=1kb)	6	21072207	21076829	4623	1	ENSGALG00000006966.6	ENSGALT00000039690.4	0	428964	ZNF518A	zinc finger protein 518A
chr3	23465064	23475292	10229	10229	-0.813452	1.73093e-18	Distal Intergenic	3	23383274	23414870	31597	1	ENSGALG00000042511.2	ENSGALT00000053290.2	81791	421390	PKDCCA	protein kinase domain containing, cytoplasmic a
chr2	95832084	95842312	10229	10229	-0.797539	5.863e-17	Exon (ENSGALT00000022381.4/ENSGALG00000013782.5, exon 7 of 12)	2	95819538	95897002	77465	2	ENSGALG00000013782.5	ENSGALT00000022381.4	54690	374007	CDH7	cadherin 7
chr8	10309284	10319512	10229	10229	-0.787584	4.41968e-36	Promoter (<=1kb)	8	10119575	10310613	191039	2	ENSGALG00000031129.1	ENSGALT00000053712.1	0	429823	HMCN1	hemicentin 1
chr13	14929834	14940062	10229	10229	-0.784415	9.77892e-51	Distal Intergenic	13	14601158	14904660	303503	2	ENSGALG00000006258.4	ENSGALT00000010115.4	-25175	416304	SPOCK1	SPARC/osteonectin, cwcv and kazal like domains proteoglycan 1
chrZ	59239374	59249602	10229	10229	-0.781195	1.27905e-24	Distal Intergenic	34	59332839	59343581	10743	1	ENSGALG00000025915.2	ENSGALT00000044087.2	-83237	427107	ARRDC3	arrestin domain containing 3
chr2	29401874	29412102	10229	10229	-0.770354	5.09326e-16	Exon (ENSGALT00000050640.1/ENSGALG00000010854.6, exon 8 of 27)	2	29372415	29604413	231999	1	ENSGALG00000010854.6	ENSGALT00000017640.5	29460	420599	HDAC9	histone deacetylase 9
chr4	89847534	89857762	10229	10229	-0.767437	7.41113e-22	Exon (ENSGALT00000025829.6/ENSGALG00000016034.6, exon 25 of 29)	4	89905279	89918598	13320	2	ENSGALG00000036589.1	ENSGALT00000071210.1	60836	395839	GFRA4	GDNF family receptor alpha 4
chr2	75614194	75624422	10229	10229	-0.765187	7.64379e-16	Promoter (2-3kb)	2	75579535	75626939	47405	2	ENSGALG00000012952.3	ENSGALT00000021124.3	2517	373905	BASP1	brain abundant membrane attached signal protein 1
chr1	14568374	14578602	10229	10229	-0.757044	3.4826e-57	3' UTR	1	14555740	14570086	14347	1	ENSGALG00000008050.5	ENSGALT00000013062.5	12635	417705	HBP1	HMG-box transcription factor 1
chr3	49991454	50001682	10229	10229	-0.747746	4.51994e-16	Distal Intergenic	3	49784217	49852188	67972	2	ENSGALG00000026034.2	ENSGALT00000043882.2	-139267	395645	RGS17	regulator of G protein signaling 17
chrZ	65442164	65452392	10229	10229	-0.747592	7.09289e-23	Distal Intergenic	34	65353779	65355621	1843	2	ENSGALG00000045993.1	ENSGALT00000088544.1	-86544	NA	NA	NA
chr8	14435384	14445612	10229	10229	-0.744987	8.53143e-33	Exon (ENSGALT00000069499.1/ENSGALG00000006038.6, exon 3 of 17)	8	14391873	14498728	106856	1	ENSGALG00000006038.6	ENSGALT00000033354.4	43512	374251	TGFBR3	transforming growth factor beta receptor 3
chr7	33067624	33077852	10229	10229	-0.725763	2.19072e-21	Exon (ENSGALT00000037826.4/ENSGALG00000012421.6, exon 10 of 14)	7	33033765	33192536	158772	1	ENSGALG00000012421.6	ENSGALT00000075184.1	33860	424303	ARHGAP15	Rho GTPase activating protein 15
chr3	10704844	10715072	10229	10229	-0.715453	6.25301e-15	Distal Intergenic	3	10485210	10574195	88986	1	ENSGALG00000041626.1	ENSGALT00000080362.1	219635	395589	MEIS1	Meis homeobox 1
chr3	45418644	45428872	10229	10229	-0.715258	6.35175e-15	Exon (ENSGALT00000018893.5/ENSGALG00000020003.4, exon 3 of 27)	3	45383834	45452254	68421	2	ENSGALG00000020003.4	ENSGALT00000018893.5	23382	421579	MAP3K4	mitogen-activated protein kinase kinase kinase 4
chr2	144649644	144659872	10229	10229	-0.714457	3.76317e-14	Exon (ENSGALT00000069481.2/ENSGALG00000038022.2, exon 56 of 64)	2	144639323	144640120	798	2	ENSGALG00000043760.1	ENSGALT00000071132.1	-9525	NA	NA	NA
chr2	13852274	13862502	10229	10229	-0.690624	2.21356e-13	Distal Intergenic	2	13841278	13841447	170	2	ENSGALG00000027421.1	ENSGALT00000045838.1	-10828	NA	NA	NA
chr5	18421674	18431902	10229	10229	-0.687651	1.99207e-22	Distal Intergenic	5	18401703	18408406	6704	2	ENSGALG00000029892.1	ENSGALT00000067141.1	-13269	374129	LMO2	LIM domain only 2
chr1	24610824	24621052	10229	10229	0	0	Exon (ENSGALT00000046985.1/ENSGALG00000032986.1, exon 3 of 26)	1	24554513	24638605	84093	2	ENSGALG00000032986.1	ENSGALT00000046985.1	17553	100049619	CFTR	cystic fibrosis transmembrane conductance regulator
chr1	84469964	84480192	10229	10229	0	0	Distal Intergenic	1	84531130	84573579	42450	1	ENSGALG00000015258.5	ENSGALT00000024624.5	-50938	418379	DCBLD2	discoidin, CUB and LCCL domain containing 2
chr6	19550384	19560612	10229	10229	0	1.67073e-210	Distal Intergenic	6	19598465	19620215	21751	2	ENSGALG00000040549.2	ENSGALT00000072499.1	59603	423794	HTR7	5-hydroxytryptamine (serotonin) receptor 7, adenylate cyclase-coupled
chr6	32501564	32511792	10229	10229	0	1.67073e-210	Distal Intergenic	6	32527931	32531618	3688	2	ENSGALG00000044030.1	ENSGALT00000087497.1	19826	NA	NA	NA
chr3	88159584	88169812	10229	10229	0	3.01829e-128	Distal Intergenic	3	88190798	88234696	43899	2	ENSGALG00000016300.5	ENSGALT00000026295.5	64884	421888	TINAG	tubulointerstitial nephritis antigen
chr6	20075524	20085752	10229	10229	0.61644	3.31425e-17	Promoter (<=1kb)	6	20074892	20074989	98	1	ENSGALG00000025643.1	ENSGALT00000042556.1	633	NA	NA	NA
chr12	10500244	10510472	10229	10229	0.628793	8.50811e-32	Exon (ENSGALT00000060370.1/ENSGALG00000034289.1, exon 4 of 10)	12	10499369	10516007	16639	2	ENSGALG00000034289.1	ENSGALT00000060370.1	5535	416033	SLC41A3	solute carrier family 41 member 3
chr11	10588904	10599132	10229	10229	0.643855	4.2123e-24	Distal Intergenic	11	10457280	10578151	120872	2	ENSGALG00000004899.6	ENSGALT00000067517.2	-10754	415776	PEPD	peptidase D
chrZ	17865844	17876072	10229	10229	0.647464	7.81346e-18	Distal Intergenic	34	17896326	17955852	59527	2	ENSGALG00000045959.1	ENSGALT00000089173.1	79780	NA	NA	NA
chr1	190254984	190265212	10229	10229	0.661328	4.44008e-46	Distal Intergenic	1	190311707	190317939	6233	1	ENSGALG00000014066.6	ENSGALT00000085013.1	-46495	426392	TMEM126A	transmembrane protein 126A
chr2	93267764	93277992	10229	10229	0.666948	6.0251e-12	Distal Intergenic	2	92943205	92948715	5511	1	ENSGALG00000028682.2	ENSGALT00000043443.2	324560	421019	CBLN2	cerebellin 2 precursor
chr2	10224034	10234262	10229	10229	0.66913	5.22213e-12	Intron (ENSGALT00000050634.1/ENSGALG00000006652.5, intron 1 of 36)	2	9958497	10244031	285535	2	ENSGALG00000006652.5	ENSGALT00000050634.1	9769	420456	DIP2C	disco interacting protein 2 homolog C
chr3	12379154	12389382	10229	10229	0.670801	2.33558e-12	Exon (ENSGALT00000039364.3/ENSGALG00000009158.5, exon 15 of 38)	3	12445300	12477141	31842	2	ENSGALG00000009082.5	ENSGALT00000014777.5	87759	416745	COQ8B	coenzyme Q8B
chr2	23492344	23502572	10229	10229	0.67322	3.99115e-12	Distal Intergenic	2	23425447	23431596	6150	2	ENSGALG00000024485.4	ENSGALT00000041398.3	-60749	420563	BET1	Bet1 golgi vesicular membrane trafficking protein
chr3	61541124	61551352	10229	10229	0.673424	1.95806e-12	Intron (ENSGALT00000047467.1/ENSGALG00000041356.2, intron 1 of 3)	3	61528901	61657319	128419	1	ENSGALG00000041356.2	ENSGALT00000047467.1	12224	NA	NA	NA
chr8	24198214	24208442	10229	10229	0.674787	1.1382e-26	Promoter (<=1kb)	8	24198220	24211374	13155	1	ENSGALG00000010555.7	ENSGALT00000089861.1	0	424634	OSBPL9	oxysterol binding protein like 9
chr1	20184644	20194872	10229	10229	0.683512	7.41832e-49	Distal Intergenic	1	20174067	20177667	3601	1	ENSGALG00000000003.4	ENSGALT00000000003.4	10578	426934	PANX2	pannexin 2
chr1	71975724	71985952	10229	10229	0.688115	1.93384e-49	Exon (ENSGALT00000045814.2/ENSGALG00000028155.2, exon 3 of 6)	1	71965309	71994175	28867	2	ENSGALG00000028155.2	ENSGALT00000045814.2	8223	431336	DUSP16	dual specificity phosphatase 16
chr13	18281864	18292092	10229	10229	0.702022	1.81937e-38	Exon (ENSGALT00000012413.5/ENSGALG00000007663.5, exon 10 of 24)	13	18309059	18318275	9217	1	ENSGALG00000017365.5	ENSGALT00000028049.5	-16967	771891	REEP2	receptor accessory protein 2
chr5	18629684	18639912	10229	10229	0.705716	2.29233e-22	Intron (ENSGALT00000018959.5/ENSGALG00000011609.5, intron 1 of 3)	5	18540733	18648374	107642	2	ENSGALG00000011609.5	ENSGALT00000018959.5	8462	NA	NA	NA
chr6	24675614	24685842	10229	10229	0.706003	1.51634e-21	Exon (ENSGALT00000013741.6/ENSGALG00000008434.6, exon 20 of 27)	6	24870834	24870926	93	2	ENSGALG00000027136.1	ENSGALT00000044040.1	185084	NA	NA	NA
chr5	50956484	50966712	10229	10229	0.718578	4.75097e-23	Distal Intergenic	5	50787246	50883770	96525	1	ENSGALG00000011581.5	ENSGALT00000018906.5	169239	423489	KIF26A	kinesin family member 26A
chrZ	67542724	67552952	10229	10229	0.721629	2.16333e-21	Distal Intergenic	34	67421571	67466015	44445	2	ENSGALG00000015799.5	ENSGALT00000043907.2	-76710	770158	ELAVL2	ELAV like RNA binding protein 2
chr8	14786614	14796842	10229	10229	0.723378	5.15008e-30	Distal Intergenic	8	14758450	14761233	2784	1	ENSGALG00000040069.1	ENSGALT00000060359.1	28165	107053959	BARHL2	BarH like homeobox 2
chr19	468024	478252	10229	10229	0.729978	8.80968e-54	Exon (ENSGALT00000049000.1/ENSGALG00000042533.1, exon 8 of 27)	19	446716	494020	47305	2	ENSGALG00000042533.1	ENSGALT00000049000.1	15768	417469	TSPOAP1	TSPO associated protein 1
chr1	189968544	189978772	10229	10229	0.731255	4.92891e-55	Distal Intergenic	1	190157044	190157140	97	2	ENSGALG00000025381.1	ENSGALT00000042294.1	178368	NA	NA	NA
chrZ	24147064	24157292	10229	10229	0.733558	5.50748e-22	Distal Intergenic	34	24179458	24196390	16933	1	ENSGALG00000014943.5	ENSGALT00000024106.5	-22166	431595	FAM169A	family with sequence similarity 169 member A
chr8	171354	181582	10229	10229	0.735109	7.6534e-31	Distal Intergenic	8	46121	50542	4422	2	ENSGALG00000038740.2	ENSGALT00000066616.2	-120813	414140	AMY2A	amylase, alpha 2A (pancreatic)
chr1	175186194	175196422	10229	10229	0.738935	4.72849e-56	Distal Intergenic	1	175210871	175210964	94	2	ENSGALG00000025190.1	ENSGALT00000042103.1	14542	100315968	MIR1646	microRNA mir-1646
chr8	25231444	25241672	10229	10229	0.741363	2.75002e-31	Promoter (<=1kb)	8	25232212	25237015	4804	2	ENSGALG00000010758.6	ENSGALT00000056606.1	0	112529965	LOC112529965	NADH-cytochrome b5 reductase-like
chr1	152144824	152155052	10229	10229	0.747844	3.05901e-57	Exon (ENSGALT00000072810.1/ENSGALG00000029348.2, exon 2 of 2)	1	152063400	152136002	72603	1	ENSGALG00000043630.2	ENSGALT00000065759.1	81425	NA	NA	NA
chr12	13381694	13391922	10229	10229	0.751652	3.12365e-43	Distal Intergenic	12	13257899	13352425	94527	2	ENSGALG00000007268.5	ENSGALT00000080292.1	-29270	416075	CADPS	calcium dependent secretion activator
chr1	62625504	62635732	10229	10229	0.752395	7.4965e-58	Distal Intergenic	1	62496373	62504516	8144	2	ENSGALG00000013072.4	ENSGALT00000021346.4	-120989	395338	AKR1B10L2	aldo-keto reductase family 1 member B10-like 2
chr3	31209174	31219402	10229	10229	0.756957	5.8758e-15	Promoter (<=1kb)	3	31210825	31215420	4596	2	ENSGALG00000010448.6	ENSGALT00000086357.1	0	421461	LTBP1	latent transforming growth factor beta binding protein 1
chr1	88207324	88217552	10229	10229	0.756963	1.818e-58	Distal Intergenic	1	88234002	88277290	43289	1	ENSGALG00000015367.6	ENSGALT00000024797.6	-16450	418415	NECTIN3	nectin cell adhesion molecule 3
chr1	1825204	1835432	10229	10229	0.758213	1.23296e-58	Intron (ENSGALT00000013813.3/ENSGALG00000008477.4, intron 1 of 17)	1	1421469	1841500	420032	2	ENSGALG00000008477.4	ENSGALT00000013813.3	6068	416700	EXOC4	exocyst complex component 4
chr12	6721964	6732192	10229	10229	0.758478	6.67685e-44	Exon (ENSGALT00000059485.1/ENSGALG00000005237.5, exon 10 of 19)	12	6711273	6711602	330	1	ENSGALG00000031617.1	ENSGALT00000067029.1	10692	NA	NA	NA
chr5	3649554	3659782	10229	10229	0.758984	3.05256e-25	Intron (ENSGALT00000073022.1/ENSGALG00000040834.1, intron 1 of 17)	5	3605922	3668629	62708	2	ENSGALG00000040834.1	ENSGALT00000073022.1	8847	428605	LGR4	leucine rich repeat containing G protein-coupled receptor 4
chr1	45176534	45186762	10229	10229	0.76755	6.68933e-60	Distal Intergenic	1	45165477	45169947	4471	2	ENSGALG00000011320.5	ENSGALT00000018472.5	-6588	417905	TMCC3	transmembrane and coiled-coil domain family 3
chr1	128537394	128547622	10229	10229	0.768151	5.5401e-60	Exon (ENSGALT00000026882.4/ENSGALG00000016654.4, exon 6 of 10)	1	128532174	128549286	17113	1	ENSGALG00000016654.4	ENSGALT00000026882.4	5221	418659	ARSE	arylsulfatase E (chondrodysplasia punctata 1)
chr1	10462734	10472962	10229	10229	0.768339	5.22389e-60	Intron (ENSGALT00000013830.6/ENSGALG00000008486.8, intron 6 of 37)	1	10650557	10710329	59773	1	ENSGALG00000033974.1	ENSGALT00000078551.1	-177595	395941	HGF	hepatocyte growth factor
chr4	69646694	69656922	10229	10229	0.768452	6.49086e-21	5' UTR	4	69640264	69677019	36756	1	ENSGALG00000014321.5	ENSGALT00000023145.5	6431	422793	SMIM14	small integral membrane protein 14
chr2	42622444	42632672	10229	10229	0.769045	5.65814e-15	Intron (ENSGALT00000057908.1/ENSGALG00000036412.2, intron 1 of 3)	2	42607307	42762507	155201	1	ENSGALG00000036412.2	ENSGALT00000057908.1	15138	420692	TMEM108	transmembrane protein 108
chrZ	62400444	62410672	10229	10229	0.770752	7.12251e-24	Intron (ENSGALT00000025199.4/ENSGALG00000015630.5, intron 9 of 10)	34	62431550	62435267	3718	1	ENSGALG00000044389.1	ENSGALT00000084205.1	-20878	NA	NA	NA
chr1	78522924	78533152	10229	10229	0.781923	7.23779e-62	Distal Intergenic	1	78483489	78493943	10455	2	ENSGALG00000014766.5	ENSGALT00000023816.5	-28982	418311	HAO2	hydroxyacid oxidase 2
chr1	91995834	92006062	10229	10229	0.782901	5.31042e-62	Promoter (1-2kb)	1	91994160	92037790	43631	1	ENSGALG00000015464.5	ENSGALT00000024931.5	1675	418449	PTGFRN	prostaglandin F2 receptor inhibitor
chr4	33180154	33190382	10229	10229	0.783678	1.35581e-21	Intron (ENSGALT00000068660.1/ENSGALG00000010061.5, intron 8 of 18)	4	33100940	33222643	121704	2	ENSGALG00000010061.5	ENSGALT00000068660.1	32261	422476	LRBA	LPS responsive beige-like anchor protein
chr10	16893994	16904222	10229	10229	0.79026	2.117e-38	3' UTR	10	16917711	16966438	48728	1	ENSGALG00000007057.6	ENSGALT00000011431.3	-13489	415512	LRRC28	leucine rich repeat containing 28
chr18	9548854	9559082	10229	10229	0.790563	6.22604e-85	Promoter (<=1kb)	18	9437300	9553969	116670	2	ENSGALG00000034210.1	ENSGALT00000051123.1	0	428674	RPTOR	regulatory associated protein of MTOR complex 1
chr1	56988774	56999002	10229	10229	0.793893	1.61034e-63	Exon (ENSGALT00000059810.1/ENSGALG00000012865.5, exon 12 of 19)	1	56974501	56975249	749	1	ENSGALG00000032595.2	ENSGALT00000085866.1	14274	418118	NDUFB2	NADH:ubiquinone oxidoreductase subunit B2
chr1	150282964	150293192	10229	10229	0.796187	7.73631e-64	Intron (ENSGALT00000076456.1/ENSGALG00000032339.2, intron 1 of 2)	1	150252601	150255123	2523	1	ENSGALG00000016904.6	ENSGALT00000027325.6	30364	418797	SLITRK6	SLIT and NTRK like family member 6
chrZ	58652854	58663082	10229	10229	0.796815	3.15468e-25	Distal Intergenic	34	58666943	58674933	7991	2	ENSGALG00000046281.1	ENSGALT00000086910.1	11851	NA	NA	NA
chr1	54032304	54042532	10229	10229	0.798558	3.62223e-64	Distal Intergenic	1	53983409	54028357	44949	1	ENSGALG00000012662.4	ENSGALT00000020668.4	48896	418074	NUAK1	NUAK family kinase 1
chr1	137966044	137976272	10229	10229	0.799243	2.90801e-64	Exon (ENSGALT00000027189.4/ENSGALG00000016836.4, exon 20 of 21)	1	137919370	137968674	49305	1	ENSGALG00000016836.4	ENSGALT00000027189.4	46675	418750	TUBGCP3	tubulin gamma complex associated protein 3
chr1	131500684	131510912	10229	10229	0.800618	1.87133e-64	3' UTR	1	131393723	131503806	110084	1	ENSGALG00000029392.2	ENSGALT00000077202.2	106962	396290	GABRB3	gamma-aminobutyric acid type A receptor beta3 subunit
chr5	52068144	52078372	10229	10229	0.805535	7.59729e-28	Distal Intergenic	5	52051670	52053242	1573	2	ENSGALG00000027407.2	ENSGALT00000043231.2	-14903	100859188	GPR132	G protein-coupled receptor 132
chr1	172499114	172509342	10229	10229	0.806171	3.14129e-65	Distal Intergenic	1	172457844	172472421	14578	2	ENSGALG00000032028.1	ENSGALT00000077535.1	-26694	418900	SERTM1	serine rich and transmembrane domain containing 1
chr13	14002314	14012542	10229	10229	0.808565	8.01311e-49	Distal Intergenic	13	13986699	13989143	2445	1	ENSGALG00000045997.1	ENSGALT00000083698.1	15616	NA	NA	NA
chr7	21671404	21681632	10229	10229	0.81036	1.58087e-23	Distal Intergenic	7	21739816	21877466	137651	1	ENSGALG00000011132.5	ENSGALT00000018146.4	-58184	395880	RBMS1	RNA binding motif single stranded interacting protein 1
chr1	179455514	179465742	10229	10229	0.816292	1.19404e-66	Intron (ENSGALT00000054622.1/ENSGALG00000038763.2, intron 4 of 4)	1	179452634	179500869	48236	2	ENSGALG00000038763.2	ENSGALT00000054622.1	35127	NA	NA	NA
chr1	119616834	119627062	10229	10229	0.817018	9.43479e-67	Distal Intergenic	1	119571473	119572141	669	2	ENSGALG00000033425.2	ENSGALT00000080475.1	-44694	NA	NA	NA
chr6	33374524	33384752	10229	10229	0.81809	1.99265e-27	Exon (ENSGALT00000015971.5/ENSGALG00000009823.5, exon 3 of 20)	6	33369643	33400319	30677	1	ENSGALG00000009823.5	ENSGALT00000015971.5	4882	423962	PTPRE	protein tyrosine phosphatase, receptor type E
chrZ	44559324	44569552	10229	10229	0.81897	2.13672e-26	Intron (ENSGALT00000024539.4/ENSGALG00000015208.5, intron 1 of 8)	34	44469527	44514434	44908	2	ENSGALG00000015208.5	ENSGALT00000055354.1	-44891	769516	ROR2	receptor tyrosine kinase like orphan receptor 2
chr1	83419684	83429912	10229	10229	0.82214	1.78712e-67	3' UTR	1	83437067	83457522	20456	1	ENSGALG00000019231.5	ENSGALT00000084079.1	-7155	768673	CD200R1	CD200 receptor 1
chrZ	69309104	69319332	10229	10229	0.822467	1.39217e-26	Promoter (<=1kb)	34	69312037	69316867	4831	2	ENSGALG00000046587.1	ENSGALT00000087200.1	0	NA	NA	NA
chr1	147155994	147166222	10229	10229	0.824093	9.4629e-68	Distal Intergenic	1	146527090	147094328	567239	2	ENSGALG00000016900.5	ENSGALT00000055937.1	-61667	NA	NA	NA
chr1	35822904	35833132	10229	10229	0.827475	3.14084e-68	Promoter (1-2kb)	1	35820990	35831958	10969	1	ENSGALG00000010044.4	ENSGALT00000016322.4	1915	417852	KCNMB4	potassium calcium-activated channel subfamily M regulatory beta subunit 4
chr2	48613814	48624042	10229	10229	0.830951	6.46688e-17	Exon (ENSGALT00000057213.1/ENSGALG00000039935.1, exon 16 of 16)	2	48633787	48635014	1228	1	ENSGALG00000042896.2	ENSGALT00000052057.1	-9745	NA	NA	NA
chr1	144513244	144523472	10229	10229	0.833138	4.92681e-69	Promoter (1-2kb)	1	144485158	144511518	26361	2	ENSGALG00000016878.4	ENSGALT00000059387.1	-1727	418777	TM9SF2	transmembrane 9 superfamily member 2
chr2	85107634	85117862	10229	10229	0.837392	4.02403e-17	Intron (ENSGALT00000021464.5/ENSGALG00000013149.5, intron 3 of 11)	2	84891047	85044337	153291	2	ENSGALG00000022909.3	ENSGALT00000030996.4	-63298	420963	PTPN3	protein tyrosine phosphatase, non-receptor type 3
chr5	11189064	11199292	10229	10229	0.838418	9.89583e-30	Exon (ENSGALT00000009804.5/ENSGALG00000006074.5, exon 7 of 14)	5	11270587	11273530	2944	2	ENSGALG00000035271.2	ENSGALT00000047915.1	74238	NA	NA	NA
chrZ	12611034	12621262	10229	10229	0.839507	1.70462e-27	Distal Intergenic	34	12650851	12730784	79934	2	ENSGALG00000045612.1	ENSGALT00000087170.1	109522	NA	NA	NA
chrZ	17354344	17364572	10229	10229	0.840857	1.44211e-27	Distal Intergenic	34	17276990	17340380	63391	2	ENSGALG00000045519.1	ENSGALT00000084773.1	-13965	NA	NA	NA
chr2	22762604	22772832	10229	10229	0.842695	2.71966e-17	Intron (ENSGALT00000015427.5/ENSGALG00000009475.5, intron 2 of 7)	2	22742586	22742678	93	2	ENSGALG00000025191.1	ENSGALT00000042104.1	-19927	100315969	MIR1650	microRNA mir-1650
chr5	16737134	16747362	10229	10229	0.847188	3.06727e-30	Promoter (2-3kb)	5	16740019	16749937	9919	2	ENSGALG00000020485.4	ENSGALT00000032681.4	2575	NA	NA	NA
chr2	140199594	140209822	10229	10229	0.849351	1.66064e-17	Distal Intergenic	2	139945692	139947148	1457	1	ENSGALG00000033453.2	ENSGALT00000060523.1	253903	NA	NA	NA
chr1	108091034	108101262	10229	10229	0.850329	1.71226e-71	Distal Intergenic	1	108105290	108111733	6444	1	ENSGALG00000016132.5	ENSGALT00000036727.3	-4028	418524	IGSF5	immunoglobulin superfamily member 5
chr1	4150824	4161052	10229	10229	0.850459	1.64006e-71	3' UTR	1	4120319	4150431	30113	1	ENSGALG00000029446.1	ENSGALT00000058080.1	30506	419112	LOC419112	transmembrane protein 110-like
chr14	5211334	5221562	10229	10229	0.850526	1.12931e-62	Promoter (2-3kb)	14	5208548	5245591	37044	1	ENSGALG00000035919.2	ENSGALT00000050442.2	2787	416524	EPN2	epsin 2
chr1	84009614	84019842	10229	10229	0.864847	1.37231e-73	Distal Intergenic	1	83995536	83999551	4016	1	ENSGALG00000015235.6	ENSGALT00000024585.5	14079	395914	XCL1	X-C motif chemokine ligand 1
chr9	15799384	15809612	10229	10229	0.865795	4.64967e-40	Exon (ENSGALT00000060903.1/ENSGALG00000008369.5, exon 3 of 30)	9	15772298	15813613	41316	2	ENSGALG00000008369.5	ENSGALT00000060903.1	4001	424947	ABCC5	ATP binding cassette subfamily C member 5
chr5	52811524	52821752	10229	10229	0.866924	2.15489e-31	Exon (ENSGALT00000019132.5/ENSGALG00000011705.5, exon 8 of 18)	5	52829868	52832920	3053	1	ENSGALG00000033813.2	ENSGALT00000057576.1	-8116	101752037	BTBD6	BTB domain containing 6
chr1	112561544	112571772	10229	10229	0.867648	5.38374e-74	Distal Intergenic	1	112521132	112523109	1978	1	ENSGALG00000034279.2	ENSGALT00000047459.1	40413	101751443	LOC101751443	uncharacterized LOC101751443
chr6	30994344	31004572	10229	10229	0.87079	2.4782e-30	Distal Intergenic	6	30907654	30979928	72275	2	ENSGALG00000009495.6	ENSGALT00000038732.3	-14417	396259	FGFR2	fibroblast growth factor receptor 2
chr5	3724574	3734802	10229	10229	0.872365	1.03148e-31	Intron (ENSGALT00000019864.5/ENSGALG00000012163.5, intron 1 of 1)	5	3715527	3746190	30664	2	ENSGALG00000012163.5	ENSGALT00000019864.5	11388	396186	BDNF	brain derived neurotrophic factor
chr1	159749124	159759352	10229	10229	0.876073	3.19824e-75	Distal Intergenic	1	159688880	159744910	56031	2	ENSGALG00000040093.2	ENSGALT00000053219.1	-4215	NA	NA	NA
chr1	36276434	36286662	10229	10229	0.87656	2.71531e-75	Exon (ENSGALT00000016526.5/ENSGALG00000010163.5, exon 2 of 18)	1	36248569	36332580	84012	1	ENSGALG00000010163.5	ENSGALT00000016526.5	27866	427867	LGR5	leucine rich repeat containing G protein-coupled receptor 5
chrZ	75419824	75430052	10229	10229	0.877839	1.4054e-29	Intron (ENSGALT00000087226.1/ENSGALG00000044697.1, intron 1 of 1)	34	75407441	75414260	6820	1	ENSGALG00000044143.1	ENSGALT00000086966.1	12384	NA	NA	NA
chr1	63355244	63365472	10229	10229	0.886341	1.00693e-76	Distal Intergenic	1	63309176	63315662	6487	1	ENSGALG00000013098.5	ENSGALT00000085894.1	46069	418178	MGST1	microsomal glutathione S-transferase 1
chr1	85690744	85700972	10229	10229	0.891002	2.08289e-77	Distal Intergenic	1	85567535	85586457	18923	1	ENSGALG00000015347.5	ENSGALT00000024768.5	123210	418405	ZPLD1	zona pellucida like domain containing 1
chrZ	15918734	15928962	10229	10229	0.891898	2.36101e-30	Exon (ENSGALT00000024037.5/ENSGALG00000014903.5, exon 28 of 30)	34	15932124	15940209	8086	2	ENSGALG00000014906.5	ENSGALT00000024040.5	11247	427199	MOCS2	molybdenum cofactor synthesis 2
chr20	6762884	6773112	10229	10229	0.892612	1.27788e-89	Intron (ENSGALT00000034233.2/ENSGALG00000004758.4, intron 1 of 2)	20	6716764	6815612	98849	2	ENSGALG00000004758.4	ENSGALT00000034233.2	42500	428146	KCNB1	potassium voltage-gated channel subfamily B member 1
chr1	31604734	31614962	10229	10229	0.892723	1.16271e-77	Distal Intergenic	1	31721750	31762859	41110	2	ENSGALG00000009755.5	ENSGALT00000080261.1	147897	417813	LRIG3	leucine rich repeats and immunoglobulin like domains 3
chr1	103378414	103388642	10229	10229	0.897617	2.21039e-78	Distal Intergenic	1	103067330	103106355	39026	2	ENSGALG00000015795.5	ENSGALT00000025470.5	-272060	427971	ADAMTS5	ADAM metallopeptidase with thrombospondin type 1 motif 5
chr4	34707834	34718062	10229	10229	0.897786	6.86717e-27	Promoter (<=1kb)	4	34696918	34707582	10665	2	ENSGALG00000010209.4	ENSGALT00000016602.3	-253	422501	PGRMC2	progesterone receptor membrane component 2
chrZ	70533294	70543522	10229	10229	0.899828	8.58627e-31	Exon (ENSGALT00000003009.5/ENSGALG00000001944.5, exon 5 of 13)	34	70527243	70548597	21355	2	ENSGALG00000001944.5	ENSGALT00000003009.5	5075	427374	TBC1D2	TBC1 domain family member 2
chr1	59201864	59212092	10229	10229	0.901145	6.66359e-79	Intron (ENSGALT00000021097.6/ENSGALG00000012934.6, intron 1 of 6)	1	59164015	59224210	60196	2	ENSGALG00000012934.6	ENSGALT00000021097.6	12118	427919	BICD1	BICD cargo adaptor 1
chr2	111842034	111852262	10229	10229	0.902901	2.96399e-19	Distal Intergenic	2	111735940	111739272	3333	2	ENSGALG00000015419.4	ENSGALT00000024871.4	-102763	421131	PENK	proenkephalin
chr2	128070224	128080452	10229	10229	0.902901	2.96399e-19	Promoter (1-2kb)	2	128074717	128082023	7307	2	ENSGALG00000044554.1	ENSGALT00000083830.1	1571	426536	RIDA	reactive intermediate imine deaminase A homolog
chr21	6111574	6121802	10229	10229	0.904861	2.63628e-78	Distal Intergenic	21	6088915	6090874	1960	2	ENSGALG00000021569.5	ENSGALT00000007608.6	-20701	419504	C1QA	complement C1q A chain
chr20	5613714	5623942	10229	10229	0.909879	1.54477e-92	Promoter (<=1kb)	20	5618439	5619319	881	1	ENSGALG00000034791.2	ENSGALT00000049377.1	0	NA	NA	NA
chrZ	68838524	68848752	10229	10229	0.918551	7.76782e-32	Promoter (<=1kb)	34	68842898	68844718	1821	2	ENSGALG00000001869.4	ENSGALT00000002902.4	0	NA	NA	NA
chr1	60548814	60559042	10229	10229	0.922626	4.29714e-82	Exon (ENSGALT00000021209.5/ENSGALG00000012992.5, exon 5 of 30)	1	60503911	60601007	97097	1	ENSGALG00000012992.5	ENSGALT00000021209.5	44904	427925	WNK1	WNK lysine deficient protein kinase 1
chr1	176427434	176437662	10229	10229	0.927921	6.94649e-83	Distal Intergenic	1	176368422	176376070	7649	1	ENSGALG00000034708.1	ENSGALT00000063487.1	59013	428078	USP12	ubiquitin specific peptidase 12
chr1	51505494	51515722	10229	10229	0.931112	2.31207e-83	Promoter (<=1kb)	1	51508827	51526284	17458	1	ENSGALG00000012483.5	ENSGALT00000020394.5	0	418046	TMPRSS6	transmembrane serine protease 6
chr13	6646944	6657172	10229	10229	0.931792	1.26247e-61	Distal Intergenic	13	6704774	6705473	700	2	ENSGALG00000034774.2	ENSGALT00000059054.1	48301	NA	NA	NA
chr1	15939194	15949422	10229	10229	0.933023	1.19556e-83	Distal Intergenic	1	15963932	15972261	8330	1	ENSGALG00000035169.1	ENSGALT00000080308.1	-14510	NA	NA	NA
chr1	98089504	98099732	10229	10229	0.933854	8.97361e-84	Promoter (<=1kb)	1	98081909	98089517	7609	2	ENSGALG00000019201.2	ENSGALT00000025252.3	0	418469	HSPA13	heat shock protein family A (Hsp70) member 13
chr1	42056384	42066612	10229	10229	0.934172	8.03891e-84	Distal Intergenic	1	42129042	42155671	26630	2	ENSGALG00000027633.3	ENSGALT00000045438.2	89059	427872	RASSF9	Ras association domain family member 9
chr1	193930964	193941192	10229	10229	0.937885	2.22636e-84	Promoter (<=1kb)	1	193938735	193964975	26241	1	ENSGALG00000000839.3	ENSGALT00000001231.1	0	395562	WNT11	Wnt family member 11
chrZ	48361474	48371702	10229	10229	0.943319	3.13962e-33	Distal Intergenic	34	48214497	48249653	35157	1	ENSGALG00000000280.5	ENSGALT00000080773.1	146978	396100	EFNA5	ephrin A5
chr18	1770644	1780872	10229	10229	0.946356	3.58726e-115	Exon (ENSGALT00000064448.1/ENSGALG00000001183.5, exon 21 of 37)	18	1762822	1807561	44740	2	ENSGALG00000001183.5	ENSGALT00000064448.1	26689	396465	MYH10	myosin, heavy chain 10, non-muscle
chr1	31250094	31260322	10229	10229	0.94871	5.21227e-86	Promoter (<=1kb)	1	31248896	31258419	9524	2	ENSGALG00000009739.4	ENSGALT00000015849.4	0	417810	AMIGO2	adhesion molecule with Ig like domain 2
chr1	120165844	120176072	10229	10229	0.963835	2.66999e-88	Exon (ENSGALT00000026488.4/ENSGALG00000016420.5, exon 9 of 18)	1	120133398	120203106	69709	1	ENSGALG00000016420.5	ENSGALT00000064342.1	32447	418608	SH3KBP1	SH3 domain containing kinase binding protein 1
chr3	79061704	79071932	10229	10229	0.964129	8.99032e-22	Distal Intergenic	3	79016508	79016598	91	1	ENSGALG00000027233.1	ENSGALT00000044604.1	45197	NA	NA	NA
chr1	84371074	84381302	10229	10229	0.967699	6.90556e-89	Distal Intergenic	1	84257313	84344008	86696	2	ENSGALG00000015253.5	ENSGALT00000024611.4	-27067	418378	COL8A1	collagen type VIII alpha 1 chain
chr2	19649274	19659502	10229	10229	0.969262	1.78573e-21	Promoter (<=1kb)	2	19601294	19649941	48648	2	ENSGALG00000008629.5	ENSGALT00000014063.5	0	420516	MRC1	mannose receptor C-type 1
chr2	137236304	137246532	10229	10229	0.976457	1.01877e-21	Distal Intergenic	2	137075115	137183065	107951	2	ENSGALG00000034528.2	ENSGALT00000049776.2	-53240	404774	SNTB1	syntrophin beta 1
chr1	166105364	166115592	10229	10229	0.977693	2.07086e-90	Exon (ENSGALT00000078327.1/ENSGALG00000016955.5, exon 13 of 45)	1	166149901	166150027	127	2	ENSGALG00000017789.1	ENSGALT00000028496.1	34435	NA	NA	NA
chr1	52412554	52422782	10229	10229	0.97844	1.59241e-90	Distal Intergenic	1	52387752	52403393	15642	2	ENSGALG00000036131.2	ENSGALT00000053319.1	-9162	NA	NA	NA
chr1	158166884	158177112	10229	10229	0.981742	4.98132e-91	Distal Intergenic	1	158196633	158196698	66	2	ENSGALG00000032495.1	ENSGALT00000052795.1	19586	NA	NA	NA
chr1	111487394	111497622	10229	10229	0.983232	2.94782e-91	Distal Intergenic	1	111368342	111373507	5166	1	ENSGALG00000022787.4	ENSGALT00000036616.4	119053	NA	NA	NA
chr6	11352744	11362972	10229	10229	0.983783	8.66759e-37	Promoter (<=1kb)	6	11353073	11441172	88100	1	ENSGALG00000004372.6	ENSGALT00000006973.4	0	769141	MICU1	mitochondrial calcium uptake 1
chr3	54059584	54069812	10229	10229	0.984058	1.85348e-22	Distal Intergenic	3	54040405	54040492	88	2	ENSGALG00000025503.1	ENSGALT00000042416.1	-19093	NA	NA	NA
chr3	25425814	25436042	10229	10229	0.988283	1.32472e-22	Distal Intergenic	3	25396271	25411188	14918	2	ENSGALG00000009967.6	ENSGALT00000089660.1	-14627	421403	LRPPRC	leucine rich pentatricopeptide repeat containing
chr21	1112514	1122742	10229	10229	0.990765	9.45012e-91	Intron (ENSGALT00000064045.1/ENSGALG00000036728.1, intron 2 of 15)	21	1013086	1019368	6283	2	ENSGALG00000001058.5	ENSGALT00000001585.5	-93147	419386	ARHGEF16	Rho guanine nucleotide exchange factor 16
chr1	131950804	131961032	10229	10229	0.995205	4.30405e-93	Exon (ENSGALT00000074831.1/ENSGALG00000034944.1, exon 5 of 12)	1	131937336	131970593	33258	1	ENSGALG00000034944.1	ENSGALT00000082463.1	13469	418686	UBE3A	ubiquitin protein ligase E3A
chr25	2817514	2827742	10229	10229	1.00135	5.18723e-129	Promoter (1-2kb)	25	2816337	2828064	11728	1	ENSGALG00000032955.2	ENSGALT00000051413.2	1178	101749610	TUFT1	tuftelin 1
chr1	135473334	135483562	10229	10229	1.00178	4.19716e-94	Distal Intergenic	1	135506245	135509365	3121	1	ENSGALG00000043690.2	ENSGALT00000047217.1	-22683	771055	C1H2ORF40	chromosome 1 open reading frame, human C2orf40
chr1	45405004	45415232	10229	10229	1.00209	3.75531e-94	Exon (ENSGALT00000018508.5/ENSGALG00000011342.5, exon 3 of 21)	1	45374215	45438791	64577	2	ENSGALG00000011342.5	ENSGALT00000018508.5	23559	417908	FGD6	FYVE, RhoGEF and PH domain containing 6
chr3	20873464	20883692	10229	10229	1.01476	1.60138e-23	Exon (ENSGALT00000015766.5/ENSGALG00000009687.5, exon 6 of 7)	3	20865614	20937332	71719	2	ENSGALG00000009687.5	ENSGALT00000015766.5	53640	770954	KCNK2	potassium two pore domain channel subfamily K member 2
chr2	146484224	146494452	10229	10229	1.02091	3.09844e-23	Distal Intergenic	2	146403186	146404935	1750	1	ENSGALG00000045966.1	ENSGALT00000087267.1	81039	NA	NA	NA
chr2	27004644	27014872	10229	10229	1.02305	2.61666e-23	Distal Intergenic	2	26855855	26856457	603	1	ENSGALG00000027757.2	ENSGALT00000043011.2	148790	420589	ARL4A	ADP ribosylation factor like GTPase 4A
chr4	15499304	15509532	10229	10229	1.0277	3.01862e-33	Exon (ENSGALT00000039157.3/ENSGALG00000008442.5, exon 13 of 30)	4	15596197	15609000	12804	2	ENSGALG00000008447.5	ENSGALT00000013763.5	99468	100857869	SH2D1A	SH2 domain containing 1A
chr1	80091524	80101752	10229	10229	1.03063	1.44754e-98	3' UTR	1	80119877	80140301	20425	2	ENSGALG00000014980.5	ENSGALT00000024167.5	38549	NA	NA	NA
chr3	80395014	80405242	10229	10229	1.0439	1.54058e-24	Intron (ENSGALT00000082244.1/ENSGALG00000041312.2, intron 2 of 3)	3	80361173	80362338	1166	1	ENSGALG00000015895.3	ENSGALT00000025617.3	33842	421858	HTR1B	5-hydroxytryptamine receptor 1B
chr1	78768444	78778672	10229	10229	1.04496	8.50085e-101	Distal Intergenic	1	78721445	78734784	13340	1	ENSGALG00000014776.5	ENSGALT00000023844.5	47000	418313	TBX15	T-box 15
chr1	170340584	170350812	10229	10229	1.04604	5.76685e-101	Promoter (1-2kb)	1	170322066	170351964	29899	2	ENSGALG00000017021.5	ENSGALT00000027501.5	1152	418879	ATP7B	ATPase copper transporting beta
chr7	27877604	27887832	10229	10229	1.04638	3.89487e-35	Exon (ENSGALT00000019179.6/ENSGALG00000011744.6, exon 19 of 60)	7	28012325	28018160	5836	1	ENSGALG00000011770.4	ENSGALT00000019216.3	-124493	424256	UMPS	uridine monophosphate synthetase
chr8	8164394	8174622	10229	10229	1.05082	2.47369e-55	Distal Intergenic	8	8113654	8115624	1971	1	ENSGALG00000045178.1	ENSGALT00000090283.1	50741	NA	NA	NA
chr1	119292884	119303112	10229	10229	1.05096	9.84215e-102	Exon (ENSGALT00000026441.5/ENSGALG00000016391.5, exon 6 of 22)	1	119187223	119376750	189528	2	ENSGALG00000016391.5	ENSGALT00000026441.5	73638	427997	CNKSR2	connector enhancer of kinase suppressor of Ras 2
chr1	1695624	1705852	10229	10229	1.05665	1.26613e-102	Promoter (<=1kb)	1	1698306	1698415	110	2	ENSGALG00000028216.1	ENSGALT00000044132.1	0	102466183	MIR6659	microRNA mir-6659
chrZ	79641404	79651632	10229	10229	1.05776	7.94871e-40	Intron (ENSGALT00000008032.5/ENSGALG00000005016.5, intron 2 of 9)	34	79624488	79706477	81990	1	ENSGALG00000005016.5	ENSGALT00000008032.5	16917	426810	ZNF608	zinc finger protein 608
chr7	12058614	12068842	10229	10229	1.07285	1.72613e-36	Promoter (2-3kb)	7	12070990	12073297	2308	1	ENSGALG00000044111.1	ENSGALT00000083473.1	-2148	NA	NA	NA
chr1	193999164	194009392	10229	10229	1.07286	3.64018e-105	Distal Intergenic	1	193938735	193964975	26241	1	ENSGALG00000000839.3	ENSGALT00000001231.1	60430	395562	WNT11	Wnt family member 11
chr1	185907234	185917462	10229	10229	1.08009	2.65634e-106	Exon (ENSGALT00000060059.1/ENSGALG00000040433.1, exon 4 of 17)	1	185898924	185922235	23312	2	ENSGALG00000040433.1	ENSGALT00000060059.1	4773	419003	CEP295	centrosomal protein 295
chr1	104861764	104871992	10229	10229	1.08288	9.67612e-107	Distal Intergenic	1	104878062	104881343	3282	2	ENSGALG00000015884.5	ENSGALT00000063958.1	9351	418494	MIS18A	MIS18 kinetochore protein A
chr4	45009444	45019672	10229	10229	1.09363	1.46348e-36	Promoter (<=1kb)	4	45019071	45027787	8717	1	ENSGALG00000010859.2	ENSGALT00000017657.2	0	497270	EPGN	epithelial mitogen
chr1	815844	826072	10229	10229	1.09455	1.40189e-108	Exon (ENSGALT00000080090.1/ENSGALG00000040060.1, exon 7 of 10)	1	805409	839551	34143	1	ENSGALG00000040060.1	ENSGALT00000080090.1	10436	416677	NRF1	nuclear respiratory factor 1
chrZ	77060034	77070262	10229	10229	1.1081	8.627e-43	Promoter (<=1kb)	34	77061536	77063696	2161	1	ENSGALG00000045857.1	ENSGALT00000085187.1	0	NA	NA	NA
chr2	2196894	2207122	10229	10229	1.11092	2.36797e-26	Exon (ENSGALT00000067850.2/ENSGALG00000032534.2, exon 46 of 125)	2	2126436	2126526	91	2	ENSGALG00000028660.1	ENSGALT00000042640.1	-70369	NA	NA	NA
chr7	15103744	15113972	10229	10229	1.11153	1.77454e-38	Exon (ENSGALT00000014692.5/ENSGALG00000009031.6, exon 3 of 17)	7	15097026	15133589	36564	1	ENSGALG00000009031.6	ENSGALT00000014692.5	6719	424125	SESTD1	SEC14 and spectrin domain containing 1
chr3	13016824	13027052	10229	10229	1.11604	4.4519e-27	Distal Intergenic	3	13082203	13088766	6564	2	ENSGALG00000009028.5	ENSGALT00000014689.5	61714	427688	BTBD3	BTB domain containing 3
chr1	38186034	38196262	10229	10229	1.12365	3.46755e-113	Promoter (<=1kb)	1	38194517	38231135	36619	1	ENSGALG00000010253.5	ENSGALT00000070651.1	0	417867	ZDHHC17	zinc finger DHHC-type containing 17
chr10	3175564	3185792	10229	10229	1.13302	2.75546e-68	Exon (ENSGALT00000004548.6/ENSGALG00000002883.6, exon 17 of 30)	10	3137049	3285328	148280	1	ENSGALG00000002883.6	ENSGALT00000004548.6	38516	415352	SCAPER	S-phase cyclin A associated protein in the ER
chr1	136165564	136175792	10229	10229	1.14797	4.72147e-117	Distal Intergenic	1	136132410	136153373	20964	1	ENSGALG00000016804.5	ENSGALT00000027127.4	33155	414870	SLC5A7	solute carrier family 5 member 7
chr4	45994934	46005162	10229	10229	1.14824	2.46732e-39	Promoter (<=1kb)	4	45986184	45995163	8980	2	ENSGALG00000010927.4	ENSGALT00000078950.1	0	395256	MEPE	matrix extracellular phosphoglycoprotein
chr1	174715614	174725842	10229	10229	1.15268	8.38306e-118	Exon (ENSGALT00000027578.5/ENSGALG00000017075.5, exon 3 of 61)	1	174603425	174767849	164425	2	ENSGALG00000017075.5	ENSGALT00000027578.5	42007	418915	FRY	FRY microtubule binding protein
chr4	38608874	38619102	10229	10229	1.15302	1.40874e-39	Distal Intergenic	4	38673144	38676022	2879	1	ENSGALG00000010550.6	ENSGALT00000017168.6	-54042	NA	NA	NA
chr4	42267804	42278032	10229	10229	1.15441	1.19623e-39	Distal Intergenic	4	42324088	42415248	91161	2	ENSGALG00000043173.2	ENSGALT00000071773.1	137216	NA	NA	NA
chr20	2108234	2118462	10229	10229	1.15596	5.59871e-136	Distal Intergenic	20	2149947	2153458	3512	2	ENSGALG00000002083.5	ENSGALT00000065017.1	34996	419149	PLIN3L	perilipin 3-like
chr4	42233704	42243932	10229	10229	1.16219	4.79988e-40	Distal Intergenic	4	42324088	42415248	91161	2	ENSGALG00000043173.2	ENSGALT00000071773.1	171316	NA	NA	NA
chrZ	67447244	67457472	10229	10229	1.1679	2.41526e-46	Intron (ENSGALT00000043907.2/ENSGALG00000015799.5, intron 1 of 5)	34	67421571	67466015	44445	2	ENSGALG00000015799.5	ENSGALT00000043907.2	8543	770158	ELAVL2	ELAV like RNA binding protein 2
chr1	111200954	111211182	10229	10229	1.16911	2.00154e-120	3' UTR	1	111185536	111204529	18994	1	ENSGALG00000016222.5	ENSGALT00000078810.1	15419	418560	NDP	NDP, norrin cystine knot growth factor
chr1	166916944	166927172	10229	10229	1.18216	1.64641e-122	Promoter (<=1kb)	1	166777108	166919262	142155	2	ENSGALG00000016967.5	ENSGALT00000027419.5	0	418839	ENOX1	ecto-NOX disulfide-thiol exchanger 1
chr2	146528554	146538782	10229	10229	1.18228	7.5137e-29	Distal Intergenic	2	146403186	146404935	1750	1	ENSGALG00000045966.1	ENSGALT00000087267.1	125369	NA	NA	NA
chr1	135456284	135466512	10229	10229	1.18262	1.38802e-122	Distal Intergenic	1	135506245	135509365	3121	1	ENSGALG00000043690.2	ENSGALT00000047217.1	-39733	771055	C1H2ORF40	chromosome 1 open reading frame, human C2orf40
chr1	89462204	89472432	10229	10229	1.18983	9.73353e-124	Distal Intergenic	1	89540456	89541604	1149	1	ENSGALG00000044332.1	ENSGALT00000086626.1	-68024	NA	NA	NA
chr2	72981674	72991902	10229	10229	1.19078	3.7805e-29	Distal Intergenic	2	73245203	73613297	368095	1	ENSGALG00000012941.4	ENSGALT00000021107.4	-253301	420912	CDH12	cadherin 12
chrW	2912994	2923222	10229	10229	1.19327	1.01568e-22	Exon (ENSGALT00000085409.1/ENSGALG00000044400.1, exon 5 of 14)	33	2934298	2936310	2013	1	ENSGALG00000044906.1	ENSGALT00000083194.1	-11076	NA	NA	NA
chr4	83815244	83825472	10229	10229	1.19944	6.00478e-42	Intron (ENSGALT00000025327.6/ENSGALG00000015705.6, intron 9 of 21)	4	83805738	83805868	131	2	ENSGALG00000025605.1	ENSGALT00000042518.1	-9377	112532453	LOC112532453	small Cajal body-specific RNA 23
chr1	144908804	144919032	10229	10229	1.20456	4.26994e-126	Exon (ENSGALT00000043098.1/ENSGALG00000016886.5, exon 17 of 26)	1	144936070	144936155	86	2	ENSGALG00000025199.1	ENSGALT00000042112.1	17123	100315950	MIR1555	microRNA mir-1555
chr1	120384084	120394312	10229	10229	1.20671	1.93011e-126	Promoter (<=1kb)	1	120395079	120415594	20516	1	ENSGALG00000016511.5	ENSGALT00000026640.5	-767	418611	ADGRG2	adhesion G protein-coupled receptor G2
chrZ	30779514	30789742	10229	10229	1.23047	4.40317e-50	Intron (ENSGALT00000065092.1/ENSGALG00000029932.1, intron 2 of 2)	34	30770658	30796847	26190	2	ENSGALG00000029932.1	ENSGALT00000065092.1	7105	768654	LURAP1L	leucine rich adaptor protein 1-like
chr9	22261334	22271562	10229	10229	1.23246	2.20675e-69	Promoter (<=1kb)	9	22249793	22261047	11255	2	ENSGALG00000009553.6	ENSGALT00000059792.2	-288	395189	SMC4	structural maintenance of chromosomes 4
chr6	1064774	1075002	10229	10229	1.23486	9.52525e-52	Distal Intergenic	6	966398	1018487	52090	1	ENSGALG00000037682.1	ENSGALT00000068770.1	98377	423606	CCSER2	coiled-coil serine rich protein 2
chr2	80262024	80272252	10229	10229	1.23488	1.06623e-30	Distal Intergenic	2	80294941	80381834	86894	1	ENSGALG00000013079.5	ENSGALT00000021357.5	-22689	NA	NA	NA
chr1	158050944	158061172	10229	10229	1.23501	5.55539e-131	Distal Intergenic	1	158196633	158196698	66	2	ENSGALG00000032495.1	ENSGALT00000052795.1	135526	NA	NA	NA
chr1	179769234	179779462	10229	10229	1.23753	2.19031e-131	Distal Intergenic	1	179682113	179698604	16492	2	ENSGALG00000017154.5	ENSGALT00000027705.5	-70631	418963	ZC3H12C	zinc finger CCCH-type containing 12C
chr5	38066684	38076912	10229	10229	1.24508	6.47145e-55	Promoter (<=1kb)	5	38041021	38068051	27031	2	ENSGALG00000010270.5	ENSGALT00000061159.1	0	423354	AREL1	apoptosis resistant E3 ubiquitin protein ligase 1
chr2	34216794	34227022	10229	10229	1.24686	4.04632e-31	Distal Intergenic	2	34106867	34212704	105838	2	ENSGALG00000011226.5	ENSGALT00000018312.5	-4091	420640	ANKRD28	ankyrin repeat domain 28
chrZ	40518474	40528702	10229	10229	1.24787	3.99896e-51	Distal Intergenic	34	40652255	40652328	74	2	ENSGALG00000029634.1	ENSGALT00000080133.1	123626	102466825	MIR7439	microRNA mir-7439
chr3	59501944	59512172	10229	10229	1.25789	4.079e-32	Distal Intergenic	3	59438707	59496891	58185	2	ENSGALG00000042607.1	ENSGALT00000071736.1	-5054	421715	RSPO3	R-spondin 3
chrZ	78280814	78291042	10229	10229	1.25899	8.62555e-52	Intron (ENSGALT00000074492.2/ENSGALG00000038176.2, intron 4 of 8)	34	78136414	78269383	132970	2	ENSGALG00000044728.1	ENSGALT00000090048.1	-11432	NA	NA	NA
chr4	76626964	76637192	10229	10229	1.25993	4.82233e-45	Distal Intergenic	4	76552005	76560080	8076	1	ENSGALG00000030070.2	ENSGALT00000076421.1	74960	426335	QDPR	quinoid dihydropteridine reductase
chr4	3199434	3209662	10229	10229	1.26479	2.72175e-45	Distal Intergenic	4	3218823	3236157	17335	2	ENSGALG00000005982.5	ENSGALT00000061100.1	26495	422226	KLHL9	kelch like family member 9
chr4	26288544	26298772	10229	10229	1.26689	2.12555e-45	Distal Intergenic	4	25900254	25900939	686	2	ENSGALG00000030400.2	ENSGALT00000071715.1	-387606	NA	NA	NA
chr9	4236074	4246302	10229	10229	1.27081	1.57191e-72	Distal Intergenic	9	4201229	4202185	957	2	ENSGALG00000037352.1	ENSGALT00000060266.1	-33890	395526	SOX14	SRY-box 14
chr3	95903694	95913922	10229	10229	1.27779	8.00909e-33	Distal Intergenic	3	95684351	95687508	3158	2	ENSGALG00000043705.2	ENSGALT00000068975.1	-216187	NA	NA	NA
chrZ	77909124	77919352	10229	10229	1.27885	5.5764e-53	Promoter (<=1kb)	34	77910898	77916157	5260	2	ENSGALG00000046351.1	ENSGALT00000083737.1	0	NA	NA	NA
chr3	53111604	53121832	10229	10229	1.28065	6.33933e-33	Promoter (<=1kb)	3	53023809	53121098	97290	2	ENSGALG00000013803.6	ENSGALT00000037506.3	0	421673	ADGRG6	adhesion G protein-coupled receptor G6
chr1	130903934	130914162	10229	10229	1.28503	5.12894e-139	Distal Intergenic	1	131002236	131013846	11611	2	ENSGALG00000039293.1	ENSGALT00000061620.1	99684	NA	NA	NA
chr1	195301784	195312012	10229	10229	1.29869	3.2705e-141	Intron (ENSGALT00000028004.5/ENSGALG00000017329.5, intron 2 of 18)	1	195334039	195334132	94	2	ENSGALG00000025198.1	ENSGALT00000042111.1	22120	100315795	MIR1708	microRNA mir-1708
chr9	11257264	11267492	10229	10229	1.31107	7.87184e-76	Distal Intergenic	9	11508788	11510801	2014	2	ENSGALG00000006783.6	ENSGALT00000083959.1	243309	424882	PLOD3	procollagen-lysine,2-oxoglutarate 5-dioxygenase 3
chr8	3151694	3161922	10229	10229	1.32284	4.43835e-78	Distal Intergenic	8	3440310	3446238	5929	1	ENSGALG00000002477.2	ENSGALT00000003906.2	-278388	NA	NA	NA
chrZ	38203084	38213312	10229	10229	1.33626	2.04875e-56	Distal Intergenic	34	38091969	38092072	104	1	ENSGALG00000029929.1	ENSGALT00000073556.1	111116	NA	NA	NA
chr1	193480844	193491072	10229	10229	1.33973	8.38137e-148	5' UTR	1	193483508	193498274	14767	2	ENSGALG00000000761.4	ENSGALT00000001106.4	7202	419088	TSKU	tsukushi, small leucine rich proteoglycan
chr18	4072394	4082622	10229	10229	1.34247	2.41633e-198	Exon (ENSGALT00000002646.5/ENSGALG00000001725.5, exon 5 of 22)	18	4098787	4099173	387	2	ENSGALG00000029542.1	ENSGALT00000082349.1	16551	NA	NA	NA
chr3	87815174	87825402	10229	10229	1.3449	3.35776e-35	Promoter (<=1kb)	3	87825623	87828441	2819	1	ENSGALG00000016294.5	ENSGALT00000065601.1	-221	421886	HMGCLL1	3-hydroxymethyl-3-methylglutaryl-CoA lyase like 1
chr1	12771304	12781532	10229	10229	1.34692	5.90052e-149	Promoter (<=1kb)	1	12776938	12782933	5996	1	ENSGALG00000008306.4	ENSGALT00000013522.4	0	768821	FGL2	fibrinogen like 2
chr13	7322124	7332352	10229	10229	1.34907	6.6164e-108	Distal Intergenic	13	7347873	7480663	132791	1	ENSGALG00000001690.5	ENSGALT00000002584.5	-15521	414890	GABRB2	gamma-aminobutyric acid type A receptor beta2 subunit
chr4	44678674	44688902	10229	10229	1.36086	3.38814e-50	Promoter (<=1kb)	4	44659409	44684017	24609	2	ENSGALG00000010837.6	ENSGALT00000083530.1	0	422572	ASB5	ankyrin repeat and SOCS box containing 5
chr4	62898304	62908532	10229	10229	1.38434	2.1729e-51	Distal Intergenic	4	62686457	62686621	165	2	ENSGALG00000017932.1	ENSGALT00000028639.1	-211684	112532447	LOC112532447	U1 spliceosomal RNA
chr4	43464714	43474942	10229	10229	1.3879	1.43409e-51	Exon (ENSGALT00000081076.1/ENSGALG00000030588.1, exon 6 of 8)	4	43509325	43575879	66555	1	ENSGALG00000010744.5	ENSGALT00000017482.5	-34383	422561	GALNT7	polypeptide N-acetylgalactosaminyltransferase 7
chr1	135060724	135070952	10229	10229	1.40481	3.22061e-158	Distal Intergenic	1	135053471	135054407	937	1	ENSGALG00000035027.2	ENSGALT00000052276.1	7254	NA	NA	NA
chr1	26885294	26895522	10229	10229	1.41879	1.89937e-160	Intron (ENSGALT00000078446.1/ENSGALG00000033415.2, intron 1 of 3)	1	26877029	26903822	26794	2	ENSGALG00000033415.2	ENSGALT00000078446.1	8300	NA	NA	NA
chrZ	30506714	30516942	10229	10229	1.4262	9.1261e-62	Distal Intergenic	34	30399191	30399295	105	2	ENSGALG00000036546.1	ENSGALT00000056208.1	-107420	NA	NA	NA
chr1	176216014	176226242	10229	10229	1.43599	3.48024e-163	Promoter (<=1kb)	1	176223351	176240003	16653	1	ENSGALG00000038864.2	ENSGALT00000065743.2	0	NA	NA	NA
chr4	34083804	34094032	10229	10229	1.43681	4.83622e-54	Distal Intergenic	4	34119927	34128678	8752	2	ENSGALG00000023355.4	ENSGALT00000038472.4	34646	771586	TMEM154	transmembrane protein 154
chr24	791974	802202	10229	10229	1.44638	3.49261e-210	Distal Intergenic	24	746981	749020	2040	2	ENSGALG00000046462.1	ENSGALT00000086993.1	-42955	NA	NA	NA
chr4	68057634	68067862	10229	10229	1.44901	1.17679e-54	5' UTR	4	68026814	68043002	16189	2	ENSGALG00000014217.6	ENSGALT00000022989.6	-14633	422773	GUF1	GUF1 homolog, GTPase
chr3	99814964	99825192	10229	10229	1.45836	3.54775e-39	Distal Intergenic	3	99664878	99667310	2433	1	ENSGALG00000016462.5	ENSGALT00000036884.3	150087	421948	MYCN	MYCN proto-oncogene, bHLH transcription factor
chr8	11045844	11056072	10229	10229	1.47136	1.95862e-90	Promoter (2-3kb)	8	11044213	11058808	14596	2	ENSGALG00000005162.5	ENSGALT00000008292.5	2736	424458	RNPC3	RNA binding region (RNP1, RRM) containing 3
chr19	2940274	2950502	10229	10229	1.48047	8.11238e-162	Exon (ENSGALT00000002111.5/ENSGALG00000001387.5, exon 9 of 12)	19	2914228	2914290	63	2	ENSGALG00000036568.1	ENSGALT00000046688.1	-25985	102466826	MIR7444	microRNA mir-7444
chr20	12587164	12597392	10229	10229	1.4806	8.94052e-195	Promoter (<=1kb)	20	12593355	12627734	34380	1	ENSGALG00000007796.5	ENSGALT00000012644.5	0	419338	BCAS1	breast carcinoma amplified sequence 1
chr10	10227444	10237672	10229	10229	1.48061	6.9194e-100	Exon (ENSGALT00000007955.5/ENSGALG00000004960.5, exon 16 of 66)	10	10168070	10300782	132713	2	ENSGALG00000004960.5	ENSGALT00000007955.5	63110	373992	FBN1	fibrillin 1
chr1	163749054	163759282	10229	10229	1.48424	7.89807e-171	Distal Intergenic	1	163821230	163821937	708	1	ENSGALG00000041574.2	ENSGALT00000069609.1	-61948	NA	NA	NA
chr2	77080494	77090722	10229	10229	1.48786	1.66066e-39	Intron (ENSGALT00000057497.1/ENSGALG00000033578.2, intron 1 of 1)	2	77021903	77145891	123989	2	ENSGALG00000033578.2	ENSGALT00000057497.1	55169	NA	NA	NA
chr3	98836294	98846522	10229	10229	1.50018	1.27089e-40	Distal Intergenic	3	99002478	99004421	1944	1	ENSGALG00000016459.5	ENSGALT00000026555.4	-155956	421946	FAM84A	family with sequence similarity 84 member A
chr1	106989604	106999832	10229	10229	1.50978	7.5335e-175	Promoter (1-2kb)	1	106997553	107001534	3982	2	ENSGALG00000038098.1	ENSGALT00000079618.1	1702	NA	NA	NA
chrZ	50288124	50298352	10229	10229	1.51426	6.10059e-67	Distal Intergenic	34	50223340	50282675	59336	1	ENSGALG00000026768.2	ENSGALT00000044226.2	64785	769132	SLCO4C1	solute carrier organic anion transporter family member 4C1
chr6	2496974	2507202	10229	10229	1.53073	2.52657e-69	Promoter (<=1kb)	6	2497710	2573153	75444	1	ENSGALG00000002003.4	ENSGALT00000003119.4	0	396308	BMPR1A	bone morphogenetic protein receptor type 1A
chr1	66778884	66789112	10229	10229	1.55003	3.79708e-181	Distal Intergenic	1	66846831	66850139	3309	1	ENSGALG00000013218.4	ENSGALT00000021594.4	-57719	418198	C3AR1	complement C3a receptor 1
chrZ	33364294	33374522	10229	10229	1.55865	1.61953e-69	Distal Intergenic	34	33379224	33417837	38614	1	ENSGALG00000034760.1	ENSGALT00000077702.1	-4702	NA	NA	NA
chr3	43873914	43884142	10229	10229	1.5673	6.48434e-43	Intron (ENSGALT00000082516.1/ENSGALG00000032211.2, intron 1 of 4)	3	43852658	43970226	117569	2	ENSGALG00000032211.2	ENSGALT00000082516.1	86084	NA	NA	NA
chr1	29476894	29487122	10229	10229	1.58802	4.84649e-187	Exon (ENSGALT00000015515.2/ENSGALG00000009532.3, exon 3 of 8)	1	29465847	29495123	29277	2	ENSGALG00000009532.3	ENSGALT00000053618.1	8001	417789	GXYLT1	glucoside xylosyltransferase 1
chr7	36266204	36276432	10229	10229	1.61968	2.13766e-64	Exon (ENSGALT00000020486.5/ENSGALG00000012543.5, exon 3 of 16)	7	36256037	36296622	40586	1	ENSGALG00000012543.5	ENSGALT00000020486.5	10168	424321	GPD2	glycerol-3-phosphate dehydrogenase 2
chr5	1392134	1402362	10229	10229	1.64577	6.24225e-80	Exon (ENSGALT00000006955.5/ENSGALG00000004362.5, exon 3 of 7)	5	1391742	1408788	17047	2	ENSGALG00000004362.5	ENSGALT00000053705.1	6426	423000	MRPL21	mitochondrial ribosomal protein L21
chr5	45476614	45486842	10229	10229	1.64577	6.24225e-80	Distal Intergenic	5	45493905	45496716	2812	2	ENSGALG00000029866.2	ENSGALT00000064630.1	9874	NA	NA	NA
chr1	13971624	13981852	10229	10229	1.65114	1.0272e-196	Promoter (<=1kb)	1	13980518	13999714	19197	1	ENSGALG00000008132.5	ENSGALT00000013198.5	0	417709	PUS7	pseudouridylate synthase 7
chr7	23471884	23482112	10229	10229	1.66032	2.28521e-66	Exon (ENSGALT00000018709.5/ENSGALG00000011475.5, exon 6 of 13)	7	23464071	23466953	2883	2	ENSGALG00000034185.2	ENSGALT00000058393.1	-4932	NA	NA	NA
chr1	99170474	99180702	10229	10229	1.66122	3.0309e-198	Distal Intergenic	1	99052493	99053658	1166	1	ENSGALG00000040001.2	ENSGALT00000074628.1	117982	NA	NA	NA
chr1	136857794	136868022	10229	10229	1.66897	2.0398e-199	Distal Intergenic	1	136853215	136855294	2080	1	ENSGALG00000026360.2	ENSGALT00000045618.2	4580	428016	SOWAHC	sosondowah ankyrin repeat domain family member C
chrZ	45312934	45323162	10229	10229	1.68794	7.36497e-77	Promoter (<=1kb)	34	45311635	45319590	7956	2	ENSGALG00000027692.2	ENSGALT00000043135.2	0	101752225	KIAA1024L	KIAA1024 like
chr3	43133944	43144172	10229	10229	1.69283	4.30724e-47	Distal Intergenic	3	43074471	43082303	7833	1	ENSGALG00000011489.5	ENSGALT00000089908.1	59474	395782	TBXT	T brachyury transcription factor
chr1	92452774	92463002	10229	10229	1.72285	1.68456e-207	Distal Intergenic	1	92426541	92445689	19149	2	ENSGALG00000039452.1	ENSGALT00000077890.1	-7086	396502	GJA5	gap junction protein alpha 5
chr1	187653154	187663382	10229	10229	1.74928	2.0446e-211	3' UTR	1	187635761	187648339	12579	1	ENSGALG00000035461.1	ENSGALT00000070354.1	17394	419009	CHORDC1	cysteine and histidine rich domain containing 1
chr1	175765894	175776122	10229	10229	1.75605	2.06169e-212	Distal Intergenic	1	175782740	175796556	13817	1	ENSGALG00000017089.4	ENSGALT00000027606.4	-6618	418924	SLC46A3	solute carrier family 46 member 3
chr4	76845204	76855432	10229	10229	1.77785	1.49564e-70	Intron (ENSGALT00000023380.4/ENSGALG00000014485.5, intron 2 of 7)	4	76824300	76824390	91	1	ENSGALG00000025521.1	ENSGALT00000042434.1	20905	100315941	MIR1602	microRNA mir-1602
chr2	123579254	123589482	10229	10229	1.78742	2.34052e-49	3' UTR	2	123600227	123660288	60062	1	ENSGALG00000041795.1	ENSGALT00000061864.1	-10745	420212	WWP1	WW domain containing E3 ubiquitin protein ligase 1
chr9	5504594	5514822	10229	10229	1.79688	6.66168e-114	Exon (ENSGALT00000065297.1/ENSGALG00000005521.5, exon 8 of 21)	9	5502475	5522010	19536	2	ENSGALG00000005521.5	ENSGALT00000065297.1	7188	374116	PER2	period circadian regulator 2
chrZ	59904324	59914552	10229	10229	1.81499	8.45628e-84	Distal Intergenic	34	59736248	59752830	16583	1	ENSGALG00000014648.5	ENSGALT00000023609.5	168077	427104	CETN3	centrin 3
chr10	18060214	18070442	10229	10229	1.83623	3.73281e-130	Promoter (<=1kb)	10	18049567	18068464	18898	2	ENSGALG00000007437.5	ENSGALT00000012036.5	0	427512	DPP8	dipeptidyl peptidase 8
chr5	18929764	18939992	10229	10229	1.83842	4.12014e-91	Distal Intergenic	5	18956776	19014765	57990	1	ENSGALG00000039080.1	ENSGALT00000077825.1	-16784	395666	CD44	CD44 molecule (Indian blood group)
chr12	11635774	11646002	10229	10229	1.84872	5.09988e-163	Exon (ENSGALT00000057807.1/ENSGALG00000006867.6, exon 3 of 10)	12	11629298	11650500	21203	1	ENSGALG00000006867.6	ENSGALT00000071796.2	6477	100858758	QRICH1	glutamine rich 1
chr4	63740574	63750802	10229	10229	1.85185	6.56849e-74	Distal Intergenic	4	63762296	63762390	95	2	ENSGALG00000028176.1	ENSGALT00000043722.1	11588	NA	NA	NA
chr1	32501564	32511792	10229	10229	1.87656	8.89708e-230	Distal Intergenic	1	32268154	32452343	184190	2	ENSGALG00000038179.2	ENSGALT00000058924.1	-49222	NA	NA	NA
chr1	134027494	134037722	10229	10229	1.87656	8.89708e-230	Exon (ENSGALT00000067839.1/ENSGALG00000037439.1, exon 6 of 15)	1	134017093	134048686	31594	1	ENSGALG00000037439.1	ENSGALT00000067839.1	10402	418718	SLC9A4	solute carrier family 9 member A4
chr7	32610684	32620912	10229	10229	1.88914	5.63792e-77	Distal Intergenic	7	32735896	32743925	8030	1	ENSGALG00000030154.2	ENSGALT00000077300.1	-114984	NA	NA	NA
chr4	17231584	17241812	10229	10229	1.89356	9.25732e-76	Exon (ENSGALT00000014447.5/ENSGALG00000008888.5, exon 9 of 11)	4	17270287	17365352	95066	1	ENSGALG00000008970.4	ENSGALT00000014591.2	-28475	422380	NRK	Nik related kinase
chr1	66448114	66458342	10229	10229	1.9172	1.85526e-235	Distal Intergenic	1	66507344	66533574	26231	2	ENSGALG00000013205.6	ENSGALT00000087576.1	75232	418196	ETNK1	ethanolamine kinase 1
chr2	31625194	31635422	10229	10229	1.93543	7.22458e-54	Promoter (<=1kb)	2	31634809	31655793	20985	1	ENSGALG00000010988.5	ENSGALT00000017898.5	0	420622	MPP6	membrane palmitoylated protein 6
chr4	8709994	8720222	10229	10229	1.96733	5.88549e-79	Promoter (2-3kb)	4	8707389	8712050	4662	1	ENSGALG00000006919.5	ENSGALT00000061563.1	2606	422268	POF1B	POF1B, actin binding protein
chrZ	31502434	31512662	10229	10229	1.98061	2.28554e-92	Promoter (<=1kb)	34	31502940	31503118	179	1	ENSGALG00000029007.1	ENSGALT00000044734.1	0	NA	NA	NA
chr1	10449094	10459322	10229	10229	2.06921	7.21633e-256	Intron (ENSGALT00000013830.6/ENSGALG00000008486.8, intron 6 of 37)	1	10650557	10710329	59773	1	ENSGALG00000033974.1	ENSGALT00000078551.1	-191235	395941	HGF	hepatocyte growth factor
chr1	104916324	104926552	10229	10229	2.06921	7.21633e-256	Exon (ENSGALT00000025608.6/ENSGALG00000015887.6, exon 16 of 39)	1	104901269	104945059	43791	2	ENSGALG00000015887.6	ENSGALT00000025608.6	18507	427975	URB1	URB1 ribosome biogenesis 1 homolog (S. cerevisiae)
chrZ	75893814	75904042	10229	10229	2.1408	4.29913e-100	Intron (ENSGALT00000089655.1/ENSGALG00000045651.1, intron 1 of 1)	34	75875858	75876790	933	1	ENSGALG00000044945.1	ENSGALT00000083662.1	17957	NA	NA	NA
chr12	19772034	19782262	10229	10229	2.16398	1.39502e-192	Promoter (<=1kb)	12	19773635	19776712	3078	2	ENSGALG00000008506.5	ENSGALT00000013856.4	0	416129	MRPS25	mitochondrial ribosomal protein S25
chr1	57837864	57848092	10229	10229	2.16874	1.71697e-268	Distal Intergenic	1	57864325	57865725	1401	2	ENSGALG00000012894.3	ENSGALT00000021029.3	17633	418126	CHRM2	cholinergic receptor muscarinic 2
chr1	167916074	167926302	10229	10229	2.17049	1.04342e-268	Promoter (<=1kb)	1	167883111	167919338	36228	2	ENSGALG00000026849.2	ENSGALT00000045830.2	0	418849	SIAH3	siah E3 ubiquitin protein ligase family member 3
chr4	59085924	59096152	10229	10229	2.17378	2.30101e-87	Intron (ENSGALT00000019955.1/ENSGALG00000012219.4, intron 1 of 15)	4	58980736	59064348	83613	2	ENSGALG00000012219.4	ENSGALT00000037649.3	-21577	395101	UNC5C	unc-5 netrin receptor C
chr8	25971414	25981642	10229	10229	2.33481	2.83891e-152	Exon (ENSGALT00000032993.1/ENSGALG00000010857.5, exon 2 of 14)	8	25927812	26016403	88592	2	ENSGALG00000010857.5	ENSGALT00000032993.1	34761	374083	DAB1	DAB1, reelin adaptor protein
chr4	47069084	47079312	10229	10229	2.35435	4.733e-94	Distal Intergenic	4	47115931	47116966	1036	2	ENSGALG00000032545.1	ENSGALT00000051056.1	37654	395752	NKX6-1	NK6 homeobox 1
chr2	61237634	61247862	10229	10229	2.37239	1.48465e-65	Distal Intergenic	2	61265832	61471268	205437	1	ENSGALG00000012702.4	ENSGALT00000020740.4	-17970	420839	JARID2	jumonji and AT-rich interaction domain containing 2
chr1	39481834	39492062	10229	10229	2.38498	7.57378e-294	Exon (ENSGALT00000016802.4/ENSGALG00000010320.5, exon 4 of 7)	1	39481007	39549218	68212	2	ENSGALG00000010320.5	ENSGALT00000016802.4	57156	417870	PAWR	pro-apoptotic WT1 regulator
chrZ	26346514	26356742	10229	10229	2.43312	1.04316e-112	Exon (ENSGALT00000051723.1/ENSGALG00000010164.4, exon 5 of 35)	34	26342578	26435687	93110	1	ENSGALG00000010164.4	ENSGALT00000057965.1	3937	396040	SMARCA2	SWI/SNF related, matrix associated, actin dependent regulator of chromatin, subfamily a, member 2
chr18	6207054	6217282	10229	10229	2.51838	0	Exon (ENSGALT00000038814.2/ENSGALG00000003105.4, exon 8 of 16)	18	6232355	6237170	4816	1	ENSGALG00000003110.3	ENSGALT00000047565.1	-15073	NA	NA	NA
chrZ	31229634	31239862	10229	10229	2.55865	1.52492e-117	Distal Intergenic	34	31140559	31141546	988	1	ENSGALG00000044074.1	ENSGALT00000084869.1	89076	NA	NA	NA
chrZ	46383674	46393902	10229	10229	2.55865	1.52492e-117	Distal Intergenic	34	46440142	46459626	19485	1	ENSGALG00000027891.2	ENSGALT00000042927.2	-46240	396353	NREP	neuronal regeneration related protein
chr1	84971234	84981462	10229	10229	2.56406	0	3' UTR	1	84962574	84981080	18507	1	ENSGALG00000015299.6	ENSGALT00000089316.1	8661	418391	TFG	TRK-fused gene
chr6	19137774	19148002	10229	10229	2.69583	1.78902e-123	Exon (ENSGALT00000055869.1/ENSGALG00000026808.3, exon 3 of 4)	6	19133343	19138651	5309	1	ENSGALG00000026808.3	ENSGALT00000055869.1	4432	NA	NA	NA
chrZ	60535174	60545402	10229	10229	2.71066	5.99095e-123	Distal Intergenic	34	60565033	60583249	18217	2	ENSGALG00000045550.1	ENSGALT00000090024.1	37847	107052367	LOC107052367	uncharacterized LOC107052367
chr4	91006934	91017162	10229	10229	2.731	4.83764e-106	Distal Intergenic	4	90880175	90881992	1818	2	ENSGALG00000045631.1	ENSGALT00000085036.1	-124943	NA	NA	NA
chr7	14005724	14015952	10229	10229	2.76361	1.42979e-108	Promoter (<=1kb)	7	14004793	14133988	129196	1	ENSGALG00000008885.5	ENSGALT00000014439.5	932	424116	PDE1A	phosphodiesterase 1A
chr6	14322854	14333082	10229	10229	3.05429	1.97304e-134	Distal Intergenic	6	14175060	14197870	22811	2	ENSGALG00000032308.1	ENSGALT00000059732.1	-124985	NA	NA	NA
chr4	66454934	66465162	10229	10229	3.07369	7.52845e-115	Distal Intergenic	4	66423967	66427503	3537	1	ENSGALG00000037496.1	ENSGALT00000072619.1	30968	422758	USP46	ubiquitin specific peptidase 46
chr1	97342714	97352942	10229	10229	3.1136	0	Distal Intergenic	1	97304380	97306013	1634	2	ENSGALG00000028863.3	ENSGALT00000036826.4	-36702	NA	NA	NA
chr4	24205034	24215262	10229	10229	3.22108	4.28959e-118	Distal Intergenic	4	24224993	24358186	133194	1	ENSGALG00000009567.5	ENSGALT00000086496.1	-9731	395441	TLL1	tolloid like 1
chr15	10936724	10946952	10229	10229	3.2605	6.70007e-275	Distal Intergenic	15	10920686	10925689	5004	1	ENSGALG00000008028.6	ENSGALT00000013025.6	16039	NA	NA	NA
chr1	87978854	87989082	10229	10229	3.39113	0	Exon (ENSGALT00000064860.1/ENSGALG00000031836.2, exon 3 of 4)	1	87830816	88021295	190480	1	ENSGALG00000031836.2	ENSGALT00000064860.1	148039	NA	NA	NA
chrZ	2176434	2186662	10229	10229	3.49725	4.34974e-144	Promoter (<=1kb)	34	2176956	2224068	47113	1	ENSGALG00000036259.1	ENSGALT00000052018.1	0	NA	NA	NA
chr6	23546904	23557132	10229	10229	3.53662	9.13173e-146	Intron (ENSGALT00000013309.2/ENSGALG00000008179.4, intron 1 of 17)	6	23508171	23561916	53746	2	ENSGALG00000008179.4	ENSGALT00000088908.1	4784	423871	NT5C2	5'-nucleotidase, cytosolic II
chr1	170026864	170037092	10229	10229	4.03883	0	Exon (ENSGALT00000053403.1/ENSGALG00000031717.2, exon 2 of 3)	1	170018328	170038158	19831	1	ENSGALG00000031717.2	ENSGALT00000053403.1	8537	NA	NA	NA
chr2	33974684	33984912	10229	10229	4.1391	1.89018e-91	Promoter (<=1kb)	2	33940269	33974745	34477	2	ENSGALG00000011176.6	ENSGALT00000037800.3	0	420635	SCRN1	secernin 1
chr3	50762114	50772342	10229	10229	4.48724	5.59559e-95	Promoter (<=1kb)	3	50738394	50765171	26778	2	ENSGALG00000013647.6	ENSGALT00000022196.5	0	428608	TFB1M	transcription factor B1, mitochondrial
chr1	125243334	125253562	10229	10229	4.83592	0	Intron (ENSGALT00000057245.1/ENSGALG00000040006.1, intron 1 of 14)	1	125181081	125231592	50512	2	ENSGALG00000040006.1	ENSGALT00000049924.1	-11743	426045	TBL1X	transducin beta like 1 X-linked
chr5	805614	815842	10229	10229	5.29785	2.02244e-176	Promoter (<=1kb)	5	808383	820342	11960	1	ENSGALG00000033675.1	ENSGALT00000055768.1	0	423010	BAHD1	bromo adjacent homology domain containing 1
chr20	7069784	7080012	10229	10229	6.02861	0	Distal Intergenic	20	7061970	7067429	5460	1	ENSGALG00000026542.2	ENSGALT00000042985.2	7815	419221	FAM217B	family with sequence similarity 217 member B
chr1	16131858	16140382	8525	8525	-10.1596	0	3' UTR	1	16109136	16110123	988	1	ENSGALG00000046441.1	ENSGALT00000083297.1	22723	NA	NA	NA
chr2	88284048	88292572	8525	8525	-9.36312	4.60421e-99	Intron (ENSGALT00000046850.1/ENSGALG00000013200.5, intron 1 of 18)	2	88248108	88673271	425164	1	ENSGALG00000013200.5	ENSGALT00000021562.5	35941	420979	GABBR2	gamma-aminobutyric acid type B receptor subunit 2
chr2	113545328	113553852	8525	8525	-7.11947	5.87834e-98	Promoter (<=1kb)	2	113547816	113644944	97129	1	ENSGALG00000043172.1	ENSGALT00000074134.1	0	421141	CLVS1	clavesin 1
chr19	1997408	2005932	8525	8525	-6.43225	0	Distal Intergenic	19	1327382	1987436	660055	2	ENSGALG00000001153.5	ENSGALT00000044891.2	-9973	417481	AUTS2	AUTS2, activator of transcription and developmental regulator
chr2	94628354	94636878	8525	8525	-5.95189	3.29748e-96	Distal Intergenic	2	94601558	94612808	11251	1	ENSGALG00000013762.5	ENSGALT00000055275.1	26797	101749664	GGGT5L	protein-glutamine gamma-glutamyltransferase 5-like
chr2	68986858	68995382	8525	8525	-5.85024	5.60255e-96	Distal Intergenic	2	68849329	68961557	112229	2	ENSGALG00000012906.5	ENSGALT00000021043.5	-25302	373927	CDH20	cadherin 20, type 2
chr7	2287258	2295782	8525	8525	-5.80435	1.30631e-147	Exon (ENSGALT00000004344.5/ENSGALG00000002750.5, exon 21 of 31)	7	2312660	2328060	15401	1	ENSGALG00000002763.5	ENSGALT00000004363.4	-16878	395545	FRZB	frizzled related protein
chr1	97313728	97322252	8525	8525	-5.76	0	Distal Intergenic	1	97304380	97306013	1634	2	ENSGALG00000028863.3	ENSGALT00000036826.4	-7716	NA	NA	NA
chr1	134206518	134215042	8525	8525	-5.65189	0	Distal Intergenic	1	134142400	134142511	112	1	ENSGALG00000026018.1	ENSGALT00000044172.1	64119	NA	NA	NA
chr1	117824878	117833402	8525	8525	-5.48538	0	Distal Intergenic	1	117839213	117843292	4080	1	ENSGALG00000042604.1	ENSGALT00000075667.1	-5811	107057587	ARX	aristaless related homeobox
chrZ	28868208	28876732	8525	8525	-5.24548	1.44567e-140	Exon (ENSGALT00000024292.3/ENSGALG00000015058.4, exon 21 of 37)	34	29006523	29007208	686	2	ENSGALG00000044597.1	ENSGALT00000084443.1	130476	NA	NA	NA
chr1	39253364	39261888	8525	8525	-5.20559	0	Intron (ENSGALT00000059750.1/ENSGALG00000041094.1, intron 1 of 8)	1	39230582	39452545	221964	1	ENSGALG00000041094.1	ENSGALT00000059750.1	22783	396083	SYT1	synaptotagmin 1
chr14	2558	11082	8525	8525	-5.0253	0	Distal Intergenic	14	37410	40539	3130	1	ENSGALG00000030678.2	ENSGALT00000061053.1	-26328	107050695	LOC107050695	uncharacterized LOC107050695
chrZ	65703028	65711552	8525	8525	-5.01272	3.21704e-139	Intron (ENSGALT00000065015.1/ENSGALG00000015656.5, intron 2 of 5)	34	65691035	65836709	145675	1	ENSGALG00000015656.5	ENSGALT00000065015.1	11994	100533110	AKAP2	A kinase (PRKA) anchor protein 2
chr2	27983314	27991838	8525	8525	-4.91302	6.98154e-93	Intron (ENSGALT00000037945.3/ENSGALG00000010792.5, intron 5 of 12)	2	27894534	28076252	181719	2	ENSGALG00000010792.5	ENSGALT00000037945.3	84414	772374	AGMO	alkylglycerol monooxygenase
chr5	5088574	5097098	8525	8525	-4.80544	5.16336e-161	Exon (ENSGALT00000019813.5/ENSGALG00000012127.6, exon 5 of 10)	5	5123737	5193031	69295	1	ENSGALG00000012127.6	ENSGALT00000087123.1	-26639	428603	ELP4	elongator acetyltransferase complex subunit 4
chr3	86333528	86342052	8525	8525	-4.74367	2.53937e-99	Distal Intergenic	3	86406473	86714063	307591	1	ENSGALG00000016276.5	ENSGALT00000026242.5	-64421	428643	KHDRBS2	KH RNA binding domain containing, signal transduction associated 2
chr11	17487334	17495858	8525	8525	-4.71956	5.77962e-209	Distal Intergenic	11	17583187	17584207	1021	2	ENSGALG00000029278.1	ENSGALT00000076417.1	88349	NA	NA	NA
chrZ	38685598	38694122	8525	8525	-4.53503	1.12608e-135	Distal Intergenic	34	38717543	38717700	158	1	ENSGALG00000017954.2	ENSGALT00000028661.2	-23421	112530779	LOC112530779	U1 spliceosomal RNA
chr3	16571748	16580272	8525	8525	-4.5256	4.91555e-98	Promoter (<=1kb)	3	16578265	16582576	4312	1	ENSGALG00000040307.1	ENSGALT00000072048.1	0	101751661	MORN2	MORN repeat containing 2
chr20	5194284	5202808	8525	8525	-4.47541	0	Promoter (<=1kb)	20	5188787	5196285	7499	2	ENSGALG00000003842.5	ENSGALT00000006098.4	0	419178	GHRH	growth hormone releasing hormone
chr9	12636608	12645132	8525	8525	-4.3799	4.92958e-207	Promoter (<=1kb)	9	12507255	12640489	133235	2	ENSGALG00000006908.5	ENSGALT00000058957.1	0	424890	DLG1	discs large MAGUK scaffold protein 1
chr6	7059554	7068078	8525	8525	-4.26764	1.0843e-157	Intron (ENSGALT00000004486.3/ENSGALG00000002845.4, intron 13 of 17)	6	6817132	6898256	81125	2	ENSGALG00000002864.5	ENSGALT00000034096.4	-161299	423649	LRRTM3	leucine rich repeat transmembrane neuronal 3
chr12	8513918	8522442	8525	8525	-4.19357	3.87987e-275	Distal Intergenic	12	8432702	8463996	31295	2	ENSGALG00000005481.3	ENSGALT00000008805.3	-49923	416000	ARHGEF3	Rho guanine nucleotide exchange factor 3
chr4	14082448	14090972	8525	8525	-4.14815	1.38657e-122	Distal Intergenic	4	14111920	14151756	39837	1	ENSGALG00000008266.5	ENSGALT00000013447.5	-20948	NA	NA	NA
chr2	4086034	4094558	8525	8525	-4.03943	1.67923e-87	Promoter (1-2kb)	2	4084786	4086964	2179	1	ENSGALG00000029857.1	ENSGALT00000050127.1	1249	420413	GIMAP6	GTPase, IMAP family member 6
chr1	134194584	134203108	8525	8525	-4.01826	0	Distal Intergenic	1	134142400	134142511	112	1	ENSGALG00000026018.1	ENSGALT00000044172.1	52185	NA	NA	NA
chrZ	33560368	33568892	8525	8525	-4.01625	2.96069e-130	Promoter (<=1kb)	34	33559837	33565237	5401	2	ENSGALG00000027314.2	ENSGALT00000024343.5	0	NA	NA	NA
chr4	63575188	63583712	8525	8525	-3.98104	1.03454e-120	3' UTR	4	63562516	63581923	19408	1	ENSGALG00000013649.3	ENSGALT00000022198.2	12673	422733	CNOT7	CCR4-NOT transcription complex subunit 7
chr4	27453058	27461582	8525	8525	-3.95551	2.09001e-120	Intron (ENSGALT00000080940.1/ENSGALG00000032527.2, intron 3 of 3)	4	27396660	27628525	231866	1	ENSGALG00000032527.2	ENSGALT00000080940.1	56399	NA	NA	NA
chr7	7209594	7218118	8525	8525	-3.94749	2.06902e-133	Intron (ENSGALT00000012147.5/ENSGALG00000007513.6, intron 2 of 5)	7	7185040	7238371	53332	1	ENSGALG00000007513.6	ENSGALT00000088066.1	24555	424042	FAM207A	family with sequence similarity 207 member A
chr8	2713508	2722032	8525	8525	-3.93197	3.10968e-193	Distal Intergenic	8	2727674	2811111	83438	1	ENSGALG00000041680.1	ENSGALT00000048677.1	-5642	429058	KCNT2	potassium sodium-activated channel subfamily T member 2
chr5	56579574	56588098	8525	8525	-3.91647	1.30422e-150	Promoter (<=1kb)	5	56570934	56581544	10611	2	ENSGALG00000012206.5	ENSGALT00000019930.5	0	776040	CGRRF1	cell growth regulator with ring finger domain 1
chr3	17877778	17886302	8525	8525	-3.89214	5.48241e-93	Distal Intergenic	3	17869807	17872392	2586	1	ENSGALG00000009392.3	ENSGALT00000015302.3	7972	554217	TLR5	toll like receptor 5
chr3	26337988	26346512	8525	8525	-3.89214	5.48241e-93	Distal Intergenic	3	26292678	26293813	1136	1	ENSGALG00000034313.1	ENSGALT00000060709.1	45311	NA	NA	NA
chr2	91172318	91180842	8525	8525	-3.88374	3.71745e-86	Exon (ENSGALT00000061818.2/ENSGALG00000013660.6, exon 3 of 5)	2	91127586	91184075	56490	1	ENSGALG00000013660.6	ENSGALT00000061818.2	44733	421009	ZNF516	zinc finger protein 516
chr3	28752268	28760792	8525	8525	-3.77594	8.44268e-92	Distal Intergenic	3	28773127	28796654	23528	1	ENSGALG00000010051.5	ENSGALT00000016332.5	-12335	395270	MOCS1	molybdenum cofactor synthesis 1
chr3	52983728	52992252	8525	8525	-3.76661	1.0618e-91	Distal Intergenic	3	52903164	52926196	23033	1	ENSGALG00000013795.6	ENSGALT00000022399.6	80565	421672	HIVEP2	human immunodeficiency virus type I enhancer binding protein 2
chr3	84224444	84232968	8525	8525	-3.76661	1.0618e-91	Distal Intergenic	3	83723661	83990345	266685	2	ENSGALG00000016176.5	ENSGALT00000026069.5	-234100	421875	ADGRB3	adhesion G protein-coupled receptor B3
chr1	132041168	132049692	8525	8525	-3.73815	0	Exon (ENSGALT00000076958.2/ENSGALG00000040709.2, exon 20 of 28)	1	132055478	132055596	119	1	ENSGALG00000042690.1	ENSGALT00000076550.1	-5786	NA	NA	NA
chr3	70623658	70632182	8525	8525	-3.69949	5.76069e-91	Exon (ENSGALT00000066001.1/ENSGALG00000015434.5, exon 2 of 16)	3	70383444	70747010	363567	2	ENSGALG00000015434.5	ENSGALT00000066001.1	114828	428628	GRIK2	glutamate ionotropic receptor kainate type subunit 2
chr1	81029274	81037798	8525	8525	-3.68568	0	Distal Intergenic	1	80899509	80899607	99	1	ENSGALG00000027022.1	ENSGALT00000044301.1	129766	NA	NA	NA
chr3	101317068	101325592	8525	8525	-3.6291	3.69298e-90	Distal Intergenic	3	101468989	101473526	4538	2	ENSGALG00000016473.4	ENSGALT00000026577.4	147934	100316920	OSR1	odd-skipped related transciption factor 1
chr7	20268188	20276712	8525	8525	-3.60272	3.80098e-128	Exon (ENSGALT00000075225.1/ENSGALG00000020703.4, exon 3 of 14)	7	20253987	20298979	44993	1	ENSGALG00000020703.4	ENSGALT00000033140.4	14202	424183	GRB14	growth factor receptor bound protein 14
chr17	6808918	6817442	8525	8525	-3.60141	0	3' UTR	17	6717452	6765406	47955	2	ENSGALG00000003712.5	ENSGALT00000005891.5	-43513	417173	RAPGEF1	Rap guanine nucleotide exchange factor 1
chr4	71774534	71783058	8525	8525	-3.5467	1.00009e-114	Distal Intergenic	4	72004227	72004918	692	1	ENSGALG00000031185.2	ENSGALT00000047669.1	-221169	NA	NA	NA
chrZ	28460714	28469238	8525	8525	-3.48574	2.38991e-122	Distal Intergenic	34	28502692	28504894	2203	1	ENSGALG00000046054.1	ENSGALT00000090125.1	-33454	NA	NA	NA
chr6	6742424	6750948	8525	8525	-3.42953	1.51354e-143	Intron (ENSGALT00000004486.3/ENSGALG00000002845.4, intron 5 of 17)	6	6694536	7131100	436565	1	ENSGALG00000002845.4	ENSGALT00000004486.3	47889	423648	CTNNA3	catenin alpha 3
chr3	61634898	61643422	8525	8525	-3.4157	1.82082e-87	Intron (ENSGALT00000047467.1/ENSGALG00000041356.2, intron 3 of 3)	3	61528901	61657319	128419	1	ENSGALG00000041356.2	ENSGALT00000047467.1	105998	NA	NA	NA
chr3	46329114	46337638	8525	8525	-3.39464	3.52708e-87	Exon (ENSGALT00000071801.1/ENSGALG00000012256.4, exon 54 of 75)	3	46373183	46373266	84	1	ENSGALG00000025231.1	ENSGALT00000042144.1	-35545	100315890	MIR1734	microRNA mir-1734
chr2	97098898	97107422	8525	8525	-3.3825	9.98229e-81	Distal Intergenic	2	97142592	97198921	56330	2	ENSGALG00000035625.1	ENSGALT00000049125.1	91499	421043	CEP192	centrosomal protein 192
chr2	41718794	41727318	8525	8525	-3.30004	1.19992e-79	Promoter (<=1kb)	2	41727970	41733881	5912	1	ENSGALG00000035854.1	ENSGALT00000072280.1	-652	NA	NA	NA
chr2	72795828	72804352	8525	8525	-3.30004	1.19992e-79	Distal Intergenic	2	72613465	72619037	5573	2	ENSGALG00000044917.1	ENSGALT00000083470.1	-176792	NA	NA	NA
chrZ	11183948	11192472	8525	8525	-3.29933	7.73525e-119	Exon (ENSGALT00000005668.5/ENSGALG00000003582.5, exon 2 of 9)	34	11172322	11232589	60268	1	ENSGALG00000003582.5	ENSGALT00000005668.5	11627	395443	SLC1A3	solute carrier family 1 member 3
chr8	2638488	2647012	8525	8525	-3.29454	1.79669e-177	Promoter (<=1kb)	8	2642861	2645512	2652	1	ENSGALG00000032398.1	ENSGALT00000081861.1	0	424354	CAMTA2	calmodulin binding transcription activator 2
chr2	66422538	66431062	8525	8525	-3.2923	1.52578e-79	Intron (ENSGALT00000020909.5/ENSGALG00000012816.5, intron 3 of 9)	2	66392888	66487217	94330	1	ENSGALG00000012816.5	ENSGALT00000020909.5	29651	420881	SLC22A23	solute carrier family 22 member 23
chr2	108445674	108454198	8525	8525	-3.25489	4.96242e-79	Exon (ENSGALT00000024584.5/ENSGALG00000015234.5, exon 12 of 17)	2	108415437	108424940	9504	1	ENSGALG00000015234.5	ENSGALT00000061719.1	30238	NA	NA	NA
chr1	189324054	189332578	8525	8525	-3.25272	5.97724e-294	Exon (ENSGALT00000077007.1/ENSGALG00000041225.1, exon 4 of 5)	1	189307059	189309449	2391	2	ENSGALG00000045305.1	ENSGALT00000090386.1	-14606	NA	NA	NA
chr11	14960524	14969048	8525	8525	-3.249	4.23106e-179	Distal Intergenic	11	14732613	14895678	163066	2	ENSGALG00000026258.2	ENSGALT00000043755.2	-64847	693248	MAF	MAF bZIP transcription factor
chr2	8889018	8897542	8525	8525	-3.21258	1.95059e-78	Intron (ENSGALT00000070156.1/ENSGALG00000030054.1, intron 13 of 21)	2	8846565	8846651	87	2	ENSGALG00000021727.1	ENSGALT00000035269.1	-42368	777942	MIR153	microRNA mir-153
chr2	19473658	19482182	8525	8525	-3.21258	1.95059e-78	Exon (ENSGALT00000046122.2/ENSGALG00000028357.2, exon 6 of 30)	2	19456900	19489987	33088	2	ENSGALG00000028357.2	ENSGALT00000046122.2	7805	428421	MMR1L2	macrophage mannose receptor 1-like 2
chr2	93204678	93213202	8525	8525	-3.20471	2.52607e-78	Distal Intergenic	2	92943205	92948715	5511	1	ENSGALG00000028682.2	ENSGALT00000043443.2	261474	421019	CBLN2	cerebellin 2 precursor
chr2	59188224	59196748	8525	8525	-3.15257	1.45143e-77	Distal Intergenic	2	59096907	59098672	1766	2	ENSGALG00000036497.2	ENSGALT00000079692.2	-89553	395143	SOX4	SRY-box 4
chr4	74200748	74209272	8525	8525	-3.14815	1.74606e-107	Exon (ENSGALT00000023259.5/ENSGALG00000014395.5, exon 2 of 14)	4	74195915	74237108	41194	1	ENSGALG00000014395.5	ENSGALT00000023259.5	4834	422813	DHX15	DEAH-box helicase 15
chr1	104362198	104370722	8525	8525	-3.14581	3.08178e-288	Distal Intergenic	1	104396470	104397405	936	2	ENSGALG00000044073.1	ENSGALT00000083217.1	26683	427973	CLDN17	claudin 17
chr6	17018458	17026982	8525	8525	-3.14496	1.2378e-136	Distal Intergenic	6	16983562	16994562	11001	2	ENSGALG00000005687.6	ENSGALT00000085071.1	-23897	423761	CUEDC2	CUE domain containing 2
chr8	12201834	12210358	8525	8525	-3.13318	2.58397e-172	Distal Intergenic	8	12223292	12233730	10439	2	ENSGALG00000025896.2	ENSGALT00000047589.1	23372	424476	PLPPR4	phospholipid phosphatase related 4
chr2	68451488	68460012	8525	8525	-3.11947	4.54236e-77	Distal Intergenic	2	68468197	68468800	604	1	ENSGALG00000039853.1	ENSGALT00000064782.1	-8185	NA	NA	NA
chr3	1774054	1782578	8525	8525	-3.11453	5.88815e-83	Distal Intergenic	3	1669705	1669855	151	2	ENSGALG00000028930.1	ENSGALT00000043087.1	-104200	NA	NA	NA
chr3	61500204	61508728	8525	8525	-3.11453	5.88815e-83	Promoter (<=1kb)	3	61488202	61508706	20505	2	ENSGALG00000038420.1	ENSGALT00000072905.1	0	421724	HSF2	heat shock transcription factor 2
chr3	65000568	65009092	8525	8525	-3.11453	5.88815e-83	3' UTR	3	64992270	65002741	10472	1	ENSGALG00000014991.6	ENSGALT00000084630.1	8299	395635	HDAC2	histone deacetylase 2
chr7	23696944	23705468	8525	8525	-3.08814	1.19233e-117	3' UTR	7	23692861	23705122	12262	1	ENSGALG00000011497.5	ENSGALT00000087196.1	4084	424224	PECR	peroxisomal trans-2-enoyl-CoA reductase
chr16	544748	553272	8525	8525	-3.08686	1.31954e-183	Promoter (<=1kb)	16	544838	551915	7078	2	ENSGALG00000034219.1	ENSGALT00000053938.1	0	NA	NA	NA
chr2	33354064	33362588	8525	8525	-3.07056	2.5642e-76	Intron (ENSGALT00000054279.1/ENSGALG00000038265.1, intron 4 of 10)	2	33333551	33547933	214383	1	ENSGALG00000038265.1	ENSGALT00000057414.1	20514	428435	CREB5	cAMP responsive element binding protein 5
chrZ	78084738	78093262	8525	8525	-3.02947	6.09068e-113	Intron (ENSGALT00000074492.2/ENSGALG00000038176.2, intron 3 of 8)	34	77870042	78077426	207385	2	ENSGALG00000045882.1	ENSGALT00000083185.1	-7313	NA	NA	NA
chrZ	22730208	22738732	8525	8525	-3.02631	7.24295e-113	5' UTR	34	22722763	22746174	23412	2	ENSGALG00000004425.6	ENSGALT00000086020.1	7442	416368	SCAMP1	secretory carrier membrane protein 1
chrZ	27792354	27800878	8525	8525	-3.02631	7.24295e-113	Distal Intergenic	34	27772155	27788263	16109	2	ENSGALG00000000438.5	ENSGALT00000000595.5	-4092	426644	ERMP1	endoplasmic reticulum metallopeptidase 1
chr2	129019908	129028432	8525	8525	-3.02397	1.40339e-75	Exon (ENSGALT00000071012.1/ENSGALG00000033254.1, exon 13 of 19)	2	129000072	129034245	34174	1	ENSGALG00000033254.1	ENSGALT00000071012.1	19837	NA	NA	NA
chr2	5346028	5354552	8525	8525	-3.01993	1.62989e-75	Promoter (<=1kb)	2	5349153	5385670	36518	1	ENSGALG00000027702.2	ENSGALT00000042757.2	0	428404	SCN11A	sodium voltage-gated channel alpha subunit 11
chr2	58872798	58881322	8525	8525	-3.01993	1.62989e-75	Distal Intergenic	2	58778301	58778878	578	1	ENSGALG00000012671.6	ENSGALT00000052310.1	94498	396453	PRL	prolactin
chrZ	49824364	49832888	8525	8525	-2.99845	3.38695e-112	Distal Intergenic	34	49859967	49870596	10630	1	ENSGALG00000015268.6	ENSGALT00000024645.6	-27079	768471	NUDT12	nudix hydrolase 12
chr4	56647774	56656298	8525	8525	-2.99657	3.36173e-104	Promoter (1-2kb)	4	56620972	56646024	25053	2	ENSGALG00000012018.5	ENSGALT00000019611.5	-1751	374033	UGT8	UDP glycosyltransferase 8
chr2	97598464	97606988	8525	8525	-2.98859	5.27903e-75	Intron (ENSGALT00000022385.5/ENSGALG00000013785.5, intron 5 of 11)	2	97548052	97558222	10171	1	ENSGALG00000013794.6	ENSGALT00000048502.1	50413	421031	MPPE1	metallophosphoesterase 1
chr18	1550698	1559222	8525	8525	-2.97347	0	Distal Intergenic	18	1504429	1506807	2379	1	ENSGALG00000043152.2	ENSGALT00000050316.1	46270	NA	NA	NA
chrZ	66652714	66661238	8525	8525	-2.97325	1.39953e-111	Intron (ENSGALT00000025350.5/ENSGALG00000015721.5, intron 1 of 49)	34	66544053	66667293	123241	2	ENSGALG00000015721.5	ENSGALT00000025350.5	6055	427338	SVEP1	sushi, von Willebrand factor type A, EGF and pentraxin domain containing 1
chr1	82284154	82292678	8525	8525	-2.96971	6.14095e-278	Promoter (<=1kb)	1	82260590	82285767	25178	2	ENSGALG00000015089.5	ENSGALT00000075458.1	0	427955	GAP43	growth associated protein 43
chr5	10805438	10813962	8525	8525	-2.96894	5.5271e-130	Intron (ENSGALT00000070257.1/ENSGALG00000033055.2, intron 2 of 5)	5	10727867	11068252	340386	1	ENSGALG00000033055.2	ENSGALT00000070257.1	77572	NA	NA	NA
chrZ	49575434	49583958	8525	8525	-2.92578	2.15403e-110	Distal Intergenic	34	49467626	49472177	4552	2	ENSGALG00000046438.1	ENSGALT00000085246.1	-103258	NA	NA	NA
chr1	97750208	97758732	8525	8525	-2.91569	1.52535e-274	Distal Intergenic	1	97943057	97963303	20247	2	ENSGALG00000044721.1	ENSGALT00000084725.1	204571	NA	NA	NA
chr1	21055898	21064422	8525	8525	-2.8979	2.11917e-273	Intron (ENSGALT00000065046.1/ENSGALG00000039403.1, intron 2 of 8)	1	20929341	21246163	316823	1	ENSGALG00000039403.1	ENSGALT00000077191.1	126558	427853	GRM8	glutamate metabotropic receptor 8
chr3	17088364	17096888	8525	8525	-2.89214	5.13813e-79	Exon (ENSGALT00000015028.5/ENSGALG00000009233.5, exon 8 of 16)	3	17103192	17103598	407	1	ENSGALG00000027018.3	ENSGALT00000046074.3	-6304	NA	NA	NA
chr3	32165678	32174202	8525	8525	-2.89214	5.13813e-79	Promoter (2-3kb)	3	32162895	32219628	56734	1	ENSGALG00000010580.4	ENSGALT00000017218.4	2784	421470	STRN	striatin
chr3	68630514	68639038	8525	8525	-2.89214	5.13813e-79	Distal Intergenic	3	68510622	68531230	20609	2	ENSGALG00000015388.5	ENSGALT00000024824.4	-99285	445340	PRDM1	PR/SET domain 1
chr3	69928018	69936542	8525	8525	-2.89214	5.13813e-79	Distal Intergenic	3	69972688	69974537	1850	2	ENSGALG00000041585.2	ENSGALT00000062202.1	37995	NA	NA	NA
chr5	55461094	55469618	8525	8525	-2.86202	9.26123e-127	Exon (ENSGALT00000019746.6/ENSGALG00000012089.6, exon 5 of 8)	5	55450095	55492082	41988	1	ENSGALG00000012089.6	ENSGALT00000019746.6	11000	NA	NA	NA
chr2	69501768	69510292	8525	8525	-2.85643	9.74176e-73	3' UTR	2	69436628	69503076	66449	1	ENSGALG00000012916.6	ENSGALT00000021065.4	65141	420911	DROSHA	drosha ribonuclease III
chr2	87001888	87010412	8525	8525	-2.85643	9.74176e-73	Distal Intergenic	2	86903336	86907419	4084	2	ENSGALG00000013193.5	ENSGALT00000021554.5	-94470	373975	IRX2	iroquois homeobox 2
chr4	22027748	22036272	8525	8525	-2.84859	1.12482e-100	Promoter (1-2kb)	4	22025964	22073637	47674	1	ENSGALG00000009429.6	ENSGALT00000015353.5	1785	422415	RXFP1	relaxin family peptide receptor 1
chr1	157590594	157599118	8525	8525	-2.83769	1.9492e-269	Distal Intergenic	1	157717652	157944627	226976	1	ENSGALG00000016907.4	ENSGALT00000027328.4	-118534	418799	KLHL1	kelch like family member 1
chrZ	11552228	11560752	8525	8525	-2.83366	5.49175e-108	Exon (ENSGALT00000005842.5/ENSGALG00000003688.5, exon 5 of 35)	34	11533897	11564728	30832	2	ENSGALG00000003688.5	ENSGALT00000005842.5	3976	427443	NUP155	nucleoporin 155
chrZ	79337914	79346438	8525	8525	-2.83366	5.49175e-108	Distal Intergenic	34	79496765	79496869	105	1	ENSGALG00000034193.1	ENSGALT00000054404.1	-150327	NA	NA	NA
chrZ	79730064	79738588	8525	8525	-2.83366	5.49175e-108	Distal Intergenic	34	79840328	79895965	55638	1	ENSGALG00000046388.1	ENSGALT00000089144.1	-101740	NA	NA	NA
chr7	5349438	5357962	8525	8525	-2.82228	1.07632e-110	Exon (ENSGALT00000006438.4/ENSGALG00000004045.4, exon 9 of 18)	7	5436286	5436383	98	2	ENSGALG00000025253.1	ENSGALT00000042166.1	78421	100315788	MIR1694	microRNA mir-1694
chr7	26428354	26436878	8525	8525	-2.82128	1.14912e-110	Distal Intergenic	7	26410448	26414947	4500	2	ENSGALG00000026460.3	ENSGALT00000045992.3	-13408	424241	ARHGEF1	Rho guanine nucleotide exchange factor (GEF) 1
chr2	7543774	7552298	8525	8525	-2.79754	1.14811e-71	Exon (ENSGALT00000056196.1/ENSGALG00000041791.1, exon 4 of 26)	2	7516223	7668515	152293	1	ENSGALG00000041791.1	ENSGALT00000047893.1	27552	420440	DPP6	dipeptidyl peptidase like 6
chr2	28890374	28898898	8525	8525	-2.79754	1.14811e-71	Distal Intergenic	2	28818151	28878615	60465	1	ENSGALG00000010836.6	ENSGALT00000017616.6	72224	373907	AHR	aryl hydrocarbon receptor
chr2	36757244	36765768	8525	8525	-2.79754	1.14811e-71	Distal Intergenic	2	36715164	36715466	303	2	ENSGALG00000039873.1	ENSGALT00000055167.1	-41779	NA	NA	NA
chr2	140349634	140358158	8525	8525	-2.79754	1.14811e-71	Distal Intergenic	2	140575891	140592468	16578	2	ENSGALG00000036490.1	ENSGALT00000046965.1	234310	420330	FAM49B	family with sequence similarity 49 member B
chr4	31935504	31944028	8525	8525	-2.79637	2.36669e-99	Exon (ENSGALT00000016259.6/ENSGALG00000010009.6, exon 3 of 10)	4	31840079	31958615	118537	2	ENSGALG00000010009.6	ENSGALT00000016259.6	14587	422468	TTC29	tetratricopeptide repeat domain 29
chr11	2791938	2800462	8525	8525	-2.78957	4.84296e-162	Distal Intergenic	11	2729576	2730706	1131	2	ENSGALG00000046659.1	ENSGALT00000088709.1	-61233	NA	NA	NA
chr7	32377098	32385622	8525	8525	-2.75472	9.78888e-109	Intron (ENSGALT00000020272.4/ENSGALG00000012407.4, intron 2 of 90)	7	32135468	32445946	310479	2	ENSGALG00000012407.4	ENSGALT00000079809.1	60324	424301	LRP1B	LDL receptor related protein 1B
chr1	63706474	63714998	8525	8525	-2.73815	1.4767e-262	Distal Intergenic	1	63808216	63808334	119	2	ENSGALG00000025472.1	ENSGALT00000042385.1	93336	NA	NA	NA
chr1	100759534	100768058	8525	8525	-2.73815	1.4767e-262	Intron (ENSGALT00000025378.5/ENSGALG00000015737.5, intron 1 of 14)	1	100721520	100975548	254029	1	ENSGALG00000015737.5	ENSGALT00000064796.1	38015	427968	NCAM2	neural cell adhesion molecule 2
chr1	184589268	184597792	8525	8525	-2.73815	1.4767e-262	Distal Intergenic	1	184341137	184528008	186872	1	ENSGALG00000042076.2	ENSGALT00000052731.1	248132	NA	NA	NA
chr1	193612128	193620652	8525	8525	-2.73815	1.4767e-262	Exon (ENSGALT00000088091.1/ENSGALG00000000808.6, exon 15 of 17)	1	193584082	193629631	45550	1	ENSGALG00000000808.6	ENSGALT00000001170.6	28047	419089	GUCY2F	guanylate cyclase 2F, retinal
chr4	46180778	46189302	8525	8525	-2.72867	1.4224e-97	Downstream (2-3kb)	4	46191916	46209950	18035	2	ENSGALG00000044553.1	ENSGALT00000084908.1	20648	NA	NA	NA
chr6	24048174	24056698	8525	8525	-2.72707	6.70988e-124	3' UTR	6	23812676	24036604	223929	2	ENSGALG00000008293.5	ENSGALT00000013503.5	-11571	423876	SH3PXD2A	SH3 and PX domains 2A
chrZ	26326054	26334578	8525	8525	-2.72675	5.10798e-105	Promoter (<=1kb)	34	26328238	26435687	107450	1	ENSGALG00000010164.4	ENSGALT00000051723.1	0	396040	SMARCA2	SWI/SNF related, matrix associated, actin dependent regulator of chromatin, subfamily a, member 2
chr7	32027574	32036098	8525	8525	-2.70963	2.20491e-107	Exon (ENSGALT00000020272.4/ENSGALG00000012407.4, exon 86 of 91)	7	32019027	32019199	173	2	ENSGALG00000026599.1	ENSGALT00000044602.1	-8376	NA	NA	NA
chr11	4655504	4664028	8525	8525	-2.70559	2.32272e-158	Distal Intergenic	11	4648344	4649811	1468	1	ENSGALG00000042045.1	ENSGALT00000058026.1	7161	NA	NA	NA
chr2	19038884	19047408	8525	8525	-2.698	9.12981e-70	Distal Intergenic	2	18807653	19023102	215450	2	ENSGALG00000008498.4	ENSGALT00000013845.4	-15783	420512	MALRD1	MAM and LDL receptor class A domain containing 1
chr10	18621158	18629682	8525	8525	-2.68974	2.86518e-181	Distal Intergenic	10	18699479	18727091	27613	1	ENSGALG00000025898.2	ENSGALT00000071414.1	-69797	374096	SMAD6	SMAD family member 6
chr6	5112444	5120968	8525	8525	-2.68268	2.41393e-122	Exon (ENSGALT00000004154.5/ENSGALG00000002638.5, exon 12 of 12)	6	5106029	5111216	5188	1	ENSGALG00000021231.4	ENSGALT00000034212.4	6416	423634	TMEM254	transmembrane protein 254
chr2	13400448	13408972	8525	8525	-2.67201	2.99113e-69	Exon (ENSGALT00000080314.1/ENSGALG00000007125.7, exon 15 of 24)	2	13136012	13568662	432651	1	ENSGALG00000007125.7	ENSGALT00000011542.5	264437	420468	PARD3	par-3 family cell polarity regulator
chr2	126428308	126436832	8525	8525	-2.67201	2.99113e-69	Exon (ENSGALT00000078339.1/ENSGALG00000029287.1, exon 14 of 18)	2	126413795	126551270	137476	1	ENSGALG00000029287.1	ENSGALT00000049506.1	14514	420224	TMEM67	transmembrane protein 67
chr2	51258268	51266792	8525	8525	-2.66966	3.33196e-69	Distal Intergenic	2	51310458	51311080	623	1	ENSGALG00000043858.1	ENSGALT00000085388.1	-43666	NA	NA	NA
chr5	2652128	2660652	8525	8525	-2.66408	3.34488e-120	Distal Intergenic	5	2674449	2831843	157395	1	ENSGALG00000033921.2	ENSGALT00000063801.1	-13797	NA	NA	NA
chr20	7622204	7630728	8525	8525	-2.65438	0	Intron (ENSGALT00000008180.5/ENSGALG00000005102.5, intron 1 of 15)	20	7678539	7840288	161750	1	ENSGALG00000005102.5	ENSGALT00000051559.1	-47811	419222	CDH4	cadherin 4
chr4	62586288	62594812	8525	8525	-2.63248	6.42986e-95	Distal Intergenic	4	62686457	62686621	165	2	ENSGALG00000017932.1	ENSGALT00000028639.1	91809	112532447	LOC112532447	U1 spliceosomal RNA
chr1	60857418	60865942	8525	8525	-2.63123	1.07253e-254	Intron (ENSGALT00000073002.1/ENSGALG00000012994.5, intron 14 of 15)	1	60955902	60957527	1626	2	ENSGALG00000032159.1	ENSGALT00000079396.1	91585	427926	FBXL14	F-box and leucine rich repeat protein 14
chr1	117986854	117995378	8525	8525	-2.63123	1.07253e-254	Intron (ENSGALT00000026316.5/ENSGALG00000016312.5, intron 26 of 36)	1	118003108	118003238	131	2	ENSGALG00000025616.1	ENSGALT00000042529.1	7860	112531632	LOC112531632	small Cajal body-specific RNA 24
chr3	29125664	29134188	8525	8525	-2.6291	1.35625e-73	Intron (ENSGALT00000016352.4/ENSGALG00000010057.5, intron 15 of 21)	3	29168132	29175249	7118	1	ENSGALG00000020049.4	ENSGALT00000016365.5	-33944	772022	KCNK16	potassium two pore domain channel subfamily K member 16
chr3	84817784	84826308	8525	8525	-2.6291	1.35625e-73	Distal Intergenic	3	84748910	84749620	711	2	ENSGALG00000030519.2	ENSGALT00000079733.1	-68165	NA	NA	NA
chr3	108928188	108936712	8525	8525	-2.6291	1.35625e-73	Distal Intergenic	3	108736771	108786566	49796	2	ENSGALG00000019842.4	ENSGALT00000031535.3	-141623	771525	TFAP2D	transcription factor AP-2 delta
chr5	46605324	46613848	8525	8525	-2.62101	1.14104e-118	Distal Intergenic	5	46557829	46574257	16429	1	ENSGALG00000033099.2	ENSGALT00000073792.1	47496	395878	PAPOLA	poly(A) polymerase alpha
chr2	109596548	109605072	8525	8525	-2.60489	6.97796e-68	Intron (ENSGALT00000073552.1/ENSGALG00000040322.2, intron 1 of 1)	2	109497836	109691800	193965	1	ENSGALG00000040322.2	ENSGALT00000069981.1	98713	NA	NA	NA
chr1	116276738	116285262	8525	8525	-2.60322	1.4906e-252	Intron (ENSGALT00000026261.5/ENSGALG00000016288.5, intron 5 of 10)	1	116001946	116005949	4004	1	ENSGALG00000045272.1	ENSGALT00000084076.1	274793	NA	NA	NA
chr2	133713774	133722298	8525	8525	-2.53979	1.67086e-66	Exon (ENSGALT00000052299.1/ENSGALG00000031578.1, exon 60 of 71)	2	133259612	133653226	393615	2	ENSGALG00000030036.2	ENSGALT00000082001.1	-60549	NA	NA	NA
chr3	64489068	64497592	8525	8525	-2.53704	1.7383e-71	Intron (ENSGALT00000053214.1/ENSGALG00000036541.2, intron 1 of 2)	3	64483871	64693281	209411	1	ENSGALG00000036541.2	ENSGALT00000053214.1	5198	NA	NA	NA
chr2	26544294	26552818	8525	8525	-2.5345	2.17361e-66	Promoter (<=1kb)	2	26341101	26546888	205788	2	ENSGALG00000010718.5	ENSGALT00000046373.1	0	NA	NA	NA
chr3	652164	660688	8525	8525	-2.5229	3.74882e-71	Distal Intergenic	3	705621	706304	684	1	ENSGALG00000043337.2	ENSGALT00000052201.1	-44933	NA	NA	NA
chr10	14043234	14051758	8525	8525	-2.52161	5.18359e-172	Intron (ENSGALT00000044286.2/ENSGALG00000027704.2, intron 7 of 14)	10	13979803	14002167	22365	2	ENSGALG00000006840.5	ENSGALT00000011071.5	-41068	415502	AKAP13	A-kinase anchoring protein 13
chr2	120827384	120835908	8525	8525	-2.51743	5.11263e-66	Promoter (<=1kb)	2	120829374	120835622	6249	2	ENSGALG00000037413.1	ENSGALT00000061998.1	0	420193	IL7	interleukin 7
chr3	418578	427102	8525	8525	-2.51663	5.28322e-71	Intron (ENSGALT00000051673.1/ENSGALG00000043080.2, intron 4 of 6)	3	451564	453527	1964	1	ENSGALG00000031876.2	ENSGALT00000067246.1	-24462	NA	NA	NA
chr1	25340564	25349088	8525	8525	-2.51576	1.23454e-245	Exon (ENSGALT00000068913.2/ENSGALG00000040557.2, exon 7 of 9)	1	25289169	25351175	62007	1	ENSGALG00000040557.2	ENSGALT00000068913.2	51396	417773	TFEC	transcription factor EC
chr1	94705078	94713602	8525	8525	-2.51576	1.23454e-245	Distal Intergenic	1	94991021	95105960	114940	1	ENSGALG00000031990.2	ENSGALT00000066904.1	-277419	NA	NA	NA
chr1	107506218	107514742	8525	8525	-2.51576	1.23454e-245	Distal Intergenic	1	107539724	107541289	1566	1	ENSGALG00000016055.5	ENSGALT00000025868.5	-24982	427984	KCNJ15	potassium voltage-gated channel subfamily J member 15
chr1	115688514	115697038	8525	8525	-2.51576	1.23454e-245	Promoter (2-3kb)	1	115685927	115698891	12965	1	ENSGALG00000016284.5	ENSGALT00000026255.5	2588	418588	TAB3	TGF-beta activated kinase 1 (MAP3K7) binding protein 3
chr3	13287918	13296442	8525	8525	-2.51362	6.22845e-71	Distal Intergenic	3	13265623	13265717	95	2	ENSGALG00000025549.1	ENSGALT00000042462.1	-22202	100315758	MIR1641	microRNA mir-1641
chr2	70541818	70550342	8525	8525	-2.50935	7.68603e-66	Distal Intergenic	2	70723774	70723870	97	2	ENSGALG00000026642.1	ENSGALT00000042790.1	173528	NA	NA	NA
chr3	8440604	8449128	8525	8525	-2.50473	1.01567e-70	Exon (ENSGALT00000078898.1/ENSGALG00000038432.1, exon 6 of 8)	3	8482222	8498446	16225	1	ENSGALG00000009034.5	ENSGALT00000014702.5	-33094	421297	ALK	ALK receptor tyrosine kinase
chr2	30206634	30215158	8525	8525	-2.50348	1.03495e-65	Distal Intergenic	2	30247282	30250144	2863	2	ENSGALG00000035725.2	ENSGALT00000048259.2	34986	776034	SP8	Sp8 transcription factor
chr14	9294808	9303332	8525	8525	-2.50164	7.79319e-250	Promoter (<=1kb)	14	9303507	9451101	147595	1	ENSGALG00000007278.4	ENSGALT00000011793.4	-175	427678	GRIN2A	glutamate ionotropic receptor NMDA type subunit 2A
chrZ	20293764	20302288	8525	8525	-2.48574	1.35619e-97	Exon (ENSGALT00000086720.1/ENSGALG00000014747.6, exon 12 of 14)	34	20311747	20394887	83141	1	ENSGALG00000045790.1	ENSGALT00000086034.1	-9459	NA	NA	NA
chr5	29158058	29166582	8525	8525	-2.48351	1.64513e-113	Exon (ENSGALT00000032611.4/ENSGALG00000009587.6, exon 7 of 22)	5	29066545	29070133	3589	2	ENSGALG00000009587.6	ENSGALT00000084960.1	-87926	428878	GPHN	gephyrin
chr5	32312308	32320832	8525	8525	-2.48351	1.64513e-113	Distal Intergenic	5	32305469	32307116	1648	1	ENSGALG00000009845.3	ENSGALT00000016006.3	6840	395273	GJD2	gap junction protein delta 2
chr5	39319858	39328382	8525	8525	-2.48351	1.64513e-113	Intron (ENSGALT00000051622.1/ENSGALG00000031928.1, intron 9 of 11)	5	39289421	39292849	3429	2	ENSGALG00000010468.6	ENSGALT00000017040.6	-27010	NA	NA	NA
chr2	73435204	73443728	8525	8525	-2.48267	2.99406e-65	Intron (ENSGALT00000021107.4/ENSGALG00000012941.4, intron 2 of 12)	2	73460368	73614065	153698	1	ENSGALG00000012941.4	ENSGALT00000075300.1	-16640	420912	CDH12	cadherin 12
chr12	3574534	3583058	8525	8525	-2.47988	1.90078e-201	Exon (ENSGALT00000051197.1/ENSGALG00000004813.4, exon 26 of 34)	12	3506201	3506335	135	1	ENSGALG00000025675.1	ENSGALT00000042588.1	68334	112533386	LOC112533386	small nucleolar RNA SNORA84
chr25	1918978	1927502	8525	8525	-2.4784	0	Promoter (<=1kb)	25	1925591	1925890	300	2	ENSGALG00000041382.1	ENSGALT00000073406.1	0	110224120	EDCH2	epidermal differentiation protein containing cysteine histidine motifs 2
chr3	88377824	88386348	8525	8525	-2.4771	4.71826e-70	Distal Intergenic	3	88394230	88395215	986	2	ENSGALG00000034704.2	ENSGALT00000071077.1	8867	NA	NA	NA
chr20	3044278	3052802	8525	8525	-2.47042	2.22725e-300	Intron (ENSGALT00000068172.1/ENSGALG00000037889.1, intron 1 of 33)	20	2969761	3395447	425687	1	ENSGALG00000037889.1	ENSGALT00000068172.1	74518	419160	PTPRT	protein tyrosine phosphatase, receptor type T
chr4	21621958	21630482	8525	8525	-2.47008	4.40608e-90	Exon (ENSGALT00000015320.6/ENSGALG00000009405.6, exon 6 of 16)	4	21597361	21597470	110	1	ENSGALG00000027468.1	ENSGALT00000044392.1	24598	102466709	MIR6682	microRNA mir-6682
chr4	72869144	72877668	8525	8525	-2.47008	4.40608e-90	Distal Intergenic	4	72715066	72778239	63174	1	ENSGALG00000034447.2	ENSGALT00000066304.1	154079	NA	NA	NA
chr9	13432844	13441368	8525	8525	-2.46221	1.8878e-148	Intron (ENSGALT00000083359.1/ENSGALG00000036971.2, intron 2 of 5)	9	13472885	13557972	85088	1	ENSGALG00000036971.2	ENSGALT00000079075.1	-31517	395704	FGF12	fibroblast growth factor 12
chr2	58432908	58441432	8525	8525	-2.4528	1.40555e-64	Distal Intergenic	2	58186026	58187864	1839	1	ENSGALG00000044286.1	ENSGALT00000086443.1	246883	NA	NA	NA
chr8	15772104	15780628	8525	8525	-2.44655	1.6249e-143	Distal Intergenic	8	15783994	15785084	1091	2	ENSGALG00000042050.2	ENSGALT00000071759.1	4456	NA	NA	NA
chr1	113693664	113702188	8525	8525	-2.44537	8.20666e-240	Distal Intergenic	1	113630516	113665856	35341	1	ENSGALG00000033692.1	ENSGALT00000057406.1	63149	NA	NA	NA
chrZ	79697668	79706192	8525	8525	-2.44135	4.12402e-96	Exon (ENSGALT00000008032.5/ENSGALG00000005016.5, exon 5 of 10)	34	79624488	79706477	81990	1	ENSGALG00000005016.5	ENSGALT00000008032.5	73181	426810	ZNF608	zinc finger protein 608
chr3	52775718	52784242	8525	8525	-2.43646	4.7177e-69	Promoter (<=1kb)	3	52657464	52777747	120284	2	ENSGALG00000013780.5	ENSGALT00000022379.5	0	421671	AIG1	androgen induced 1
chrZ	36116164	36124688	8525	8525	-2.42841	1.13369e-95	Distal Intergenic	34	36022686	36040369	17684	1	ENSGALG00000015148.5	ENSGALT00000032821.4	93479	404271	ANXA1	annexin A1
chr5	47323128	47331652	8525	8525	-2.42462	3.56351e-111	Distal Intergenic	5	47277632	47277731	100	1	ENSGALG00000025682.1	ENSGALT00000042595.1	45497	NA	NA	NA
chr9	18679128	18687652	8525	8525	-2.41473	6.28031e-146	Promoter (<=1kb)	9	18408660	18685784	277125	2	ENSGALG00000023670.3	ENSGALT00000039478.3	0	429156	NAALADL2	N-acetylated alpha-linked acidic dipeptidase like 2
chrZ	48688834	48697358	8525	8525	-2.40482	7.29751e-95	Distal Intergenic	34	48684570	48684679	110	1	ENSGALG00000028494.1	ENSGALT00000043344.1	4265	102465381	MIR6651	microRNA mir-6651
chr4	89053004	89061528	8525	8525	-2.39608	9.98157e-88	Distal Intergenic	4	89084925	89092486	7562	1	ENSGALG00000027533.2	ENSGALT00000043010.2	-23397	100857605	RNF24	ring finger protein 24
chr9	1845664	1854188	8525	8525	-2.3926	9.90737e-145	Distal Intergenic	9	1717592	1719235	1644	1	ENSGALG00000043632.2	ENSGALT00000055610.1	128073	NA	NA	NA
chr1	125574104	125582628	8525	8525	-2.39023	4.33711e-235	Distal Intergenic	1	125695764	125824428	128665	1	ENSGALG00000035266.1	ENSGALT00000076296.1	-113136	396395	ANOS1	anosmin 1
chr1	153512234	153520758	8525	8525	-2.39023	4.33711e-235	Exon (ENSGALT00000027336.5/ENSGALG00000016911.5, exon 4 of 6)	1	153499674	153508156	8483	1	ENSGALG00000016911.5	ENSGALT00000051081.1	12561	418805	RNF219	ring finger protein 219
chr3	85290068	85298592	8525	8525	-2.38518	9.28809e-68	Intron (ENSGALT00000047157.1/ENSGALG00000039997.1, intron 8 of 9)	3	85372347	85563948	191602	1	ENSGALG00000016183.4	ENSGALT00000026073.4	-73755	NA	NA	NA
chr2	13645968	13654492	8525	8525	-2.3825	5.93066e-63	Distal Intergenic	2	13841278	13841447	170	2	ENSGALG00000027421.1	ENSGALT00000045838.1	186955	NA	NA	NA
chr2	148352904	148361428	8525	8525	-2.3825	5.93066e-63	Distal Intergenic	2	148308249	148318708	10460	2	ENSGALG00000039787.2	ENSGALT00000075533.1	-34197	NA	NA	NA
chr4	32293554	32302078	8525	8525	-2.37054	6.82856e-87	Exon (ENSGALT00000016293.4/ENSGALG00000010031.4, exon 6 of 23)	4	32240431	32368307	127877	1	ENSGALG00000010031.4	ENSGALT00000016293.4	53124	422471	ARHGAP10	Rho GTPase activating protein 10
chr10	10582084	10590608	8525	8525	-2.35016	1.29637e-161	Promoter (<=1kb)	10	10583725	10587824	4100	1	ENSGALG00000005673.5	ENSGALT00000009095.5	0	770318	DTWD1	DTW domain containing 1
chr2	17654424	17662948	8525	8525	-2.34947	3.61834e-62	Promoter (1-2kb)	2	17663590	17664464	875	2	ENSGALG00000045235.1	ENSGALT00000085481.1	1516	NA	NA	NA
chr8	21089998	21098522	8525	8525	-2.34304	4.40126e-138	Promoter (1-2kb)	8	21098127	21099524	1398	2	ENSGALG00000041228.1	ENSGALT00000052219.1	1002	424593	SELENOP2	selenoprotein P2
chr2	47161154	47169678	8525	8525	-2.34291	5.20411e-62	Distal Intergenic	2	47182047	47200546	18500	1	ENSGALG00000040364.1	ENSGALT00000049670.1	-12369	420742	HERPUD2	HERPUD family member 2
chr15	12171144	12179668	8525	8525	-2.33267	1.05074e-209	Distal Intergenic	15	12267270	12268419	1150	2	ENSGALG00000045349.1	ENSGALT00000085002.1	88751	NA	NA	NA
chr5	16791694	16800218	8525	8525	-2.33151	2.52346e-107	Promoter (2-3kb)	5	16801352	16802718	1367	2	ENSGALG00000041460.2	ENSGALT00000071738.1	2500	NA	NA	NA
chr5	54675088	54683612	8525	8525	-2.33151	2.52346e-107	Promoter (<=1kb)	5	54669580	54675359	5780	2	ENSGALG00000011922.5	ENSGALT00000019451.5	0	423528	PCNX4	pecanex homolog 4 (Drosophila)
chr2	73549438	73557962	8525	8525	-2.32805	1.1894e-61	Intron (ENSGALT00000021107.4/ENSGALG00000012941.4, intron 6 of 12)	2	73460368	73614065	153698	1	ENSGALG00000012941.4	ENSGALT00000075300.1	89071	420912	CDH12	cadherin 12
chr1	171585234	171593758	8525	8525	-2.32311	3.80015e-229	Distal Intergenic	1	171566745	171577794	11050	2	ENSGALG00000017042.5	ENSGALT00000049545.1	-7441	418894	UFM1	ubiquitin fold modifier 1
chr3	5511414	5519938	8525	8525	-2.30717	1.01536e-65	Exon (ENSGALT00000047170.1/ENSGALG00000038345.1, exon 2 of 3)	3	5502660	5541349	38690	2	ENSGALG00000038345.1	ENSGALT00000047170.1	21411	NA	NA	NA
chr7	1601848	1610372	8525	8525	-2.28079	1.37416e-92	Distal Intergenic	7	1776934	1778052	1119	1	ENSGALG00000045339.1	ENSGALT00000087901.1	-166562	NA	NA	NA
chrZ	35280714	35289238	8525	8525	-2.27424	3.39943e-90	Intron (ENSGALT00000024411.5/ENSGALG00000015126.5, intron 1 of 24)	34	35080942	35338893	257952	2	ENSGALG00000015126.5	ENSGALT00000024411.5	49655	427249	TRPM3	transient receptor potential cation channel subfamily M member 3
chr13	4904434	4912958	8525	8525	-2.26984	2.98259e-196	Intron (ENSGALT00000002712.5/ENSGALG00000001768.5, intron 10 of 29)	13	4816282	4866547	50266	2	ENSGALG00000001768.5	ENSGALT00000073298.1	-37888	373854	TENM2	teneurin transmembrane protein 2
chr4	10438864	10447388	8525	8525	-2.26363	2.86605e-83	Distal Intergenic	4	10521179	10521343	165	2	ENSGALG00000025790.1	ENSGALT00000042734.1	73955	NA	NA	NA
chr4	28104368	28112892	8525	8525	-2.26363	2.86605e-83	Distal Intergenic	4	28160838	28173463	12626	1	ENSGALG00000036104.2	ENSGALT00000081327.1	-47946	NA	NA	NA
chr4	52787654	52796178	8525	8525	-2.26363	2.86605e-83	Exon (ENSGALT00000070799.1/ENSGALG00000034952.2, exon 4 of 4)	4	52791793	52825639	33847	2	ENSGALG00000034952.2	ENSGALT00000070799.1	29461	NA	NA	NA
chr1	26859718	26868242	8525	8525	-2.25272	1.10507e-222	Distal Intergenic	1	26877029	26903822	26794	2	ENSGALG00000033415.2	ENSGALT00000078446.1	35580	NA	NA	NA
chr1	58233424	58241948	8525	8525	-2.25272	1.10507e-222	Distal Intergenic	1	58262001	58299769	37769	1	ENSGALG00000041619.1	ENSGALT00000059596.1	-20053	395702	MTPN	myotrophin
chr1	138197924	138206448	8525	8525	-2.25272	1.10507e-222	Exon (ENSGALT00000027192.6/ENSGALG00000016837.6, exon 7 of 34)	1	138120025	138390526	270502	1	ENSGALG00000016837.6	ENSGALT00000027192.6	77900	418751	MYO16	myosin XVI
chr1	145930098	145938622	8525	8525	-2.25272	1.10507e-222	Exon (ENSGALT00000027298.5/ENSGALG00000016893.6, exon 29 of 39)	1	145956627	145979864	23238	2	ENSGALG00000016894.5	ENSGALT00000087305.1	41242	418787	DNAJC3	DnaJ heat shock protein family (Hsp40) member C3
chr1	179706148	179714672	8525	8525	-2.25272	1.10507e-222	Distal Intergenic	1	179682113	179698604	16492	2	ENSGALG00000017154.5	ENSGALT00000027705.5	-7545	418963	ZC3H12C	zinc finger CCCH-type containing 12C
chr1	188087928	188096452	8525	8525	-2.25272	1.10507e-222	Intron (ENSGALT00000027866.3/ENSGALG00000017238.5, intron 1 of 9)	1	188117189	188251626	134438	1	ENSGALG00000017238.5	ENSGALT00000063960.1	-20737	373933	GRM5	glutamate receptor, metabotropic 5
chr10	6445754	6454278	8525	8525	-2.23211	7.07897e-154	Intron (ENSGALT00000006501.6/ENSGALG00000004087.6, intron 5 of 15)	10	6291473	6524226	232754	1	ENSGALG00000004087.6	ENSGALT00000006501.6	154282	415395	THSD4	thrombospondin type 1 domain containing 4
chr12	9767094	9775618	8525	8525	-2.22429	2.83941e-182	Exon (ENSGALT00000071694.2/ENSGALG00000006047.4, exon 4 of 12)	12	9779135	9881115	101981	1	ENSGALG00000006056.6	ENSGALT00000061355.1	-3517	416029	CHCHD6	coiled-coil-helix-coiled-coil-helix domain containing 6
chr2	9755158	9763682	8525	8525	-2.21725	6.97042e-59	Distal Intergenic	2	9667074	9717822	50749	2	ENSGALG00000006575.4	ENSGALT00000010623.4	-37337	420453	VIPR2	vasoactive intestinal peptide receptor 2
chr3	79626058	79634582	8525	8525	-2.21406	3.56077e-63	Intron (ENSGALT00000031665.5/ENSGALG00000015877.6, intron 1 of 2)	3	79624482	79640460	15979	2	ENSGALG00000015877.6	ENSGALT00000031665.5	5878	NA	NA	NA
chr2	33006244	33014768	8525	8525	-2.21258	9.19536e-59	Exon (ENSGALT00000073050.1/ENSGALG00000042822.1, exon 3 of 18)	2	32993642	33044023	50382	1	ENSGALG00000042822.1	ENSGALT00000073050.1	12603	395490	TAX1BP1	Tax1 binding protein 1
chr2	44087038	44095562	8525	8525	-2.21258	9.19536e-59	Distal Intergenic	2	44126530	44135560	9031	2	ENSGALG00000038646.2	ENSGALT00000079561.1	39998	420715	EIF1B	eukaryotic translation initiation factor 1B
chr2	74766808	74775332	8525	8525	-2.21258	9.19536e-59	Distal Intergenic	2	74718012	74720004	1993	2	ENSGALG00000044183.1	ENSGALT00000083136.1	-46805	NA	NA	NA
chr2	100686218	100694742	8525	8525	-2.21258	9.19536e-59	Distal Intergenic	2	100746250	101041338	295089	1	ENSGALG00000014793.4	ENSGALT00000055004.1	-51508	100859693	DLGAP1L	discs, large (Drosophila) homolog-associated protein 1-like
chr3	63788314	63796838	8525	8525	-2.21131	4.25178e-63	Distal Intergenic	3	63859412	63892453	33042	2	ENSGALG00000014918.6	ENSGALT00000024061.6	95615	421737	RFX6	regulatory factor X6
chr5	25236558	25245082	8525	8525	-2.21105	4.70305e-102	Exon (ENSGALT00000014533.7/ENSGALG00000008940.7, exon 34 of 67)	5	25199152	25289469	90318	2	ENSGALG00000008940.7	ENSGALT00000014533.7	44387	423225	SPTBN5	spectrin beta, non-erythrocytic 5
chr4	72998724	73007248	8525	8525	-2.20704	2.86787e-81	Distal Intergenic	4	72715066	72778239	63174	1	ENSGALG00000034447.2	ENSGALT00000066304.1	283659	NA	NA	NA
chrZ	15608424	15616948	8525	8525	-2.19623	2.98967e-87	Distal Intergenic	34	15581733	15586566	4834	2	ENSGALG00000045502.1	ENSGALT00000086510.1	-21859	NA	NA	NA
chrZ	15901684	15910208	8525	8525	-2.19623	2.98967e-87	Exon (ENSGALT00000024037.5/ENSGALG00000014903.5, exon 14 of 30)	34	15879749	15924378	44630	1	ENSGALG00000014903.5	ENSGALT00000070281.1	21936	100857227	ITGA2	integrin subunit alpha 2
chr1	75196468	75204992	8525	8525	-2.17872	1.24436e-215	Exon (ENSGALT00000021680.4/ENSGALG00000013272.5, exon 4 of 10)	1	75168825	75220639	51815	1	ENSGALG00000013272.5	ENSGALT00000021680.4	27644	425989	PRMT8	protein arginine methyltransferase 8
chr11	2669178	2677702	8525	8525	-2.17845	9.84941e-131	Promoter (<=1kb)	11	2658956	2668489	9534	2	ENSGALG00000003323.6	ENSGALT00000078093.1	-690	415705	NECAB2	N-terminal EF-hand calcium binding protein 2
chr6	33101724	33110248	8525	8525	-2.17632	1.62041e-101	Intron (ENSGALT00000071036.1/ENSGALG00000042259.1, intron 29 of 51)	6	33035476	33056055	20580	2	ENSGALG00000040836.2	ENSGALT00000074191.2	-45670	101748342	INSYN2	inhibitory synaptic factor 2A
chr1	114102864	114111388	8525	8525	-2.17521	2.72791e-215	Distal Intergenic	1	113991509	113995521	4013	2	ENSGALG00000045937.1	ENSGALT00000085253.1	-107344	NA	NA	NA
chr5	30834074	30842598	8525	8525	-2.16158	8.54497e-100	Distal Intergenic	5	30806445	30807785	1341	1	ENSGALG00000037674.2	ENSGALT00000064171.1	27630	NA	NA	NA
chr5	42845798	42854322	8525	8525	-2.16158	8.54497e-100	Promoter (1-2kb)	5	42851431	42855996	4566	2	ENSGALG00000045919.1	ENSGALT00000086339.1	1674	NA	NA	NA
chr5	47346998	47355522	8525	8525	-2.16158	8.54497e-100	Distal Intergenic	5	47277632	47277731	100	1	ENSGALG00000025682.1	ENSGALT00000042595.1	69367	NA	NA	NA
chr2	71575048	71583572	8525	8525	-2.16011	2.15125e-57	Distal Intergenic	2	71456440	71525194	68755	1	ENSGALG00000012923.5	ENSGALT00000021079.5	118609	428487	CDH9	cadherin 9
chr7	31260324	31268848	8525	8525	-2.15526	1.43255e-87	Intron (ENSGALT00000020191.5/ENSGALG00000012362.5, intron 13 of 20)	7	31159190	31346542	187353	1	ENSGALG00000012362.5	ENSGALT00000047215.1	101135	424297	THSD7B	thrombospondin type 1 domain containing 7B
chr7	31645654	31654178	8525	8525	-2.15526	1.43255e-87	Distal Intergenic	7	31593374	31624071	30698	2	ENSGALG00000029083.2	ENSGALT00000045141.2	-21584	101750235	NXPH2	neurexophilin 2
chr1	146318838	146327362	8525	8525	-2.15506	2.54246e-213	Distal Intergenic	1	146418877	146419719	843	1	ENSGALG00000035157.1	ENSGALT00000053144.1	-91515	107051027	SOX21	SRY-box 21
chr4	5910384	5918908	8525	8525	-2.14815	3.98504e-79	Exon (ENSGALT00000061584.1/ENSGALG00000030791.1, exon 22 of 27)	4	5862686	5863323	638	2	ENSGALG00000042912.2	ENSGALT00000071180.1	-47062	NA	NA	NA
chr4	36723144	36731668	8525	8525	-2.14815	3.98504e-79	Distal Intergenic	4	36765968	36766159	192	1	ENSGALG00000010393.5	ENSGALT00000016927.5	-34300	NA	NA	NA
chr4	75124858	75133382	8525	8525	-2.14815	3.98504e-79	Distal Intergenic	4	75273238	75452346	179109	1	ENSGALG00000034621.1	ENSGALT00000077212.1	-139856	395239	KCNIP4	potassium voltage-gated channel interacting protein 4
chr1	88885914	88894438	8525	8525	-2.13243	4.36451e-211	Distal Intergenic	1	88820570	88827636	7067	1	ENSGALG00000015402.5	ENSGALT00000024843.5	65345	418429	C1H3ORF38	chromosome 1 open reading frame, human C3orf38
chrW	4993094	5001618	8525	8525	-2.12693	7.67262e-33	Promoter (2-3kb)	33	4990762	5044816	54055	1	ENSGALG00000044027.1	ENSGALT00000088651.1	2333	NA	NA	NA
chr3	60581208	60589732	8525	8525	-2.11453	2.54669e-60	Distal Intergenic	3	60621297	60621385	89	1	ENSGALG00000025467.1	ENSGALT00000042380.1	-31565	NA	NA	NA
chr13	798794	807318	8525	8525	-2.11312	1.30847e-182	Exon (ENSGALT00000066359.1/ENSGALG00000043142.1, exon 2 of 6)	13	706458	811607	105150	2	ENSGALG00000043142.1	ENSGALT00000077983.1	4289	NA	NA	NA
chr2	110471214	110479738	8525	8525	-2.10566	6.1781e-56	Distal Intergenic	2	110436081	110437228	1148	1	ENSGALG00000015261.6	ENSGALT00000024630.6	35134	421117	NPBWR1	neuropeptides B and W receptor 1
chr2	33297798	33306322	8525	8525	-2.10538	6.28929e-56	Promoter (<=1kb)	2	33303710	33547933	244224	1	ENSGALG00000038265.1	ENSGALT00000054279.1	0	428435	CREB5	cAMP responsive element binding protein 5
chr1	103177224	103185748	8525	8525	-2.10072	6.48916e-208	Distal Intergenic	1	103067330	103106355	39026	2	ENSGALG00000015795.5	ENSGALT00000025470.5	-70870	427971	ADAMTS5	ADAM metallopeptidase with thrombospondin type 1 motif 5
chr4	7357928	7366452	8525	8525	-2.08926	6.38462e-77	Distal Intergenic	4	6986048	7006957	20910	2	ENSGALG00000006851.6	ENSGALT00000074641.1	-350972	422264	PCDH11X	protocadherin 11 X-linked
chr3	65172774	65181298	8525	8525	-2.08853	1.49293e-59	Distal Intergenic	3	65052407	65054603	2197	1	ENSGALG00000038251.2	ENSGALT00000055895.1	120368	NA	NA	NA
chr1	148647868	148656392	8525	8525	-2.08607	1.96641e-206	Distal Intergenic	1	148553864	148555353	1490	2	ENSGALG00000045327.1	ENSGALT00000085449.1	-92516	NA	NA	NA
chr3	24890444	24898968	8525	8525	-2.07271	4.42734e-59	Promoter (<=1kb)	3	24875245	24897060	21816	2	ENSGALG00000042293.2	ENSGALT00000066423.1	0	101749926	LOC101749926	uncharacterized LOC101749926
chrZ	25541754	25550278	8525	8525	-2.0707	2.87427e-82	Exon (ENSGALT00000024183.5/ENSGALG00000014995.5, exon 7 of 11)	34	25517879	25583147	65269	2	ENSGALG00000014995.5	ENSGALT00000024183.5	32869	427215	PGM5	phosphoglucomutase 5
chr2	23611694	23620218	8525	8525	-2.07056	5.63629e-55	Exon (ENSGALT00000015703.5/ENSGALG00000009641.6, exon 12 of 51)	2	23603617	23609731	6115	1	ENSGALG00000009641.6	ENSGALT00000090082.1	8078	396243	COL1A2	collagen type I alpha 2 chain
chr20	6595794	6604318	8525	8525	-2.06942	1.30671e-253	Promoter (<=1kb)	20	6595596	6614383	18788	1	ENSGALG00000004707.5	ENSGALT00000007499.5	199	419212	CSE1L	chromosome segregation 1 like
chr5	19995388	20003912	8525	8525	-2.06847	2.15344e-95	Distal Intergenic	5	19483884	19564179	80296	2	ENSGALG00000007932.5	ENSGALT00000012888.5	-431210	423163	TRAF6	TNF receptor associated factor 6
chr8	1346098	1354622	8525	8525	-2.0575	1.70548e-121	Promoter (1-2kb)	8	1333021	1344472	11452	2	ENSGALG00000002106.6	ENSGALT00000068085.1	-1627	424343	CLCC1	chloride channel CLIC like 1
chr4	23415618	23424142	8525	8525	-2.05504	1.30067e-75	Distal Intergenic	4	23475698	23491666	15969	2	ENSGALG00000009496.6	ENSGALT00000083348.1	67524	769997	NAF1	nuclear assembly factor 1 ribonucleoprotein
chr11	9588068	9596592	8525	8525	-2.0526	6.16615e-123	Distal Intergenic	11	9354965	9415663	60699	2	ENSGALG00000004528.5	ENSGALT00000007212.5	-172406	415762	TSHZ3	teashirt zinc finger homeobox 3
chr10	7039094	7047618	8525	8525	-2.05042	4.82786e-141	Promoter (<=1kb)	10	7045146	7099324	54179	1	ENSGALG00000004270.6	ENSGALT00000084591.1	0	395844	ALDH1A2	aldehyde dehydrogenase 1 family member A2
chr4	78853694	78862218	8525	8525	-2.04923	2.1793e-75	Distal Intergenic	4	78830975	78834214	3240	2	ENSGALG00000014954.4	ENSGALT00000024121.4	-19481	422841	ZNF518B	zinc finger protein 518B
chr3	74990164	74998688	8525	8525	-2.04414	3.21422e-58	Distal Intergenic	3	75076694	75076776	83	2	ENSGALG00000017925.1	ENSGALT00000028632.1	78088	NA	NA	NA
chr3	103623934	103632458	8525	8525	-2.04414	3.21422e-58	Distal Intergenic	3	103717821	103754894	37074	1	ENSGALG00000016494.5	ENSGALT00000072869.1	-85363	NA	NA	NA
chr2	76134218	76142742	8525	8525	-2.0433	3.21651e-54	Distal Intergenic	2	76055776	76062199	6424	2	ENSGALG00000031947.1	ENSGALT00000057966.1	-72020	428492	FBXL7	F-box and leucine rich repeat protein 7
chr2	15316868	15325392	8525	8525	-2.0339	5.89181e-54	Promoter (<=1kb)	2	15317843	15321683	3841	2	ENSGALG00000040993.2	ENSGALT00000056719.2	0	428413	BAMBI	BMP and activin membrane bound inhibitor
chrZ	43094728	43103252	8525	8525	-2.02631	1.96019e-80	Distal Intergenic	34	42838397	43054116	215720	2	ENSGALG00000023179.3	ENSGALT00000018891.5	-40613	430532	CNTNAP3	contactin associated protein like 3
chr2	67517148	67525672	8525	8525	-2.01993	1.45555e-53	Intron (ENSGALT00000059357.2/ENSGALG00000033170.2, intron 4 of 7)	2	67254179	67422176	167998	2	ENSGALG00000029497.1	ENSGALT00000073900.1	-94973	NA	NA	NA
chr2	73685838	73694362	8525	8525	-2.01993	1.45555e-53	Distal Intergenic	2	73741360	73741420	61	1	ENSGALG00000025655.1	ENSGALT00000042568.1	-46998	NA	NA	NA
chr2	134175828	134184352	8525	8525	-2.01993	1.45555e-53	Exon (ENSGALT00000052299.1/ENSGALG00000031578.1, exon 3 of 71)	2	133691901	134258240	566340	2	ENSGALG00000031578.1	ENSGALT00000052299.1	73888	420279	CSMD3	CUB and Sushi multiple domains 3
chr1	12321184	12329708	8525	8525	-2.01826	1.92908e-199	Distal Intergenic	1	12340747	12353755	13009	2	ENSGALG00000041737.2	ENSGALT00000080231.1	24047	NA	NA	NA
chr4	61759364	61767888	8525	8525	-2.01065	6.9678e-74	Promoter (<=1kb)	4	61766265	61782543	16279	1	ENSGALG00000013571.5	ENSGALT00000037595.3	0	422723	F11	coagulation factor XI
chr3	24658564	24667088	8525	8525	-2.00761	4.20554e-57	Promoter (1-2kb)	3	24652522	24668915	16394	2	ENSGALG00000039214.2	ENSGALT00000016140.4	1827	NA	NA	NA
chr3	109057768	109066292	8525	8525	-2.00761	4.20554e-57	Distal Intergenic	3	109149979	109161493	11515	1	ENSGALG00000030290.2	ENSGALT00000070710.1	-83687	NA	NA	NA
chr5	32039508	32048032	8525	8525	-1.99808	6.13561e-92	Exon (ENSGALT00000015948.5/ENSGALG00000020438.4, exon 4 of 13)	5	31996234	32173952	177719	1	ENSGALG00000020438.4	ENSGALT00000015948.5	43275	423294	DPH6	diphthamine biosynthesis 6
chr2	147108254	147116778	8525	8525	-1.99018	1.01765e-52	Distal Intergenic	2	147222471	147418330	195860	2	ENSGALG00000037014.2	ENSGALT00000080083.2	301552	420304	TSNARE1	t-SNARE domain containing 1
chr1	141333418	141341942	8525	8525	-1.98969	1.97402e-196	Distal Intergenic	1	141441890	141442877	988	2	ENSGALG00000045075.1	ENSGALT00000084549.1	100935	NA	NA	NA
chr2	71830798	71839322	8525	8525	-1.97811	2.25667e-52	Distal Intergenic	2	71893322	71893428	107	1	ENSGALG00000026920.1	ENSGALT00000043465.1	-54000	102466678	MIR6545	microRNA mir-6545
chr4	59952064	59960588	8525	8525	-1.97412	1.95476e-72	Distal Intergenic	4	60076754	60165897	89144	1	ENSGALG00000012222.6	ENSGALT00000019958.5	-116166	422701	RAP1GDS1	rap1 GTPase-GDP dissociation stimulator 1
chr13	2053674	2062198	8525	8525	-1.97028	2.84544e-169	Exon (ENSGALT00000041241.3/ENSGALG00000002553.5, exon 4 of 4)	13	2077696	2077779	84	1	ENSGALG00000025150.1	ENSGALT00000042063.1	-15498	100315886	MIR1702	microRNA mir-1702
chr9	20883694	20892218	8525	8525	-1.96866	5.79086e-119	Distal Intergenic	9	20762518	20774873	12356	1	ENSGALG00000028207.3	ENSGALT00000045739.3	121177	771469	ZBBX	zinc finger B-box domain containing
chr2	41560228	41568752	8525	8525	-1.94954	1.51006e-51	Intron (ENSGALT00000051119.1/ENSGALG00000039290.2, intron 2 of 3)	2	41549790	41556506	6717	1	ENSGALG00000040665.2	ENSGALT00000090361.1	10439	420681	METTL6	methyltransferase like 6
chr2	51689634	51698158	8525	8525	-1.94954	1.51006e-51	3' UTR	2	51702847	51711650	8804	2	ENSGALG00000039725.1	ENSGALT00000048875.1	13492	NA	NA	NA
chr2	89692378	89700902	8525	8525	-1.94954	1.51006e-51	Promoter (<=1kb)	2	89674440	89694914	20475	2	ENSGALG00000013568.5	ENSGALT00000055769.1	0	420996	NR4A3	nuclear receptor subfamily 4 group A member 3
chr2	115011628	115020152	8525	8525	-1.94954	1.51006e-51	Distal Intergenic	2	114794326	114922700	128375	2	ENSGALG00000029435.1	ENSGALT00000067965.1	-88929	NA	NA	NA
chr2	117362824	117371348	8525	8525	-1.94954	1.51006e-51	Intron (ENSGALT00000074711.1/ENSGALG00000043033.1, intron 12 of 17)	2	117353437	117428244	74808	2	ENSGALG00000043033.1	ENSGALT00000076729.1	56896	395718	EYA1	EYA transcriptional coactivator and phosphatase 1
chr2	124639764	124648288	8525	8525	-1.94954	1.51006e-51	Distal Intergenic	2	124817881	124836842	18962	1	ENSGALG00000043535.2	ENSGALT00000056899.1	-169593	420215	RIPK2	receptor interacting serine/threonine kinase 2
chr1	66760128	66768652	8525	8525	-1.9308	4.15956e-190	Distal Intergenic	1	66846831	66850139	3309	1	ENSGALG00000013218.4	ENSGALT00000021594.4	-78179	418198	C3AR1	complement C3a receptor 1
chr1	102723694	102732218	8525	8525	-1.9308	4.15956e-190	Intron (ENSGALT00000001896.6/ENSGALG00000015770.6, intron 3 of 15)	1	102609866	102662609	52744	2	ENSGALG00000015770.6	ENSGALT00000088697.1	-61086	374198	APP	amyloid beta (A4) precursor protein
chr1	154588088	154596612	8525	8525	-1.9308	4.15956e-190	Distal Intergenic	1	154578699	154580995	2297	1	ENSGALG00000035861.2	ENSGALT00000053617.1	9390	NA	NA	NA
chr1	165297194	165305718	8525	8525	-1.9308	4.15956e-190	Distal Intergenic	1	165059520	165059599	80	2	ENSGALG00000025399.1	ENSGALT00000042312.1	-237596	112531636	LOC112531636	small nucleolar RNA U2-19
chr18	8732158	8740682	8525	8525	-1.92403	3.20087e-273	Distal Intergenic	18	8818810	8822025	3216	1	ENSGALG00000029865.2	ENSGALT00000082123.1	-78128	NA	NA	NA
chr1	35563744	35572268	8525	8525	-1.92384	2.37694e-189	Promoter (<=1kb)	1	35565047	35594362	29316	1	ENSGALG00000009959.5	ENSGALT00000016187.5	0	417850	RAB3IP	RAB3A interacting protein
chr2	132170748	132179272	8525	8525	-1.91302	1.773e-50	Promoter (<=1kb)	2	132121027	132169917	48891	2	ENSGALG00000030030.2	ENSGALT00000075595.1	-832	420271	RSPO2	R-spondin 2
chr3	68945938	68954462	8525	8525	-1.90808	5.70443e-54	Intron (ENSGALT00000024849.5/ENSGALG00000015405.6, intron 7 of 14)	3	68961168	69004120	42953	1	ENSGALG00000015405.6	ENSGALT00000088084.1	-6706	421785	PREP	prolyl endopeptidase
chr5	51483328	51491852	8525	8525	-1.9064	2.8031e-87	Promoter (<=1kb)	5	51484528	51491786	7259	2	ENSGALG00000011590.5	ENSGALT00000018923.5	0	423491	TMEM179	transmembrane protein 179
chr5	32162268	32170792	8525	8525	-1.90574	3.02987e-87	Intron (ENSGALT00000015948.5/ENSGALG00000020438.4, intron 12 of 12)	5	32206472	32209601	3130	1	ENSGALG00000009817.4	ENSGALT00000015965.4	-35680	423296	AQR	aquarius intron-binding spliceosomal factor
chrZ	14813894	14822418	8525	8525	-1.90078	4.72721e-75	Intron (ENSGALT00000065211.1/ENSGALG00000032991.1, intron 2 of 2)	34	14799777	14872196	72420	1	ENSGALG00000032991.1	ENSGALT00000060933.1	14118	NA	NA	NA
chrZ	42663364	42671888	8525	8525	-1.90078	4.72721e-75	Promoter (<=1kb)	34	42667387	42667491	105	1	ENSGALG00000027671.1	ENSGALT00000043477.1	0	NA	NA	NA
chr5	9830178	9838702	8525	8525	-1.89855	7.15571e-87	Distal Intergenic	5	9737855	9778578	40724	1	ENSGALG00000005958.6	ENSGALT00000009581.6	92324	NA	NA	NA
chr5	29268884	29277408	8525	8525	-1.89855	7.15571e-87	Intron (ENSGALT00000032611.4/ENSGALG00000009587.6, intron 1 of 21)	5	29066546	29333320	266775	2	ENSGALG00000009587.6	ENSGALT00000032611.4	55912	428878	GPHN	gephyrin
chr5	30158894	30167418	8525	8525	-1.89855	7.15571e-87	Intron (ENSGALT00000015704.3/ENSGALG00000009642.3, intron 2 of 5)	5	30173954	30174063	110	1	ENSGALG00000026767.1	ENSGALT00000044149.1	-6536	102465401	MIR6683	microRNA mir-6683
chr2	71104468	71112992	8525	8525	-1.8944	6.30898e-50	Promoter (<=1kb)	2	70841747	71110837	269091	2	ENSGALG00000031547.2	ENSGALT00000064959.1	0	NA	NA	NA
chr3	31568928	31577452	8525	8525	-1.89214	1.86072e-53	Exon (ENSGALT00000017157.4/ENSGALG00000010541.4, exon 73 of 74)	3	31444899	31547261	102363	2	ENSGALG00000010538.5	ENSGALT00000017153.3	-21668	421462	TTC27	tetratricopeptide repeat domain 27
chr3	36619138	36627662	8525	8525	-1.89214	1.86072e-53	Intron (ENSGALT00000017530.4/ENSGALG00000010778.5, intron 3 of 3)	3	36312761	36477609	164849	2	ENSGALG00000031427.2	ENSGALT00000049552.2	-141530	107053055	LOC107053055	formin-2-like
chr3	53532738	53541262	8525	8525	-1.89214	1.86072e-53	Distal Intergenic	3	53423910	53468071	44162	2	ENSGALG00000033499.2	ENSGALT00000060332.1	-64668	NA	NA	NA
chr7	8176328	8184852	8525	8525	-1.89065	5.56262e-76	Distal Intergenic	7	8149374	8157458	8085	1	ENSGALG00000025884.2	ENSGALT00000046049.2	26955	424046	NABP1	nucleic acid binding protein 1
chr2	128250954	128259478	8525	8525	-1.89065	8.1575e-50	Intron (ENSGALT00000050090.1/ENSGALG00000032850.1, intron 10 of 10)	2	128232881	128234314	1434	1	ENSGALG00000043764.1	ENSGALT00000073708.1	18074	430463	KCNS2	potassium voltage-gated channel modifier subfamily S member 2
chr7	26499964	26508488	8525	8525	-1.87803	2.14146e-75	Distal Intergenic	7	26469583	26482932	13350	1	ENSGALG00000011657.5	ENSGALT00000032978.4	30382	424243	EAF2	ELL associated factor 2
chr2	79735178	79743702	8525	8525	-1.86465	4.88854e-49	Distal Intergenic	2	79639108	79702592	63485	2	ENSGALG00000013060.5	ENSGALT00000071436.1	-32587	420935	ADCY2	adenylate cyclase 2
chr2	86897884	86906408	8525	8525	-1.86465	4.88854e-49	Promoter (1-2kb)	2	86903336	86907419	4084	2	ENSGALG00000013193.5	ENSGALT00000021554.5	1011	373975	IRX2	iroquois homeobox 2
chr5	18759264	18767788	8525	8525	-1.86202	5.82748e-85	Promoter (<=1kb)	5	18764056	18794748	30693	1	ENSGALG00000007817.5	ENSGALT00000012687.5	0	425791	EHF	ETS homologous factor
chr6	27178554	27187078	8525	8525	-1.86135	1.2265e-85	Intron (ENSGALT00000014436.6/ENSGALG00000008883.6, intron 4 of 13)	6	27067529	27236914	169386	1	ENSGALG00000008883.6	ENSGALT00000033106.4	111026	395508	TCF7L2	transcription factor 7-like 2 (T-cell specific, HMG-box)
chr27	4580484	4589008	8525	8525	-1.85892	1.71744e-304	Exon (ENSGALT00000002657.5/ENSGALG00000001731.5, exon 3 of 14)	27	4573382	4599083	25702	1	ENSGALG00000001731.5	ENSGALT00000075360.1	7103	428306	CDK12	cyclin dependent kinase 12
chr13	17894828	17903352	8525	8525	-1.8548	6.88317e-158	Exon (ENSGALT00000012114.5/ENSGALG00000007494.5, exon 13 of 32)	13	17887084	17910503	23420	2	ENSGALG00000007494.5	ENSGALT00000012114.5	7151	416347	LARS	leucyl-tRNA synthetase
chr2	23565658	23574182	8525	8525	-1.84994	1.35784e-48	Distal Intergenic	2	23601205	23640175	38971	1	ENSGALG00000009641.6	ENSGALT00000015703.5	-27023	396243	COL1A2	collagen type I alpha 2 chain
chr9	9027124	9035648	8525	8525	-1.84698	1.311e-110	Distal Intergenic	9	8978313	8992227	13915	1	ENSGALG00000035425.2	ENSGALT00000059375.1	48812	NA	NA	NA
chr2	137210728	137219252	8525	8525	-1.84522	1.88661e-48	Distal Intergenic	2	137075115	137183065	107951	2	ENSGALG00000034528.2	ENSGALT00000049776.2	-27664	404774	SNTB1	syntrophin beta 1
chr12	7630728	7639252	8525	8525	-1.83977	1.57042e-148	Intron (ENSGALT00000008674.5/ENSGALG00000005400.5, intron 17 of 37)	12	7663523	7667127	3605	2	ENSGALG00000005404.5	ENSGALT00000008679.5	27875	NA	NA	NA
chr3	104036544	104045068	8525	8525	-1.83769	1.11431e-51	Distal Intergenic	3	104104489	104401769	297281	1	ENSGALG00000016495.5	ENSGALT00000069431.1	-59421	NA	NA	NA
chr1	1272784	1281308	8525	8525	-1.83769	8.59095e-180	Promoter (<=1kb)	1	1273692	1273789	98	2	ENSGALG00000018270.1	ENSGALT00000028977.1	0	777842	MIR205B	microRNA mir-205b
chr1	32030984	32039508	8525	8525	-1.83769	8.59095e-180	Promoter (1-2kb)	1	32039726	32041012	1287	2	ENSGALG00000037243.2	ENSGALT00000079828.1	1504	NA	NA	NA
chr11	18223894	18232418	8525	8525	-1.83574	1.89084e-108	Exon (ENSGALT00000009408.5/ENSGALG00000005855.5, exon 2 of 7)	11	18224587	18236644	12058	2	ENSGALG00000005855.5	ENSGALT00000009408.5	4226	415833	CA5B	carbonic anhydrase 5B
chr3	85815208	85823732	8525	8525	-1.83491	1.37599e-51	Exon (ENSGALT00000026224.4/ENSGALG00000016263.4, exon 4 of 10)	3	85768055	85882423	114369	1	ENSGALG00000016263.4	ENSGALT00000026224.4	47154	NA	NA	NA
chr2	78331964	78340488	8525	8525	-1.82824	6.1866e-48	Distal Intergenic	2	78360494	78404449	43956	1	ENSGALG00000013002.4	ENSGALT00000021234.4	-20006	420923	DAP	death associated protein
chr15	8856624	8865148	8525	8525	-1.82697	1.48809e-161	Promoter (<=1kb)	15	8846177	8859592	13416	2	ENSGALG00000030684.2	ENSGALT00000061789.1	0	NA	NA	NA
chr6	11915394	11923918	8525	8525	-1.82403	1.28572e-83	Promoter (<=1kb)	6	11916372	11932846	16475	1	ENSGALG00000004653.6	ENSGALT00000007414.5	0	NA	NA	NA
chr3	98011074	98019598	8525	8525	-1.82175	3.75078e-51	Distal Intergenic	3	98063536	98091388	27853	2	ENSGALG00000043524.2	ENSGALT00000051214.1	71790	NA	NA	NA
chrZ	3644438	3652962	8525	8525	-1.80767	7.03447e-71	Intron (ENSGALT00000067790.1/ENSGALG00000033353.1, intron 4 of 4)	34	3472203	3658355	186153	1	ENSGALG00000033353.1	ENSGALT00000067790.1	172236	770660	RIT2	Ras like without CAAX 2
chr5	8612808	8621332	8525	8525	-1.80544	5.99557e-82	Distal Intergenic	5	8752708	8763946	11239	1	ENSGALG00000005587.5	ENSGALT00000008967.4	-131376	395905	EIF4G2	eukaryotic translation initiation factor 4 gamma 2
chr1	123591188	123599712	8525	8525	-1.80526	4.10959e-176	Distal Intergenic	1	123533142	123555601	22460	2	ENSGALG00000033541.1	ENSGALT00000049598.1	-35588	418640	FRMPD4	FERM and PDZ domain containing 4
chr1	160775534	160784058	8525	8525	-1.80526	4.10959e-176	Intron (ENSGALT00000089934.1/ENSGALG00000045907.1, intron 3 of 3)	1	160756169	160757274	1106	1	ENSGALG00000038764.2	ENSGALT00000074594.1	19366	NA	NA	NA
chrZ	47474874	47483398	8525	8525	-1.80391	1.0434e-70	Distal Intergenic	34	47554644	47554752	109	1	ENSGALG00000033848.1	ENSGALT00000060000.1	-71246	NA	NA	NA
chr2	85605494	85614018	8525	8525	-1.79754	5.39441e-47	Distal Intergenic	2	85751424	85896011	144588	1	ENSGALG00000013155.5	ENSGALT00000021485.5	-137406	420965	PCBP2	poly(rC) binding protein 2
chr2	93671848	93680372	8525	8525	-1.79754	5.39441e-47	Distal Intergenic	2	93615832	93615974	143	2	ENSGALG00000027455.1	ENSGALT00000043448.1	-55875	NA	NA	NA
chr1	172115488	172124012	8525	8525	-1.79329	9.63321e-175	Distal Intergenic	1	171990674	172021555	30882	1	ENSGALG00000017046.5	ENSGALT00000036466.3	124815	395429	POSTN	periostin
chr3	19124134	19132658	8525	8525	-1.7926	3.51162e-50	Distal Intergenic	3	19144886	19169739	24854	2	ENSGALG00000026385.2	ENSGALT00000044776.2	37081	421351	LYPLAL1	lysophospholipase like 1
chr9	18820644	18829168	8525	8525	-1.78808	2.00233e-106	Promoter (<=1kb)	9	18812849	18820981	8133	2	ENSGALG00000040938.2	ENSGALT00000072020.1	0	424980	NLGN1	neuroligin 1
chr4	28464124	28472648	8525	8525	-1.78273	1.72907e-64	Distal Intergenic	4	28161404	28173461	12058	1	ENSGALG00000036104.2	ENSGALT00000054851.1	302721	NA	NA	NA
chr3	9202738	9211262	8525	8525	-1.77726	1.14952e-49	Promoter (<=1kb)	3	9203782	9222107	18326	1	ENSGALG00000033553.1	ENSGALT00000059743.1	0	NA	NA	NA
chr2	112830934	112839458	8525	8525	-1.76717	4.70383e-46	Distal Intergenic	2	112729257	112780624	51368	1	ENSGALG00000029552.2	ENSGALT00000060558.1	101678	NA	NA	NA
chrZ	23637268	23645792	8525	8525	-1.76327	7.72125e-69	Exon (ENSGALT00000032846.4/ENSGALG00000014967.5, exon 2 of 12)	34	23595155	23663809	68655	2	ENSGALG00000014967.5	ENSGALT00000032846.4	18017	431597	SV2C	synaptic vesicle glycoprotein 2C
chr2	51029798	51038322	8525	8525	-1.76006	7.82926e-46	Intron (ENSGALT00000056531.1/ENSGALG00000040266.1, intron 1 of 13)	2	50875914	51069730	193817	2	ENSGALG00000040266.1	ENSGALT00000056531.1	31408	420769	GLI3	GLI family zinc finger 3
chr3	111284498	111293022	8525	8525	-1.74894	1.04343e-48	Distal Intergenic	3	111265111	111274122	9012	2	ENSGALG00000016732.5	ENSGALT00000027001.5	-10377	NA	NA	NA
chr5	36689044	36697568	8525	8525	-1.74654	9.49644e-79	Distal Intergenic	5	36673811	36676121	2311	2	ENSGALG00000037632.2	ENSGALT00000059800.2	-12924	395322	NKX2-1	NK2 homeobox 1
chr7	23976564	23985088	8525	8525	-1.74022	7.93417e-69	Distal Intergenic	7	23894461	23895170	710	1	ENSGALG00000041478.2	ENSGALT00000055001.1	82104	NA	NA	NA
chr1	33522858	33531382	8525	8525	-1.73815	2.33564e-168	Exon (ENSGALT00000015976.4/ENSGALG00000009825.5, exon 5 of 22)	1	33594928	33602699	7772	2	ENSGALG00000027682.3	ENSGALT00000045276.3	71317	417822	C1H12ORF66	chromosome 1 open reading frame, human C12orf66
chr1	101467108	101475632	8525	8525	-1.73815	2.33564e-168	Distal Intergenic	1	101775149	101775765	617	2	ENSGALG00000037041.2	ENSGALT00000046873.1	300133	NA	NA	NA
chr4	23115538	23124062	8525	8525	-1.73311	2.45492e-62	Exon (ENSGALT00000049990.1/ENSGALG00000041736.1, exon 3 of 14)	4	22955307	23194747	239441	2	ENSGALG00000041736.1	ENSGALT00000049990.1	70685	428726	FSTL5	follistatin like 5
chr4	52678534	52687058	8525	8525	-1.73311	2.45492e-62	Distal Intergenic	4	52791793	52825639	33847	2	ENSGALG00000034952.2	ENSGALT00000070799.1	138581	NA	NA	NA
chr3	7634138	7642662	8525	8525	-1.73038	4.47484e-48	3' UTR	3	7621411	7640925	19515	1	ENSGALG00000009095.3	ENSGALT00000014806.3	12728	395776	LHCGR	luteinizing hormone/choriogonadotropin receptor
chr3	45096398	45104922	8525	8525	-1.72221	8.52025e-48	Intron (ENSGALT00000018857.4/ENSGALG00000011562.5, intron 7 of 11)	3	44992238	44992797	560	2	ENSGALG00000039550.2	ENSGALT00000046452.1	-103602	NA	NA	NA
chr7	23246824	23255348	8525	8525	-1.71375	1.57028e-67	Distal Intergenic	7	23321904	23331732	9829	1	ENSGALG00000035540.2	ENSGALT00000055010.1	-66556	NA	NA	NA
chr1	166620274	166628798	8525	8525	-1.7084	7.28236e-165	Distal Intergenic	1	166583858	166589058	5201	2	ENSGALG00000045967.1	ENSGALT00000088310.1	-31217	418836	REG1A	regenerating family member 1 alpha
chr2	58156698	58165222	8525	8525	-1.698	7.06357e-44	Distal Intergenic	2	58140103	58147000	6898	2	ENSGALG00000037811.1	ENSGALT00000067111.1	-9699	420822	NRSN1	neurensin 1
chr1	153544628	153553152	8525	8525	-1.69633	1.94886e-163	Distal Intergenic	1	153534532	153536340	1809	1	ENSGALG00000035441.1	ENSGALT00000076578.1	10097	100857623	POU4F1	POU class 4 homeobox 1
chr20	4747574	4756098	8525	8525	-1.69391	2.30989e-201	Distal Intergenic	20	4700101	4706990	6890	2	ENSGALG00000037363.2	ENSGALT00000067461.1	-40585	NA	NA	NA
chrZ	51041734	51050258	8525	8525	-1.68927	2.2764e-65	Distal Intergenic	34	50966457	50967116	660	2	ENSGALG00000039973.1	ENSGALT00000050154.1	-74619	NA	NA	NA
chr25	1402364	1410888	8525	8525	-1.68592	3.87876e-249	Promoter (<=1kb)	25	1394975	1402575	7601	2	ENSGALG00000019019.5	ENSGALT00000021640.5	0	396337	NTRK1	neurotrophic receptor tyrosine kinase 1
chr3	79095804	79104328	8525	8525	-1.68569	1.54348e-46	Distal Intergenic	3	79016508	79016598	91	1	ENSGALG00000027233.1	ENSGALT00000044604.1	79297	NA	NA	NA
chr1	101207948	101216472	8525	8525	-1.68568	3.57433e-162	Distal Intergenic	1	101034873	101074782	39910	2	ENSGALG00000033000.2	ENSGALT00000068416.1	-133167	NA	NA	NA
chr5	18740508	18749032	8525	8525	-1.68514	2.3929e-75	Distal Intergenic	5	18764056	18794748	30693	1	ENSGALG00000007817.5	ENSGALT00000012687.5	-15024	425791	EHF	ETS homologous factor
chr4	27927048	27935572	8525	8525	-1.67867	6.18096e-60	Distal Intergenic	4	27788185	27825157	36973	1	ENSGALG00000035886.2	ENSGALT00000074126.1	138864	NA	NA	NA
chr2	103018658	103027182	8525	8525	-1.67201	4.77516e-43	Distal Intergenic	2	102935684	102951602	15919	1	ENSGALG00000014976.5	ENSGALT00000031549.4	82975	396390	GATA6	GATA binding protein 6
chr5	4994798	5003322	8525	8525	-1.66938	1.83021e-74	Promoter (<=1kb)	5	4998007	5029737	31731	1	ENSGALG00000012130.5	ENSGALT00000019818.4	0	421603	DNAJC24	DnaJ heat shock protein family (Hsp40) member C24
chr3	63771264	63779788	8525	8525	-1.66801	6.33711e-46	Distal Intergenic	3	63859412	63892453	33042	2	ENSGALG00000014918.6	ENSGALT00000024061.6	112665	421737	RFX6	regulatory factor X6
chr4	63316028	63324552	8525	8525	-1.6634	2.95807e-59	Distal Intergenic	4	63266296	63284864	18569	1	ENSGALG00000013606.5	ENSGALT00000022137.5	49733	422728	FGL1	fibrinogen like 1
chr4	71063548	71072072	8525	8525	-1.66272	3.17241e-59	Distal Intergenic	4	71008301	71010117	1817	1	ENSGALG00000044225.1	ENSGALT00000086197.1	55248	101747537	LOC101747537	zinc finger protein 132-like
chr10	12726974	12735498	8525	8525	-1.66084	5.31059e-110	Distal Intergenic	10	12751329	12759651	8323	2	ENSGALG00000006519.4	ENSGALT00000010531.2	24153	415485	KIAA1024	KIAA1024
chr2	59834418	59842942	8525	8525	-1.66004	1.15694e-42	Distal Intergenic	2	59773232	59777897	4666	1	ENSGALG00000037643.2	ENSGALT00000068132.1	61187	NA	NA	NA
chr6	9802898	9811422	8525	8525	-1.65996	1.98757e-74	Exon (ENSGALT00000005958.6/ENSGALG00000003751.6, exon 5 of 21)	6	9798541	9814620	16080	1	ENSGALG00000003751.6	ENSGALT00000005958.6	4358	423679	ASAH2	N-acylsphingosine amidohydrolase 2
chr7	2611208	2619732	8525	8525	-1.6593	7.83978e-65	Promoter (<=1kb)	7	2614780	2681771	66992	1	ENSGALG00000041563.1	ENSGALT00000079083.1	0	424003	UNC80	unc-80 homolog, NALCN channel complex subunit
chr3	57982788	57991312	8525	8525	-1.65799	1.41621e-45	Distal Intergenic	3	57945699	57947168	1470	2	ENSGALG00000002282.3	ENSGALT00000003584.3	-35621	427076	TMEM200A	transmembrane protein 200A
chr3	54044238	54052762	8525	8525	-1.6551	1.78669e-45	Distal Intergenic	3	54040405	54040492	88	2	ENSGALG00000025503.1	ENSGALT00000042416.1	-3747	NA	NA	NA
chr4	72589524	72598048	8525	8525	-1.65065	1.10016e-58	Promoter (<=1kb)	4	72504647	72593020	88374	2	ENSGALG00000042737.2	ENSGALT00000055570.1	0	NA	NA	NA
chr9	7886478	7895002	8525	8525	-1.64791	3.8926e-96	Exon (ENSGALT00000049594.1/ENSGALG00000030944.1, exon 6 of 7)	9	7631209	7841500	210292	2	ENSGALG00000005256.5	ENSGALT00000054184.1	-44979	395559	EPHA4	EPH receptor A4
chr4	495304	503828	8525	8525	-1.64789	1.46362e-58	3' UTR	4	453408	497573	44166	1	ENSGALG00000030879.1	ENSGALT00000073367.1	41897	422165	AR	androgen receptor
chr5	53677664	53686188	8525	8525	-1.64701	3.33186e-73	Distal Intergenic	5	53595881	53633510	37630	1	ENSGALG00000011858.5	ENSGALT00000019345.5	81784	423514	KCNH5	potassium voltage-gated channel subfamily H member 5
chr2	47398148	47406672	8525	8525	-1.64103	4.74231e-42	Promoter (<=1kb)	2	47403388	47435575	32188	1	ENSGALG00000032097.1	ENSGALT00000064440.1	0	373943	TBX20	T-box 20
chr1	117770318	117778842	8525	8525	-1.63861	1.53782e-156	Distal Intergenic	1	117839213	117843292	4080	1	ENSGALG00000042604.1	ENSGALT00000075667.1	-60371	107057587	ARX	aristaless related homeobox
chr1	72543488	72552012	8525	8525	-1.63123	1.19432e-155	Distal Intergenic	1	72519083	72529849	10767	2	ENSGALG00000017295.6	ENSGALT00000030034.3	-13640	396281	PTHLH	parathyroid hormone like hormone
chr1	117200848	117209372	8525	8525	-1.63123	1.19432e-155	Promoter (<=1kb)	1	117203995	117204623	629	1	ENSGALG00000031395.2	ENSGALT00000048792.1	0	NA	NA	NA
chr3	20691028	20699552	8525	8525	-1.6291	1.45431e-44	Distal Intergenic	3	20751332	20756252	4921	1	ENSGALG00000044419.1	ENSGALT00000059993.2	-51780	NA	NA	NA
chr3	97550724	97559248	8525	8525	-1.6291	1.45431e-44	Distal Intergenic	3	97601213	97603751	2539	1	ENSGALG00000046449.1	ENSGALT00000089634.1	-41965	NA	NA	NA
chr2	92343654	92352178	8525	8525	-1.62761	1.28913e-41	Distal Intergenic	2	92305051	92334345	29295	1	ENSGALG00000013720.4	ENSGALT00000022302.4	38604	421017	FBXO15	F-box protein 15
chr4	60700558	60709082	8525	8525	-1.62563	1.467e-57	Exon (ENSGALT00000079486.1/ENSGALG00000039498.1, exon 10 of 13)	4	60652623	60653237	615	2	ENSGALG00000032648.2	ENSGALT00000057015.1	-47322	NA	NA	NA
chr6	14215438	14223962	8525	8525	-1.62128	3.38269e-72	Distal Intergenic	6	14175060	14197870	22811	2	ENSGALG00000032308.1	ENSGALT00000059732.1	-17569	NA	NA	NA
chr1	78202384	78210908	8525	8525	-1.61885	3.75906e-154	Intron (ENSGALT00000085518.1/ENSGALG00000014754.6, intron 1 of 7)	1	78077450	78214866	137417	2	ENSGALG00000014754.6	ENSGALT00000085518.1	3958	NA	NA	NA
chr13	5129494	5138018	8525	8525	-1.61776	4.83946e-133	Intron (ENSGALT00000002712.5/ENSGALG00000001768.5, intron 2 of 29)	13	4820923	5110599	289677	2	ENSGALG00000001768.5	ENSGALT00000029075.2	-18896	373854	TENM2	teneurin transmembrane protein 2
chrZ	44252424	44260948	8525	8525	-1.61127	1.25714e-61	Intron (ENSGALT00000035387.3/ENSGALG00000021843.3, intron 6 of 9)	34	44207218	44317539	110322	2	ENSGALG00000021843.3	ENSGALT00000035387.3	56591	427269	AUH	AU RNA binding methylglutaconyl-CoA hydratase
chrZ	56022038	56030562	8525	8525	-1.61127	1.25714e-61	Distal Intergenic	34	56169000	56170020	1021	1	ENSGALG00000045440.1	ENSGALT00000088410.1	-138438	NA	NA	NA
chrZ	56366448	56374972	8525	8525	-1.61127	1.25714e-61	Promoter (<=1kb)	34	56374114	56445910	71797	1	ENSGALG00000014699.5	ENSGALT00000062259.1	0	427126	MEGF10	multiple EGF like domains 10
chr1	90582388	90590912	8525	8525	-1.60887	6.11538e-153	Distal Intergenic	1	90715399	90844210	128812	1	ENSGALG00000040949.1	ENSGALT00000065080.1	-124487	NA	NA	NA
chr1	91711098	91719622	8525	8525	-1.60322	2.97114e-152	Promoter (1-2kb)	1	91662967	91710053	47087	2	ENSGALG00000015446.5	ENSGALT00000030405.4	-1046	396463	POU2F1	POU class 2 homeobox 1
chr7	9925658	9934182	8525	8525	-1.60272	5.49712e-62	Intron (ENSGALT00000012904.4/ENSGALG00000007944.4, intron 1 of 27)	7	9831319	9937960	106642	2	ENSGALG00000007944.4	ENSGALT00000012904.4	3778	424050	HECW2	HECT, C2 and WW domain containing E3 ubiquitin protein ligase 2
chr5	24397698	24406222	8525	8525	-1.60215	1.18117e-70	Promoter (<=1kb)	5	24405626	24413310	7685	1	ENSGALG00000008514.7	ENSGALT00000013867.7	0	423208	DLL4	delta like canonical Notch ligand 4
chr2	39451144	39459668	8525	8525	-1.59724	1.25615e-40	Intron (ENSGALT00000090008.1/ENSGALG00000038259.2, intron 4 of 5)	2	39401803	39402347	545	1	ENSGALG00000038259.2	ENSGALT00000054083.1	49342	NA	NA	NA
chr2	61334818	61343342	8525	8525	-1.58455	3.26917e-40	Intron (ENSGALT00000020740.4/ENSGALG00000012702.4, intron 1 of 17)	2	61266484	61266588	105	1	ENSGALG00000038174.1	ENSGALT00000082167.1	68335	102465423	MIR6557	microRNA mir-6557
chr1	100401484	100410008	8525	8525	-1.58287	9.01927e-150	Distal Intergenic	1	100703114	100709068	5955	1	ENSGALG00000044349.1	ENSGALT00000087876.1	-293106	NA	NA	NA
chr2	71471044	71479568	8525	8525	-1.57936	4.83607e-40	Intron (ENSGALT00000021079.5/ENSGALG00000012923.5, intron 1 of 10)	2	71456440	71525194	68755	1	ENSGALG00000012923.5	ENSGALT00000021079.5	14605	428487	CDH9	cadherin 9
chr5	1262554	1271078	8525	8525	-1.57662	3.4387e-69	Distal Intergenic	5	1064703	1231569	166867	2	ENSGALG00000030151.1	ENSGALT00000065748.1	-30986	423001	LUZP2	leucine zipper protein 2
chr5	38907248	38915772	8525	8525	-1.57662	3.4387e-69	Promoter (<=1kb)	5	38908685	38916111	7427	1	ENSGALG00000043036.1	ENSGALT00000048369.1	0	423369	VASH1	vasohibin 1
chr1	122083968	122092492	8525	8525	-1.56999	3.41278e-148	Promoter (<=1kb)	1	122087633	122096924	9292	1	ENSGALG00000016559.4	ENSGALT00000026721.4	0	418624	PIGA	phosphatidylinositol glycan anchor biosynthesis class A
chr2	110805394	110813918	8525	8525	-1.56806	1.13694e-39	Distal Intergenic	2	110860250	110861917	1668	1	ENSGALG00000032851.1	ENSGALT00000057251.1	-46332	NA	NA	NA
chr2	78217728	78226252	8525	8525	-1.56621	1.30734e-39	Intron (ENSGALT00000023413.4/ENSGALG00000013001.5, intron 16 of 22)	2	78360494	78404449	43956	1	ENSGALG00000013002.4	ENSGALT00000021234.4	-134242	420923	DAP	death associated protein
chr8	2694754	2703278	8525	8525	-1.56519	9.4255e-88	Promoter (1-2kb)	8	2661073	2693248	32176	2	ENSGALG00000002431.5	ENSGALT00000003831.5	-1507	429057	CFH	complement factor H
chrZ	61062018	61070542	8525	8525	-1.56236	3.05859e-59	Promoter (1-2kb)	34	61011125	61071967	60843	2	ENSGALG00000017706.4	ENSGALT00000025213.5	1425	427327	RASA1	RAS p21 protein activator 1
chr1	74620178	74628702	8525	8525	-1.56197	3.29227e-147	Distal Intergenic	1	74544908	74556396	11489	2	ENSGALG00000017276.5	ENSGALT00000027929.5	-63783	419033	ARHGEF5	Rho guanine nucleotide exchange factor 5
chr9	611244	619768	8525	8525	-1.56153	1.34971e-89	Promoter (<=1kb)	9	557105	617202	60098	2	ENSGALG00000040889.2	ENSGALT00000047618.1	0	424731	ARMC8	armadillo repeat containing 8
chr1	20890514	20899038	8525	8525	-1.55811	9.81831e-147	Distal Intergenic	1	20872801	20886900	14100	1	ENSGALG00000033997.2	ENSGALT00000062893.2	17714	417747	ZNF800	zinc finger protein 800
chr2	53304268	53312792	8525	8525	-1.55653	2.72458e-39	Promoter (<=1kb)	2	53307920	53309566	1647	1	ENSGALG00000042506.2	ENSGALT00000052468.1	0	NA	NA	NA
chr2	82014764	82023288	8525	8525	-1.55653	2.72458e-39	Distal Intergenic	2	82060204	82060313	110	2	ENSGALG00000029315.1	ENSGALT00000065067.1	37025	NA	NA	NA
chr3	18605814	18614338	8525	8525	-1.5551	6.10557e-42	Promoter (<=1kb)	3	18604471	18611048	6578	2	ENSGALG00000037257.1	ENSGALT00000062339.1	0	107052956	HLX	H2.0 like homeobox
chr3	42862848	42871372	8525	8525	-1.5551	6.10557e-42	Exon (ENSGALT00000018703.5/ENSGALG00000011473.5, exon 2 of 21)	3	42972100	42981391	9292	1	ENSGALG00000011483.6	ENSGALT00000083599.1	-100728	428592	MPC1	mitochondrial pyruvate carrier 1
chrZ	56997298	57005822	8525	8525	-1.55499	7.03578e-59	Promoter (<=1kb)	34	57003242	57017676	14435	1	ENSGALG00000014684.6	ENSGALT00000083294.1	0	427122	ERAP1	endoplasmic reticulum aminopeptidase 1
chr5	27959444	27967968	8525	8525	-1.55282	8.09691e-68	Promoter (1-2kb)	5	27969434	27971341	1908	1	ENSGALG00000026215.2	ENSGALT00000044713.2	-1466	101748318	CCDC177	coiled-coil domain containing 177
chr1	29857108	29865632	8525	8525	-1.55101	7.34977e-146	Distal Intergenic	1	29791117	29832128	41012	2	ENSGALG00000032573.2	ENSGALT00000055897.1	-24981	NA	NA	NA
chr21	74168	82692	8525	8525	-1.55033	9.66742e-163	Exon (ENSGALT00000073622.1/ENSGALG00000042772.2, exon 2 of 2)	21	66618	76987	10370	1	ENSGALG00000042772.2	ENSGALT00000073622.1	7551	NA	NA	NA
chrW	2346934	2355458	8525	8525	-1.54197	3.4309e-23	Intron (ENSGALT00000085912.1/ENSGALG00000044459.1, intron 5 of 7)	33	1922411	2310570	388160	2	ENSGALG00000046245.1	ENSGALT00000088147.1	-36365	NA	NA	NA
[truncated: 8,131 more rows]
