# Supplementary material for: Genetic and neuro-epigenetic effects of divergent artificial selection for feather pecking behaviour in chickens
Source: BMC Genomics. 2024 Dec 19;25:1219. doi: 10.1186/s12864-024-11137-w (PMC11657628; doi:10.1186/s12864-024-11137-w)
Supplement: Supplementary file 7 — Supplementary Material 7: Additional File 7 Take ESM 7 [file 12864_2024_11137_MOESM7_ESM.xlsx]

## Sheet: GWASMasterTable
Genome Location			GWAS																	ANNOTATION												SITES SUMMARY FROM 16 INDIVIDUALS														Seq +/- 1bp SNP		Genetic Indicators
chr	pos	SNP	A1	F_HFP	F_LFP	A2	CHISQ	P	OR	EMP1	NP	UNADJ	GC	BONF	HOLM	SIDAK_SS	SIDAK_SD	FDR_BH	FDR_BY	annotation	geneChr	geneStart	geneEnd	geneLength	geneStrand	geneId	transcriptId	distanceToTSS	ENTREZID	SYMBOL	GENENAME	Ref	Alt	Major Allele	Major Allele Gametes	Major Allele Proportion	Major Allele Frequency	Minor Allele	Minor Allele Gametes	Minor Allele Proportion	Minor Allele Frequency	Gametes Missing	Proportion Missing	Number Heterozygous	Proportion Heterozygous	SEQ	CpG	fst_values	Tajima_D
chr2	149322006	S2_149322006	C	1	0.1667	G	22.5	2.1e-06	NA	0.001081	34230	2.1e-06	0.00645	0.1571	0.1571	0.1454	0.1454	0.03397	0.4008	Distal Intergenic	2	149330103	149345224	15122	2	ENSGALG00000033626.1	ENSGALT00000046614.1	23218	NA	NA	NA	C	G	C	20	0.625	0.66667	G	10	0.3125	0.33333	2	0.0625	0	0	AGA	0	0.714237	1.91399
chr10	19416810	S10_19416810	C	0	0.9167	T	22.24	2.4e-06	0	0.0003148	117528	2.4e-06	0.006759	0.1795	0.1795	0.1643	0.1643	0.03397	0.4008	Distal Intergenic	10	19372245	19378165	5921	1	ENSGALG00000008095.6	ENSGALT00000087441.1	44566	415567	KIF23	kinesin family member 23	T	C	T	15	0.46875	0.57692	C	11	0.34375	0.42308	6	0.1875	1	0.07692	GCA	0	0.846211	1.70813
chr10	19416825	S10_19416825	G	0	0.9167	A	22.24	2.4e-06	0	0.0003148	117528	2.4e-06	0.006759	0.1795	0.1795	0.1643	0.1643	0.03397	0.4008	Distal Intergenic	10	19372245	19378165	5921	1	ENSGALG00000008095.6	ENSGALT00000087441.1	44581	415567	KIF23	kinesin family member 23	A	G	A	15	0.46875	0.57692	G	11	0.34375	0.42308	6	0.1875	1	0.07692	TGG	0	0.846211	1.70813
chr1	51507306	S1_51507306	A	1	0	G	22	2.73e-06	NA	0.+K3:K460008572	43164	2.73e-06	0.007069	0.2038	0.2038	0.1844	0.1844	0.03397	0.4008	Promoter (1-2kb)	1	51508827	51526284	17458	1	ENSGALG00000012483.5	ENSGALT00000020394.5	-1521	418046	TMPRSS6	transmembrane serine protease 6	A	G	A	14	0.4375	0.63636	G	8	0.25	0.36364	10	0.3125	0	0	GGG	0	1	1.46702
chr8	5432804	S8_5432804	C	1	0	T	22	2.73e-06	NA	0.001175	31488	2.73e-06	0.007069	0.2038	0.2038	0.1844	0.1844	0.03397	0.4008	Distal Intergenic	8	5394166	5394456	291	2	ENSGALG00000043901.1	ENSGALT00000083299.1	-38349	NA	NA	NA	C	T	C	12	0.375	0.54545	T	10	0.3125	0.45455	10	0.3125	0	0	CCG	1	1	2.10863
chr20	8070608	S20_8070608	A	1	0	G	22	2.73e-06	NA	0.0005561	66531	2.73e-06	0.007069	0.2038	0.2038	0.1844	0.1844	0.03397	0.4008	Distal Intergenic	20	8060137	8062454	2318	2	ENSGALG00000033455.1	ENSGALT00000046377.1	-8155	NA	NA	NA	A	G	A	16	0.5	0.72727	G	6	0.1875	0.27273	10	0.3125	0	0	GAA	0	1	1.52036
chr5	24264222	S5_24264222	T	1	0.1667	C	20.74	5.26e-06	NA	0.001939	19080	5.26e-06	0.008914	0.3931	0.3931	0.3251	0.325	0.03574	0.4217	Distal Intergenic	5	24244965	24261221	16257	1	ENSGALG00000008469.6	ENSGALT00000013800.6	19258	423206	SPINT1	serine peptidase inhibitor, Kunitz type 1	T	C	T	18	0.5625	0.64286	C	10	0.3125	0.35714	4	0.125	0	0	TCT	0	0.714237	1.65844
chr8	6083031	S8_6083031	C	1	0.1667	T	20.74	5.26e-06	NA	0.001748	21164	5.26e-06	0.008914	0.3931	0.3931	0.3251	0.325	0.03574	0.4217	Downstream (<1kb)	8	6083217	6088226	5010	2	ENSGALG00000029238.2	ENSGALT00000073764.2	5195	424418	TOR1AIP1	torsin A interacting protein 1	C	T	C	18	0.5625	0.64286	T	10	0.3125	0.35714	4	0.125	0	0	ACA	0	0.714237	0.20094
chr8	6083032	S8_6083032	A	1	0.1667	G	20.74	5.26e-06	NA	0.001748	21164	5.26e-06	0.008914	0.3931	0.3931	0.3251	0.325	0.03574	0.4217	Downstream (<1kb)	8	6083217	6088226	5010	2	ENSGALG00000029238.2	ENSGALT00000073764.2	5194	424418	TOR1AIP1	torsin A interacting protein 1	A	G	A	18	0.5625	0.64286	G	10	0.3125	0.35714	4	0.125	0	0	CAT	0	0.714237	0.20094
chr10	19739557	S10_19739557	T	0	0.8333	C	20.74	5.26e-06	0	0.00147	25168	5.26e-06	0.008914	0.3931	0.3931	0.3251	0.325	0.03574	0.4217	Distal Intergenic	10	19753966	19758654	4689	2	ENSGALG00000026448.2	ENSGALT00000048027.1	19097	415571	FAM96A	family with sequence similarity 96 member A	C	T	C	18	0.5625	0.64286	T	10	0.3125	0.35714	4	0.125	0	0	ACG	1	0.714237	1.67281
chr21	5233482	S21_5233482	A	1	0.1667	G	20.74	5.26e-06	NA	0.001849	20013	5.26e-06	0.008914	0.3931	0.3931	0.3251	0.325	0.03574	0.4217	Distal Intergenic	21	5219212	5231535	12324	1	ENSGALG00000004097.5	ENSGALT00000006520.5	14271	428194	LRRC38	leucine rich repeat containing 38	A	G	A	18	0.5625	0.64286	G	10	0.3125	0.35714	4	0.125	0	0	TAG	0	0.714237	1.95621
chr14	11536770	S14_11536770	C	0.9375	0.08333	A	20.43	6.19e-06	165	0.000708	52258	6.19e-06	0.009443	0.4627	0.4626	0.3704	0.3704	0.03856	0.4549	Distal Intergenic	14	11854602	11862668	8067	1	ENSGALG00000013169.6	ENSGALT00000021510.6	-317832	768437	IL20RB	interleukin 20 receptor subunit beta	C	A	C	16	0.5	0.57143	A	12	0.375	0.42857	4	0.125	2	0.14286	CAT	0	0.729973	1.56024
chr5	51411484	S5_51411484	G	1	0.2143	T	19.85	8.38e-06	NA	0.001081	34230	8.38e-06	0.01051	0.6263	0.6262	0.4654	0.4654	0.04062	0.4793	Distal Intergenic	5	51464295	51472501	8207	1	ENSGALG00000046293.1	ENSGALT00000086374.1	-52811	NA	NA	NA	G	T	G	19	0.59375	0.63333	T	11	0.34375	0.36667	2	0.0625	1	0.06667	ATA	0	0.647039	1.34284
chr5	51411498	S5_51411498	T	1	0.2143	C	19.85	8.38e-06	NA	0.001081	34230	8.38e-06	0.01051	0.6263	0.6262	0.4654	0.4654	0.04062	0.4793	Distal Intergenic	5	51464295	51472501	8207	1	ENSGALG00000046293.1	ENSGALT00000086374.1	-52797	NA	NA	NA	T	C	T	19	0.59375	0.63333	C	11	0.34375	0.36667	2	0.0625	1	0.06667	ACT	0	0.647039	1.34284
chr14	5204481	S14_5204481	T	0.9375	0.1429	C	19.2	1.18e-05	90	0.0003711	99700	1.18e-05	0.01186	0.8796	0.8794	0.5851	0.585	0.04062	0.4793	Distal Intergenic	14	5208548	5245591	37044	1	ENSGALG00000035919.2	ENSGALT00000050442.2	-4067	416524	EPN2	epsin 2	T	C	T	17	0.53125	0.56667	C	13	0.40625	0.43333	2	0.0625	3	0.2	ACG	1	0.635497	1.94323
chr14	5204484	S14_5204484	G	0.9375	0.1429	A	19.2	1.18e-05	90	0.0003711	99700	1.18e-05	0.01186	0.8796	0.8794	0.5851	0.585	0.04062	0.4793	Distal Intergenic	14	5208548	5245591	37044	1	ENSGALG00000035919.2	ENSGALT00000050442.2	-4064	416524	EPN2	epsin 2	G	A	G	17	0.53125	0.56667	A	13	0.40625	0.43333	2	0.0625	3	0.2	GAG	0	0.635497	1.94323
chr5	53643119	S5_53643119	C	1	0.1667	G	18.96	1.34e-05	NA	0.002846	13000	1.34e-05	0.0124	0.9988	0.9986	0.6317	0.6316	0.04062	0.4793	Distal Intergenic	5	53595881	53633510	37630	1	ENSGALG00000011858.5	ENSGALT00000019345.5	47239	423514	KCNH5	potassium voltage-gated channel subfamily H member 5	C	G	C	16	0.5	0.61538	G	10	0.3125	0.38462	6	0.1875	0	0	CCT	0	0.714237	1.80738
chr8	6657717	S8_6657717	A	1	0.1667	G	18.96	1.34e-05	NA	0.002846	13000	1.34e-05	0.0124	0.9988	0.9986	0.6317	0.6316	0.04062	0.4793	Distal Intergenic	8	6643267	6643588	322	2	ENSGALG00000025650.1	ENSGALT00000042563.1	-14130	NA	NA	NA	A	G	A	16	0.5	0.61538	G	10	0.3125	0.38462	6	0.1875	0	0	GGG	0	0.714237	1.55936
chr8	6657741	S8_6657741	T	1	0.1667	C	18.96	1.34e-05	NA	0.003114	11880	1.34e-05	0.0124	0.9988	0.9986	0.6317	0.6316	0.04062	0.4793	Distal Intergenic	8	6643267	6643588	322	2	ENSGALG00000025650.1	ENSGALT00000042563.1	-14154	NA	NA	NA	T	C	T	16	0.5	0.61538	C	10	0.3125	0.38462	6	0.1875	0	0	GCA	0	0.714237	1.55936
chr3	71751246	S3_71751246	T	1	0.2857	A	18.7	1.53e-05	NA	0.001081	34230	1.53e-05	0.01301	1	1	0.6811	0.681	0.04062	0.4793	Promoter (1-2kb)	3	71749519	71765684	16166	1	ENSGALG00000015489.5	ENSGALT00000024978.5	1728	428630	FAXC	failed axon connections homolog	T	A	T	22	0.6875	0.6875	A	10	0.3125	0.3125	0	0	2	0.125	TTG	0	0.555573	1.32132
chr3	71751257	S3_71751257	T	1	0.2857	C	18.7	1.53e-05	NA	0.001081	34230	1.53e-05	0.01301	1	1	0.6811	0.681	0.04062	0.4793	Promoter (1-2kb)	3	71749519	71765684	16166	1	ENSGALG00000015489.5	ENSGALT00000024978.5	1739	428630	FAXC	failed axon connections homolog	T	C	T	22	0.6875	0.6875	C	10	0.3125	0.3125	0	0	2	0.125	ATT	0	0.555573	1.32132
chr2	58017854	S2_58017854	C	0.9167	0.07143	T	18.58	1.63e-05	143	0.001602	23088	1.63e-05	0.01332	1	1	0.7051	0.705	0.04062	0.4793	3' UTR	2	58015698	58026256	10559	2	ENSGALG00000032544.1	ENSGALT00000058039.1	8402	420818	ALDH5A1	aldehyde dehydrogenase 5 family member A1	T	C	T	14	0.4375	0.53846	C	12	0.375	0.46154	6	0.1875	2	0.15385	TTA	0	0.714633	1.91056
chr1	120540997	S1_120540997	A	0	0.8	G	18.49	1.71e-05	0	0.003262	11340	1.71e-05	0.01354	1	1	0.7213	0.7212	0.04062	0.4793	Exon (ENSGALT00000026675.5/ENSGALG00000016529.5, exon 12 of 17)	1	120497468	120509403	11936	1	ENSGALG00000016523.4	ENSGALT00000026665.4	43530	772315	RS1	retinoschisin 1	G	A	G	18	0.5625	0.69231	A	8	0.25	0.30769	6	0.1875	0	0	CGG	1	0.666667	-0.0338592
chr2	14869348	S2_14869348	A	0	0.8	C	18.49	1.71e-05	0	0.002265	16337	1.71e-05	0.01354	1	1	0.7213	0.7212	0.04062	0.4793	Distal Intergenic	2	14907168	14932071	24904	2	ENSGALG00000007346.5	ENSGALT00000011883.4	62723	420476	JCAD	junctional cadherin 5 associated	C	A	C	18	0.5625	0.69231	A	8	0.25	0.30769	6	0.1875	0	0	GAA	0	0.666667	1.9305
chr2	14869361	S2_14869361	C	0	0.8	T	18.49	1.71e-05	0	0.002265	16337	1.71e-05	0.01354	1	1	0.7213	0.7212	0.04062	0.4793	Distal Intergenic	2	14907168	14932071	24904	2	ENSGALG00000007346.5	ENSGALT00000011883.4	62710	420476	JCAD	junctional cadherin 5 associated	T	C	T	18	0.5625	0.69231	C	8	0.25	0.30769	6	0.1875	0	0	TCG	1	0.666667	1.9305
chr2	14869368	S2_14869368	A	0	0.8	G	18.49	1.71e-05	0	0.002265	16337	1.71e-05	0.01354	1	1	0.7213	0.7212	0.04062	0.4793	Distal Intergenic	2	14907168	14932071	24904	2	ENSGALG00000007346.5	ENSGALT00000011883.4	62703	420476	JCAD	junctional cadherin 5 associated	G	A	G	18	0.5625	0.69231	A	8	0.25	0.30769	6	0.1875	0	0	AAA	0	0.666667	1.9305
chr4	57531845	S4_57531845	T	1	0.08333	C	18.33	1.85e-05	NA	0.002686	13776	1.85e-05	0.01394	1	1	0.75	0.7499	0.04062	0.4793	Intron (ENSGALT00000019725.4/ENSGALG00000012074.5, intron 1 of 13)	4	57505958	57539448	33491	2	ENSGALG00000012074.5	ENSGALT00000019725.4	7603	100858173	ALPK1	alpha kinase 1	C	T	C	11	0.34375	0.5	T	11	0.34375	0.5	10	0.3125	1	0.09091	ACC	0	0.846211	1.74553
chr6	24291131	S6_24291131	C	1	0.08333	T	18.33	1.85e-05	NA	0.002234	16558	1.85e-05	0.01394	1	1	0.75	0.7499	0.04062	0.4793	Promoter (2-3kb)	6	24289113	24342371	53259	1	ENSGALG00000008417.6	ENSGALT00000013711.6	2019	423882	CFAP58	cilia and flagella associated protein 58	C	T	C	11	0.34375	0.5	T	11	0.34375	0.5	10	0.3125	1	0.09091	CCG	1	0.846211	1.77423
chr9	15069991	S9_15069991	C	0.9375	0.1	T	18.24	1.95e-05	135	0.001085	34090	1.95e-05	0.01419	1	1	0.7674	0.7673	0.04062	0.4793	Intron (ENSGALT00000083085.1/ENSGALG00000007557.5, intron 8 of 20)	9	15058359	15076766	18408	2	ENSGALG00000007557.5	ENSGALT00000083085.1	6775	424920	RUBCN	RUN and cysteine rich domain containing beclin 1 interacting protein	C	T	C	16	0.5	0.61538	T	10	0.3125	0.38462	6	0.1875	2	0.15385	GTC	0	0.702394	0.700879
chr4	17481020	S4_17481020	T	0.8125	0	C	18.2	1.99e-05	NA	0.001745	21208	1.99e-05	0.01429	1	1	0.7739	0.7738	0.04062	0.4793	Intron (ENSGALT00000014751.5/ENSGALG00000009063.5, intron 16 of 17)	4	17479375	17500414	21040	2	ENSGALG00000009063.5	ENSGALT00000014751.5	19394	422384	PASD1	PAS domain containing repressor 1	C	T	C	15	0.46875	0.53571	T	13	0.40625	0.46429	4	0.125	1	0.07143	CTG	0	0.684211	1.87273
chr10	19728020	S10_19728020	A	1	0.2143	G	18.12	2.08e-05	NA	0.001957	18905	2.08e-05	0.01451	1	1	0.7883	0.7882	0.04062	0.4793	Distal Intergenic	10	19701317	19719362	18046	1	ENSGALG00000008164.5	ENSGALT00000013266.5	26704	415570	ADAMTS7	ADAM metallopeptidase with thrombospondin type 1 motif 7	A	G	A	17	0.53125	0.60714	G	11	0.34375	0.39286	4	0.125	1	0.07143	CGG	1	0.647039	1.56326
chr13	10036027	S13_10036027	A	0.7857	0	C	18.12	2.08e-05	NA	0.001495	24750	2.08e-05	0.01451	1	1	0.7883	0.7882	0.04062	0.4793	Promoter (<=1kb)	13	10036480	10056809	20330	1	ENSGALG00000033956.2	ENSGALT00000080537.1	-453	416221	SFXN1	sideroflexin 1	C	A	C	17	0.53125	0.60714	A	11	0.34375	0.39286	4	0.125	1	0.07143	CCG	1	0.647039	0.840644
chr13	14534988	S13_14534988	C	0.7857	0	T	18.12	2.08e-05	NA	0.001767	20937	2.08e-05	0.01451	1	1	0.7883	0.7882	0.04062	0.4793	Promoter (<=1kb)	13	14534656	14542290	7635	1	ENSGALG00000039124.2	ENSGALT00000087344.1	333	416303	KLHL3	kelch like family member 3	T	C	T	17	0.53125	0.60714	C	11	0.34375	0.39286	4	0.125	1	0.07143	TCG	1	0.647039	3.02151
chr19	8954714	S19_8954714	C	0.7857	0	T	18.12	2.08e-05	NA	0.001643	22517	2.08e-05	0.01451	1	1	0.7883	0.7882	0.04062	0.4793	Intron (ENSGALT00000008930.5/ENSGALG00000005567.5, intron 5 of 12)	19	8979228	8981005	1778	2	ENSGALG00000005567.5	ENSGALT00000073546.1	26291	417667	MSI2	musashi RNA binding protein 2	T	C	T	17	0.53125	0.60714	C	11	0.34375	0.39286	4	0.125	1	0.07143	GTT	0	0.647039	1.31824
chr27	4420187	S27_4420187	T	1	0.2143	C	18.12	2.08e-05	NA	0.001857	19920	2.08e-05	0.01451	1	1	0.7883	0.7882	0.04062	0.4793	Promoter (1-2kb)	27	4421748	4422390	643	1	ENSGALG00000045738.1	ENSGALT00000087884.1	-1561	100857847	CISD3	CDGSH iron sulfur domain 3	T	C	T	17	0.53125	0.60714	C	11	0.34375	0.39286	4	0.125	1	0.07143	ATG	0	0.647039	-0.325272
chr15	6021039	S15_6021039	G	0	0.875	C	17.97	2.25e-05	0	0.000972	38064	2.25e-05	0.01493	1	1	0.8137	0.8136	0.04062	0.4793	Promoter (<=1kb)	15	6020787	6030114	9328	1	ENSGALG00000041861.1	ENSGALT00000060434.1	253	416870	TCTN1	tectonic family member 1	C	G	C	15	0.46875	0.68182	G	7	0.21875	0.31818	10	0.3125	1	0.09091	AGC	0	0.777778	0.750284
chr5	21615436	S5_21615436	A	1	0.25	G	17.68	2.61e-05	NA	0.001692	21868	2.61e-05	0.01574	1	1	0.8577	0.8575	0.04062	0.4793	Intron (ENSGALT00000052390.1/ENSGALG00000036787.1, intron 3 of 10)	5	21599528	21646452	46925	1	ENSGALG00000036787.1	ENSGALT00000052146.1	15909	769787	HSD17B12	hydroxysteroid (17-beta) dehydrogenase 12	A	G	A	19	0.59375	0.67857	G	9	0.28125	0.32143	4	0.125	1	0.07143	CGT	1	0.6	1.15357
chr8	23101996	S8_23101996	G	0	0.75	T	17.68	2.61e-05	0	0.00147	25168	2.61e-05	0.01574	1	1	0.8577	0.8575	0.04062	0.4793	Intron (ENSGALT00000057265.1/ENSGALG00000036909.1, intron 6 of 12)	8	23098689	23113916	15228	2	ENSGALG00000010505.5	ENSGALT00000058503.1	11920	NA	NA	NA	T	G	T	19	0.59375	0.67857	G	9	0.28125	0.32143	4	0.125	1	0.07143	CGT	1	0.6	1.36603
chr10	19712072	S10_19712072	A	0	0.75	G	17.68	2.61e-05	0	0.00147	25168	2.61e-05	0.01574	1	1	0.8577	0.8575	0.04062	0.4793	Intron (ENSGALT00000013266.5/ENSGALG00000008164.5, intron 5 of 9)	10	19701317	19719362	18046	1	ENSGALG00000008164.5	ENSGALT00000013266.5	10756	415570	ADAMTS7	ADAM metallopeptidase with thrombospondin type 1 motif 7	G	A	G	19	0.59375	0.67857	A	9	0.28125	0.32143	4	0.125	1	0.07143	CAG	0	0.6	1.79682
chr10	20060355	S10_20060355	G	1	0.25	A	17.68	2.61e-05	NA	0.001692	21868	2.61e-05	0.01574	1	1	0.8577	0.8575	0.04062	0.4793	Promoter (1-2kb)	10	20062321	20073649	11329	1	ENSGALG00000008297.5	ENSGALT00000013511.5	-1966	415582	SEMA4B	semaphorin 4B	G	A	G	19	0.59375	0.67857	A	9	0.28125	0.32143	4	0.125	1	0.07143	CAA	0	0.6	1.30655
chr10	20099941	S10_20099941	C	1	0.25	T	17.68	2.61e-05	NA	0.001692	21868	2.61e-05	0.01574	1	1	0.8577	0.8575	0.04062	0.4793	Promoter (1-2kb)	10	20098036	20101164	3129	1	ENSGALG00000043144.1	ENSGALT00000049744.1	1906	NA	NA	NA	C	T	C	19	0.59375	0.67857	T	9	0.28125	0.32143	4	0.125	1	0.07143	CTG	0	0.6	-0.222628
chr15	10281039	S15_10281039	C	0	0.75	G	17.68	2.61e-05	0	0.00147	25168	2.61e-05	0.01574	1	1	0.8577	0.8575	0.04062	0.4793	Distal Intergenic	15	10383102	10447744	64643	1	ENSGALG00000007732.5	ENSGALT00000012536.5	-102063	417001	RTN4R	reticulon 4 receptor	G	C	G	19	0.59375	0.67857	C	9	0.28125	0.32143	4	0.125	1	0.07143	ACT	0	0.6	1.41462
chr15	10281062	S15_10281062	G	0	0.75	A	17.68	2.61e-05	0	0.00147	25168	2.61e-05	0.01574	1	1	0.8577	0.8575	0.04062	0.4793	Distal Intergenic	15	10383102	10447744	64643	1	ENSGALG00000007732.5	ENSGALT00000012536.5	-102040	417001	RTN4R	reticulon 4 receptor	A	G	A	19	0.59375	0.67857	G	9	0.28125	0.32143	4	0.125	1	0.07143	CGA	1	0.6	1.41462
chr18	1224234	S18_1224234	T	0	0.75	A	17.68	2.61e-05	0	0.00147	25168	2.61e-05	0.01574	1	1	0.8577	0.8575	0.04062	0.4793	Intron (ENSGALT00000001676.5/ENSGALG00000001111.5, intron 59 of 65)	18	1085143	1257267	172125	1	ENSGALG00000001111.5	ENSGALT00000001676.5	139092	NA	NA	NA	A	T	A	19	0.59375	0.67857	T	9	0.28125	0.32143	4	0.125	1	0.07143	CTG	0	0.6	1.20834
chr18	1224242	S18_1224242	C	0	0.75	G	17.68	2.61e-05	0	0.00147	25168	2.61e-05	0.01574	1	1	0.8577	0.8575	0.04062	0.4793	Intron (ENSGALT00000001676.5/ENSGALG00000001111.5, intron 59 of 65)	18	1085143	1257267	172125	1	ENSGALG00000001111.5	ENSGALT00000001676.5	139100	NA	NA	NA	G	C	G	19	0.59375	0.67857	C	9	0.28125	0.32143	4	0.125	1	0.07143	GCA	0	0.6	1.20834
chr28	2219879	S28_2219879	C	1	0.25	T	17.68	2.61e-05	NA	0.001939	19080	2.61e-05	0.01574	1	1	0.8577	0.8575	0.04062	0.4793	Distal Intergenic	28	2204644	2216483	11840	2	ENSGALG00000001035.5	ENSGALT00000001533.5	-3397	431047	NR1D1	nuclear receptor subfamily 1, group D, member 1	C	T	C	19	0.59375	0.67857	T	9	0.28125	0.32143	4	0.125	1	0.07143	CTG	0	0.6	2.25696
chr13	14579674	S13_14579674	T	0.8571	0.07143	G	17.37	3.07e-05	78	0.003092	11964	3.07e-05	0.01668	1	1	0.8992	0.8991	0.04062	0.4793	Intron (ENSGALT00000069830.1/ENSGALG00000039124.2, intron 13 of 14)	13	14534656	14542290	7635	1	ENSGALG00000039124.2	ENSGALT00000087344.1	45019	416303	KLHL3	kelch like family member 3	G	T	G	15	0.46875	0.53571	T	13	0.40625	0.46429	4	0.125	1	0.07143	CGG	1	0.620497	3.14281
chr14	13934500	S14_13934500	C	0.9286	0.1429	T	17.37	3.07e-05	78	0.004411	8388	3.07e-05	0.01668	1	1	0.8992	0.8991	0.04062	0.4793	Intron (ENSGALT00000015018.5/ENSGALG00000009229.5, intron 1 of 2)	14	13928964	13939858	10895	2	ENSGALG00000009229.5	ENSGALT00000015018.5	5358	416753	ATP6V0C	ATPase H+ transporting V0 subunit c	C	T	C	15	0.46875	0.53571	T	13	0.40625	0.46429	4	0.125	1	0.07143	CCC	0	0.620497	2.42891
chr19	3279253	S19_3279253	A	0.8571	0.07143	G	17.37	3.07e-05	78	0.001081	34230	3.07e-05	0.01668	1	1	0.8992	0.8991	0.04062	0.4793	Intron (ENSGALT00000002375.5/ENSGALG00000001564.5, intron 21 of 21)	19	3288227	3295581	7355	1	ENSGALG00000001573.5	ENSGALT00000035122.2	-8974	395190	P2RX1	purinergic receptor P2X 1	G	A	G	15	0.46875	0.53571	A	13	0.40625	0.46429	4	0.125	3	0.21429	CAC	0	0.620497	3.01182
chr21	2698494	S21_2698494	T	0.8571	0.07143	A	17.37	3.07e-05	78	0.001118	33082	3.07e-05	0.01668	1	1	0.8992	0.8991	0.04062	0.4793	Intron (ENSGALT00000071532.1/ENSGALG00000031850.2, intron 1 of 3)	21	2674439	2693403	18965	2	ENSGALG00000035017.2	ENSGALT00000049208.2	-5092	419429	LOC419429	protein tyrosine phosphatase, non-receptor type 11-like	A	T	A	15	0.46875	0.53571	T	13	0.40625	0.46429	4	0.125	3	0.21429	CAC	0	0.620497	1.51363
chr2	914260	S2_914260	C	0.875	0.08333	T	17.28	3.23e-05	77	0.001704	21714	3.23e-05	0.01698	1	1	0.9105	0.9103	0.04062	0.4793	Intron (ENSGALT00000062774.2/ENSGALG00000035768.2, intron 16 of 23)	2	921280	936333	15054	2	ENSGALG00000038522.2	ENSGALT00000057991.2	22073	100858513	PTPN23	protein tyrosine phosphatase, non-receptor type 23	C	T	C	15	0.46875	0.53571	T	13	0.40625	0.46429	4	0.125	3	0.21429	GTC	0	0.627881	1.85114
chr1	133460790	S1_133460790	G	0.8333	0	A	17.14	3.47e-05	NA	0.006402	5778	3.47e-05	0.01742	1	1	0.9251	0.925	0.04062	0.4793	Intron (ENSGALT00000027083.5/ENSGALG00000016776.5, intron 5 of 19)	1	133434612	133438602	3991	1	ENSGALG00000016775.5	ENSGALT00000087703.1	26179	418710	RPL31	ribosomal protein L31	A	G	A	14	0.4375	0.58333	G	10	0.3125	0.41667	8	0.25	0	0	CGT	1	0.714237	1.0992
chr3	104857334	S3_104857334	T	1	0.1667	C	17.14	3.47e-05	NA	0.00529	6993	3.47e-05	0.01742	1	1	0.9251	0.925	0.04062	0.4793	Promoter (<=1kb)	3	104855589	104857946	2358	2	ENSGALG00000016510.5	ENSGALT00000026639.5	612	421984	KRTCAP3	keratinocyte associated protein 3	T	C	T	14	0.4375	0.58333	C	10	0.3125	0.41667	8	0.25	0	0	TTT	0	0.714237	1.79967
chr3	104857361	S3_104857361	T	1	0.1667	C	17.14	3.47e-05	NA	0.00529	6993	3.47e-05	0.01742	1	1	0.9251	0.925	0.04062	0.4793	Promoter (<=1kb)	3	104855589	104857946	2358	2	ENSGALG00000016510.5	ENSGALT00000026639.5	585	421984	KRTCAP3	keratinocyte associated protein 3	T	C	T	14	0.4375	0.58333	C	10	0.3125	0.41667	8	0.25	0	0	CCA	0	0.714237	1.79967
chr4	4569119	S4_4569119	C	1	0.1667	A	17.14	3.47e-05	NA	0.00529	6993	3.47e-05	0.01742	1	1	0.9251	0.925	0.04062	0.4793	Distal Intergenic	4	4574010	4576392	2383	1	ENSGALG00000031144.1	ENSGALT00000073590.1	-4891	422251	ZIC3	Zic family member 3	C	A	C	14	0.4375	0.58333	A	10	0.3125	0.41667	8	0.25	0	0	CAA	0	0.714237	2.20028
chr6	11352053	S6_11352053	A	0.1667	1	G	17.14	3.47e-05	0	0.006673	5544	3.47e-05	0.01742	1	1	0.9251	0.925	0.04062	0.4793	Promoter (1-2kb)	6	11353073	11441172	88100	1	ENSGALG00000004372.6	ENSGALT00000006973.4	-1020	769141	MICU1	mitochondrial calcium uptake 1	A	G	A	14	0.4375	0.58333	G	10	0.3125	0.41667	8	0.25	0	0	AAG	0	0.714237	1.57087
chr10	3887587	S10_3887587	G	1	0.1667	T	17.14	3.47e-05	NA	0.006566	5634	3.47e-05	0.01742	1	1	0.9251	0.925	0.04062	0.4793	Promoter (2-3kb)	10	3890206	3967151	76946	1	ENSGALG00000003381.5	ENSGALT00000005344.5	-2619	415367	HERC1	HECT and RLD domain containing E3 ubiquitin protein ligase family member 1	G	T	G	14	0.4375	0.58333	T	10	0.3125	0.41667	8	0.25	0	0	GTT	0	0.714237	1.5852
chr10	3887596	S10_3887596	T	1	0.1667	G	17.14	3.47e-05	NA	0.006566	5634	3.47e-05	0.01742	1	1	0.9251	0.925	0.04062	0.4793	Promoter (2-3kb)	10	3890206	3967151	76946	1	ENSGALG00000003381.5	ENSGALT00000005344.5	-2610	415367	HERC1	HECT and RLD domain containing E3 ubiquitin protein ligase family member 1	T	G	T	14	0.4375	0.58333	G	10	0.3125	0.41667	8	0.25	0	0	TGA	0	0.714237	1.5852
chr10	19125688	S10_19125688	C	1	0.2857	T	17.14	3.47e-05	NA	0.001081	34230	3.47e-05	0.01742	1	1	0.9251	0.925	0.04062	0.4793	Promoter (<=1kb)	10	19126466	19156202	29737	1	ENSGALG00000007970.5	ENSGALT00000012942.5	-778	427514	PIAS1	protein inhibitor of activated STAT 1	C	T	C	20	0.625	0.66667	T	10	0.3125	0.33333	2	0.0625	2	0.13333	GTA	0	0.555573	0.414112
chr10	19582508	S10_19582508	A	1	0.2857	G	17.14	3.47e-05	NA	0.001081	34230	3.47e-05	0.01742	1	1	0.9251	0.925	0.04062	0.4793	Distal Intergenic	10	19501916	19520583	18668	2	ENSGALG00000008120.6	ENSGALT00000013179.5	-61926	415568	TLE3	transducin like enhancer of split 3	A	G	A	20	0.625	0.66667	G	10	0.3125	0.33333	2	0.0625	2	0.13333	CAC	0	0.555573	1.60712
chr14	12395124	S14_12395124	G	1	0.2857	A	17.14	3.47e-05	NA	0.001081	34230	3.47e-05	0.01742	1	1	0.9251	0.925	0.04062	0.4793	Downstream (1-2kb)	14	12397354	12399395	2042	2	ENSGALG00000039779.2	ENSGALT00000079452.1	4271	395557	NUDT16L1	nudix hydrolase 16 like 1	G	A	G	20	0.625	0.66667	A	10	0.3125	0.33333	2	0.0625	2	0.13333	CGT	1	0.555573	1.88469
chr20	5243911	S20_5243911	A	0.1667	1	G	17.14	3.47e-05	0	0.0007755	47712	3.47e-05	0.01742	1	1	0.9251	0.925	0.04062	0.4793	Promoter (<=1kb)	20	5240893	5244374	3482	2	ENSGALG00000003909.6	ENSGALT00000086574.1	463	419179	PIGT	phosphatidylinositol glycan anchor biosynthesis class T	A	G	A	14	0.4375	0.58333	G	10	0.3125	0.41667	8	0.25	2	0.16667	GAG	0	0.714237	2.64472
chr20	5243915	S20_5243915	G	0.1667	1	A	17.14	3.47e-05	0	0.0007755	47712	3.47e-05	0.01742	1	1	0.9251	0.925	0.04062	0.4793	Promoter (<=1kb)	20	5240893	5244374	3482	2	ENSGALG00000003909.6	ENSGALT00000086574.1	459	419179	PIGT	phosphatidylinositol glycan anchor biosynthesis class T	G	A	G	14	0.4375	0.58333	A	10	0.3125	0.41667	8	0.25	2	0.16667	GGG	0	0.714237	2.64472
chr2	15950660	S2_15950660	G	1	0.2	C	16.8	4.15e-05	NA	0.00529	6993	4.15e-05	0.01858	1	1	0.9552	0.9551	0.04062	0.4793	Promoter (<=1kb)	2	15950427	15966138	15712	1	ENSGALG00000007507.5	ENSGALT00000012133.5	234	420487	MASTL	microtubule associated serine/threonine kinase like	G	C	G	16	0.5	0.66667	C	8	0.25	0.33333	8	0.25	0	0	AGG	0	0.666667	1.1647
chr5	21416295	S5_21416295	A	0	0.8	G	16.8	4.15e-05	0	0.005261	7032	4.15e-05	0.01858	1	1	0.9552	0.9551	0.04062	0.4793	Intron (ENSGALT00000061756.1/ENSGALG00000037968.1, intron 10 of 13)	5	21422665	21476452	53788	1	ENSGALG00000039558.1	ENSGALT00000076658.1	-6370	423167	TTC17	tetratricopeptide repeat domain 17	G	A	G	16	0.5	0.66667	A	8	0.25	0.33333	8	0.25	0	0	CAT	0	0.666667	1.5792
chr8	6001852	S8_6001852	T	1	0.3	C	16.8	4.15e-05	NA	0.001081	34230	4.15e-05	0.01858	1	1	0.9552	0.9551	0.04062	0.4793	Exon (ENSGALT00000006266.4/ENSGALG00000003933.4, exon 12 of 12)	8	5991167	5998338	7172	2	ENSGALG00000036587.1	ENSGALT00000066312.1	-3515	776024	LHX4	LIM homeobox 4	T	C	T	21	0.65625	0.75	C	7	0.21875	0.25	4	0.125	1	0.07143	CTC	0	0.538462	1.79718
chr9	13708185	S9_13708185	A	1	0.2	G	16.8	4.15e-05	NA	0.006982	5298	4.15e-05	0.01858	1	1	0.9552	0.9551	0.04062	0.4793	Intron (ENSGALT00000033368.3/ENSGALG00000020813.4, intron 10 of 10)	9	13702442	13704529	2088	2	ENSGALG00000036440.2	ENSGALT00000048124.1	-3657	NA	NA	NA	A	G	A	16	0.5	0.66667	G	8	0.25	0.33333	8	0.25	0	0	TAC	0	0.666667	1.61933
chr9	13708223	S9_13708223	C	1	0.2	T	16.8	4.15e-05	NA	0.006982	5298	4.15e-05	0.01858	1	1	0.9552	0.9551	0.04062	0.4793	Intron (ENSGALT00000033368.3/ENSGALG00000020813.4, intron 10 of 10)	9	13702442	13704529	2088	2	ENSGALG00000036440.2	ENSGALT00000048124.1	-3695	NA	NA	NA	C	T	C	16	0.5	0.66667	T	8	0.25	0.33333	8	0.25	0	0	ATC	0	0.666667	1.61933
chr9	14167131	S9_14167131	A	0	0.8	G	16.8	4.15e-05	0	0.004999	7400	4.15e-05	0.01858	1	1	0.9552	0.9551	0.04062	0.4793	Intron (ENSGALT00000087959.1/ENSGALG00000007324.6, intron 3 of 13)	9	14094218	14157573	63356	2	ENSGALG00000007324.6	ENSGALT00000033346.4	-9559	374269	TP63	tumor protein p63	G	A	G	16	0.5	0.66667	A	8	0.25	0.33333	8	0.25	0	0	CAG	0	0.666667	1.65545
chr9	15817860	S9_15817860	G	1	0.2	T	16.8	4.15e-05	NA	0.00493	7504	4.15e-05	0.01858	1	1	0.9552	0.9551	0.04062	0.4793	Distal Intergenic	9	15822002	15835727	13726	1	ENSGALG00000008376.5	ENSGALT00000054773.1	-4142	424948	EIF2B5	eukaryotic translation initiation factor 2B subunit epsilon	G	T	G	16	0.5	0.66667	T	8	0.25	0.33333	8	0.25	0	0	CTG	0	0.666667	2.14227
chr14	14206563	S14_14206563	C	0.8	0	T	16.8	4.15e-05	NA	0.004454	8307	4.15e-05	0.01858	1	1	0.9552	0.9551	0.04062	0.4793	Distal Intergenic	14	14117925	14203370	85446	2	ENSGALG00000009205.6	ENSGALT00000014988.6	-3194	416752	ANKFN1L	ankyrin repeat and fibronectin type-III domain-containing 1-like	T	C	T	16	0.5	0.66667	C	8	0.25	0.33333	8	0.25	0	0	GCT	0	0.666667	2.38698
chr14	14206585	S14_14206585	T	0.8	0	C	16.8	4.15e-05	NA	0.004454	8307	4.15e-05	0.01858	1	1	0.9552	0.9551	0.04062	0.4793	Distal Intergenic	14	14117925	14203370	85446	2	ENSGALG00000009205.6	ENSGALT00000014988.6	-3216	416752	ANKFN1L	ankyrin repeat and fibronectin type-III domain-containing 1-like	C	T	C	16	0.5	0.66667	T	8	0.25	0.33333	8	0.25	0	0	GCT	0	0.666667	2.38698
chr15	6069256	S15_6069256	T	0	0.8	G	16.8	4.15e-05	0	0.0005715	64740	4.15e-05	0.01858	1	1	0.9552	0.9551	0.04062	0.4793	Distal Intergenic	15	6075725	6081508	5784	1	ENSGALG00000044894.1	ENSGALT00000084649.1	-6469	NA	NA	NA	G	T	G	16	0.5	0.66667	T	8	0.25	0.33333	8	0.25	2	0.16667	TTG	0	0.666667	2.24072
chr15	6069259	S15_6069259	G	0	0.8	A	16.8	4.15e-05	0	0.0005715	64740	4.15e-05	0.01858	1	1	0.9552	0.9551	0.04062	0.4793	Distal Intergenic	15	6075725	6081508	5784	1	ENSGALG00000044894.1	ENSGALT00000084649.1	-6466	NA	NA	NA	A	G	A	16	0.5	0.66667	G	8	0.25	0.33333	8	0.25	2	0.16667	GGC	0	0.666667	2.24072
chr15	6069273	S15_6069273	T	0	0.8	C	16.8	4.15e-05	0	0.0005715	64740	4.15e-05	0.01858	1	1	0.9552	0.9551	0.04062	0.4793	Distal Intergenic	15	6075725	6081508	5784	1	ENSGALG00000044894.1	ENSGALT00000084649.1	-6452	NA	NA	NA	C	T	C	16	0.5	0.66667	T	8	0.25	0.33333	8	0.25	2	0.16667	CTC	0	0.666667	2.24072
chr2	97547805	S2_97547805	A	0.9167	0.08333	G	16.67	4.46e-05	121	0.00305	12129	4.46e-05	0.01906	1	1	0.9642	0.9641	0.04062	0.4793	Promoter (<=1kb)	2	97548052	97558222	10171	1	ENSGALG00000013794.6	ENSGALT00000048502.1	-247	421031	MPPE1	metallophosphoesterase 1	A	G	A	12	0.375	0.5	G	12	0.375	0.5	8	0.25	2	0.16667	CGC	1	0.694556	2.74597
chr14	2877185	S14_2877185	A	0.9286	0.1	T	16.48	4.93e-05	117	0.002265	16337	4.93e-05	0.01975	1	1	0.9748	0.9747	0.04062	0.4793	Exon (ENSGALT00000006722.5/ENSGALG00000004224.5, exon 15 of 17)	14	2744879	2747269	2391	1	ENSGALG00000004209.5	ENSGALT00000006695.5	132307	416465	ELFN1	extracellular leucine rich repeat and fibronectin type III domain containing 1	A	T	A	14	0.4375	0.58333	T	10	0.3125	0.41667	8	0.25	2	0.16667	CTG	0	0.68714	1.68565
chr18	4770284	S18_4770284	G	0.8125	0.07143	C	16.48	4.93e-05	56.33	0.0005518	67048	4.93e-05	0.01975	1	1	0.9749	0.9748	0.04062	0.4793	Promoter (1-2kb)	18	4765934	4771867	5934	2	ENSGALG00000046444.1	ENSGALT00000086962.1	1583	417372	LOC417372	uncharacterized LOC417372	C	G	C	16	0.5	0.53333	G	14	0.4375	0.46667	2	0.0625	4	0.26667	CCA	0	0.556734	1.73537
chr18	4770285	S18_4770285	G	0.8125	0.07143	A	16.48	4.93e-05	56.33	0.0005518	67048	4.93e-05	0.01975	1	1	0.9749	0.9748	0.04062	0.4793	Promoter (1-2kb)	18	4765934	4771867	5934	2	ENSGALG00000046444.1	ENSGALT00000086962.1	1582	417372	LOC417372	uncharacterized LOC417372	A	G	A	16	0.5	0.53333	G	14	0.4375	0.46667	2	0.0625	4	0.26667	CAT	0	0.556734	1.73537
chr2	149340359	S2_149340359	T	1	0.2143	G	16.34	5.29e-05	NA	0.002937	12597	5.29e-05	0.02026	1	1	0.9808	0.9807	0.04062	0.4793	Intron (ENSGALT00000046614.1/ENSGALG00000033626.1, intron 3 of 6)	2	149330103	149345224	15122	2	ENSGALG00000033626.1	ENSGALT00000046614.1	4865	NA	NA	NA	T	G	T	15	0.46875	0.57692	G	11	0.34375	0.42308	6	0.1875	1	0.07692	TTA	0	0.647039	2.19555
chr2	149340388	S2_149340388	C	1	0.2143	A	16.34	5.29e-05	NA	0.002937	12597	5.29e-05	0.02026	1	1	0.9808	0.9807	0.04062	0.4793	Intron (ENSGALT00000046614.1/ENSGALG00000033626.1, intron 3 of 6)	2	149330103	149345224	15122	2	ENSGALG00000033626.1	ENSGALT00000046614.1	4836	NA	NA	NA	C	A	C	15	0.46875	0.57692	A	11	0.34375	0.42308	6	0.1875	1	0.07692	CCG	1	0.647039	2.19555
chr11	11548894	S11_11548894	G	1	0.2143	A	16.34	5.29e-05	NA	0.00383	9660	5.29e-05	0.02026	1	1	0.9808	0.9807	0.04062	0.4793	Promoter (2-3kb)	11	11546671	11573359	26689	1	ENSGALG00000005251.4	ENSGALT00000008435.4	2224	415794	CMTM4	CKLF like MARVEL transmembrane domain containing 4	G	A	G	15	0.46875	0.57692	A	11	0.34375	0.42308	6	0.1875	1	0.07692	TGC	0	0.647039	1.56817
chr9	15031875	S9_15031875	T	0.9444	0.2	C	16.33	5.31e-05	68	0.003099	11940	5.31e-05	0.02029	1	1	0.9811	0.981	0.04062	0.4793	Distal Intergenic	9	15036745	15037618	874	2	ENSGALG00000032657.1	ENSGALT00000078569.1	5743	NA	NA	NA	T	C	T	19	0.59375	0.67857	C	9	0.28125	0.32143	4	0.125	1	0.07143	ACC	0	0.565932	1.7476
chr14	2950462	S14_2950462	T	0.05556	0.8	C	16.33	5.31e-05	0.01471	0.0005307	69720	5.31e-05	0.02029	1	1	0.9811	0.981	0.04062	0.4793	Intron (ENSGALT00000006722.5/ENSGALG00000004224.5, intron 11 of 16)	14	2762766	3079913	317148	2	ENSGALG00000004224.5	ENSGALT00000006722.5	129451	427658	MAD1L1	mitotic arrest deficient 1 like 1	C	T	C	19	0.59375	0.67857	T	9	0.28125	0.32143	4	0.125	3	0.21429	CCG	1	0.565932	0.879452
chr13	2117413	S13_2117413	G	0.9375	0.2143	T	16.27	5.49e-05	55	0.002234	16558	5.49e-05	0.02053	1	1	0.9834	0.9834	0.04062	0.4793	Distal Intergenic	13	2077696	2077779	84	1	ENSGALG00000025150.1	ENSGALT00000042063.1	39718	100315886	MIR1702	microRNA mir-1702	G	T	G	18	0.5625	0.6	T	12	0.375	0.4	2	0.0625	2	0.13333	ATA	0	0.535355	1.65181
chr13	2117424	S13_2117424	G	0.9375	0.2143	C	16.27	5.49e-05	55	0.002234	16558	5.49e-05	0.02053	1	1	0.9834	0.9834	0.04062	0.4793	Distal Intergenic	13	2077696	2077779	84	1	ENSGALG00000025150.1	ENSGALT00000042063.1	39729	100315886	MIR1702	microRNA mir-1702	G	C	G	18	0.5625	0.6	C	12	0.375	0.4	2	0.0625	2	0.13333	GCC	0	0.535355	1.65181
chr14	11536920	S14_11536920	C	0.9375	0.2143	G	16.27	5.49e-05	55	0.0005185	71352	5.49e-05	0.02053	1	1	0.9834	0.9834	0.04062	0.4793	Distal Intergenic	14	11854602	11862668	8067	1	ENSGALG00000013169.6	ENSGALT00000021510.6	-317682	768437	IL20RB	interleukin 20 receptor subunit beta	C	G	C	18	0.5625	0.6	G	12	0.375	0.4	2	0.0625	4	0.26667	GGT	0	0.535355	1.56024
chr14	11536931	S14_11536931	G	0.9375	0.2143	A	16.27	5.49e-05	55	0.0005185	71352	5.49e-05	0.02053	1	1	0.9834	0.9834	0.04062	0.4793	Distal Intergenic	14	11854602	11862668	8067	1	ENSGALG00000013169.6	ENSGALT00000021510.6	-317671	768437	IL20RB	interleukin 20 receptor subunit beta	G	A	G	18	0.5625	0.6	A	12	0.375	0.4	2	0.0625	4	0.26667	GGC	0	0.535355	1.56024
chr10	13174364	S10_13174364	C	1	0.3571	A	16.1	6.01e-05	NA	0.004517	8190	6.01e-05	0.02121	1	1	0.9888	0.9888	0.04062	0.4793	Promoter (<=1kb)	10	13171108	13174638	3531	2	ENSGALG00000006777.2	ENSGALT00000010964.2	274	415498	MRPS11	mitochondrial ribosomal protein S11	C	A	C	23	0.71875	0.71875	A	9	0.28125	0.28125	0	0	1	0.0625	CCT	0	0.473731	1.40618
chr10	19887752	S10_19887752	C	1	0.3571	T	16.1	6.01e-05	NA	0.001081	34230	6.01e-05	0.02121	1	1	0.9888	0.9888	0.04062	0.4793	Intron (ENSGALT00000084741.1/ENSGALG00000027501.3, intron 20 of 20)	10	19845872	19865420	19549	2	ENSGALG00000008208.5	ENSGALT00000071691.1	-22333	415575	CASC4	cancer susceptibility 4	C	T	C	23	0.71875	0.71875	T	9	0.28125	0.28125	0	0	3	0.1875	CCC	0	0.473731	1.75893
chr10	19887764	S10_19887764	A	1	0.3571	G	16.1	6.01e-05	NA	0.001081	34230	6.01e-05	0.02121	1	1	0.9888	0.9888	0.04062	0.4793	Intron (ENSGALT00000084741.1/ENSGALG00000027501.3, intron 20 of 20)	10	19845872	19865420	19549	2	ENSGALG00000008208.5	ENSGALT00000071691.1	-22345	415575	CASC4	cancer susceptibility 4	A	G	A	23	0.71875	0.71875	G	9	0.28125	0.28125	0	0	3	0.1875	CAC	0	0.473731	1.75893
chr20	10630807	S20_10630807	G	1	0.3571	A	16.1	6.01e-05	NA	0.001081	34230	6.01e-05	0.02121	1	1	0.9888	0.9888	0.04062	0.4793	Intron (ENSGALT00000089042.1/ENSGALG00000006817.6, intron 15 of 15)	20	10622790	10623604	815	2	ENSGALG00000030788.2	ENSGALT00000073511.1	-7204	NA	NA	NA	G	A	G	23	0.71875	0.71875	A	9	0.28125	0.28125	0	0	3	0.1875	AGC	0	0.473731	1.38528
chr20	10630819	S20_10630819	C	1	0.3571	A	16.1	6.01e-05	NA	0.001081	34230	6.01e-05	0.02121	1	1	0.9888	0.9888	0.04062	0.4793	Intron (ENSGALT00000089042.1/ENSGALG00000006817.6, intron 15 of 15)	20	10622790	10623604	815	2	ENSGALG00000030788.2	ENSGALT00000073511.1	-7216	NA	NA	NA	C	A	C	23	0.71875	0.71875	A	9	0.28125	0.28125	0	0	3	0.1875	TCT	0	0.473731	1.38528
chr20	10687800	S20_10687800	C	1	0.3571	T	16.1	6.01e-05	NA	0.001081	34230	6.01e-05	0.02121	1	1	0.9888	0.9888	0.04062	0.4793	Promoter (2-3kb)	20	10684937	10686040	1104	1	ENSGALG00000031164.1	ENSGALT00000068056.1	2864	100859272	WFDC2L	WAP four-disulfide core domain protein 2-like	C	T	C	23	0.71875	0.71875	T	9	0.28125	0.28125	0	0	3	0.1875	ACG	1	0.473731	0.807269
chr1	187919859	S1_187919859	T	0.875	0.1429	C	16.08	6.07e-05	42	0.001437	25740	6.07e-05	0.02129	1	1	0.9893	0.9892	0.04062	0.4793	Promoter (1-2kb)	1	187918366	187919503	1138	1	ENSGALG00000044242.1	ENSGALT00000084263.1	1494	NA	NA	NA	T	C	T	16	0.5	0.53333	C	14	0.4375	0.46667	2	0.0625	4	0.26667	CCA	0	0.536142	1.63298
chr2	98815200	S2_98815200	G	0.875	0.1429	C	16.08	6.07e-05	42	0.001845	20055	6.07e-05	0.02129	1	1	0.9893	0.9892	0.04062	0.4793	Intron (ENSGALT00000013683.5/ENSGALG00000008399.5, intron 9 of 10)	2	98793448	98810210	16763	2	ENSGALG00000008400.5	ENSGALT00000013684.5	-4991	NA	NA	NA	G	C	G	16	0.5	0.53333	C	14	0.4375	0.46667	2	0.0625	4	0.26667	ACA	0	0.536142	1.62693
chr2	73974026	S2_73974026	G	0	0.75	A	16.06	6.14e-05	0	0.003944	9380	6.14e-05	0.02137	1	1	0.9899	0.9898	0.04062	0.4793	Distal Intergenic	2	73741360	73741420	61	1	ENSGALG00000025655.1	ENSGALT00000042568.1	232667	NA	NA	NA	A	G	A	17	0.53125	0.65385	G	9	0.28125	0.34615	6	0.1875	1	0.07692	GAC	0	0.6	1.517
chr5	57135543	S5_57135543	G	1	0.25	A	16.06	6.14e-05	NA	0.003652	10131	6.14e-05	0.02137	1	1	0.9899	0.9898	0.04062	0.4793	Intron (ENSGALT00000019970.5/ENSGALG00000012228.5, intron 2 of 16)	5	56898267	57232790	334524	2	ENSGALG00000012228.5	ENSGALT00000019970.5	97247	423563	MDGA2	MAM domain containing glycosylphosphatidylinositol anchor 2	G	A	G	17	0.53125	0.65385	A	9	0.28125	0.34615	6	0.1875	1	0.07692	CAC	0	0.6	0.864862
chr8	5596302	S8_5596302	A	1	0.25	G	16.06	6.14e-05	NA	0.003037	12181	6.14e-05	0.02137	1	1	0.9899	0.9898	0.04062	0.4793	Promoter (<=1kb)	8	5596972	5606409	9438	1	ENSGALG00000026263.3	ENSGALT00000042774.2	-670	426557	RGS8	regulator of G-protein signaling 8	A	G	A	17	0.53125	0.65385	G	9	0.28125	0.34615	6	0.1875	1	0.07692	GAG	0	0.6	2.34812
chr8	24217336	S8_24217336	T	0	0.75	C	16.06	6.14e-05	0	0.003944	9380	6.14e-05	0.02137	1	1	0.9899	0.9898	0.04062	0.4793	Intron (ENSGALT00000017177.6/ENSGALG00000010555.7, intron 3 of 23)	8	24198220	24211374	13155	1	ENSGALG00000010555.7	ENSGALT00000089861.1	19117	424634	OSBPL9	oxysterol binding protein like 9	C	T	C	17	0.53125	0.65385	T	9	0.28125	0.34615	6	0.1875	1	0.07692	GCG	1	0.6	0.944098
chr10	19174599	S10_19174599	T	1	0.25	C	16.06	6.14e-05	NA	0.003932	9410	6.14e-05	0.02137	1	1	0.9899	0.9898	0.04062	0.4793	Promoter (1-2kb)	10	19176435	19176534	100	1	ENSGALG00000028173.1	ENSGALT00000042920.1	-1836	102465317	MIR6550	microRNA mir-6550	T	C	T	17	0.53125	0.65385	C	9	0.28125	0.34615	6	0.1875	1	0.07692	GCA	0	0.6	2.29095
chr11	18210494	S11_18210494	T	1	0.25	A	16.06	6.14e-05	NA	0.003037	12181	6.14e-05	0.02137	1	1	0.9899	0.9898	0.04062	0.4793	Intron (ENSGALT00000067633.1/ENSGALG00000005845.6, intron 1 of 9)	11	18188371	18218453	30083	2	ENSGALG00000005845.6	ENSGALT00000033691.4	7959	415832	SLC7A5	solute carrier family 7 member 5	T	A	T	17	0.53125	0.65385	A	9	0.28125	0.34615	6	0.1875	1	0.07692	ATC	0	0.6	1.45707
chr13	2089538	S13_2089538	C	1	0.25	T	16.06	6.14e-05	NA	0.004517	8190	6.14e-05	0.02137	1	1	0.9899	0.9898	0.04062	0.4793	Distal Intergenic	13	2077696	2077779	84	1	ENSGALG00000025150.1	ENSGALT00000042063.1	11843	100315886	MIR1702	microRNA mir-1702	C	T	C	17	0.53125	0.65385	T	9	0.28125	0.34615	6	0.1875	1	0.07692	GTG	0	0.6	2.003
chr13	2089560	S13_2089560	C	1	0.25	T	16.06	6.14e-05	NA	0.004517	8190	6.14e-05	0.02137	1	1	0.9899	0.9898	0.04062	0.4793	Distal Intergenic	13	2077696	2077779	84	1	ENSGALG00000025150.1	ENSGALT00000042063.1	11865	100315886	MIR1702	microRNA mir-1702	C	T	C	17	0.53125	0.65385	T	9	0.28125	0.34615	6	0.1875	1	0.07692	GTG	0	0.6	2.003
chr13	2089564	S13_2089564	G	1	0.25	C	16.06	6.14e-05	NA	0.004517	8190	6.14e-05	0.02137	1	1	0.9899	0.9898	0.04062	0.4793	Distal Intergenic	13	2077696	2077779	84	1	ENSGALG00000025150.1	ENSGALT00000042063.1	11869	100315886	MIR1702	microRNA mir-1702	G	C	G	17	0.53125	0.65385	C	9	0.28125	0.34615	6	0.1875	1	0.07692	TCT	0	0.6	2.003
chr14	12336146	S14_12336146	T	0	0.75	C	16.06	6.14e-05	0	0.003745	9880	6.14e-05	0.02137	1	1	0.9899	0.9898	0.04062	0.4793	Promoter (<=1kb)	14	12336513	12337262	750	1	ENSGALG00000032279.1	ENSGALT00000068332.1	-367	NA	NA	NA	C	T	C	17	0.53125	0.65385	T	9	0.28125	0.34615	6	0.1875	1	0.07692	CTC	0	0.6	1.00059
chr14	12336151	S14_12336151	T	0	0.75	C	16.06	6.14e-05	0	0.003745	9880	6.14e-05	0.02137	1	1	0.9899	0.9898	0.04062	0.4793	Promoter (<=1kb)	14	12336513	12337262	750	1	ENSGALG00000032279.1	ENSGALT00000068332.1	-362	NA	NA	NA	C	T	C	17	0.53125	0.65385	T	9	0.28125	0.34615	6	0.1875	1	0.07692	CTG	0	0.6	1.00059
chr14	14301764	S14_14301764	T	0	0.75	C	16.06	6.14e-05	0	0.003394	10901	6.14e-05	0.02137	1	1	0.9899	0.9898	0.04062	0.4793	Intron (ENSGALT00000069284.1/ENSGALG00000035029.1, intron 7 of 8)	14	14301197	14306560	5364	2	ENSGALG00000035029.1	ENSGALT00000069284.1	4796	770440	VRK3	vaccinia related kinase 3	C	T	C	17	0.53125	0.65385	T	9	0.28125	0.34615	6	0.1875	1	0.07692	CCA	0	0.6	2.77167
chr14	14301769	S14_14301769	T	0	0.75	C	16.06	6.14e-05	0	0.003394	10901	6.14e-05	0.02137	1	1	0.9899	0.9898	0.04062	0.4793	Intron (ENSGALT00000069284.1/ENSGALG00000035029.1, intron 7 of 8)	14	14301197	14306560	5364	2	ENSGALG00000035029.1	ENSGALT00000069284.1	4791	770440	VRK3	vaccinia related kinase 3	C	T	C	17	0.53125	0.65385	T	9	0.28125	0.34615	6	0.1875	1	0.07692	CCC	0	0.6	2.77167
chr14	14301775	S14_14301775	T	0	0.75	C	16.06	6.14e-05	0	0.003394	10901	6.14e-05	0.02137	1	1	0.9899	0.9898	0.04062	0.4793	Intron (ENSGALT00000069284.1/ENSGALG00000035029.1, intron 7 of 8)	14	14301197	14306560	5364	2	ENSGALG00000035029.1	ENSGALT00000069284.1	4785	770440	VRK3	vaccinia related kinase 3	C	T	C	17	0.53125	0.65385	T	9	0.28125	0.34615	6	0.1875	1	0.07692	TCC	0	0.6	2.77167
chr21	460710	S21_460710	C	1	0.25	T	16.06	6.14e-05	NA	0.003037	12181	6.14e-05	0.02137	1	1	0.9899	0.9898	0.04062	0.4793	Distal Intergenic	21	309659	433746	124088	2	ENSGALG00000039525.2	ENSGALT00000047308.2	-26965	419369	CAMTA1	calmodulin binding transcription activator 1	C	T	C	17	0.53125	0.65385	T	9	0.28125	0.34615	6	0.1875	1	0.07692	TCC	0	0.6	2.65188
chr28	2224845	S28_2224845	G	1	0.25	A	16.06	6.14e-05	NA	0.003037	12181	6.14e-05	0.02137	1	1	0.9899	0.9898	0.04062	0.4793	Distal Intergenic	28	2232860	2236904	4045	1	ENSGALG00000014589.6	ENSGALT00000023521.6	-8015	426626	AN1ZNF5L	AN1-type zinc finger protein 5-like	G	A	G	17	0.53125	0.65385	A	9	0.28125	0.34615	6	0.1875	1	0.07692	TAT	0	0.6	1.6778
chr28	2224846	S28_2224846	C	1	0.25	T	16.06	6.14e-05	NA	0.003037	12181	6.14e-05	0.02137	1	1	0.9899	0.9898	0.04062	0.4793	Distal Intergenic	28	2232860	2236904	4045	1	ENSGALG00000014589.6	ENSGALT00000023521.6	-8014	426626	AN1ZNF5L	AN1-type zinc finger protein 5-like	C	T	C	17	0.53125	0.65385	T	9	0.28125	0.34615	6	0.1875	1	0.07692	ATT	0	0.6	1.6778
chr2	512520	S2_512520	C	0.7778	0.07143	T	15.78	7.12e-05	45.5	0.002253	16422	7.12e-05	0.02254	1	1	0.9951	0.9951	0.04316	0.5093	Intron (ENSGALT00000067678.1/ENSGALG00000036870.1, intron 5 of 8)	2	505437	520610	15174	1	ENSGALG00000036870.1	ENSGALT00000067678.1	7084	420372	ZNF767	zinc finger family member 767	T	C	T	17	0.53125	0.53125	C	15	0.46875	0.46875	0	0	3	0.1875	CTT	0	0.510613	2.05624
chr10	790191	S10_790191	G	0.9444	0.25	A	15.62	7.72e-05	51	0.00211	18012	7.72e-05	0.02321	1	1	0.9969	0.9969	0.04316	0.5093	Intron (ENSGALT00000068656.1/ENSGALG00000038637.1, intron 2 of 4)	10	784553	793378	8826	2	ENSGALG00000038637.1	ENSGALT00000068656.1	3187	415339	SHF	Src homology 2 domain containing F	G	A	G	20	0.625	0.66667	A	10	0.3125	0.33333	2	0.0625	2	0.13333	AGC	0	0.50113	1.36462
chr2	38114236	S2_38114236	A	1	0.2857	T	15.56	8.01e-05	NA	0.001979	18696	8.01e-05	0.02352	1	1	0.9975	0.9975	0.04316	0.5093	Intron (ENSGALT00000056884.1/ENSGALG00000033901.2, intron 3 of 3)	2	38101718	38138463	36746	1	ENSGALG00000033901.2	ENSGALT00000056884.1	12519	112531716	LOC112531716	uncharacterized LOC112531716	A	T	A	18	0.5625	0.64286	T	10	0.3125	0.35714	4	0.125	2	0.14286	CTA	0	0.555573	0.042424
chr2	63380502	S2_63380502	A	1	0.2857	G	15.56	8.01e-05	NA	0.007458	4960	8.01e-05	0.02352	1	1	0.9975	0.9975	0.04316	0.5093	Intron (ENSGALT00000020803.3/ENSGALG00000012748.5, intron 3 of 7)	2	63351465	63390250	38786	1	ENSGALG00000012748.5	ENSGALT00000020803.3	29038	420858	ELOVL2	ELOVL fatty acid elongase 2	A	G	A	18	0.5625	0.64286	G	10	0.3125	0.35714	4	0.125	0	0	GGC	0	0.555573	1.97878
chr2	63380506	S2_63380506	C	1	0.2857	T	15.56	8.01e-05	NA	0.007458	4960	8.01e-05	0.02352	1	1	0.9975	0.9975	0.04316	0.5093	Intron (ENSGALT00000020803.3/ENSGALG00000012748.5, intron 3 of 7)	2	63351465	63390250	38786	1	ENSGALG00000012748.5	ENSGALT00000020803.3	29042	420858	ELOVL2	ELOVL fatty acid elongase 2	C	T	C	18	0.5625	0.64286	T	10	0.3125	0.35714	4	0.125	0	0	GCT	0	0.555573	1.97878
chr2	90498185	S2_90498185	C	1	0.2857	T	15.56	8.01e-05	NA	0.001979	18696	8.01e-05	0.02352	1	1	0.9975	0.9975	0.04316	0.5093	Intron (ENSGALT00000022165.5/ENSGALG00000013624.5, intron 9 of 12)	2	90506056	90515226	9171	1	ENSGALG00000041452.1	ENSGALT00000078495.1	-7871	NA	NA	NA	C	T	C	18	0.5625	0.64286	T	10	0.3125	0.35714	4	0.125	2	0.14286	CTG	0	0.555573	2.3849
chr2	90498186	S2_90498186	A	1	0.2857	G	15.56	8.01e-05	NA	0.001979	18696	8.01e-05	0.02352	1	1	0.9975	0.9975	0.04316	0.5093	Intron (ENSGALT00000022165.5/ENSGALG00000013624.5, intron 9 of 12)	2	90506056	90515226	9171	1	ENSGALG00000041452.1	ENSGALT00000078495.1	-7870	NA	NA	NA	A	G	A	18	0.5625	0.64286	G	10	0.3125	0.35714	4	0.125	2	0.14286	TGT	0	0.555573	2.3849
chr3	24177079	S3_24177079	A	0.7143	0	G	15.56	8.01e-05	NA	0.001602	23088	8.01e-05	0.02352	1	1	0.9975	0.9975	0.04316	0.5093	Downstream (1-2kb)	3	24178579	24209441	30863	2	ENSGALG00000009926.5	ENSGALT00000016138.5	32362	421396	HAAO	3-hydroxyanthranilate 3,4-dioxygenase	G	A	G	18	0.5625	0.64286	A	10	0.3125	0.35714	4	0.125	2	0.14286	TAT	0	0.555573	1.75409
chr3	73417728	S3_73417728	G	1	0.2857	A	15.56	8.01e-05	NA	0.002005	18449	8.01e-05	0.02352	1	1	0.9975	0.9975	0.04316	0.5093	Distal Intergenic	3	73429338	73440745	11408	2	ENSGALG00000015590.5	ENSGALT00000031683.4	23017	421807	MANEA	mannosidase endo-alpha	G	A	G	18	0.5625	0.64286	A	10	0.3125	0.35714	4	0.125	2	0.14286	CGC	1	0.555573	1.71597
chr4	29469594	S4_29469594	C	1	0.2857	G	15.56	8.01e-05	NA	0.002005	18449	8.01e-05	0.02352	1	1	0.9975	0.9975	0.04316	0.5093	Promoter (2-3kb)	4	29436646	29467574	30929	2	ENSGALG00000009774.5	ENSGALT00000067114.1	-2021	422439	ELF2	E74 like ETS transcription factor 2	C	G	C	18	0.5625	0.64286	G	10	0.3125	0.35714	4	0.125	2	0.14286	TGT	0	0.555573	2.78785
chr10	19753547	S10_19753547	C	1	0.2857	T	15.56	8.01e-05	NA	0.002045	18088	8.01e-05	0.02352	1	1	0.9975	0.9975	0.04316	0.5093	Downstream (<1kb)	10	19753966	19758654	4689	2	ENSGALG00000026448.2	ENSGALT00000048027.1	5107	415571	FAM96A	family with sequence similarity 96 member A	C	T	C	18	0.5625	0.64286	T	10	0.3125	0.35714	4	0.125	2	0.14286	CTC	0	0.555573	2.69674
chr10	19753562	S10_19753562	C	1	0.2857	T	15.56	8.01e-05	NA	0.002045	18088	8.01e-05	0.02352	1	1	0.9975	0.9975	0.04316	0.5093	Downstream (<1kb)	10	19753966	19758654	4689	2	ENSGALG00000026448.2	ENSGALT00000048027.1	5092	415571	FAM96A	family with sequence similarity 96 member A	C	T	C	18	0.5625	0.64286	T	10	0.3125	0.35714	4	0.125	2	0.14286	ATG	0	0.555573	2.69674
chr10	19753563	S10_19753563	A	1	0.2857	G	15.56	8.01e-05	NA	0.002045	18088	8.01e-05	0.02352	1	1	0.9975	0.9975	0.04316	0.5093	Downstream (<1kb)	10	19753966	19758654	4689	2	ENSGALG00000026448.2	ENSGALT00000048027.1	5091	415571	FAM96A	family with sequence similarity 96 member A	A	G	A	18	0.5625	0.64286	G	10	0.3125	0.35714	4	0.125	2	0.14286	TGT	0	0.555573	2.69674
chr13	10040212	S13_10040212	A	0.7143	0	G	15.56	8.01e-05	NA	0.001789	20685	8.01e-05	0.02352	1	1	0.9975	0.9975	0.04316	0.5093	Intron (ENSGALT00000072016.1/ENSGALG00000033956.2, intron 1 of 10)	13	10043614	10056779	13166	1	ENSGALG00000033956.2	ENSGALT00000087698.1	-3402	416221	SFXN1	sideroflexin 1	G	A	G	18	0.5625	0.64286	A	10	0.3125	0.35714	4	0.125	2	0.14286	CAT	0	0.555573	1.87726
chr14	14206592	S14_14206592	T	0.7143	0	G	15.56	8.01e-05	NA	0.007763	4765	8.01e-05	0.02352	1	1	0.9975	0.9975	0.04316	0.5093	Distal Intergenic	14	14117925	14203370	85446	2	ENSGALG00000009205.6	ENSGALT00000014988.6	-3223	416752	ANKFN1L	ankyrin repeat and fibronectin type-III domain-containing 1-like	G	T	G	18	0.5625	0.64286	T	10	0.3125	0.35714	4	0.125	0	0	TGG	0	0.555573	2.38698
chr21	462933	S21_462933	T	1	0.2857	C	15.56	8.01e-05	NA	0.001979	18696	8.01e-05	0.02352	1	1	0.9975	0.9975	0.04316	0.5093	Distal Intergenic	21	309659	433746	124088	2	ENSGALG00000039525.2	ENSGALT00000047308.2	-29188	419369	CAMTA1	calmodulin binding transcription activator 1	T	C	T	18	0.5625	0.64286	C	10	0.3125	0.35714	4	0.125	2	0.14286	GTG	0	0.555573	2.34146
chr28	1550005	S28_1550005	G	1	0.2857	A	15.56	8.01e-05	NA	0.002005	18449	8.01e-05	0.02352	1	1	0.9975	0.9975	0.04316	0.5093	Intron (ENSGALT00000047572.1/ENSGALG00000030852.2, intron 4 of 4)	28	1536589	1559876	23288	2	ENSGALG00000030852.2	ENSGALT00000047572.1	9871	107055338	LOC107055338	uncharacterized LOC107055338	G	A	G	18	0.5625	0.64286	A	10	0.3125	0.35714	4	0.125	2	0.14286	CGC	1	0.555573	2.60513
chr1	132017347	S1_132017347	C	0.1429	0.9167	T	15.48	8.36e-05	0.01515	0.002525	14655	8.36e-05	0.02387	1	1	0.9981	0.998	0.04316	0.5093	Distal Intergenic	1	131977565	131997623	20059	2	ENSGALG00000039826.1	ENSGALT00000057421.1	-19725	396144	CNGA3	cyclic nucleotide gated channel alpha 3	C	T	C	13	0.40625	0.5	T	13	0.40625	0.5	6	0.1875	3	0.23077	ACG	1	0.600901	1.83702
chr1	183843827	S1_183843827	T	0.8571	0.08333	C	15.48	8.36e-05	66	0.002937	12597	8.36e-05	0.02387	1	1	0.9981	0.998	0.04316	0.5093	Intron (ENSGALT00000050284.1/ENSGALG00000017197.5, intron 3 of 23)	1	183828890	183829556	667	1	ENSGALG00000032864.2	ENSGALT00000065967.1	14938	NA	NA	NA	C	T	C	13	0.40625	0.5	T	13	0.40625	0.5	6	0.1875	3	0.23077	ACA	0	0.600901	1.555
chr2	99738751	S2_99738751	A	0.9167	0.1429	G	15.48	8.36e-05	66	0.002431	15216	8.36e-05	0.02387	1	1	0.9981	0.998	0.04316	0.5093	Distal Intergenic	2	99747385	99848774	101390	1	ENSGALG00000014615.5	ENSGALT00000058499.1	-8634	374016	LAMA1	laminin subunit alpha 1	A	G	A	13	0.40625	0.5	G	13	0.40625	0.5	6	0.1875	3	0.23077	TGA	0	0.600901	2.25427
chr2	99738754	S2_99738754	A	0.9167	0.1429	T	15.48	8.36e-05	66	0.002431	15216	8.36e-05	0.02387	1	1	0.9981	0.998	0.04316	0.5093	Distal Intergenic	2	99747385	99848774	101390	1	ENSGALG00000014615.5	ENSGALT00000058499.1	-8631	374016	LAMA1	laminin subunit alpha 1	A	T	A	13	0.40625	0.5	T	13	0.40625	0.5	6	0.1875	3	0.23077	AAG	0	0.600901	2.25427
chr2	99738794	S2_99738794	T	0.9167	0.1429	G	15.48	8.36e-05	66	0.002431	15216	8.36e-05	0.02387	1	1	0.9981	0.998	0.04316	0.5093	Distal Intergenic	2	99747385	99848774	101390	1	ENSGALG00000014615.5	ENSGALT00000058499.1	-8591	374016	LAMA1	laminin subunit alpha 1	G	T	G	13	0.40625	0.5	T	13	0.40625	0.5	6	0.1875	3	0.23077	ATA	0	0.600901	2.25427
chr2	99738795	S2_99738795	C	0.9167	0.1429	A	15.48	8.36e-05	66	0.002431	15216	8.36e-05	0.02387	1	1	0.9981	0.998	0.04316	0.5093	Distal Intergenic	2	99747385	99848774	101390	1	ENSGALG00000014615.5	ENSGALT00000058499.1	-8590	374016	LAMA1	laminin subunit alpha 1	A	C	A	13	0.40625	0.5	C	13	0.40625	0.5	6	0.1875	3	0.23077	TAG	0	0.600901	2.25427
chr5	36146550	S5_36146550	G	0.9167	0.1429	T	15.48	8.36e-05	66	0.006724	5502	8.36e-05	0.02387	1	1	0.9981	0.998	0.04316	0.5093	Intron (ENSGALT00000016334.6/ENSGALG00000010052.6, intron 11 of 12)	5	36144218	36155143	10926	2	ENSGALG00000010052.6	ENSGALT00000016334.6	8593	423324	PPP2R3C	protein phosphatase 2 regulatory subunit B''gamma	G	T	G	13	0.40625	0.5	T	13	0.40625	0.5	6	0.1875	1	0.07692	TGT	0	0.600901	1.6042
chr10	19416205	S10_19416205	G	0.9167	0.1429	A	15.48	8.36e-05	66	0.00699	5292	8.36e-05	0.02387	1	1	0.9981	0.998	0.04316	0.5093	Distal Intergenic	10	19372245	19378165	5921	1	ENSGALG00000008095.6	ENSGALT00000087441.1	43961	415567	KIF23	kinesin family member 23	A	G	A	13	0.40625	0.5	G	13	0.40625	0.5	6	0.1875	1	0.07692	CGT	1	0.600901	1.70813
chr12	7051566	S12_7051566	C	0.9167	0.1429	T	15.48	8.36e-05	66	0.002416	15312	8.36e-05	0.02387	1	1	0.9981	0.998	0.04316	0.5093	Promoter (1-2kb)	12	7053449	7157621	104173	1	ENSGALG00000005332.5	ENSGALT00000055249.1	-1883	395895	CACNA1D	calcium voltage-gated channel subunit alpha1 D	C	T	C	13	0.40625	0.5	T	13	0.40625	0.5	6	0.1875	3	0.23077	ATG	0	0.600901	1.85807
chr13	8708728	S13_8708728	T	0.9167	0.1429	C	15.48	8.36e-05	66	0.00305	12129	8.36e-05	0.02387	1	1	0.9981	0.998	0.04316	0.5093	Distal Intergenic	13	8748838	8796511	47674	1	ENSGALG00000037395.1	ENSGALT00000059279.1	-40110	416202	UBTD2	ubiquitin domain containing 2	C	T	C	13	0.40625	0.5	T	13	0.40625	0.5	6	0.1875	3	0.23077	TCT	0	0.600901	1.58716
chr1	149333475	S1_149333475	G	0.9286	0.1667	A	15.37	8.85e-05	65	0.006103	6062	8.85e-05	0.02437	1	1	0.9987	0.9986	0.04316	0.5093	Distal Intergenic	1	149396317	149399181	2865	2	ENSGALG00000026361.2	ENSGALT00000044859.2	65706	NA	NA	NA	G	A	G	15	0.46875	0.57692	A	11	0.34375	0.42308	6	0.1875	1	0.07692	AAG	0	0.585812	2.17933
chr4	69221172	S4_69221172	G	0.07143	0.8333	A	15.37	8.85e-05	0.01538	0.005355	6909	8.85e-05	0.02437	1	1	0.9987	0.9986	0.04316	0.5093	Intron (ENSGALT00000023068.5/ENSGALG00000014262.5, intron 6 of 11)	4	69240588	69251450	10863	2	ENSGALG00000014264.6	ENSGALT00000023074.6	30278	422782	NSUN7	NOP2/Sun RNA methyltransferase family member 7	A	G	A	15	0.46875	0.57692	G	11	0.34375	0.42308	6	0.1875	1	0.07692	CAC	0	0.585812	1.06837
chr14	5688574	S14_5688574	A	0.9286	0.1667	T	15.37	8.85e-05	65	0.001692	21868	8.85e-05	0.02437	1	1	0.9987	0.9986	0.04316	0.5093	Distal Intergenic	14	5645450	5646529	1080	2	ENSGALG00000005258.4	ENSGALT00000008442.3	-42046	427667	SSTR5	somatostatin receptor 5	A	T	A	15	0.46875	0.57692	T	11	0.34375	0.42308	6	0.1875	3	0.23077	GTA	0	0.585812	0.989617
chr15	12447406	S15_12447406	A	0.07143	0.8333	G	15.37	8.85e-05	0.01538	0.001835	20160	8.85e-05	0.02437	1	1	0.9987	0.9986	0.04316	0.5093	Distal Intergenic	15	12380768	12421127	40360	1	ENSGALG00000008253.6	ENSGALT00000013434.5	66639	373988	TBX5	T-box 5	G	A	G	15	0.46875	0.57692	A	11	0.34375	0.42308	6	0.1875	3	0.23077	CAA	0	0.585812	1.44367
chr1	68411826	S1_68411826	G	0	0.7	A	15.33	9.05e-05	0	0.002265	16337	9.05e-05	0.02456	1	1	0.9988	0.9988	0.04316	0.5093	Promoter (1-2kb)	1	68397254	68409951	12698	2	ENSGALG00000014128.4	ENSGALT00000022862.4	-1876	418223	A4GALT	alpha 1,4-galactosyltransferase (P blood group)	A	G	A	19	0.59375	0.73077	G	7	0.21875	0.26923	6	0.1875	1	0.07692	CGT	1	0.538462	1.19491
chr1	181422722	S1_181422722	T	1	0.3	G	15.33	9.05e-05	NA	0.002251	16439	9.05e-05	0.02456	1	1	0.9988	0.9988	0.04316	0.5093	Distal Intergenic	1	181192418	181414573	222156	2	ENSGALG00000038995.1	ENSGALT00000074222.1	-8150	396137	GRIA4	glutamate ionotropic receptor AMPA type subunit 4	T	G	T	19	0.59375	0.73077	G	7	0.21875	0.26923	6	0.1875	1	0.07692	GGC	0	0.538462	1.66447
chr1	181422725	S1_181422725	A	1	0.3	G	15.33	9.05e-05	NA	0.002251	16439	9.05e-05	0.02456	1	1	0.9988	0.9988	0.04316	0.5093	Distal Intergenic	1	181192418	181414573	222156	2	ENSGALG00000038995.1	ENSGALT00000074222.1	-8153	396137	GRIA4	glutamate ionotropic receptor AMPA type subunit 4	A	G	A	19	0.59375	0.73077	G	7	0.21875	0.26923	6	0.1875	1	0.07692	AAA	0	0.538462	1.66447
chr1	181422729	S1_181422729	G	1	0.3	A	15.33	9.05e-05	NA	0.002251	16439	9.05e-05	0.02456	1	1	0.9988	0.9988	0.04316	0.5093	Distal Intergenic	1	181192418	181414573	222156	2	ENSGALG00000038995.1	ENSGALT00000074222.1	-8157	396137	GRIA4	glutamate ionotropic receptor AMPA type subunit 4	G	A	G	19	0.59375	0.73077	A	7	0.21875	0.26923	6	0.1875	1	0.07692	GGG	0	0.538462	1.66447
chr10	19937739	S10_19937739	C	0	0.7	T	15.33	9.05e-05	0	0.002296	16116	9.05e-05	0.02456	1	1	0.9988	0.9988	0.04316	0.5093	Intron (ENSGALT00000084741.1/ENSGALG00000027501.3, intron 20 of 20)	10	19928510	19932226	3717	2	ENSGALG00000035465.1	ENSGALT00000050401.1	-5514	426208	WDR76	WD repeat domain 76	T	C	T	19	0.59375	0.73077	C	7	0.21875	0.26923	6	0.1875	1	0.07692	ACA	0	0.538462	1.8698
chr10	19937743	S10_19937743	C	0	0.7	T	15.33	9.05e-05	0	0.002296	16116	9.05e-05	0.02456	1	1	0.9988	0.9988	0.04316	0.5093	Intron (ENSGALT00000084741.1/ENSGALG00000027501.3, intron 20 of 20)	10	19928510	19932226	3717	2	ENSGALG00000035465.1	ENSGALT00000050401.1	-5518	426208	WDR76	WD repeat domain 76	T	C	T	19	0.59375	0.73077	C	7	0.21875	0.26923	6	0.1875	1	0.07692	ACG	1	0.538462	1.8698
chr10	19937772	S10_19937772	G	0	0.7	A	15.33	9.05e-05	0	0.002296	16116	9.05e-05	0.02456	1	1	0.9988	0.9988	0.04316	0.5093	Intron (ENSGALT00000084741.1/ENSGALG00000027501.3, intron 20 of 20)	10	19928510	19932226	3717	2	ENSGALG00000035465.1	ENSGALT00000050401.1	-5547	426208	WDR76	WD repeat domain 76	A	G	A	19	0.59375	0.73077	G	7	0.21875	0.26923	6	0.1875	1	0.07692	CGT	1	0.538462	1.8698
chr12	14579023	S12_14579023	G	0	0.7	A	15.33	9.05e-05	0	0.002424	15264	9.05e-05	0.02456	1	1	0.9988	0.9988	0.04316	0.5093	Distal Intergenic	12	14473942	14552260	78319	2	ENSGALG00000007483.5	ENSGALT00000036226.3	-26764	427592	LRIG1	leucine rich repeats and immunoglobulin like domains 1	A	G	A	19	0.59375	0.73077	G	7	0.21875	0.26923	6	0.1875	1	0.07692	TGG	0	0.538462	0.464769
chr12	14579041	S12_14579041	C	0	0.7	G	15.33	9.05e-05	0	0.002424	15264	9.05e-05	0.02456	1	1	0.9988	0.9988	0.04316	0.5093	Distal Intergenic	12	14473942	14552260	78319	2	ENSGALG00000007483.5	ENSGALT00000036226.3	-26782	427592	LRIG1	leucine rich repeats and immunoglobulin like domains 1	G	C	G	19	0.59375	0.73077	C	7	0.21875	0.26923	6	0.1875	1	0.07692	ACA	0	0.538462	0.464769
chr15	7117107	S15_7117107	G	1	0.3	A	15.33	9.05e-05	NA	0.002424	15264	9.05e-05	0.02456	1	1	0.9988	0.9988	0.04316	0.5093	Intron (ENSGALT00000085378.1/ENSGALG00000045218.1, intron 22 of 41)	15	7100719	7141338	40620	1	ENSGALG00000045218.1	ENSGALT00000085378.1	16389	416905	MYO18B	myosin XVIIIB	G	A	G	19	0.59375	0.73077	A	7	0.21875	0.26923	6	0.1875	1	0.07692	GGA	0	0.538462	1.78927
chr3	71690595	S3_71690595	C	1	0.1667	T	15.28	9.28e-05	NA	0.007739	4780	9.28e-05	0.02479	1	1	0.999	0.999	0.04316	0.5093	Intron (ENSGALT00000024961.5/ENSGALG00000031814.1, intron 1 of 9)	3	71708811	71724031	15221	1	ENSGALG00000015483.6	ENSGALT00000089610.1	-18216	421796	PNISR	PNN interacting serine and arginine rich protein	C	T	C	12	0.375	0.54545	T	10	0.3125	0.45455	10	0.3125	0	0	CCG	1	0.714237	2.36313
chr8	24484066	S8_24484066	G	1	0.1667	C	15.28	9.28e-05	NA	0.001487	24875	9.28e-05	0.02479	1	1	0.999	0.999	0.04316	0.5093	Intron (ENSGALT00000017295.5/ENSGALG00000010629.5, intron 24 of 30)	8	24470911	24475138	4228	1	ENSGALG00000010627.6	ENSGALT00000087834.1	13156	771795	PRPF38A	pre-mRNA processing factor 38A	G	C	G	12	0.375	0.54545	C	10	0.3125	0.45455	10	0.3125	2	0.18182	ATA	0	0.714237	1.09742
chr13	14543141	S13_14543141	G	0.1667	1	A	15.28	9.28e-05	0	0.01014	3648	9.28e-05	0.02479	1	1	0.999	0.999	0.04316	0.5093	Intron (ENSGALT00000069830.1/ENSGALG00000039124.2, intron 13 of 14)	13	14534656	14542290	7635	1	ENSGALG00000039124.2	ENSGALT00000087344.1	8486	416303	KLHL3	kelch like family member 3	G	A	G	12	0.375	0.54545	A	10	0.3125	0.45455	10	0.3125	0	0	CGC	1	0.714237	1.75674
chr2	14055305	S2_14055305	T	1	0.2	G	15.09	0.0001027	NA	0.008276	4470	0.0001027	0.02572	1	1	0.9995	0.9995	0.04316	0.5093	Intron (ENSGALT00000011573.3/ENSGALG00000007145.5, intron 1 of 15)	2	14063264	14086193	22930	1	ENSGALG00000007145.5	ENSGALT00000073878.1	-7959	374058	ITGB1	integrin subunit beta 1	T	G	T	14	0.4375	0.63636	G	8	0.25	0.36364	10	0.3125	0	0	CGT	1	0.666667	0.307731
chr3	72057396	S3_72057396	G	1	0.2	A	15.09	0.0001027	NA	0.001175	31488	0.0001027	0.02572	1	1	0.9995	0.9995	0.04316	0.5093	Distal Intergenic	3	71975877	71976818	942	1	ENSGALG00000033298.2	ENSGALT00000080411.1	81520	NA	NA	NA	G	A	G	14	0.4375	0.63636	A	8	0.25	0.36364	10	0.3125	2	0.18182	CGT	1	0.666667	1.81194
chr3	72910475	S3_72910475	G	0	0.8	A	15.09	0.0001027	0	0.00836	4425	0.0001027	0.02572	1	1	0.9995	0.9995	0.04316	0.5093	Promoter (1-2kb)	3	72911668	72915627	3960	1	ENSGALG00000019921.5	ENSGALT00000031690.4	-1193	421802	NDUFAF4	NADH:ubiquinone oxidoreductase complex assembly factor 4	A	G	A	14	0.4375	0.63636	G	8	0.25	0.36364	10	0.3125	0	0	TAC	0	0.666667	2.31855
chr4	22393446	S4_22393446	G	0	0.8	A	15.09	0.0001027	0	0.008673	4265	0.0001027	0.02572	1	1	0.9995	0.9995	0.04316	0.5093	Distal Intergenic	4	22314303	22378393	64091	1	ENSGALG00000020249.4	ENSGALT00000051210.1	79144	422418	RAPGEF2	Rap guanine nucleotide exchange factor 2	A	G	A	14	0.4375	0.63636	G	8	0.25	0.36364	10	0.3125	0	0	CAG	0	0.666667	2.04959
chr4	22393453	S4_22393453	A	0	0.8	G	15.09	0.0001027	0	0.008673	4265	0.0001027	0.02572	1	1	0.9995	0.9995	0.04316	0.5093	Distal Intergenic	4	22314303	22378393	64091	1	ENSGALG00000020249.4	ENSGALT00000051210.1	79151	422418	RAPGEF2	Rap guanine nucleotide exchange factor 2	G	A	G	14	0.4375	0.63636	A	8	0.25	0.36364	10	0.3125	0	0	TGT	0	0.666667	2.04959
chr5	16020983	S5_16020983	A	1	0.2	G	15.09	0.0001027	NA	0.009427	3924	0.0001027	0.02572	1	1	0.9995	0.9995	0.04316	0.5093	Intron (ENSGALT00000061350.1/ENSGALG00000029260.1, intron 1 of 5)	5	16012671	16077001	64331	1	ENSGALG00000029260.1	ENSGALT00000061350.1	8313	396229	HRAS	HRas proto-oncogene, GTPase	A	G	A	14	0.4375	0.63636	G	8	0.25	0.36364	10	0.3125	0	0	CGA	1	0.666667	1.53384
chr5	58132513	S5_58132513	T	1	0.2	C	15.09	0.0001027	NA	0.007981	4635	0.0001027	0.02572	1	1	0.9995	0.9995	0.04316	0.5093	Intron (ENSGALT00000073937.1/ENSGALG00000012367.5, intron 1 of 9)	5	58127887	58127975	89	2	ENSGALG00000025508.1	ENSGALT00000042421.1	-4539	100315792	MIR1703	microRNA mir-1703	T	C	T	14	0.4375	0.63636	C	8	0.25	0.36364	10	0.3125	0	0	GTT	0	0.666667	2.37505
chr7	35989796	S7_35989796	C	1	0.2	T	15.09	0.0001027	NA	0.008787	4210	0.0001027	0.02572	1	1	0.9995	0.9995	0.04316	0.5093	Distal Intergenic	7	35956560	35958107	1548	1	ENSGALG00000032905.2	ENSGALT00000070221.1	33237	NA	NA	NA	C	T	C	14	0.4375	0.63636	T	8	0.25	0.36364	10	0.3125	0	0	CTG	0	0.666667	1.27975
chr9	22474973	S9_22474973	C	0	0.8	T	15.09	0.0001027	0	0.008166	4530	0.0001027	0.02572	1	1	0.9995	0.9995	0.04316	0.5093	Intron (ENSGALT00000087933.1/ENSGALG00000044085.1, intron 1 of 3)	9	22445227	22479763	34537	2	ENSGALG00000044085.1	ENSGALT00000087933.1	4790	NA	NA	NA	T	C	T	14	0.4375	0.63636	C	8	0.25	0.36364	10	0.3125	0	0	CTC	0	0.666667	1.71922
chr17	6710910	S17_6710910	A	0.8571	0	C	15.09	0.0001027	NA	0.01698	2178	0.0001027	0.02572	1	1	0.9995	0.9995	0.04316	0.5093	Promoter (1-2kb)	17	6709265	6712770	3506	2	ENSGALG00000003732.6	ENSGALT00000089240.1	1860	771901	UCK1	uridine-cytidine kinase 1	A	C	A	12	0.375	0.54545	C	10	0.3125	0.45455	10	0.3125	0	0	AAA	0	0.749934	2.11347
chr21	688182	S21_688182	C	1	0.2	A	15.09	0.0001027	NA	0.001175	31488	0.0001027	0.02572	1	1	0.9995	0.9995	0.04316	0.5093	Intron (ENSGALT00000001430.6/ENSGALG00000000966.6, intron 4 of 16)	21	684498	695542	11045	1	ENSGALG00000000966.6	ENSGALT00000001430.6	3685	419377	NPHP4	nephrocystin 4	C	A	C	14	0.4375	0.63636	A	8	0.25	0.36364	10	0.3125	2	0.18182	CCG	1	0.666667	2.26959
chr21	688214	S21_688214	C	1	0.2	T	15.09	0.0001027	NA	0.001175	31488	0.0001027	0.02572	1	1	0.9995	0.9995	0.04316	0.5093	Intron (ENSGALT00000001430.6/ENSGALG00000000966.6, intron 4 of 16)	21	684498	695542	11045	1	ENSGALG00000000966.6	ENSGALT00000001430.6	3717	419377	NPHP4	nephrocystin 4	C	T	C	14	0.4375	0.63636	T	8	0.25	0.36364	10	0.3125	2	0.18182	CCC	0	0.666667	2.26959
chr21	688215	S21_688215	C	1	0.2	G	15.09	0.0001027	NA	0.001175	31488	0.0001027	0.02572	1	1	0.9995	0.9995	0.04316	0.5093	Intron (ENSGALT00000001430.6/ENSGALG00000000966.6, intron 4 of 16)	21	684498	695542	11045	1	ENSGALG00000000966.6	ENSGALT00000001430.6	3718	419377	NPHP4	nephrocystin 4	C	G	C	14	0.4375	0.63636	G	8	0.25	0.36364	10	0.3125	2	0.18182	CCC	0	0.666667	2.26959
chr27	4489216	S27_4489216	G	0.2	1	C	15.09	0.0001027	0	0.01599	2313	0.0001027	0.02572	1	1	0.9995	0.9995	0.04316	0.5093	Downstream (1-2kb)	27	4490929	4497739	6811	2	ENSGALG00000019738.4	ENSGALT00000031344.4	8523	771854	FBXO47	F-box protein 47	G	C	G	14	0.4375	0.63636	C	8	0.25	0.36364	10	0.3125	0	0	TGC	0	0.666667	1.96501
chr27	4489221	S27_4489221	A	0.2	1	C	15.09	0.0001027	0	0.01599	2313	0.0001027	0.02572	1	1	0.9995	0.9995	0.04316	0.5093	Downstream (1-2kb)	27	4490929	4497739	6811	2	ENSGALG00000019738.4	ENSGALT00000031344.4	8518	771854	FBXO47	F-box protein 47	A	C	A	14	0.4375	0.63636	C	8	0.25	0.36364	10	0.3125	0	0	GAT	0	0.666667	1.96501
chr28	3847848	S28_3847848	G	1	0.2	C	15.09	0.0001027	NA	0.008166	4530	0.0001027	0.02572	1	1	0.9995	0.9995	0.04316	0.5093	Intron (ENSGALT00000066211.1/ENSGALG00000003304.5, intron 1 of 12)	28	3825695	3857797	32103	2	ENSGALG00000003304.5	ENSGALT00000005236.5	9949	771015	CRTC1	CREB regulated transcription coactivator 1	G	C	G	14	0.4375	0.63636	C	8	0.25	0.36364	10	0.3125	0	0	AGT	0	0.666667	0.782851
chr1	131721079	S1_131721079	A	1	0.3333	C	14.93	0.0001114	NA	0.001692	21868	0.0001114	0.02647	1	1	0.9998	0.9998	0.04316	0.5093	Distal Intergenic	1	131727335	131837673	110339	1	ENSGALG00000043118.1	ENSGALT00000055338.1	-6256	418685	ATP10A	ATPase phospholipid transporting 10A (putative)	A	C	A	20	0.625	0.71429	C	8	0.25	0.28571	4	0.125	2	0.14286	TAC	0	0.500038	1.39829
chr3	24998686	S3_24998686	T	1	0.3333	C	14.93	0.0001114	NA	0.001745	21208	0.0001114	0.02647	1	1	0.9998	0.9998	0.04316	0.5093	Distal Intergenic	3	25046738	25048946	2209	2	ENSGALG00000033129.1	ENSGALT00000069966.1	50260	107052930	ZFP36L2	ZFP36 ring finger protein like 2	T	C	T	20	0.625	0.71429	C	8	0.25	0.28571	4	0.125	2	0.14286	TCC	0	0.500038	1.12973
chr4	47180074	S4_47180074	T	1	0.3333	C	14.93	0.0001114	NA	0.001849	20013	0.0001114	0.02647	1	1	0.9998	0.9998	0.04316	0.5093	Distal Intergenic	4	47198237	47232926	34690	1	ENSGALG00000043669.1	ENSGALT00000071528.1	-18163	422613	WDFY3	WD repeat and FYVE domain containing 3	T	C	T	20	0.625	0.71429	C	8	0.25	0.28571	4	0.125	2	0.14286	GCG	1	0.500038	0.904488
chr4	59045508	S4_59045508	G	0	0.6667	T	14.93	0.0001114	0	0.00147	25168	0.0001114	0.02647	1	1	0.9998	0.9998	0.04316	0.5093	Intron (ENSGALT00000019955.1/ENSGALG00000012219.4, intron 2 of 15)	4	58980736	59064348	83613	2	ENSGALG00000012219.4	ENSGALT00000037649.3	18840	395101	UNC5C	unc-5 netrin receptor C	T	G	T	20	0.625	0.71429	G	8	0.25	0.28571	4	0.125	2	0.14286	ATC	0	0.500038	1.03198
chr10	19340269	S10_19340269	G	1	0.3333	T	14.93	0.0001114	NA	0.001692	21868	0.0001114	0.02647	1	1	0.9998	0.9998	0.04316	0.5093	Intron (ENSGALT00000045248.2/ENSGALG00000028191.2, intron 2 of 3)	10	19355200	19358789	3590	1	ENSGALG00000008077.6	ENSGALT00000013111.6	-14931	427516	PAQR5	progestin and adipoQ receptor family member 5	G	T	G	20	0.625	0.71429	T	8	0.25	0.28571	4	0.125	2	0.14286	TTC	0	0.500038	1.57404
chr10	19930974	S10_19930974	G	1	0.3333	C	14.93	0.0001114	NA	0.001692	21868	0.0001114	0.02647	1	1	0.9998	0.9998	0.04316	0.5093	Promoter (<=1kb)	10	19927084	19931605	4522	2	ENSGALG00000035465.1	ENSGALT00000070836.1	631	426208	WDR76	WD repeat domain 76	G	C	G	20	0.625	0.71429	C	8	0.25	0.28571	4	0.125	2	0.14286	GCA	0	0.500038	1.21378
chr12	17198046	S12_17198046	T	0	0.6667	C	14.93	0.0001114	0	0.007955	4650	0.0001114	0.02647	1	1	0.9998	0.9998	0.04316	0.5093	Distal Intergenic	12	17238314	17341991	103678	1	ENSGALG00000037856.1	ENSGALT00000067536.1	-40268	416102	CHL1	cell adhesion molecule L1 like	C	T	C	20	0.625	0.71429	T	8	0.25	0.28571	4	0.125	0	0	ATT	0	0.500038	2.34231
chr13	6756471	S13_6756471	C	1	0.3333	T	14.93	0.0001114	NA	0.001939	19080	0.0001114	0.02647	1	1	0.9998	0.9998	0.04316	0.5093	Intron (ENSGALT00000079469.1/ENSGALG00000041690.2, intron 1 of 4)	13	6753252	6988330	235079	1	ENSGALG00000041690.2	ENSGALT00000079469.1	3220	NA	NA	NA	C	T	C	20	0.625	0.71429	T	8	0.25	0.28571	4	0.125	2	0.14286	ATG	0	0.500038	1.27426
chr15	4564233	S15_4564233	G	1	0.3333	A	14.93	0.0001114	NA	0.00185	20000	0.0001114	0.02647	1	1	0.9998	0.9998	0.04316	0.5093	Distal Intergenic	15	4545257	4558143	12887	1	ENSGALG00000046226.1	ENSGALT00000079267.2	18977	416814	SCARB1	scavenger receptor class B member 1	G	A	G	20	0.625	0.71429	A	8	0.25	0.28571	4	0.125	2	0.14286	CAC	0	0.500038	0.48725
chr15	12083886	S15_12083886	A	1	0.3333	T	14.93	0.0001114	NA	0.001692	21868	0.0001114	0.02647	1	1	0.9998	0.9998	0.04316	0.5093	Distal Intergenic	15	12267270	12268419	1150	2	ENSGALG00000045349.1	ENSGALT00000085002.1	184533	NA	NA	NA	A	T	A	20	0.625	0.71429	T	8	0.25	0.28571	4	0.125	2	0.14286	CTT	0	0.500038	1.91602
chr18	3807368	S18_3807368	A	1	0.3333	G	14.93	0.0001114	NA	0.001692	21868	0.0001114	0.02647	1	1	0.9998	0.9998	0.04316	0.5093	Distal Intergenic	18	3793297	3796758	3462	2	ENSGALG00000036473.2	ENSGALT00000065379.1	-10611	NA	NA	NA	A	G	A	20	0.625	0.71429	G	8	0.25	0.28571	4	0.125	2	0.14286	GAA	0	0.500038	1.88772
chr20	10523817	S20_10523817	A	0	0.6667	G	14.93	0.0001114	0	0.00189	19580	0.0001114	0.02647	1	1	0.9998	0.9998	0.04316	0.5093	Promoter (2-3kb)	20	10526109	10530923	4815	1	ENSGALG00000006693.5	ENSGALT00000010816.5	-2292	101750367	LOC101750367	BPI fold-containing family B member 4-like	G	A	G	20	0.625	0.71429	A	8	0.25	0.28571	4	0.125	2	0.14286	CGC	1	0.500038	2.3968
chr2	838734	S2_838734	C	0.8889	0.2143	T	14.86	0.0001159	29.33	0.00119	31104	0.0001159	0.02686	1	1	0.9998	0.9998	0.04316	0.5093	Promoter (2-3kb)	2	841145	844718	3574	1	ENSGALG00000032184.1	ENSGALT00000058144.1	-2411	395466	CSPG5	chondroitin sulfate proteoglycan 5	C	T	C	19	0.59375	0.59375	T	13	0.40625	0.40625	0	0	5	0.3125	ACG	1	0.459984	2.43067
chr5	21503362	S5_21503362	G	0.8889	0.2143	A	14.86	0.0001159	29.33	0.008285	4465	0.0001159	0.02686	1	1	0.9998	0.9998	0.04316	0.5093	Distal Intergenic	5	21473352	21476452	3101	1	ENSGALG00000039558.1	ENSGALT00000076844.1	30011	423167	TTC17	tetratricopeptide repeat domain 17	G	A	G	19	0.59375	0.59375	A	13	0.40625	0.40625	0	0	1	0.0625	AAC	0	0.459984	1.56126
chr5	49481394	S5_49481394	G	0.9375	0.2	A	14.79	0.0001203	60	0.004662	7936	0.0001203	0.02722	1	1	0.9999	0.9999	0.04316	0.5093	Promoter (1-2kb)	5	49480378	49499993	19616	1	ENSGALG00000029996.2	ENSGALT00000086659.1	1017	423460	PPP2R5C	protein phosphatase 2 regulatory subunit B'gamma	G	A	G	17	0.53125	0.65385	A	9	0.28125	0.34615	6	0.1875	1	0.07692	GAG	0	0.554388	-0.697953
chr13	5013436	S13_5013436	T	0.0625	0.8	A	14.79	0.0001203	0.01667	0.001255	29490	0.0001203	0.02722	1	1	0.9999	0.9999	0.04316	0.5093	Intron (ENSGALT00000002712.5/ENSGALG00000001768.5, intron 4 of 29)	13	4820923	5110599	289677	2	ENSGALG00000001768.5	ENSGALT00000029075.2	97163	373854	TENM2	teneurin transmembrane protein 2	A	T	A	17	0.53125	0.65385	T	9	0.28125	0.34615	6	0.1875	3	0.23077	CTG	0	0.554388	2.49977
chr14	11523670	S14_11523670	T	0.0625	0.8	G	14.79	0.0001203	0.01667	0.001362	27160	0.0001203	0.02722	1	1	0.9999	0.9999	0.04316	0.5093	Distal Intergenic	14	11854602	11862668	8067	1	ENSGALG00000013169.6	ENSGALT00000021510.6	-330932	768437	IL20RB	interleukin 20 receptor subunit beta	G	T	G	17	0.53125	0.65385	T	9	0.28125	0.34615	6	0.1875	3	0.23077	TGC	0	0.554388	2.62663
chr14	14016021	S14_14016021	C	0.9375	0.2	G	14.79	0.0001203	60	0.001114	33218	0.0001203	0.02722	1	1	0.9999	0.9999	0.04316	0.5093	Distal Intergenic	14	14038405	14057508	19104	2	ENSGALG00000029072.2	ENSGALT00000045108.2	41487	396387	NTN3	netrin 1	C	G	C	17	0.53125	0.65385	G	9	0.28125	0.34615	6	0.1875	3	0.23077	GCT	0	0.554388	2.89368
chr2	6007495	S2_6007495	G	1	0.3571	A	14.69	0.0001265	NA	0.004743	7800	0.0001265	0.02771	1	1	0.9999	0.9999	0.04316	0.5093	Distal Intergenic	2	6015894	6016066	173	2	ENSGALG00000027044.1	ENSGALT00000043063.1	8571	NA	NA	NA	G	A	G	21	0.65625	0.7	A	9	0.28125	0.3	2	0.0625	1	0.06667	CAC	0	0.473731	0.827009
chr3	103150095	S3_103150095	T	1	0.3571	A	14.69	0.0001265	NA	0.004517	8190	0.0001265	0.02771	1	1	0.9999	0.9999	0.04316	0.5093	Distal Intergenic	3	103172072	103172181	110	1	ENSGALG00000026500.1	ENSGALT00000044593.1	-21977	102466708	MIR6678	microRNA mir-6678	T	A	T	21	0.65625	0.7	A	9	0.28125	0.3	2	0.0625	1	0.06667	CTC	0	0.473731	0.552752
chr3	105464748	S3_105464748	C	1	0.3571	A	14.69	0.0001265	NA	0.004517	8190	0.0001265	0.02771	1	1	0.9999	0.9999	0.04316	0.5093	Intron (ENSGALT00000026723.5/ENSGALG00000016560.5, intron 1 of 9)	3	105459701	105478146	18446	1	ENSGALG00000016560.5	ENSGALT00000026723.5	5048	428661	SELENOI	selenoprotein I	C	A	C	21	0.65625	0.7	A	9	0.28125	0.3	2	0.0625	1	0.06667	CAT	0	0.473731	0.414128
chr5	24443870	S5_24443870	C	1	0.3571	T	14.69	0.0001265	NA	0.004517	8190	0.0001265	0.02771	1	1	0.9999	0.9999	0.04316	0.5093	Distal Intergenic	5	24447182	24448611	1430	2	ENSGALG00000034891.2	ENSGALT00000066578.1	4741	NA	NA	NA	C	T	C	21	0.65625	0.7	T	9	0.28125	0.3	2	0.0625	1	0.06667	CTG	0	0.473731	2.16549
chr6	22221887	S6_22221887	C	1	0.3571	G	14.69	0.0001265	NA	0.004517	8190	0.0001265	0.02771	1	1	0.9999	0.9999	0.04316	0.5093	Intron (ENSGALT00000012137.4/ENSGALG00000007508.4, intron 5 of 10)	6	22233951	22239235	5285	1	ENSGALG00000017419.6	ENSGALT00000039557.3	-12064	429879	HPS1	HPS1, biogenesis of lysosomal organelles complex 3 subunit 1	C	G	C	21	0.65625	0.7	G	9	0.28125	0.3	2	0.0625	1	0.06667	ACT	0	0.473731	1.74895
chr6	23169812	S6_23169812	C	1	0.3571	A	14.69	0.0001265	NA	0.001081	34230	0.0001265	0.02771	1	1	0.9999	0.9999	0.04316	0.5093	Intron (ENSGALT00000066638.1/ENSGALG00000008086.4, intron 10 of 10)	6	23170397	23183373	12977	2	ENSGALG00000008086.4	ENSGALT00000085231.1	13561	423862	ACTR1A	ARP1 actin related protein 1 homolog A	C	A	C	21	0.65625	0.7	A	9	0.28125	0.3	2	0.0625	3	0.2	TCT	0	0.473731	0.0536204
chr10	3773846	S10_3773846	C	1	0.3571	T	14.69	0.0001265	NA	0.004517	8190	0.0001265	0.02771	1	1	0.9999	0.9999	0.04316	0.5093	Distal Intergenic	10	3781094	3800952	19859	1	ENSGALG00000003322.5	ENSGALT00000005261.5	-7248	415364	TBC1D2B	TBC1 domain family member 2B	C	T	C	21	0.65625	0.7	T	9	0.28125	0.3	2	0.0625	1	0.06667	GCA	0	0.473731	1.84154
chr13	1897361	S13_1897361	T	1	0.3571	C	14.69	0.0001265	NA	0.001081	34230	0.0001265	0.02771	1	1	0.9999	0.9999	0.04316	0.5093	Distal Intergenic	13	1905650	1919540	13891	2	ENSGALG00000002634.5	ENSGALT00000004150.5	22179	395506	HDAC3	histone deacetylase 3	T	C	T	21	0.65625	0.7	C	9	0.28125	0.3	2	0.0625	3	0.2	ATG	0	0.473731	1.70812
chr15	10654063	S15_10654063	C	1	0.3571	A	14.69	0.0001265	NA	0.001081	34230	0.0001265	0.02771	1	1	0.9999	0.9999	0.04316	0.5093	Distal Intergenic	15	10579750	10579840	91	2	ENSGALG00000028447.1	ENSGALT00000042081.2	-74224	NA	NA	NA	C	A	C	21	0.65625	0.7	A	9	0.28125	0.3	2	0.0625	3	0.2	GCT	0	0.473731	1.98904
chr21	463011	S21_463011	T	1	0.3571	G	14.69	0.0001265	NA	0.004517	8190	0.0001265	0.02771	1	1	0.9999	0.9999	0.04316	0.5093	Distal Intergenic	21	309659	433746	124088	2	ENSGALG00000039525.2	ENSGALT00000047308.2	-29266	419369	CAMTA1	calmodulin binding transcription activator 1	T	G	T	21	0.65625	0.7	G	9	0.28125	0.3	2	0.0625	1	0.06667	GTT	0	0.473731	1.77301
chr21	463013	S21_463013	A	1	0.3571	C	14.69	0.0001265	NA	0.004517	8190	0.0001265	0.02771	1	1	0.9999	0.9999	0.04316	0.5093	Distal Intergenic	21	309659	433746	124088	2	ENSGALG00000039525.2	ENSGALT00000047308.2	-29268	419369	CAMTA1	calmodulin binding transcription activator 1	A	C	A	21	0.65625	0.7	C	9	0.28125	0.3	2	0.0625	1	0.06667	TGT	0	0.473731	1.77301
chr21	463016	S21_463016	A	1	0.3571	T	14.69	0.0001265	NA	0.004517	8190	0.0001265	0.02771	1	1	0.9999	0.9999	0.04316	0.5093	Distal Intergenic	21	309659	433746	124088	2	ENSGALG00000039525.2	ENSGALT00000047308.2	-29271	419369	CAMTA1	calmodulin binding transcription activator 1	A	T	A	21	0.65625	0.7	T	9	0.28125	0.3	2	0.0625	1	0.06667	GTT	0	0.473731	1.77301
chr21	463027	S21_463027	C	1	0.3571	A	14.69	0.0001265	NA	0.004517	8190	0.0001265	0.02771	1	1	0.9999	0.9999	0.04316	0.5093	Distal Intergenic	21	309659	433746	124088	2	ENSGALG00000039525.2	ENSGALT00000047308.2	-29282	419369	CAMTA1	calmodulin binding transcription activator 1	C	A	C	21	0.65625	0.7	A	9	0.28125	0.3	2	0.0625	1	0.06667	CCA	0	0.473731	1.77301
chr21	463033	S21_463033	G	1	0.3571	C	14.69	0.0001265	NA	0.004517	8190	0.0001265	0.02771	1	1	0.9999	0.9999	0.04316	0.5093	Distal Intergenic	21	309659	433746	124088	2	ENSGALG00000039525.2	ENSGALT00000047308.2	-29288	419369	CAMTA1	calmodulin binding transcription activator 1	G	C	G	21	0.65625	0.7	C	9	0.28125	0.3	2	0.0625	1	0.06667	CCG	1	0.473731	1.77301
chr27	2588202	S27_2588202	T	1	0.3571	A	14.69	0.0001265	NA	0.001081	34230	0.0001265	0.02771	1	1	0.9999	0.9999	0.04316	0.5093	Intron (ENSGALT00000000627.6/ENSGALG00000000461.6, intron 7 of 29)	27	2576056	2597588	21533	1	ENSGALG00000000461.6	ENSGALT00000000627.6	12147	419950	MRC2	mannose receptor C type 2	T	A	T	21	0.65625	0.7	A	9	0.28125	0.3	2	0.0625	3	0.2	CTT	0	0.473731	0.79963
chr5	361305	S5_361305	T	0.9	0.08333	C	14.67	0.0001279	99	0.003656	10120	0.0001279	0.02783	1	1	0.9999	0.9999	0.04316	0.5093	Promoter (2-3kb)	5	358398	367796	9399	1	ENSGALG00000029702.2	ENSGALT00000050357.2	2908	426631	FNBP4	formin binding protein 4	C	T	C	12	0.375	0.54545	T	10	0.3125	0.45455	10	0.3125	2	0.18182	ACG	1	0.667185	2.30594
chr5	361309	S5_361309	T	0.9	0.08333	C	14.67	0.0001279	99	0.003656	10120	0.0001279	0.02783	1	1	0.9999	0.9999	0.04316	0.5093	Promoter (2-3kb)	5	358398	367796	9399	1	ENSGALG00000029702.2	ENSGALT00000050357.2	2912	426631	FNBP4	formin binding protein 4	C	T	C	12	0.375	0.54545	T	10	0.3125	0.45455	10	0.3125	2	0.18182	TCG	1	0.667185	2.30594
chr5	361332	S5_361332	A	0.9	0.08333	G	14.67	0.0001279	99	0.003656	10120	0.0001279	0.02783	1	1	0.9999	0.9999	0.04316	0.5093	Promoter (2-3kb)	5	358398	367796	9399	1	ENSGALG00000029702.2	ENSGALT00000050357.2	2935	426631	FNBP4	formin binding protein 4	G	A	G	12	0.375	0.54545	A	10	0.3125	0.45455	10	0.3125	2	0.18182	CGG	1	0.667185	2.30594
chr14	11288158	S14_11288158	A	0.08333	0.9	G	14.67	0.0001279	0.0101	0.005604	6601	0.0001279	0.02783	1	1	0.9999	0.9999	0.04316	0.5093	Distal Intergenic	14	10919808	11054404	134597	2	ENSGALG00000034325.1	ENSGALT00000068753.1	-233755	416645	RBFOX1	RNA binding protein, fox-1 homolog 1	G	A	G	12	0.375	0.54545	A	10	0.3125	0.45455	10	0.3125	2	0.18182	TAG	0	0.667185	2.56667
chr14	11556127	S14_11556127	T	0.9	0.08333	C	14.67	0.0001279	99	0.004899	7552	0.0001279	0.02783	1	1	0.9999	0.9999	0.04316	0.5093	Distal Intergenic	14	11854602	11862668	8067	1	ENSGALG00000013169.6	ENSGALT00000021510.6	-298475	768437	IL20RB	interleukin 20 receptor subunit beta	C	T	C	12	0.375	0.54545	T	10	0.3125	0.45455	10	0.3125	2	0.18182	TCG	1	0.667185	2.76239
chr14	11556135	S14_11556135	T	0.9	0.08333	C	14.67	0.0001279	99	0.004899	7552	0.0001279	0.02783	1	1	0.9999	0.9999	0.04316	0.5093	Distal Intergenic	14	11854602	11862668	8067	1	ENSGALG00000013169.6	ENSGALT00000021510.6	-298467	768437	IL20RB	interleukin 20 receptor subunit beta	C	T	C	12	0.375	0.54545	T	10	0.3125	0.45455	10	0.3125	2	0.18182	TCA	0	0.667185	2.76239
chr20	2261183	S20_2261183	A	0.08333	0.9	C	14.67	0.0001279	0.0101	0.00519	7128	0.0001279	0.02783	1	1	0.9999	0.9999	0.04316	0.5093	Promoter (2-3kb)	20	2258878	2283007	24130	1	ENSGALG00000003065.5	ENSGALT00000004840.5	2306	419154	NECAB3	N-terminal EF-hand calcium binding protein 3	C	A	C	12	0.375	0.54545	A	10	0.3125	0.45455	10	0.3125	2	0.18182	CCC	0	0.667185	2.34346
chr21	676303	S21_676303	C	0.9	0.08333	T	14.67	0.0001279	99	0.005695	6496	0.0001279	0.02783	1	1	0.9999	0.9999	0.04316	0.5093	Promoter (1-2kb)	21	674538	684655	10118	1	ENSGALG00000039646.1	ENSGALT00000082524.1	1766	NA	NA	NA	T	C	T	12	0.375	0.54545	C	10	0.3125	0.45455	10	0.3125	2	0.18182	CTA	0	0.667185	2.71094
chr21	676312	S21_676312	A	0.9	0.08333	G	14.67	0.0001279	99	0.005695	6496	0.0001279	0.02783	1	1	0.9999	0.9999	0.04316	0.5093	Promoter (1-2kb)	21	674538	684655	10118	1	ENSGALG00000039646.1	ENSGALT00000082524.1	1775	NA	NA	NA	G	A	G	12	0.375	0.54545	A	10	0.3125	0.45455	10	0.3125	2	0.18182	CGT	1	0.667185	2.71094
chr21	676319	S21_676319	C	0.9	0.08333	G	14.67	0.0001279	99	0.005695	6496	0.0001279	0.02783	1	1	0.9999	0.9999	0.04316	0.5093	Promoter (1-2kb)	21	674538	684655	10118	1	ENSGALG00000039646.1	ENSGALT00000082524.1	1782	NA	NA	NA	G	C	G	12	0.375	0.54545	C	10	0.3125	0.45455	10	0.3125	2	0.18182	GGA	0	0.667185	2.71094
chr1	169272049	S1_169272049	C	0.8125	0.08333	T	14.58	0.0001341	47.67	0.001931	19160	0.0001341	0.02831	1	1	1	1	0.04316	0.5093	Promoter (<=1kb)	1	169272625	169273914	1290	1	ENSGALG00000022733.4	ENSGALT00000087759.1	-576	418869	ARL11	ADP ribosylation factor like GTPase 11	C	T	C	14	0.4375	0.5	T	14	0.4375	0.5	4	0.125	4	0.28571	GCG	1	0.537569	1.14743
chr2	47159013	S2_47159013	T	0.9286	0.2143	C	14.58	0.0001341	47.67	0.00435	8505	0.0001341	0.02831	1	1	1	1	0.04316	0.5093	Distal Intergenic	2	47074449	47146964	72516	2	ENSGALG00000032830.1	ENSGALT00000060837.1	-12050	420741	43715	septin 7	T	C	T	16	0.5	0.57143	C	12	0.375	0.42857	4	0.125	2	0.14286	CCC	0	0.520861	2.50589
chr2	56699374	S2_56699374	T	0.9286	0.2143	C	14.58	0.0001341	47.67	0.004847	7632	0.0001341	0.02831	1	1	1	1	0.04316	0.5093	Distal Intergenic	2	56552221	56652315	100095	2	ENSGALG00000031461.1	ENSGALT00000072024.1	-47060	420813	CTDP1	CTD phosphatase subunit 1	T	C	T	16	0.5	0.57143	C	12	0.375	0.42857	4	0.125	2	0.14286	GTT	0	0.520861	0.395289
chr8	5549741	S8_5549741	G	0.9286	0.2143	C	14.58	0.0001341	47.67	0.004847	7632	0.0001341	0.02831	1	1	1	1	0.04316	0.5093	Promoter (1-2kb)	8	5548240	5561283	13044	1	ENSGALG00000036931.1	ENSGALT00000078291.1	1502	425091	KLHL20	kelch like family member 20	G	C	G	16	0.5	0.57143	C	12	0.375	0.42857	4	0.125	2	0.14286	AGT	0	0.520861	2.19258
chr10	1004542	S10_1004542	T	0.8125	0.08333	A	14.58	0.0001341	47.67	0.001748	21164	0.0001341	0.02831	1	1	1	1	0.04316	0.5093	Intron (ENSGALT00000058793.1/ENSGALG00000031408.2, intron 3 of 8)	10	993344	1009429	16086	2	ENSGALG00000031408.2	ENSGALT00000062752.1	4887	415332	SORD	sorbitol dehydrogenase	A	T	A	14	0.4375	0.5	T	14	0.4375	0.5	4	0.125	4	0.28571	CTA	0	0.537569	2.06703
chr10	1811243	S10_1811243	A	0.9286	0.2143	G	14.58	0.0001341	47.67	0.004588	8064	0.0001341	0.02831	1	1	1	1	0.04316	0.5093	Intron (ENSGALT00000034761.4/ENSGALG00000001774.5, intron 3 of 28)	10	1761030	1938673	177644	1	ENSGALG00000001774.5	ENSGALT00000048664.1	50214	395822	NEO1	neogenin 1	A	G	A	16	0.5	0.57143	G	12	0.375	0.42857	4	0.125	2	0.14286	CGT	1	0.520861	1.86514
chr10	2252292	S10_2252292	T	0.7857	0.07143	G	14.58	0.0001341	47.67	0.003567	10373	0.0001341	0.02831	1	1	1	1	0.04316	0.5093	Promoter (2-3kb)	10	2247064	2254521	7458	2	ENSGALG00000045264.1	ENSGALT00000089766.1	2229	NA	NA	NA	G	T	G	16	0.5	0.57143	T	12	0.375	0.42857	4	0.125	2	0.14286	TTG	0	0.520861	1.4327
chr11	954742	S11_954742	G	0.9286	0.2143	A	14.58	0.0001341	47.67	0.0009115	40590	0.0001341	0.02831	1	1	1	1	0.04316	0.5093	Intron (ENSGALT00000068158.1/ENSGALG00000001602.6, intron 1 of 4)	11	958189	966463	8275	1	ENSGALG00000001602.6	ENSGALT00000047583.1	-3447	415655	NUTF2	nuclear transport factor 2	G	A	G	16	0.5	0.57143	A	12	0.375	0.42857	4	0.125	4	0.28571	GGG	0	0.520861	1.52901
chr13	2226885	S13_2226885	T	0.9286	0.2143	A	14.58	0.0001341	47.67	0.00407	9090	0.0001341	0.02831	1	1	1	1	0.04316	0.5093	Distal Intergenic	13	2184899	2199852	14954	1	ENSGALG00000042617.2	ENSGALT00000063125.1	41987	NA	NA	NA	T	A	T	16	0.5	0.57143	A	12	0.375	0.42857	4	0.125	2	0.14286	ACT	0	0.520861	0.0205576
chr13	2226888	S13_2226888	C	0.9286	0.2143	T	14.58	0.0001341	47.67	0.00407	9090	0.0001341	0.02831	1	1	1	1	0.04316	0.5093	Distal Intergenic	13	2184899	2199852	14954	1	ENSGALG00000042617.2	ENSGALT00000063125.1	41990	NA	NA	NA	C	T	C	16	0.5	0.57143	T	12	0.375	0.42857	4	0.125	2	0.14286	CCA	0	0.520861	0.0205576
chr13	12379488	S13_12379488	G	0.7857	0.07143	A	14.58	0.0001341	47.67	0.001307	28304	0.0001341	0.02831	1	1	1	1	0.04316	0.5093	Intron (ENSGALT00000057217.1/ENSGALG00000004083.5, intron 4 of 15)	13	12319075	12326229	7155	2	ENSGALG00000030107.2	ENSGALT00000050610.1	-53260	NA	NA	NA	A	G	A	16	0.5	0.57143	G	12	0.375	0.42857	4	0.125	4	0.28571	AAC	0	0.520861	2.52413
chr13	14579624	S13_14579624	T	0.8125	0.08333	C	14.58	0.0001341	47.67	0.006298	5874	0.0001341	0.02831	1	1	1	1	0.04316	0.5093	Intron (ENSGALT00000069830.1/ENSGALG00000039124.2, intron 13 of 14)	13	14534656	14542290	7635	1	ENSGALG00000039124.2	ENSGALT00000087344.1	44969	416303	KLHL3	kelch like family member 3	C	T	C	14	0.4375	0.5	T	14	0.4375	0.5	4	0.125	2	0.14286	GCT	0	0.537569	3.14281
chr14	12378268	S14_12378268	A	0.8125	0.08333	G	14.58	0.0001341	47.67	0.006317	5856	0.0001341	0.02831	1	1	1	1	0.04316	0.5093	3' UTR	14	12373646	12378772	5127	1	ENSGALG00000034380.2	ENSGALT00000084138.1	4623	416658	C14H7orf26	chromosome 14 C7orf26 homolog	A	G	A	14	0.4375	0.5	G	14	0.4375	0.5	4	0.125	2	0.14286	CGA	1	0.537569	0.82149
chr19	9574740	S19_9574740	T	0.7857	0.07143	G	14.58	0.0001341	47.67	0.001107	33422	0.0001341	0.02831	1	1	1	1	0.04316	0.5093	Promoter (2-3kb)	19	9577412	9595390	17979	1	ENSGALG00000033885.1	ENSGALT00000060956.1	-2672	427841	RAP1GAP2	RAP1 GTPase activating protein 2	G	T	G	16	0.5	0.57143	T	12	0.375	0.42857	4	0.125	4	0.28571	TGC	0	0.520861	1.45338
chr28	2132486	S28_2132486	A	0.8125	0.08333	G	14.58	0.0001341	47.67	0.002039	18145	0.0001341	0.02831	1	1	1	1	0.04316	0.5093	Promoter (<=1kb)	28	2131519	2137639	6121	1	ENSGALG00000003845.5	ENSGALT00000006110.5	968	429269	MKNK2	MAP kinase interacting serine/threonine kinase 2	A	G	A	14	0.4375	0.5	G	14	0.4375	0.5	4	0.125	4	0.28571	CGT	1	0.537569	1.24607
chr14	13486597	S14_13486597	C	1	0.2143	T	14.51	0.0001398	NA	0.005087	7272	0.0001398	0.02873	1	1	1	1	0.04316	0.5093	Distal Intergenic	14	13496262	13507337	11076	1	ENSGALG00000002018.6	ENSGALT00000003142.5	-9665	416389	CAPN15	calpain 15	C	T	C	13	0.40625	0.54167	T	11	0.34375	0.45833	8	0.25	1	0.08333	TTC	0	0.647039	1.24457
chr14	13486617	S14_13486617	T	1	0.2143	G	14.51	0.0001398	NA	0.005087	7272	0.0001398	0.02873	1	1	1	1	0.04316	0.5093	Distal Intergenic	14	13496262	13507337	11076	1	ENSGALG00000002018.6	ENSGALT00000003142.5	-9645	416389	CAPN15	calpain 15	T	G	T	13	0.40625	0.54167	G	11	0.34375	0.45833	8	0.25	1	0.08333	CGA	1	0.647039	1.24457
chr1	196013009	S1_196013009	C	0.125	1	A	14.44	0.0001449	0	0.01365	2709	0.0001449	0.02911	1	1	1	1	0.04316	0.5093	Promoter (1-2kb)	1	196014618	196038545	23928	1	ENSGALG00000017304.6	ENSGALT00000088009.1	-1609	419052	PGM2L1	phosphoglucomutase 2 like 1	A	C	A	14	0.4375	0.63636	C	8	0.25	0.36364	10	0.3125	0	0	GCT	0	0.777778	0.539484
chr1	196013011	S1_196013011	G	0.125	1	T	14.44	0.0001449	0	0.01365	2709	0.0001449	0.02911	1	1	1	1	0.04316	0.5093	Promoter (1-2kb)	1	196014618	196038545	23928	1	ENSGALG00000017304.6	ENSGALT00000088009.1	-1607	419052	PGM2L1	phosphoglucomutase 2 like 1	T	G	T	14	0.4375	0.63636	G	8	0.25	0.36364	10	0.3125	0	0	TGG	0	0.777778	0.539484
chr3	73417307	S3_73417307	A	0	0.75	G	14.44	0.0001449	0	0.007557	4895	0.0001449	0.02911	1	1	1	1	0.04316	0.5093	Distal Intergenic	3	73429338	73440745	11408	2	ENSGALG00000015590.5	ENSGALT00000031683.4	23438	421807	MANEA	mannosidase endo-alpha	G	A	G	16	0.5	0.72727	A	6	0.1875	0.27273	10	0.3125	0	0	CGA	1	0.6	1.71597
chr4	20416085	S4_20416085	G	0	0.75	A	14.44	0.0001449	0	0.007054	5244	0.0001449	0.02911	1	1	1	1	0.04316	0.5093	Distal Intergenic	4	20456410	20468729	12320	2	ENSGALG00000009257.6	ENSGALT00000089304.1	52644	422401	PLRG1	pleiotropic regulator 1	A	G	A	16	0.5	0.72727	G	6	0.1875	0.27273	10	0.3125	0	0	GAC	0	0.6	0.820229
chr5	19046035	S5_19046035	C	0	0.75	G	14.44	0.0001449	0	0.006658	5556	0.0001449	0.02911	1	1	1	1	0.04316	0.5093	Intron (ENSGALT00000072141.1/ENSGALG00000037556.1, intron 5 of 10)	5	19061528	19078726	17199	1	ENSGALG00000033156.2	ENSGALT00000051578.1	-15493	NA	NA	NA	G	C	G	16	0.5	0.72727	C	6	0.1875	0.27273	10	0.3125	0	0	GGT	0	0.6	0.875821
chr20	10621498	S20_10621498	G	0.75	0	T	14.44	0.0001449	NA	0.007596	4870	0.0001449	0.02911	1	1	1	1	0.04316	0.5093	Promoter (2-3kb)	20	10622790	10623604	815	2	ENSGALG00000030788.2	ENSGALT00000073511.1	2106	NA	NA	NA	T	G	T	16	0.5	0.72727	G	6	0.1875	0.27273	10	0.3125	0	0	CTC	0	0.6	1.93833
chr1	67565596	S1_67565596	A	1	0.25	G	14.4	0.0001478	NA	0.006673	5544	0.0001478	0.02932	1	1	1	1	0.04316	0.5093	Distal Intergenic	1	67608354	67618608	10255	1	ENSGALG00000014041.5	ENSGALT00000022736.5	-42758	NA	NA	NA	A	G	A	15	0.46875	0.625	G	9	0.28125	0.375	8	0.25	1	0.08333	TGA	0	0.6	1.50318
chr1	121830755	S1_121830755	T	0	0.75	G	14.4	0.0001478	0	0.006673	5544	0.0001478	0.02932	1	1	1	1	0.04316	0.5093	Distal Intergenic	1	121850197	121884181	33985	1	ENSGALG00000016551.6	ENSGALT00000026710.5	-19442	418621	AP1S2	adaptor related protein complex 1 subunit sigma 2	G	T	G	15	0.46875	0.625	T	9	0.28125	0.375	8	0.25	1	0.08333	GGT	0	0.6	2.18644
chr1	162476139	S1_162476139	C	1	0.25	G	14.4	0.0001478	NA	0.005872	6300	0.0001478	0.02932	1	1	1	1	0.04316	0.5093	Intron (ENSGALT00000027377.7/ENSGALG00000016937.7, intron 16 of 21)	1	162557876	162619195	61320	1	ENSGALG00000044113.1	ENSGALT00000087274.1	-81737	NA	NA	NA	C	G	C	15	0.46875	0.625	G	9	0.28125	0.375	8	0.25	1	0.08333	CCT	0	0.6	1.57062
chr1	169123983	S1_169123983	G	0	0.75	A	14.4	0.0001478	0	0.006103	6062	0.0001478	0.02932	1	1	1	1	0.04316	0.5093	Distal Intergenic	1	169114263	169118105	3843	1	ENSGALG00000017003.4	ENSGALT00000027466.4	9721	428072	MLNR	motilin receptor	A	G	A	15	0.46875	0.625	G	9	0.28125	0.375	8	0.25	1	0.08333	CGT	1	0.6	1.30713
chr1	186825004	S1_186825004	A	1	0.25	G	14.4	0.0001478	NA	0.005918	6251	0.0001478	0.02932	1	1	1	1	0.04316	0.5093	Distal Intergenic	1	186427685	186783045	355361	2	ENSGALG00000017229.6	ENSGALT00000027850.5	-41960	395167	FAT3	FAT atypical cadherin 3	A	G	A	15	0.46875	0.625	G	9	0.28125	0.375	8	0.25	1	0.08333	AAG	0	0.6	1.40306
chr1	186825040	S1_186825040	T	1	0.25	C	14.4	0.0001478	NA	0.005918	6251	0.0001478	0.02932	1	1	1	1	0.04316	0.5093	Distal Intergenic	1	186427685	186783045	355361	2	ENSGALG00000017229.6	ENSGALT00000027850.5	-41996	395167	FAT3	FAT atypical cadherin 3	T	C	T	15	0.46875	0.625	C	9	0.28125	0.375	8	0.25	1	0.08333	GCG	1	0.6	1.40306
chr2	96957597	S2_96957597	T	0.75	0	C	14.4	0.0001478	NA	0.007322	5052	0.0001478	0.02932	1	1	1	1	0.04316	0.5093	Distal Intergenic	2	96919369	96930121	10753	1	ENSGALG00000040227.2	ENSGALT00000083111.1	38229	NA	NA	NA	C	T	C	15	0.46875	0.625	T	9	0.28125	0.375	8	0.25	1	0.08333	ACG	1	0.6	1.6865
chr2	149403959	S2_149403959	C	0	0.75	T	14.4	0.0001478	0	0.0007992	46295	0.0001478	0.02932	1	1	1	1	0.04316	0.5093	Exon (ENSGALT00000055904.1/ENSGALG00000032790.1, exon 15 of 33)	2	149349274	149417049	67776	2	ENSGALG00000032790.1	ENSGALT00000055904.1	13090	NA	NA	NA	T	C	T	15	0.46875	0.625	C	9	0.28125	0.375	8	0.25	3	0.25	TTT	0	0.6	1.84384
chr4	69352906	S4_69352906	A	1	0.25	T	14.4	0.0001478	NA	0.006343	5832	0.0001478	0.02932	1	1	1	1	0.04316	0.5093	Distal Intergenic	4	69357333	69358995	1663	1	ENSGALG00000014267.5	ENSGALT00000077417.1	-4427	NA	NA	NA	A	T	A	15	0.46875	0.625	T	9	0.28125	0.375	8	0.25	1	0.08333	GTC	0	0.6	1.38251
chr4	69352914	S4_69352914	A	1	0.25	C	14.4	0.0001478	NA	0.006343	5832	0.0001478	0.02932	1	1	1	1	0.04316	0.5093	Distal Intergenic	4	69357333	69358995	1663	1	ENSGALG00000014267.5	ENSGALT00000077417.1	-4419	NA	NA	NA	A	C	A	15	0.46875	0.625	C	9	0.28125	0.375	8	0.25	1	0.08333	GCA	0	0.6	1.38251
chr4	69352925	S4_69352925	G	1	0.25	A	14.4	0.0001478	NA	0.006343	5832	0.0001478	0.02932	1	1	1	1	0.04316	0.5093	Distal Intergenic	4	69357333	69358995	1663	1	ENSGALG00000014267.5	ENSGALT00000077417.1	-4408	NA	NA	NA	G	A	G	15	0.46875	0.625	A	9	0.28125	0.375	8	0.25	1	0.08333	AAG	0	0.6	1.38251
chr5	38230056	S5_38230056	A	1	0.25	G	14.4	0.0001478	NA	0.006103	6062	0.0001478	0.02932	1	1	1	1	0.04316	0.5093	Promoter (1-2kb)	5	38205830	38228340	22511	2	ENSGALG00000010314.5	ENSGALT00000016792.5	-1717	428891	NEK9	NIMA related kinase 9	A	G	A	15	0.46875	0.625	G	9	0.28125	0.375	8	0.25	1	0.08333	AGT	0	0.6	-0.285481
chr5	59008192	S5_59008192	C	1	0.25	T	14.4	0.0001478	NA	0.005511	6713	0.0001478	0.02932	1	1	1	1	0.04316	0.5093	Distal Intergenic	5	58986844	58994140	7297	1	ENSGALG00000012489.6	ENSGALT00000056736.1	21349	423596	KLHL28	kelch like family member 28	C	T	C	15	0.46875	0.625	T	9	0.28125	0.375	8	0.25	1	0.08333	ACA	0	0.6	2.37982
chr5	59008207	S5_59008207	G	1	0.25	A	14.4	0.0001478	NA	0.005511	6713	0.0001478	0.02932	1	1	1	1	0.04316	0.5093	Distal Intergenic	5	58986844	58994140	7297	1	ENSGALG00000012489.6	ENSGALT00000056736.1	21364	423596	KLHL28	kelch like family member 28	G	A	G	15	0.46875	0.625	A	9	0.28125	0.375	8	0.25	1	0.08333	CAA	0	0.6	2.37982
chr9	14065568	S9_14065568	C	0	0.75	T	14.4	0.0001478	0	0.006673	5544	0.0001478	0.02932	1	1	1	1	0.04316	0.5093	Intron (ENSGALT00000068569.1/ENSGALG00000040866.1, intron 1 of 14)	9	14031746	14085226	53481	1	ENSGALG00000040866.1	ENSGALT00000046911.1	33823	414143	P3H2	prolyl 3-hydroxylase 2	T	C	T	15	0.46875	0.625	C	9	0.28125	0.375	8	0.25	1	0.08333	CCA	0	0.6	1.25398
chr18	3794693	S18_3794693	A	1	0.25	G	14.4	0.0001478	NA	0.006975	5304	0.0001478	0.02932	1	1	1	1	0.04316	0.5093	Promoter (2-3kb)	18	3793297	3796758	3462	2	ENSGALG00000036473.2	ENSGALT00000065379.1	2065	NA	NA	NA	A	G	A	15	0.46875	0.625	G	9	0.28125	0.375	8	0.25	1	0.08333	CGT	1	0.6	0.947806
chr20	5243920	S20_5243920	G	0	0.75	C	14.4	0.0001478	0	0.006658	5556	0.0001478	0.02932	1	1	1	1	0.04316	0.5093	Promoter (<=1kb)	20	5240893	5244374	3482	2	ENSGALG00000003909.6	ENSGALT00000086574.1	454	419179	PIGT	phosphatidylinositol glycan anchor biosynthesis class T	C	G	C	15	0.46875	0.625	G	9	0.28125	0.375	8	0.25	1	0.08333	ACT	0	0.6	2.64472
chr7	28112099	S7_28112099	C	0.8571	0.1429	T	14.29	0.0001571	36	0.002514	14715	0.0001571	0.02997	1	1	1	1	0.0444	0.5239	Intron (ENSGALT00000019286.5/ENSGALG00000011813.5, intron 11 of 20)	7	28102696	28133209	30514	2	ENSGALG00000011813.5	ENSGALT00000019286.5	21110	424257	HEG1	heart development protein with EGF like domains 1	C	T	C	14	0.4375	0.5	T	14	0.4375	0.5	4	0.125	4	0.28571	ACA	0	0.510082	2.1528
chr9	14352739	S9_14352739	G	0.8571	0.1429	A	14.29	0.0001571	36	0.007203	5136	0.0001571	0.02997	1	1	1	1	0.0444	0.5239	Distal Intergenic	9	14383845	14383948	104	2	ENSGALG00000030540.1	ENSGALT00000055381.1	31209	100316022	MIR1653	microRNA mir-1653	A	G	A	14	0.4375	0.5	G	14	0.4375	0.5	4	0.125	2	0.14286	AAG	0	0.510082	2.42484
chr15	12401022	S15_12401022	A	0.8571	0.1429	G	14.29	0.0001571	36	0.002543	14550	0.0001571	0.02997	1	1	1	1	0.0444	0.5239	Intron (ENSGALT00000089531.1/ENSGALG00000008253.6, intron 6 of 9)	15	12380768	12421127	40360	1	ENSGALG00000008253.6	ENSGALT00000013434.5	20255	373988	TBX5	T-box 5	A	G	A	14	0.4375	0.5	G	14	0.4375	0.5	4	0.125	4	0.28571	CGA	1	0.510082	1.39378
chr1	66580310	S1_66580310	G	0.9286	0.125	A	14.21	0.0001638	91	0.003358	11016	0.0001638	0.03043	1	1	1	1	0.0444	0.5239	Intron (ENSGALT00000021580.5/ENSGALG00000013210.5, intron 9 of 25)	1	66556785	66622909	66125	1	ENSGALG00000013210.5	ENSGALT00000021580.5	23526	418197	C2CD5	C2 calcium dependent domain containing 5	G	A	G	14	0.4375	0.63636	A	8	0.25	0.36364	10	0.3125	2	0.18182	GGG	0	0.647634	1.72988
chr1	65131102	S1_65131102	G	0.9375	0.25	A	14.12	0.0001718	45	0.004092	9040	0.0001718	0.03095	1	1	1	1	0.0444	0.5239	Intron (ENSGALT00000037438.3/ENSGALG00000013143.5, intron 2 of 15)	1	65190416	65211651	21236	1	ENSGALG00000013154.4	ENSGALT00000021476.3	-59314	418186	SLCO1C1	solute carrier organic anion transporter family member 1C1	G	A	G	18	0.5625	0.64286	A	10	0.3125	0.35714	4	0.125	2	0.14286	GAC	0	0.489879	1.68075
chr1	104545633	S1_104545633	G	0.9375	0.25	A	14.12	0.0001718	45	0.00529	6993	0.0001718	0.03095	1	1	1	1	0.0444	0.5239	Promoter (2-3kb)	1	104463378	104548580	85203	2	ENSGALG00000015842.4	ENSGALT00000025542.4	2947	418491	TIAM1	T cell lymphoma invasion and metastasis 1	G	A	G	18	0.5625	0.64286	A	10	0.3125	0.35714	4	0.125	2	0.14286	GGG	0	0.489879	1.36936
chr1	104545668	S1_104545668	A	0.9375	0.25	G	14.12	0.0001718	45	0.00529	6993	0.0001718	0.03095	1	1	1	1	0.0444	0.5239	Promoter (2-3kb)	1	104463378	104548580	85203	2	ENSGALG00000015842.4	ENSGALT00000025542.4	2912	418491	TIAM1	T cell lymphoma invasion and metastasis 1	A	G	A	18	0.5625	0.64286	G	10	0.3125	0.35714	4	0.125	2	0.14286	CAC	0	0.489879	1.36936
chr4	1199481	S4_1199481	C	0.9375	0.25	G	14.12	0.0001718	45	0.004724	7832	0.0001718	0.03095	1	1	1	1	0.0444	0.5239	Intron (ENSGALT00000060100.1/ENSGALG00000035966.1, intron 4 of 7)	4	1209300	1209409	110	2	ENSGALG00000028208.1	ENSGALT00000044956.1	9928	102465386	MIR6658	microRNA mir-6658	C	G	C	18	0.5625	0.64286	G	10	0.3125	0.35714	4	0.125	2	0.14286	TCG	1	0.489879	1.81399
chr4	4406815	S4_4406815	A	0.0625	0.75	G	14.12	0.0001718	0.02222	0.005371	6888	0.0001718	0.03095	1	1	1	1	0.0444	0.5239	Intron (ENSGALT00000010390.3/ENSGALG00000006439.5, intron 16 of 21)	4	4393079	4397054	3976	1	ENSGALG00000006415.5	ENSGALT00000049149.1	13737	395485	CD40LG	CD40 ligand	G	A	G	18	0.5625	0.64286	A	10	0.3125	0.35714	4	0.125	2	0.14286	GGT	0	0.489879	1.09366
chr4	4406817	S4_4406817	C	0.0625	0.75	T	14.12	0.0001718	0.02222	0.005371	6888	0.0001718	0.03095	1	1	1	1	0.0444	0.5239	Intron (ENSGALT00000010390.3/ENSGALG00000006439.5, intron 16 of 21)	4	4393079	4397054	3976	1	ENSGALG00000006415.5	ENSGALT00000049149.1	13739	395485	CD40LG	CD40 ligand	T	C	T	18	0.5625	0.64286	C	10	0.3125	0.35714	4	0.125	2	0.14286	TCG	1	0.489879	1.09366
chr4	16629608	S4_16629608	C	0.9375	0.25	T	14.12	0.0001718	45	0.004131	8955	0.0001718	0.03095	1	1	1	1	0.0444	0.5239	Promoter (1-2kb)	4	16626080	16628080	2001	2	ENSGALG00000008675.6	ENSGALT00000014121.6	-1529	772225	SLC25A5	solute carrier family 25 member 5	C	T	C	18	0.5625	0.64286	T	10	0.3125	0.35714	4	0.125	2	0.14286	GCC	0	0.489879	1.2703
chr5	49812088	S5_49812088	G	0.9375	0.25	A	14.12	0.0001718	45	0.004313	8577	0.0001718	0.03095	1	1	1	1	0.0444	0.5239	Intron (ENSGALT00000018569.4/ENSGALG00000011384.4, intron 3 of 11)	5	49765257	49842630	77374	1	ENSGALG00000011384.4	ENSGALT00000018569.4	46832	428911	RCOR1	REST corepressor 1	G	A	G	18	0.5625	0.64286	A	10	0.3125	0.35714	4	0.125	2	0.14286	CGG	1	0.489879	1.30788
chr9	22453966	S9_22453966	C	0.0625	0.75	A	14.12	0.0001718	0.02222	0.004411	8388	0.0001718	0.03095	1	1	1	1	0.0444	0.5239	Intron (ENSGALT00000087933.1/ENSGALG00000044085.1, intron 1 of 3)	9	22445227	22479763	34537	2	ENSGALG00000044085.1	ENSGALT00000087933.1	25797	NA	NA	NA	A	C	A	18	0.5625	0.64286	C	10	0.3125	0.35714	4	0.125	2	0.14286	TAC	0	0.489879	2.33538
chr9	22453967	S9_22453967	A	0.0625	0.75	C	14.12	0.0001718	0.02222	0.004411	8388	0.0001718	0.03095	1	1	1	1	0.0444	0.5239	Intron (ENSGALT00000087933.1/ENSGALG00000044085.1, intron 1 of 3)	9	22445227	22479763	34537	2	ENSGALG00000044085.1	ENSGALT00000087933.1	25796	NA	NA	NA	C	A	C	18	0.5625	0.64286	A	10	0.3125	0.35714	4	0.125	2	0.14286	ACC	0	0.489879	2.33538
chr9	22453973	S9_22453973	G	0.0625	0.75	A	14.12	0.0001718	0.02222	0.004411	8388	0.0001718	0.03095	1	1	1	1	0.0444	0.5239	Intron (ENSGALT00000087933.1/ENSGALG00000044085.1, intron 1 of 3)	9	22445227	22479763	34537	2	ENSGALG00000044085.1	ENSGALT00000087933.1	25790	NA	NA	NA	A	G	A	18	0.5625	0.64286	G	10	0.3125	0.35714	4	0.125	2	0.14286	CAG	0	0.489879	2.33538
chr10	19577604	S10_19577604	G	0.0625	0.75	A	14.12	0.0001718	0.02222	0.005371	6888	0.0001718	0.03095	1	1	1	1	0.0444	0.5239	Distal Intergenic	10	19501916	19520583	18668	2	ENSGALG00000008120.6	ENSGALT00000013179.5	-57022	415568	TLE3	transducin like enhancer of split 3	A	G	A	18	0.5625	0.64286	G	10	0.3125	0.35714	4	0.125	2	0.14286	TAC	0	0.489879	1.79925
chr12	18267718	S12_18267718	C	0.9375	0.25	G	14.12	0.0001718	45	0.0008494	43560	0.0001718	0.03095	1	1	1	1	0.0444	0.5239	Distal Intergenic	12	18314289	18331017	16729	1	ENSGALG00000035099.1	ENSGALT00000066744.1	-46571	771599	LRRN1	leucine rich repeat neuronal 1	C	G	C	18	0.5625	0.64286	G	10	0.3125	0.35714	4	0.125	4	0.28571	ACT	0	0.489879	1.87096
chr13	2151198	S13_2151198	G	0.0625	0.75	A	14.12	0.0001718	0.02222	0.004123	8973	0.0001718	0.03095	1	1	1	1	0.0444	0.5239	Distal Intergenic	13	2184784	2199852	15069	1	ENSGALG00000042617.2	ENSGALT00000058530.1	-33586	NA	NA	NA	A	G	A	18	0.5625	0.64286	G	10	0.3125	0.35714	4	0.125	2	0.14286	CGA	1	0.489879	0.808141
chr13	2508361	S13_2508361	A	0.9375	0.25	G	14.12	0.0001718	45	0.004173	8865	0.0001718	0.03095	1	1	1	1	0.0444	0.5239	Intron (ENSGALT00000003874.5/ENSGALG00000002457.5, intron 1 of 9)	13	2496559	2587199	90641	1	ENSGALG00000002457.5	ENSGALT00000003874.5	11803	416185	SIL1	SIL1 nucleotide exchange factor	A	G	A	18	0.5625	0.64286	G	10	0.3125	0.35714	4	0.125	2	0.14286	GGG	0	0.489879	1.36861
chr13	2508372	S13_2508372	G	0.9375	0.25	A	14.12	0.0001718	45	0.004173	8865	0.0001718	0.03095	1	1	1	1	0.0444	0.5239	Intron (ENSGALT00000003874.5/ENSGALG00000002457.5, intron 1 of 9)	13	2496559	2587199	90641	1	ENSGALG00000002457.5	ENSGALT00000003874.5	11814	416185	SIL1	SIL1 nucleotide exchange factor	G	A	G	18	0.5625	0.64286	A	10	0.3125	0.35714	4	0.125	2	0.14286	GGA	0	0.489879	1.36861
chr13	2508378	S13_2508378	G	0.9375	0.25	A	14.12	0.0001718	45	0.004173	8865	0.0001718	0.03095	1	1	1	1	0.0444	0.5239	Intron (ENSGALT00000003874.5/ENSGALG00000002457.5, intron 1 of 9)	13	2496559	2587199	90641	1	ENSGALG00000002457.5	ENSGALT00000003874.5	11820	416185	SIL1	SIL1 nucleotide exchange factor	G	A	G	18	0.5625	0.64286	A	10	0.3125	0.35714	4	0.125	2	0.14286	CGG	1	0.489879	1.36861
chr13	2594627	S13_2594627	G	0.9375	0.25	A	14.12	0.0001718	45	0.004092	9040	0.0001718	0.03095	1	1	1	1	0.0444	0.5239	Intron (ENSGALT00000003856.4/ENSGALG00000002447.5, intron 16 of 17)	13	2586212	2587285	1074	2	ENSGALG00000045208.1	ENSGALT00000084914.1	-7343	NA	NA	NA	G	A	G	18	0.5625	0.64286	A	10	0.3125	0.35714	4	0.125	2	0.14286	AAT	0	0.489879	0.867573
chr14	2878952	S14_2878952	T	0.9375	0.25	C	14.12	0.0001718	45	0.001429	25896	0.0001718	0.03095	1	1	1	1	0.0444	0.5239	Intron (ENSGALT00000006722.5/ENSGALG00000004224.5, intron 14 of 16)	14	2744879	2747269	2391	1	ENSGALG00000004209.5	ENSGALT00000006695.5	134074	416465	ELFN1	extracellular leucine rich repeat and fibronectin type III domain containing 1	T	C	T	18	0.5625	0.64286	C	10	0.3125	0.35714	4	0.125	4	0.28571	GTG	0	0.489879	1.42014
chr14	2878977	S14_2878977	G	0.9375	0.25	A	14.12	0.0001718	45	0.001429	25896	0.0001718	0.03095	1	1	1	1	0.0444	0.5239	Intron (ENSGALT00000006722.5/ENSGALG00000004224.5, intron 14 of 16)	14	2744879	2747269	2391	1	ENSGALG00000004209.5	ENSGALT00000006695.5	134099	416465	ELFN1	extracellular leucine rich repeat and fibronectin type III domain containing 1	G	A	G	18	0.5625	0.64286	A	10	0.3125	0.35714	4	0.125	4	0.28571	AAA	0	0.489879	1.42014
chr20	8027892	S20_8027892	G	0.0625	0.75	A	14.12	0.0001718	0.02222	0.00125	29610	0.0001718	0.03095	1	1	1	1	0.0444	0.5239	Intron (ENSGALT00000008535.5/ENSGALG00000005321.5, intron 23 of 30)	20	8025228	8037317	12090	2	ENSGALG00000005321.5	ENSGALT00000008535.5	9425	428148	LAMA5	laminin subunit alpha 5	A	G	A	18	0.5625	0.64286	G	10	0.3125	0.35714	4	0.125	4	0.28571	AGG	0	0.489879	1.76265
chr28	1385307	S28_1385307	A	0.9375	0.25	G	14.12	0.0001718	45	0.001128	32802	0.0001718	0.03095	1	1	1	1	0.0444	0.5239	Promoter (<=1kb)	28	1383966	1384515	550	2	ENSGALG00000032938.2	ENSGALT00000065718.2	-793	NA	NA	NA	A	G	A	18	0.5625	0.64286	G	10	0.3125	0.35714	4	0.125	4	0.28571	CGG	1	0.489879	1.99591
chr28	1385312	S28_1385312	T	0.9375	0.25	C	14.12	0.0001718	45	0.001128	32802	0.0001718	0.03095	1	1	1	1	0.0444	0.5239	Promoter (<=1kb)	28	1383966	1384515	550	2	ENSGALG00000032938.2	ENSGALT00000065718.2	-798	NA	NA	NA	T	C	T	18	0.5625	0.64286	C	10	0.3125	0.35714	4	0.125	4	0.28571	CCG	1	0.489879	1.99591
chr3	76732867	S3_76732867	C	0.875	0.1667	T	14.05	0.0001781	35	0.01698	2178	0.0001781	0.03136	1	1	1	1	0.0444	0.5239	Intron (ENSGALT00000025488.2/ENSGALG00000015808.6, intron 2 of 7)	3	76724572	76727358	2787	2	ENSGALG00000015808.6	ENSGALT00000084167.1	-5510	395184	SLC35A1	solute carrier family 35 member A1	C	T	C	16	0.5	0.57143	T	12	0.375	0.42857	4	0.125	0	0	GCA	0	0.502563	1.41252
chr13	971066	S13_971066	G	0.125	0.8333	A	14.05	0.0001781	0.02857	0.002296	16116	0.0001781	0.03136	1	1	1	1	0.0444	0.5239	Intron (ENSGALT00000069820.2/ENSGALG00000037776.2, intron 1 of 11)	13	973493	976440	2948	2	ENSGALG00000041129.1	ENSGALT00000071854.1	5374	768990	TMEM173	transmembrane protein 173	A	G	A	16	0.5	0.57143	G	12	0.375	0.42857	4	0.125	4	0.28571	CGG	1	0.502563	2.47213
chr14	7199872	S14_7199872	G	0.875	0.1667	A	14.05	0.0001781	35	0.01113	3324	0.0001781	0.03136	1	1	1	1	0.0444	0.5239	Distal Intergenic	14	7113369	7180234	66866	1	ENSGALG00000006290.5	ENSGALT00000010161.5	86504	427674	HS3ST4	heparan sulfate-glucosamine 3-sulfotransferase 4	G	A	G	16	0.5	0.57143	A	12	0.375	0.42857	4	0.125	0	0	CAA	0	0.502563	2.26154
chr15	12543574	S15_12543574	G	0.875	0.1667	A	14.05	0.0001781	35	0.002591	14280	0.0001781	0.03136	1	1	1	1	0.0444	0.5239	Intron (ENSGALT00000013489.4/ENSGALG00000008289.5, intron 21 of 24)	15	12538341	12571087	32747	1	ENSGALG00000008289.5	ENSGALT00000088203.1	5234	417029	RBM19	RNA binding motif protein 19	G	A	G	16	0.5	0.57143	A	12	0.375	0.42857	4	0.125	4	0.28571	CAG	0	0.502563	2.45639
chr19	5572689	S19_5572689	T	0.875	0.1667	C	14.05	0.0001781	35	0.002296	16116	0.0001781	0.03136	1	1	1	1	0.0444	0.5239	Intron (ENSGALT00000004908.5/ENSGALG00000003108.6, intron 10 of 18)	19	5564466	5564681	216	1	ENSGALG00000029453.1	ENSGALT00000074440.1	8224	NA	NA	NA	T	C	T	16	0.5	0.57143	C	12	0.375	0.42857	4	0.125	4	0.28571	GTC	0	0.502563	2.83683
chr27	4476020	S27_4476020	A	0.75	0.07143	G	14	0.0001827	39	0.003249	11388	0.0001827	0.03165	1	1	1	1	0.0444	0.5239	Intron (ENSGALT00000065627.1/ENSGALG00000039299.1, intron 2 of 6)	27	4466769	4484722	17954	1	ENSGALG00000039299.1	ENSGALT00000065627.1	9252	420002	LASP1	LIM and SH3 protein 1	G	A	G	17	0.53125	0.56667	A	13	0.40625	0.43333	2	0.0625	3	0.2	CGT	1	0.475671	1.39197
chr1	14110344	S1_14110344	T	1	0.2857	C	13.93	0.0001899	NA	0.003932	9410	0.0001899	0.03209	1	1	1	1	0.0444	0.5239	Intron (ENSGALT00000013172.4/ENSGALG00000008115.4, intron 2 of 11)	1	14021170	14128960	107791	2	ENSGALG00000008115.4	ENSGALT00000013172.4	18616	427847	ATXN7L1	ataxin 7 like 1	T	C	T	16	0.5	0.61538	C	10	0.3125	0.38462	6	0.1875	2	0.15385	GTG	0	0.555573	0.235996
chr2	14869270	S2_14869270	T	1	0.2857	C	13.93	0.0001899	NA	0.004092	9040	0.0001899	0.03209	1	1	1	1	0.0444	0.5239	Distal Intergenic	2	14907168	14932071	24904	2	ENSGALG00000007346.5	ENSGALT00000011883.4	62801	420476	JCAD	junctional cadherin 5 associated	T	C	T	16	0.5	0.61538	C	10	0.3125	0.38462	6	0.1875	2	0.15385	GCT	0	0.555573	1.9305
chr2	14869278	S2_14869278	G	1	0.2857	A	13.93	0.0001899	NA	0.004092	9040	0.0001899	0.03209	1	1	1	1	0.0444	0.5239	Distal Intergenic	2	14907168	14932071	24904	2	ENSGALG00000007346.5	ENSGALT00000011883.4	62793	420476	JCAD	junctional cadherin 5 associated	G	A	G	16	0.5	0.61538	A	10	0.3125	0.38462	6	0.1875	2	0.15385	CAT	0	0.555573	1.9305
chr2	73792462	S2_73792462	G	1	0.2857	A	13.93	0.0001899	NA	0.00407	9090	0.0001899	0.03209	1	1	1	1	0.0444	0.5239	Distal Intergenic	2	73741360	73741420	61	1	ENSGALG00000025655.1	ENSGALT00000042568.1	51103	NA	NA	NA	G	A	G	16	0.5	0.61538	A	10	0.3125	0.38462	6	0.1875	2	0.15385	AAA	0	0.555573	1.76925
chr3	25203096	S3_25203096	G	1	0.2857	A	13.93	0.0001899	NA	0.003589	10307	0.0001899	0.03209	1	1	1	1	0.0444	0.5239	Promoter (<=1kb)	3	25051000	25202262	151263	2	ENSGALG00000009932.5	ENSGALT00000048160.1	-835	421398	THADA	THADA, armadillo repeat containing	G	A	G	16	0.5	0.61538	A	10	0.3125	0.38462	6	0.1875	2	0.15385	CAA	0	0.555573	1.97579
chr5	57846118	S5_57846118	G	1	0.2857	A	13.93	0.0001899	NA	0.009653	3832	0.0001899	0.03209	1	1	1	1	0.0444	0.5239	Promoter (<=1kb)	5	57845119	57845223	105	2	ENSGALG00000025579.1	ENSGALT00000042492.1	-896	100315982	MIR1716	microRNA mir-1716	G	A	G	16	0.5	0.61538	A	10	0.3125	0.38462	6	0.1875	0	0	CGA	1	0.555573	0.514338
chr5	57846135	S5_57846135	T	1	0.2857	C	13.93	0.0001899	NA	0.009653	3832	0.0001899	0.03209	1	1	1	1	0.0444	0.5239	Promoter (<=1kb)	5	57845119	57845223	105	2	ENSGALG00000025579.1	ENSGALT00000042492.1	-913	100315982	MIR1716	microRNA mir-1716	T	C	T	16	0.5	0.61538	C	10	0.3125	0.38462	6	0.1875	0	0	GCT	0	0.555573	0.514338
chr5	57846141	S5_57846141	A	1	0.2857	T	13.93	0.0001899	NA	0.009653	3832	0.0001899	0.03209	1	1	1	1	0.0444	0.5239	Promoter (<=1kb)	5	57845119	57845223	105	2	ENSGALG00000025579.1	ENSGALT00000042492.1	-919	100315982	MIR1716	microRNA mir-1716	A	T	A	16	0.5	0.61538	T	10	0.3125	0.38462	6	0.1875	0	0	CTA	0	0.555573	0.514338
chr10	1759997	S10_1759997	C	1	0.2857	T	13.93	0.0001899	NA	0.01163	3180	0.0001899	0.03209	1	1	1	1	0.0444	0.5239	Promoter (1-2kb)	10	1761030	1938673	177644	1	ENSGALG00000001774.5	ENSGALT00000048664.1	-1033	395822	NEO1	neogenin 1	C	T	C	16	0.5	0.61538	T	10	0.3125	0.38462	6	0.1875	0	0	GCT	0	0.555573	1.27046
chr13	4547880	S13_4547880	A	1	0.2857	G	13.93	0.0001899	NA	0.004038	9410	0.0001899	0.03209	1	1	1	1	0.0444	0.5239	Intron (ENSGALT00000002967.5/ENSGALG00000001916.5, intron 13 of 36)	13	4563943	4564037	95	1	ENSGALG00000018269.1	ENSGALT00000028976.1	-16063	777841	MIR218-2	microRNA mir-218-2	A	G	A	16	0.5	0.61538	G	10	0.3125	0.38462	6	0.1875	2	0.15385	GGA	0	0.555573	0.561735
chr13	8708696	S13_8708696	G	1	0.2857	T	13.93	0.0001899	NA	0.00407	9090	0.0001899	0.03209	1	1	1	1	0.0444	0.5239	Distal Intergenic	13	8748838	8796511	47674	1	ENSGALG00000037395.1	ENSGALT00000059279.1	-40142	416202	UBTD2	ubiquitin domain containing 2	G	T	G	16	0.5	0.61538	T	10	0.3125	0.38462	6	0.1875	2	0.15385	GGC	0	0.555573	1.58716
chr13	13282065	S13_13282065	A	1	0.2857	T	13.93	0.0001899	NA	0.004092	9040	0.0001899	0.03209	1	1	1	1	0.0444	0.5239	Intron (ENSGALT00000009190.6/ENSGALG00000005725.6, intron 3 of 20)	13	13275947	13293798	17852	1	ENSGALG00000005725.6	ENSGALT00000009190.6	6119	396406	CSF1R	colony stimulating factor 1 receptor	A	T	A	16	0.5	0.61538	T	10	0.3125	0.38462	6	0.1875	2	0.15385	ATG	0	0.555573	2.09898
chr13	13645610	S13_13645610	T	1	0.2857	C	13.93	0.0001899	NA	0.00407	9090	0.0001899	0.03209	1	1	1	1	0.0444	0.5239	Distal Intergenic	13	13664069	13829628	165560	1	ENSGALG00000032974.2	ENSGALT00000067480.2	-18459	416291	ADAMTS2	ADAM metallopeptidase with thrombospondin type 1 motif 2	T	C	T	16	0.5	0.61538	C	10	0.3125	0.38462	6	0.1875	2	0.15385	ACG	1	0.555573	0.787106
chr14	14206594	S14_14206594	C	0.7143	0	A	13.93	0.0001899	NA	0.01547	2391	0.0001899	0.03209	1	1	1	1	0.0444	0.5239	Distal Intergenic	14	14117925	14203370	85446	2	ENSGALG00000009205.6	ENSGALT00000014988.6	-3225	416752	ANKFN1L	ankyrin repeat and fibronectin type-III domain-containing 1-like	A	C	A	16	0.5	0.61538	C	10	0.3125	0.38462	6	0.1875	0	0	GAC	0	0.555573	2.38698
chr28	1668432	S28_1668432	G	1	0.2857	T	13.93	0.0001899	NA	0.00362	10219	0.0001899	0.03209	1	1	1	1	0.0444	0.5239	Intron (ENSGALT00000002422.5/ENSGALG00000001596.5, intron 6 of 11)	28	1663596	1689911	26316	2	ENSGALG00000001596.5	ENSGALT00000002422.5	21479	420089	MLLT1	MLLT1, super elongation complex subunit	G	T	G	16	0.5	0.61538	T	10	0.3125	0.38462	6	0.1875	2	0.15385	TTA	0	0.555573	1.55933
chr3	14316887	S3_14316887	C	0.2222	0.9167	A	13.89	0.0001939	0.02597	0.003609	10252	0.0001939	0.03234	1	1	1	1	0.0444	0.5239	Intron (ENSGALT00000051969.1/ENSGALG00000008875.5, intron 9 of 31)	3	14395311	14396303	993	1	ENSGALG00000034720.2	ENSGALT00000077657.1	-78424	NA	NA	NA	A	C	A	15	0.46875	0.5	C	15	0.46875	0.5	2	0.0625	3	0.2	CCT	0	0.491819	1.36715
chr3	14316892	S3_14316892	G	0.2222	0.9167	A	13.89	0.0001939	0.02597	0.003609	10252	0.0001939	0.03234	1	1	1	1	0.0444	0.5239	Intron (ENSGALT00000051969.1/ENSGALG00000008875.5, intron 9 of 31)	3	14395311	14396303	993	1	ENSGALG00000034720.2	ENSGALT00000077657.1	-78419	NA	NA	NA	A	G	A	15	0.46875	0.5	G	15	0.46875	0.5	2	0.0625	3	0.2	CGG	1	0.491819	1.36715
chr3	14316896	S3_14316896	C	0.2222	0.9167	G	13.89	0.0001939	0.02597	0.003609	10252	0.0001939	0.03234	1	1	1	1	0.0444	0.5239	Intron (ENSGALT00000051969.1/ENSGALG00000008875.5, intron 9 of 31)	3	14395311	14396303	993	1	ENSGALG00000034720.2	ENSGALT00000077657.1	-78415	NA	NA	NA	C	G	C	15	0.46875	0.5	G	15	0.46875	0.5	2	0.0625	3	0.2	ACA	0	0.491819	1.36715
chr3	14316897	S3_14316897	A	0.2222	0.9167	C	13.89	0.0001939	0.02597	0.003609	10252	0.0001939	0.03234	1	1	1	1	0.0444	0.5239	Intron (ENSGALT00000051969.1/ENSGALG00000008875.5, intron 9 of 31)	3	14395311	14396303	993	1	ENSGALG00000034720.2	ENSGALT00000077657.1	-78414	NA	NA	NA	A	C	A	15	0.46875	0.5	C	15	0.46875	0.5	2	0.0625	3	0.2	CAT	0	0.491819	1.36715
chr3	14316898	S3_14316898	T	0.2222	0.9167	A	13.89	0.0001939	0.02597	0.003609	10252	0.0001939	0.03234	1	1	1	1	0.0444	0.5239	Intron (ENSGALT00000051969.1/ENSGALG00000008875.5, intron 9 of 31)	3	14395311	14396303	993	1	ENSGALG00000034720.2	ENSGALT00000077657.1	-78413	NA	NA	NA	A	T	A	15	0.46875	0.5	T	15	0.46875	0.5	2	0.0625	3	0.2	ATA	0	0.491819	1.36715
chr3	14316899	S3_14316899	T	0.2222	0.9167	G	13.89	0.0001939	0.02597	0.003609	10252	0.0001939	0.03234	1	1	1	1	0.0444	0.5239	Intron (ENSGALT00000051969.1/ENSGALG00000008875.5, intron 9 of 31)	3	14395311	14396303	993	1	ENSGALG00000034720.2	ENSGALT00000077657.1	-78412	NA	NA	NA	G	T	G	15	0.46875	0.5	T	15	0.46875	0.5	2	0.0625	3	0.2	TAC	0	0.491819	1.36715
chr14	6284435	S14_6284435	T	0.7778	0.08333	C	13.89	0.0001939	38.5	0.004106	9010	0.0001939	0.03234	1	1	1	1	0.0444	0.5239	Intron (ENSGALT00000009002.6/ENSGALG00000005608.6, intron 2 of 6)	14	6272207	6298019	25813	1	ENSGALG00000005608.6	ENSGALT00000009002.6	12229	416550	SLC9A3R2	SLC9A3 regulator 2	C	T	C	15	0.46875	0.5	T	15	0.46875	0.5	2	0.0625	3	0.2	CCG	1	0.491819	1.28818
chr1	26782027	S1_26782027	T	0	0.7	C	13.84	0.0001996	0	0.005261	7032	0.0001996	0.03268	1	1	1	1	0.0444	0.5239	Promoter (1-2kb)	1	26780685	26827520	46836	1	ENSGALG00000009443.5	ENSGALT00000015373.5	1343	417777	TMEM168	transmembrane protein 168	C	T	C	17	0.53125	0.70833	T	7	0.21875	0.29167	8	0.25	1	0.08333	TTC	0	0.538462	1.45385
chr3	11636300	S3_11636300	C	1	0.3	T	13.84	0.0001996	NA	0.004983	7424	0.0001996	0.03268	1	1	1	1	0.0444	0.5239	Distal Intergenic	3	11512295	11607100	94806	2	ENSGALG00000008734.5	ENSGALT00000014214.5	-29201	395136	PCSK2	proprotein convertase subtilisin/kexin type 2	C	T	C	17	0.53125	0.70833	T	7	0.21875	0.29167	8	0.25	1	0.08333	ACG	1	0.538462	1.90923
chr3	104855947	S3_104855947	T	0	0.7	C	13.84	0.0001996	0	0.00519	7128	0.0001996	0.03268	1	1	1	1	0.0444	0.5239	Promoter (1-2kb)	3	104855589	104857946	2358	2	ENSGALG00000016510.5	ENSGALT00000026639.5	1999	421984	KRTCAP3	keratinocyte associated protein 3	C	T	C	17	0.53125	0.70833	T	7	0.21875	0.29167	8	0.25	1	0.08333	GTA	0	0.538462	1.71195
chr3	104938295	S3_104938295	C	1	0.3	T	13.84	0.0001996	NA	0.004994	7408	0.0001996	0.03268	1	1	1	1	0.0444	0.5239	Promoter (<=1kb)	3	104937620	104938738	1119	2	ENSGALG00000043841.1	ENSGALT00000083423.1	443	NA	NA	NA	C	T	C	17	0.53125	0.70833	T	7	0.21875	0.29167	8	0.25	1	0.08333	TGC	0	0.538462	1.65361
chr4	69253701	S4_69253701	C	1	0.3	T	13.84	0.0001996	NA	0.004983	7424	0.0001996	0.03268	1	1	1	1	0.0444	0.5239	Promoter (<=1kb)	4	69253710	69281875	28166	1	ENSGALG00000030155.2	ENSGALT00000066191.1	-9	112532444	LOC112532444	uncharacterized LOC112532444	C	T	C	17	0.53125	0.70833	T	7	0.21875	0.29167	8	0.25	1	0.08333	GCG	1	0.538462	0.686932
chr4	69645751	S4_69645751	C	0	0.7	A	13.84	0.0001996	0	0.005087	7272	0.0001996	0.03268	1	1	1	1	0.0444	0.5239	Intron (ENSGALT00000023145.5/ENSGALG00000014321.5, intron 1 of 4)	4	69640264	69677019	36756	1	ENSGALG00000014321.5	ENSGALT00000023145.5	5488	422793	SMIM14	small integral membrane protein 14	A	C	A	17	0.53125	0.70833	C	7	0.21875	0.29167	8	0.25	1	0.08333	TAG	0	0.538462	0.763759
chr5	58170842	S5_58170842	C	1	0.3	G	13.84	0.0001996	NA	0.005043	7336	0.0001996	0.03268	1	1	1	1	0.0444	0.5239	Distal Intergenic	5	58155311	58158447	3137	1	ENSGALG00000020340.4	ENSGALT00000032442.4	15532	423580	TMX1	thioredoxin related transmembrane protein 1	C	G	C	17	0.53125	0.70833	G	7	0.21875	0.29167	8	0.25	1	0.08333	TGT	0	0.538462	2.12947
chr6	10931835	S6_10931835	G	0	0.7	A	13.84	0.0001996	0	0.00519	7128	0.0001996	0.03268	1	1	1	1	0.0444	0.5239	Distal Intergenic	6	10937176	10937496	321	1	ENSGALG00000034810.1	ENSGALT00000065222.1	-5341	NA	NA	NA	A	G	A	17	0.53125	0.70833	G	7	0.21875	0.29167	8	0.25	1	0.08333	GGC	0	0.538462	1.76267
chr8	3881711	S8_3881711	C	0	0.7	T	13.84	0.0001996	0	0.00529	6993	0.0001996	0.03268	1	1	1	1	0.0444	0.5239	Distal Intergenic	8	3885993	3887045	1053	2	ENSGALG00000043218.2	ENSGALT00000054062.1	5334	NA	NA	NA	T	C	T	17	0.53125	0.70833	C	7	0.21875	0.29167	8	0.25	1	0.08333	TCC	0	0.538462	0.776059
chr8	6077860	S8_6077860	C	0	0.7	T	13.84	0.0001996	0	0.00519	7128	0.0001996	0.03268	1	1	1	1	0.0444	0.5239	Distal Intergenic	8	6038908	6068762	29855	2	ENSGALG00000003955.5	ENSGALT00000006306.5	-9099	424417	CEP350	centrosomal protein 350	T	C	T	17	0.53125	0.70833	C	7	0.21875	0.29167	8	0.25	1	0.08333	GCG	1	0.538462	1.31793
chr8	23133691	S8_23133691	A	0	0.7	C	13.84	0.0001996	0	0.004758	7776	0.0001996	0.03268	1	1	1	1	0.0444	0.5239	Intron (ENSGALT00000057265.1/ENSGALG00000036909.1, intron 6 of 12)	8	23084517	23113939	29423	2	ENSGALG00000010505.5	ENSGALT00000017109.5	-19753	NA	NA	NA	C	A	C	17	0.53125	0.70833	A	7	0.21875	0.29167	8	0.25	1	0.08333	TCC	0	0.538462	1.88177
chr8	23133702	S8_23133702	A	0	0.7	G	13.84	0.0001996	0	0.004758	7776	0.0001996	0.03268	1	1	1	1	0.0444	0.5239	Intron (ENSGALT00000057265.1/ENSGALG00000036909.1, intron 6 of 12)	8	23084517	23113939	29423	2	ENSGALG00000010505.5	ENSGALT00000017109.5	-19764	NA	NA	NA	G	A	G	17	0.53125	0.70833	A	7	0.21875	0.29167	8	0.25	1	0.08333	GAC	0	0.538462	1.88177
chr8	27836602	S8_27836602	G	1	0.3	C	13.84	0.0001996	NA	0.0005781	64000	0.0001996	0.03268	1	1	1	1	0.0444	0.5239	Distal Intergenic	8	27880432	27881903	1472	1	ENSGALG00000042686.1	ENSGALT00000079896.1	-43830	395794	FOXD3	forkhead box D3	G	C	G	17	0.53125	0.70833	C	7	0.21875	0.29167	8	0.25	3	0.25	AGG	0	0.538462	1.46839
chr9	3874827	S9_3874827	G	0	0.7	A	13.84	0.0001996	0	0.005261	7032	0.0001996	0.03268	1	1	1	1	0.0444	0.5239	Distal Intergenic	9	3708138	3751383	43246	1	ENSGALG00000006609.5	ENSGALT00000010668.5	166690	396177	EPHB1	EPH receptor B1	A	G	A	17	0.53125	0.70833	G	7	0.21875	0.29167	8	0.25	1	0.08333	GGA	0	0.538462	0.280285
chr9	12791841	S9_12791841	A	1	0.3	G	13.84	0.0001996	NA	0.004983	7424	0.0001996	0.03268	1	1	1	1	0.0444	0.5239	Promoter (<=1kb)	9	12791624	12817886	26263	1	ENSGALG00000038446.1	ENSGALT00000079757.1	218	NA	NA	NA	A	G	A	17	0.53125	0.70833	G	7	0.21875	0.29167	8	0.25	1	0.08333	TGT	0	0.538462	1.50241
chr9	14090220	S9_14090220	T	1	0.3	C	13.84	0.0001996	NA	0.004983	7424	0.0001996	0.03268	1	1	1	1	0.0444	0.5239	Distal Intergenic	9	14031746	14085226	53481	1	ENSGALG00000040866.1	ENSGALT00000046911.1	58475	414143	P3H2	prolyl 3-hydroxylase 2	T	C	T	17	0.53125	0.70833	C	7	0.21875	0.29167	8	0.25	1	0.08333	CTG	0	0.538462	1.89069
chr9	22722564	S9_22722564	G	0	0.7	A	13.84	0.0001996	0	0.00529	6993	0.0001996	0.03268	1	1	1	1	0.0444	0.5239	Distal Intergenic	9	22707663	22711730	4068	1	ENSGALG00000039728.1	ENSGALT00000056600.1	14902	777244	SHOX2	short stature homeobox 2	A	G	A	17	0.53125	0.70833	G	7	0.21875	0.29167	8	0.25	1	0.08333	CGT	1	0.538462	1.71179
chr12	14578952	S12_14578952	A	1	0.3	C	13.84	0.0001996	NA	0.005043	7336	0.0001996	0.03268	1	1	1	1	0.0444	0.5239	Distal Intergenic	12	14473942	14552260	78319	2	ENSGALG00000007483.5	ENSGALT00000036226.3	-26693	427592	LRIG1	leucine rich repeats and immunoglobulin like domains 1	A	C	A	17	0.53125	0.70833	C	7	0.21875	0.29167	8	0.25	1	0.08333	ACA	0	0.538462	0.769986
chr17	6835617	S17_6835617	G	1	0.3	T	13.84	0.0001996	NA	0.006247	5922	0.0001996	0.03268	1	1	1	1	0.0444	0.5239	Intron (ENSGALT00000005834.5/ENSGALG00000003683.5, intron 4 of 7)	17	6810486	6891412	80927	2	ENSGALG00000003683.5	ENSGALT00000005834.5	55795	417172	MED27	mediator complex subunit 27	G	T	G	17	0.53125	0.70833	T	7	0.21875	0.29167	8	0.25	1	0.08333	TGT	0	0.538462	0.891731
chr19	8229452	S19_8229452	A	0	0.7	G	13.84	0.0001996	0	0.005477	6755	0.0001996	0.03268	1	1	1	1	0.0444	0.5239	Promoter (<=1kb)	19	8230338	8249696	19359	1	ENSGALG00000041948.2	ENSGALT00000058831.1	-886	NA	NA	NA	G	A	G	17	0.53125	0.70833	A	7	0.21875	0.29167	8	0.25	1	0.08333	CAG	0	0.538462	1.79364
chr20	10683918	S20_10683918	C	1	0.3	T	13.84	0.0001996	NA	0.00493	7504	0.0001996	0.03268	1	1	1	1	0.0444	0.5239	Promoter (1-2kb)	20	10684937	10686040	1104	1	ENSGALG00000031164.1	ENSGALT00000068056.1	-1019	100859272	WFDC2L	WAP four-disulfide core domain protein 2-like	C	T	C	17	0.53125	0.70833	T	7	0.21875	0.29167	8	0.25	1	0.08333	CTG	0	0.538462	0.989281
chr21	5228897	S21_5228897	T	1	0.3	G	13.84	0.0001996	NA	0.004983	7424	0.0001996	0.03268	1	1	1	1	0.0444	0.5239	Intron (ENSGALT00000006520.5/ENSGALG00000004097.5, intron 1 of 1)	21	5219212	5231535	12324	1	ENSGALG00000004097.5	ENSGALT00000006520.5	9686	428194	LRRC38	leucine rich repeat containing 38	T	G	T	17	0.53125	0.70833	G	7	0.21875	0.29167	8	0.25	1	0.08333	ATG	0	0.538462	0.302436
chr27	3675392	S27_3675392	A	1	0.3	G	13.84	0.0001996	NA	0.004994	7408	0.0001996	0.03268	1	1	1	1	0.0444	0.5239	Promoter (2-3kb)	27	3648588	3672763	24176	2	ENSGALG00000041204.1	ENSGALT00000052497.1	-2630	395953	IGF2BP1	insulin like growth factor 2 mRNA binding protein 1	A	G	A	17	0.53125	0.70833	G	7	0.21875	0.29167	8	0.25	1	0.08333	GGG	0	0.538462	2.1643
chr28	2228992	S28_2228992	C	1	0.3	T	13.84	0.0001996	NA	0.005043	7336	0.0001996	0.03268	1	1	1	1	0.0444	0.5239	Distal Intergenic	28	2232860	2236904	4045	1	ENSGALG00000014589.6	ENSGALT00000023521.6	-3868	426626	AN1ZNF5L	AN1-type zinc finger protein 5-like	C	T	C	17	0.53125	0.70833	T	7	0.21875	0.29167	8	0.25	1	0.08333	GTC	0	0.538462	1.03654
chr28	3458917	S28_3458917	C	1	0.3	T	13.84	0.0001996	NA	0.004994	7408	0.0001996	0.03268	1	1	1	1	0.0444	0.5239	Promoter (<=1kb)	28	3455934	3458135	2202	2	ENSGALG00000037011.1	ENSGALT00000058548.1	-783	NA	NA	NA	C	T	C	17	0.53125	0.70833	T	7	0.21875	0.29167	8	0.25	1	0.08333	GTC	0	0.538462	1.5272
chr8	6293903	S8_6293903	A	0	0.6	G	13.75	0.0002093	0	0.004517	8190	0.0002093	0.03325	1	1	1	1	0.04514	0.5326	Intron (ENSGALT00000033698.5/ENSGALG00000020976.5, intron 3 of 5)	8	6266341	6288366	22026	2	ENSGALG00000004227.2	ENSGALT00000006730.2	-5538	424427	FAM20B	FAM20B, glycosaminoglycan xylosylkinase	G	A	G	22	0.6875	0.78571	A	6	0.1875	0.21429	4	0.125	0	0	CAG	0	0.428571	0.509826
chr9	14877003	S9_14877003	T	0	0.6	C	13.75	0.0002093	0	0.001081	34230	0.0002093	0.03325	1	1	1	1	0.04514	0.5326	Distal Intergenic	9	14852386	14853973	1588	1	ENSGALG00000007361.5	ENSGALT00000011903.5	24618	396279	SST	somatostatin	C	T	C	22	0.6875	0.78571	T	6	0.1875	0.21429	4	0.125	2	0.14286	CTG	0	0.428571	-0.19176
chr9	14877010	S9_14877010	T	0	0.6	C	13.75	0.0002093	0	0.001081	34230	0.0002093	0.03325	1	1	1	1	0.04514	0.5326	Distal Intergenic	9	14852386	14853973	1588	1	ENSGALG00000007361.5	ENSGALT00000011903.5	24625	396279	SST	somatostatin	C	T	C	22	0.6875	0.78571	T	6	0.1875	0.21429	4	0.125	2	0.14286	ATT	0	0.428571	-0.19176
chr9	14877023	S9_14877023	G	0	0.6	C	13.75	0.0002093	0	0.001081	34230	0.0002093	0.03325	1	1	1	1	0.04514	0.5326	Distal Intergenic	9	14852386	14853973	1588	1	ENSGALG00000007361.5	ENSGALT00000011903.5	24638	396279	SST	somatostatin	C	G	C	22	0.6875	0.78571	G	6	0.1875	0.21429	4	0.125	2	0.14286	CGC	1	0.428571	-0.19176
chr12	1653732	S12_1653732	T	1	0.4	A	13.75	0.0002093	NA	0.001081	34230	0.0002093	0.03325	1	1	1	1	0.04514	0.5326	Distal Intergenic	12	1488113	1608215	120103	2	ENSGALG00000038242.1	ENSGALT00000054431.1	-45518	430150	CACNA2D2	calcium voltage-gated channel auxiliary subunit alpha2delta 2	T	A	T	22	0.6875	0.78571	A	6	0.1875	0.21429	4	0.125	2	0.14286	ATC	0	0.428571	1.58764
chr14	4990327	S14_4990327	G	0	0.6	A	13.75	0.0002093	0	0.001081	34230	0.0002093	0.03325	1	1	1	1	0.04514	0.5326	Intron (ENSGALT00000007838.5/ENSGALG00000004902.5, intron 1 of 14)	14	4948185	4999287	51103	2	ENSGALG00000004902.5	ENSGALT00000007838.5	8960	416509	TOM1L2	target of myb1 like 2 membrane trafficking protein	A	G	A	22	0.6875	0.78571	G	6	0.1875	0.21429	4	0.125	2	0.14286	CGG	1	0.428571	1.28294
chr20	10680909	S20_10680909	C	1	0.4	T	13.75	0.0002093	NA	0.001081	34230	0.0002093	0.03325	1	1	1	1	0.04514	0.5326	Promoter (1-2kb)	20	10677569	10679829	2261	2	ENSGALG00000044735.1	ENSGALT00000086781.1	-1081	771972	LOC771972	uncharacterized LOC771972	C	T	C	22	0.6875	0.78571	T	6	0.1875	0.21429	4	0.125	2	0.14286	GCC	0	0.428571	0.418969
chr1	87182236	S1_87182236	G	0	0.5714	A	13.71	0.0002128	0	0.001081	34230	0.0002128	0.03345	1	1	1	1	0.04514	0.5326	Distal Intergenic	1	87305099	87349328	44230	1	ENSGALG00000015353.6	ENSGALT00000024777.6	-122863	418407	BBX	BBX, HMG-box containing	A	G	A	24	0.75	0.75	G	8	0.25	0.25	0	0	4	0.25	CAT	0	0.399972	1.54223
chr10	19330883	S10_19330883	G	1	0.4286	A	13.71	0.0002128	NA	0.005911	6258	0.0002128	0.03345	1	1	1	1	0.04514	0.5326	Intron (ENSGALT00000045248.2/ENSGALG00000028191.2, intron 1 of 3)	10	19325266	19346524	21259	1	ENSGALG00000028191.2	ENSGALT00000045248.2	5618	415566	GLCE	glucuronic acid epimerase	G	A	G	24	0.75	0.75	A	8	0.25	0.25	0	0	2	0.125	CGG	1	0.399972	1.69189
chr2	149474969	S2_149474969	C	0	0.5833	T	13.7	0.000215	0	0.004517	8190	0.000215	0.03357	1	1	1	1	0.04514	0.5326	Intron (ENSGALT00000067911.2/ENSGALG00000029760.2, intron 14 of 15)	2	149440993	149468746	27754	2	ENSGALG00000039901.2	ENSGALT00000050342.1	-6224	426402	PUF60	poly(U) binding splicing factor 60	T	C	T	23	0.71875	0.76667	C	7	0.21875	0.23333	2	0.0625	1	0.06667	GCA	0	0.411731	1.35338
chr2	149474972	S2_149474972	C	0	0.5833	T	13.7	0.000215	0	0.004517	8190	0.000215	0.03357	1	1	1	1	0.04514	0.5326	Intron (ENSGALT00000067911.2/ENSGALG00000029760.2, intron 14 of 15)	2	149440993	149468746	27754	2	ENSGALG00000039901.2	ENSGALT00000050342.1	-6227	426402	PUF60	poly(U) binding splicing factor 60	T	C	T	23	0.71875	0.76667	C	7	0.21875	0.23333	2	0.0625	1	0.06667	TCG	1	0.411731	1.35338
chr3	52328883	S3_52328883	T	1	0.4167	C	13.7	0.000215	NA	0.004743	7800	0.000215	0.03357	1	1	1	1	0.04514	0.5326	Distal Intergenic	3	52262288	52298460	36173	2	ENSGALG00000013742.5	ENSGALT00000022333.5	-30424	395701	EZR	ezrin	T	C	T	23	0.71875	0.76667	C	7	0.21875	0.23333	2	0.0625	1	0.06667	ATT	0	0.411731	1.61434
chr9	8448784	S9_8448784	G	1	0.4167	A	13.7	0.000215	NA	0.001081	34230	0.000215	0.03357	1	1	1	1	0.04514	0.5326	Intron (ENSGALT00000008191.5/ENSGALG00000005108.5, intron 1 of 15)	9	8405073	8455900	50828	2	ENSGALG00000005108.5	ENSGALT00000008191.5	7116	424804	CUL3	cullin 3	G	A	G	23	0.71875	0.76667	A	7	0.21875	0.23333	2	0.0625	3	0.2	AAC	0	0.411731	1.45
chr20	10685739	S20_10685739	G	1	0.4167	A	13.7	0.000215	NA	0.001081	34230	0.000215	0.03357	1	1	1	1	0.04514	0.5326	Promoter (<=1kb)	20	10684937	10686040	1104	1	ENSGALG00000031164.1	ENSGALT00000068056.1	803	100859272	WFDC2L	WAP four-disulfide core domain protein 2-like	G	A	G	23	0.71875	0.76667	A	7	0.21875	0.23333	2	0.0625	3	0.2	CGA	1	0.411731	0.688222
chr22	3749932	S22_3749932	A	1	0.4167	G	13.7	0.000215	NA	0.004994	7408	0.000215	0.03357	1	1	1	1	0.04514	0.5326	Distal Intergenic	22	3741475	3742739	1265	1	ENSGALG00000037058.2	ENSGALT00000060913.1	8458	NA	NA	NA	A	G	A	23	0.71875	0.76667	G	7	0.21875	0.23333	2	0.0625	1	0.06667	TAT	0	0.411731	0.912981
chr2	14771057	S2_14771057	A	0.9375	0.2857	G	13.66	0.0002191	37.5	0.003696	10010	0.0002191	0.0338	1	1	1	1	0.04514	0.5326	Distal Intergenic	2	14684960	14753184	68225	2	ENSGALG00000007331.5	ENSGALT00000080249.1	-17874	420475	SVIL	supervillin	A	G	A	19	0.59375	0.63333	G	11	0.34375	0.36667	2	0.0625	3	0.2	CGT	1	0.447118	1.93686
chr2	149478050	S2_149478050	G	0.9375	0.2857	T	13.66	0.0002191	37.5	0.003672	10076	0.0002191	0.0338	1	1	1	1	0.04514	0.5326	Intron (ENSGALT00000067911.2/ENSGALG00000029760.2, intron 12 of 15)	2	149440993	149468746	27754	2	ENSGALG00000039901.2	ENSGALT00000050342.1	-9305	426402	PUF60	poly(U) binding splicing factor 60	G	T	G	19	0.59375	0.63333	T	11	0.34375	0.36667	2	0.0625	3	0.2	AGG	0	0.447118	0.390506
chr4	1243823	S4_1243823	G	0.9375	0.2857	A	13.66	0.0002191	37.5	0.003696	10010	0.0002191	0.0338	1	1	1	1	0.04514	0.5326	Promoter (2-3kb)	4	1237453	1241673	4221	2	ENSGALG00000004346.5	ENSGALT00000006933.5	-2151	100857687	P2RY4	pyrimidinergic receptor P2Y4	G	A	G	19	0.59375	0.63333	A	11	0.34375	0.36667	2	0.0625	3	0.2	GAA	0	0.447118	0.284099
chr9	15908994	S9_15908994	A	0.9375	0.2857	G	13.66	0.0002191	37.5	0.003348	11052	0.0002191	0.0338	1	1	1	1	0.04514	0.5326	Promoter (2-3kb)	9	15906717	15914012	7296	1	ENSGALG00000028294.3	ENSGALT00000044542.3	2278	NA	NA	NA	A	G	A	19	0.59375	0.63333	G	11	0.34375	0.36667	2	0.0625	3	0.2	CGA	1	0.447118	0.67043
chr12	2518820	S12_2518820	C	0.0625	0.7143	T	13.66	0.0002191	0.02667	0.003609	10252	0.0002191	0.0338	1	1	1	1	0.04514	0.5326	Promoter (1-2kb)	12	2472587	2517710	45124	2	ENSGALG00000001849.4	ENSGALT00000036284.3	-1111	NA	NA	NA	T	C	T	19	0.59375	0.63333	C	11	0.34375	0.36667	2	0.0625	3	0.2	GCG	1	0.447118	1.29225
chr13	2077374	S13_2077374	G	0.9375	0.2857	T	13.66	0.0002191	37.5	0.002799	13216	0.0002191	0.0338	1	1	1	1	0.04514	0.5326	Promoter (<=1kb)	13	2077696	2077779	84	1	ENSGALG00000025150.1	ENSGALT00000042063.1	-322	100315886	MIR1702	microRNA mir-1702	G	T	G	19	0.59375	0.63333	T	11	0.34375	0.36667	2	0.0625	3	0.2	TTG	0	0.447118	2.34759
chr28	4786822	S28_4786822	C	0.9375	0.2857	T	13.66	0.0002191	37.5	0.003067	12064	0.0002191	0.0338	1	1	1	1	0.04514	0.5326	Distal Intergenic	28	4813319	4843107	29789	2	ENSGALG00000034592.2	ENSGALT00000073085.2	56285	NA	NA	NA	C	T	C	19	0.59375	0.63333	T	11	0.34375	0.36667	2	0.0625	3	0.2	CTG	0	0.447118	0.887543
chr2	14274805	S2_14274805	T	0.08333	0.8333	A	13.59	0.0002269	0.01818	0.008633	4285	0.0002269	0.03423	1	1	1	1	0.04514	0.5326	Intron (ENSGALT00000011742.5/ENSGALG00000007254.5, intron 1 of 16)	2	14265597	14327923	62327	1	ENSGALG00000007254.5	ENSGALT00000060659.1	9209	420473	ARHGAP12	Rho GTPase activating protein 12	A	T	A	13	0.40625	0.54167	T	11	0.34375	0.45833	8	0.25	1	0.08333	CTG	0	0.56644	2.10806
chr2	14274829	S2_14274829	A	0.08333	0.8333	G	13.59	0.0002269	0.01818	0.008633	4285	0.0002269	0.03423	1	1	1	1	0.04514	0.5326	Intron (ENSGALT00000011742.5/ENSGALG00000007254.5, intron 1 of 16)	2	14265597	14327923	62327	1	ENSGALG00000007254.5	ENSGALT00000060659.1	9233	420473	ARHGAP12	Rho GTPase activating protein 12	G	A	G	13	0.40625	0.54167	A	11	0.34375	0.45833	8	0.25	1	0.08333	CAA	0	0.56644	2.10806
chr9	15761462	S9_15761462	A	0.9167	0.1667	G	13.59	0.0002269	55	0.007972	4640	0.0002269	0.03423	1	1	1	1	0.04514	0.5326	Exon (ENSGALT00000013545.4/ENSGALG00000008321.5, exon 8 of 8)	9	15747020	15756017	8998	2	ENSGALG00000034562.1	ENSGALT00000065173.1	-5446	424945	CAPN10	calpain 10	A	G	A	13	0.40625	0.54167	G	11	0.34375	0.45833	8	0.25	1	0.08333	CGC	1	0.56644	1.40709
chr13	1926795	S13_1926795	C	0.8333	0.08333	T	13.59	0.0002269	55	0.002937	12597	0.0002269	0.03423	1	1	1	1	0.04514	0.5326	Exon (ENSGALT00000045350.3/ENSGALG00000026638.3, exon 5 of 5)	13	1921745	1927293	5549	1	ENSGALG00000026638.3	ENSGALT00000045350.3	5051	416198	RELL2	RELT like 2	T	C	T	13	0.40625	0.54167	C	11	0.34375	0.45833	8	0.25	3	0.25	TTC	0	0.56644	2.27986
chr13	4945509	S13_4945509	A	0.9167	0.1667	G	13.59	0.0002269	55	0.00354	10450	0.0002269	0.03423	1	1	1	1	0.04514	0.5326	Intron (ENSGALT00000002712.5/ENSGALG00000001768.5, intron 7 of 29)	13	4816282	4866547	50266	2	ENSGALG00000001768.5	ENSGALT00000073298.1	-78963	373854	TENM2	teneurin transmembrane protein 2	A	G	A	13	0.40625	0.54167	G	11	0.34375	0.45833	8	0.25	3	0.25	AGG	0	0.56644	2.05488
chr14	5626043	S14_5626043	A	0.8333	0.08333	G	13.59	0.0002269	55	0.002808	13174	0.0002269	0.03423	1	1	1	1	0.04514	0.5326	Distal Intergenic	14	5617810	5620433	2624	1	ENSGALG00000005253.5	ENSGALT00000008437.5	8234	427666	C1QTNF8	C1q and tumor necrosis factor related protein 8	G	A	G	13	0.40625	0.54167	A	11	0.34375	0.45833	8	0.25	3	0.25	GGG	0	0.56644	2.13072
chr14	5726072	S14_5726072	G	0.1667	0.9167	C	13.59	0.0002269	0.01818	0.003467	10670	0.0002269	0.03423	1	1	1	1	0.04514	0.5326	Distal Intergenic	14	5774171	5777561	3391	2	ENSGALG00000005263.1	ENSGALT00000008449.1	51489	395483	SOX8	SRY-box 8	G	C	G	13	0.40625	0.54167	C	11	0.34375	0.45833	8	0.25	3	0.25	AGA	0	0.56644	1.23155
chr15	10916349	S15_10916349	C	0.6875	0	T	13.59	0.0002276	NA	0.00258	14340	0.0002276	0.03427	1	1	1	1	0.04514	0.5326	Promoter (2-3kb)	15	10916964	10918840	1877	2	ENSGALG00000045928.1	ENSGALT00000089141.1	2491	NA	NA	NA	T	C	T	17	0.53125	0.60714	C	11	0.34375	0.39286	4	0.125	3	0.21429	CTG	0	0.52381	1.49957
chr1	20808614	S1_20808614	C	0	0.6667	G	13.48	0.0002409	0	0.01411	2622	0.0002409	0.03498	1	1	1	1	0.04514	0.5326	Distal Intergenic	1	20872801	20886900	14100	1	ENSGALG00000033997.2	ENSGALT00000062893.2	-64187	417747	ZNF800	zinc finger protein 800	G	C	G	18	0.5625	0.69231	C	8	0.25	0.30769	6	0.1875	0	0	ACA	0	0.500038	2.0957
chr1	34001017	S1_34001017	G	1	0.3333	A	13.48	0.0002409	NA	0.00346	10692	0.0002409	0.03498	1	1	1	1	0.04514	0.5326	Intron (ENSGALT00000054267.1/ENSGALG00000026661.3, intron 1 of 4)	1	33990504	34070695	80192	1	ENSGALG00000026661.3	ENSGALT00000046186.3	10514	417833	MSRB3	methionine sulfoxide reductase B3	G	A	G	18	0.5625	0.69231	A	8	0.25	0.30769	6	0.1875	2	0.15385	AGC	0	0.500038	1.81241
chr2	98973646	S2_98973646	C	1	0.3333	T	13.48	0.0002409	NA	0.002814	13146	0.0002409	0.03498	1	1	1	1	0.04514	0.5326	Distal Intergenic	2	98937816	98947730	9915	1	ENSGALG00000037098.2	ENSGALT00000071893.1	35831	NA	NA	NA	C	T	C	18	0.5625	0.69231	T	8	0.25	0.30769	6	0.1875	2	0.15385	ATC	0	0.500038	0.791663
chr2	98973654	S2_98973654	A	1	0.3333	G	13.48	0.0002409	NA	0.002814	13146	0.0002409	0.03498	1	1	1	1	0.04514	0.5326	Distal Intergenic	2	98937816	98947730	9915	1	ENSGALG00000037098.2	ENSGALT00000071893.1	35839	NA	NA	NA	A	G	A	18	0.5625	0.69231	G	8	0.25	0.30769	6	0.1875	2	0.15385	AGT	0	0.500038	0.791663
chr2	98973694	S2_98973694	A	1	0.3333	G	13.48	0.0002409	NA	0.002814	13146	0.0002409	0.03498	1	1	1	1	0.04514	0.5326	Distal Intergenic	2	98937816	98947730	9915	1	ENSGALG00000037098.2	ENSGALT00000071893.1	35879	NA	NA	NA	A	G	A	18	0.5625	0.69231	G	8	0.25	0.30769	6	0.1875	2	0.15385	CAG	0	0.500038	0.791663
chr3	71792365	S3_71792365	T	1	0.3333	C	13.48	0.0002409	NA	0.01276	2898	0.0002409	0.03498	1	1	1	1	0.04514	0.5326	Distal Intergenic	3	71749519	71765684	16166	1	ENSGALG00000015489.5	ENSGALT00000024978.5	42847	428630	FAXC	failed axon connections homolog	T	C	T	18	0.5625	0.69231	C	8	0.25	0.30769	6	0.1875	0	0	ATG	0	0.500038	0.996144
chr3	72001715	S3_72001715	C	1	0.3333	G	13.48	0.0002409	NA	0.01333	2775	0.0002409	0.03498	1	1	1	1	0.04514	0.5326	Distal Intergenic	3	71975877	71976818	942	1	ENSGALG00000033298.2	ENSGALT00000080411.1	25839	NA	NA	NA	C	G	C	18	0.5625	0.69231	G	8	0.25	0.30769	6	0.1875	0	0	AGA	0	0.500038	2.33365
chr3	77545754	S3_77545754	T	1	0.3333	C	13.48	0.0002409	NA	0.01528	2421	0.0002409	0.03498	1	1	1	1	0.04514	0.5326	Distal Intergenic	3	77511454	77533879	22426	1	ENSGALG00000032789.2	ENSGALT00000050378.2	34301	395104	TBX18	T-box 18	T	C	T	18	0.5625	0.69231	C	8	0.25	0.30769	6	0.1875	0	0	CTG	0	0.500038	0.941416
chr4	25535339	S4_25535339	T	1	0.3333	A	13.48	0.0002409	NA	0.002971	12454	0.0002409	0.03498	1	1	1	1	0.04514	0.5326	Intron (ENSGALT00000089209.1/ENSGALG00000009668.6, intron 7 of 7)	4	25529737	25536079	6343	1	ENSGALG00000009668.6	ENSGALT00000015738.5	5603	422431	HPF1	histone PARylation factor 1	T	A	T	18	0.5625	0.69231	A	8	0.25	0.30769	6	0.1875	2	0.15385	ATG	0	0.500038	0.472911
chr4	25535372	S4_25535372	T	1	0.3333	C	13.48	0.0002409	NA	0.002971	12454	0.0002409	0.03498	1	1	1	1	0.04514	0.5326	Intron (ENSGALT00000089209.1/ENSGALG00000009668.6, intron 7 of 7)	4	25529737	25536079	6343	1	ENSGALG00000009668.6	ENSGALT00000015738.5	5636	422431	HPF1	histone PARylation factor 1	T	C	T	18	0.5625	0.69231	C	8	0.25	0.30769	6	0.1875	2	0.15385	TCG	1	0.500038	0.472911
chr5	19327169	S5_19327169	G	1	0.3333	A	13.48	0.0002409	NA	0.003319	11148	0.0002409	0.03498	1	1	1	1	0.04514	0.5326	Intron (ENSGALT00000049276.1/ENSGALG00000038913.1, intron 3 of 5)	5	19303712	19373731	70020	1	ENSGALG00000038913.1	ENSGALT00000049276.1	23458	423160	LDLRAD3	low density lipoprotein receptor class A domain containing 3	G	A	G	18	0.5625	0.69231	A	8	0.25	0.30769	6	0.1875	2	0.15385	GGG	0	0.500038	2.16248
chr5	32294289	S5_32294289	G	0.6667	0	A	13.48	0.0002409	NA	0.00313	11820	0.0002409	0.03498	1	1	1	1	0.04514	0.5326	Distal Intergenic	5	32285206	32288266	3061	1	ENSGALG00000009844.6	ENSGALT00000085090.1	9084	423298	ACTC1	actin, alpha, cardiac muscle 1	A	G	A	18	0.5625	0.69231	G	8	0.25	0.30769	6	0.1875	2	0.15385	CAG	0	0.500038	1.38197
chr5	58241261	S5_58241261	T	1	0.3333	C	13.48	0.0002409	NA	0.003672	10076	0.0002409	0.03498	1	1	1	1	0.04514	0.5326	Promoter (2-3kb)	5	58232297	58243505	11209	2	ENSGALG00000012394.5	ENSGALT00000020241.5	2244	423583	NID2	nidogen 2	T	C	T	18	0.5625	0.69231	C	8	0.25	0.30769	6	0.1875	2	0.15385	CTG	0	0.500038	1.58676
chr6	29210342	S6_29210342	G	0.6667	0	A	13.48	0.0002409	NA	0.002937	12597	0.0002409	0.03498	1	1	1	1	0.04514	0.5326	Intron (ENSGALT00000043918.3/ENSGALG00000029095.3, intron 3 of 4)	6	29188800	29236630	47831	2	ENSGALG00000029095.3	ENSGALT00000043918.3	26288	428984	PDZD8	PDZ domain containing 8	A	G	A	18	0.5625	0.69231	G	8	0.25	0.30769	6	0.1875	2	0.15385	CAT	0	0.500038	0.761149
chr6	34880247	S6_34880247	A	1	0.3333	G	13.48	0.0002409	NA	0.0003209	115304	0.0002409	0.03498	1	1	1	1	0.04514	0.5326	Distal Intergenic	6	34890408	34902709	12302	1	ENSGALG00000010486.5	ENSGALT00000017075.5	-10161	428991	JAKMIP3	Janus kinase and microtubule interacting protein 3	A	G	A	18	0.5625	0.69231	G	8	0.25	0.30769	6	0.1875	4	0.30769	AAC	0	0.500038	1.14993
chr9	3572449	S9_3572449	C	1	0.3333	T	13.48	0.0002409	NA	0.002937	12597	0.0002409	0.03498	1	1	1	1	0.04514	0.5326	Distal Intergenic	9	3556039	3564845	8807	2	ENSGALG00000006680.6	ENSGALT00000089771.1	-7605	NA	NA	NA	C	T	C	18	0.5625	0.69231	T	8	0.25	0.30769	6	0.1875	2	0.15385	CCG	1	0.500038	1.57041
chr9	5091335	S9_5091335	A	1	0.3333	C	13.48	0.0002409	NA	0.004411	8388	0.0002409	0.03498	1	1	1	1	0.04514	0.5326	Intron (ENSGALT00000009271.5/ENSGALG00000005772.5, intron 2 of 4)	9	5088178	5101479	13302	1	ENSGALG00000005772.5	ENSGALT00000009271.5	3158	395445	BOK	BOK, BCL2 family apoptosis regulator	A	C	A	18	0.5625	0.69231	C	8	0.25	0.30769	6	0.1875	2	0.15385	GAT	0	0.500038	1.19083
chr9	12661567	S9_12661567	T	1	0.3333	G	13.48	0.0002409	NA	0.003037	12181	0.0002409	0.03498	1	1	1	1	0.04514	0.5326	Distal Intergenic	9	12665620	12677997	12378	2	ENSGALG00000006947.6	ENSGALT00000088610.1	16430	424891	BDH1A	3-hydroxybutyrate dehydrogenase, type 1 A	T	G	T	18	0.5625	0.69231	G	8	0.25	0.30769	6	0.1875	2	0.15385	ATT	0	0.500038	0.756741
chr9	12661587	S9_12661587	G	1	0.3333	A	13.48	0.0002409	NA	0.003037	12181	0.0002409	0.03498	1	1	1	1	0.04514	0.5326	Distal Intergenic	9	12665620	12677997	12378	2	ENSGALG00000006947.6	ENSGALT00000088610.1	16410	424891	BDH1A	3-hydroxybutyrate dehydrogenase, type 1 A	G	A	G	18	0.5625	0.69231	A	8	0.25	0.30769	6	0.1875	2	0.15385	CGC	1	0.500038	0.756741
chr9	12661590	S9_12661590	C	1	0.3333	T	13.48	0.0002409	NA	0.003037	12181	0.0002409	0.03498	1	1	1	1	0.04514	0.5326	Distal Intergenic	9	12665620	12677997	12378	2	ENSGALG00000006947.6	ENSGALT00000088610.1	16407	424891	BDH1A	3-hydroxybutyrate dehydrogenase, type 1 A	C	T	C	18	0.5625	0.69231	T	8	0.25	0.30769	6	0.1875	2	0.15385	CCC	0	0.500038	0.756741
chr9	14090249	S9_14090249	T	1	0.3333	C	13.48	0.0002409	NA	0.003555	10406	0.0002409	0.03498	1	1	1	1	0.04514	0.5326	Distal Intergenic	9	14031746	14085226	53481	1	ENSGALG00000040866.1	ENSGALT00000046911.1	58504	414143	P3H2	prolyl 3-hydroxylase 2	T	C	T	18	0.5625	0.69231	C	8	0.25	0.30769	6	0.1875	2	0.15385	CTG	0	0.500038	1.89069
chr9	14204683	S9_14204683	G	0	0.6667	A	13.48	0.0002409	0	0.003957	9350	0.0002409	0.03498	1	1	1	1	0.04514	0.5326	Distal Intergenic	9	14094193	14188390	94198	2	ENSGALG00000007324.6	ENSGALT00000087959.1	-16294	374269	TP63	tumor protein p63	A	G	A	18	0.5625	0.69231	G	8	0.25	0.30769	6	0.1875	2	0.15385	AGC	0	0.500038	0.672688
chr10	19888643	S10_19888643	T	1	0.3333	G	13.48	0.0002409	NA	0.003348	11052	0.0002409	0.03498	1	1	1	1	0.04514	0.5326	Intron (ENSGALT00000084741.1/ENSGALG00000027501.3, intron 20 of 20)	10	19845872	19865420	19549	2	ENSGALG00000008208.5	ENSGALT00000071691.1	-23224	415575	CASC4	cancer susceptibility 4	T	G	T	18	0.5625	0.69231	G	8	0.25	0.30769	6	0.1875	2	0.15385	GGG	0	0.500038	1.75804
chr10	19888646	S10_19888646	G	1	0.3333	T	13.48	0.0002409	NA	0.003348	11052	0.0002409	0.03498	1	1	1	1	0.04514	0.5326	Intron (ENSGALT00000084741.1/ENSGALG00000027501.3, intron 20 of 20)	10	19845872	19865420	19549	2	ENSGALG00000008208.5	ENSGALT00000071691.1	-23227	415575	CASC4	cancer susceptibility 4	G	T	G	18	0.5625	0.69231	T	8	0.25	0.30769	6	0.1875	2	0.15385	GTG	0	0.500038	1.75804
chr10	19888648	S10_19888648	G	1	0.3333	A	13.48	0.0002409	NA	0.003348	11052	0.0002409	0.03498	1	1	1	1	0.04514	0.5326	Intron (ENSGALT00000084741.1/ENSGALG00000027501.3, intron 20 of 20)	10	19845872	19865420	19549	2	ENSGALG00000008208.5	ENSGALT00000071691.1	-23229	415575	CASC4	cancer susceptibility 4	G	A	G	18	0.5625	0.69231	A	8	0.25	0.30769	6	0.1875	2	0.15385	GAT	0	0.500038	1.75804
chr10	19888651	S10_19888651	A	1	0.3333	C	13.48	0.0002409	NA	0.003348	11052	0.0002409	0.03498	1	1	1	1	0.04514	0.5326	Intron (ENSGALT00000084741.1/ENSGALG00000027501.3, intron 20 of 20)	10	19845872	19865420	19549	2	ENSGALG00000008208.5	ENSGALT00000071691.1	-23232	415575	CASC4	cancer susceptibility 4	A	C	A	18	0.5625	0.69231	C	8	0.25	0.30769	6	0.1875	2	0.15385	GCT	0	0.500038	1.75804
chr10	20019644	S10_20019644	A	1	0.3333	G	13.48	0.0002409	NA	0.01333	2775	0.0002409	0.03498	1	1	1	1	0.04514	0.5326	Promoter (1-2kb)	10	20020799	20022077	1279	1	ENSGALG00000008275.4	ENSGALT00000013468.3	-1155	100858087	MESP2	mesoderm posterior bHLH transcription factor 2	A	G	A	18	0.5625	0.69231	G	8	0.25	0.30769	6	0.1875	0	0	CGA	1	0.500038	1.1813
chr10	20078787	S10_20078787	C	1	0.3333	T	13.48	0.0002409	NA	0.01734	2133	0.0002409	0.03498	1	1	1	1	0.04514	0.5326	Intron (ENSGALT00000033572.4/ENSGALG00000020921.4, intron 4 of 13)	10	20075056	20086561	11506	1	ENSGALG00000020921.4	ENSGALT00000076955.1	3732	431480	C10H15ORF58	chromosome 10 open reading frame, human C15orf58	C	T	C	18	0.5625	0.69231	T	8	0.25	0.30769	6	0.1875	0	0	ATA	0	0.500038	1.87085
chr15	7666063	S15_7666063	G	1	0.3333	A	13.48	0.0002409	NA	0.003672	10076	0.0002409	0.03498	1	1	1	1	0.04514	0.5326	Intron (ENSGALT00000056256.1/ENSGALG00000005676.5, intron 1 of 20)	15	7616546	7616625	80	2	ENSGALG00000025294.1	ENSGALT00000042207.1	-49439	100315964	MIR1625	microRNA mir-1625	G	A	G	18	0.5625	0.69231	A	8	0.25	0.30769	6	0.1875	2	0.15385	CAT	0	0.500038	2.78288
chr15	10441934	S15_10441934	C	1	0.3333	A	13.48	0.0002409	NA	0.0003148	117528	0.0002409	0.03498	1	1	1	1	0.04514	0.5326	Intron (ENSGALT00000012536.5/ENSGALG00000007732.5, intron 1 of 1)	15	10455171	10458027	2857	1	ENSGALG00000033639.2	ENSGALT00000082128.1	-13237	NA	NA	NA	C	A	C	18	0.5625	0.69231	A	8	0.25	0.30769	6	0.1875	4	0.30769	TAA	0	0.500038	1.60114
chr18	9269899	S18_9269899	G	1	0.3333	C	13.48	0.0002409	NA	0.003348	11052	0.0002409	0.03498	1	1	1	1	0.04514	0.5326	Promoter (<=1kb)	18	9269108	9274769	5662	1	ENSGALG00000042215.1	ENSGALT00000069065.1	792	100049617	FAAP100	Fanconi anemia core complex associated protein 100	G	C	G	18	0.5625	0.69231	C	8	0.25	0.30769	6	0.1875	2	0.15385	TGC	0	0.500038	1.90901
chr19	5735748	S19_5735748	A	1	0.3333	G	13.48	0.0002409	NA	0.003037	12181	0.0002409	0.03498	1	1	1	1	0.04514	0.5326	Promoter (<=1kb)	19	5732414	5736458	4045	2	ENSGALG00000003665.5	ENSGALT00000005809.4	710	417571	PIGS	phosphatidylinositol glycan anchor biosynthesis class S	A	G	A	18	0.5625	0.69231	G	8	0.25	0.30769	6	0.1875	2	0.15385	CGC	1	0.500038	1.07261
chr28	2209255	S28_2209255	G	1	0.3333	A	13.48	0.0002409	NA	0.003652	10131	0.0002409	0.03498	1	1	1	1	0.04514	0.5326	Intron (ENSGALT00000001533.5/ENSGALG00000001035.5, intron 5 of 9)	28	2204644	2216483	11840	2	ENSGALG00000001035.5	ENSGALT00000001533.5	7228	431047	NR1D1	nuclear receptor subfamily 1, group D, member 1	G	A	G	18	0.5625	0.69231	A	8	0.25	0.30769	6	0.1875	2	0.15385	AAG	0	0.500038	2.26957
chr3	77849120	S3_77849120	C	0.8571	0.1	T	13.47	0.0002424	54	0.004387	8433	0.0002424	0.03506	1	1	1	1	0.04531	0.5346	Distal Intergenic	3	77863991	77867357	3367	2	ENSGALG00000015843.5	ENSGALT00000031675.4	18237	NA	NA	NA	C	T	C	13	0.40625	0.54167	T	11	0.34375	0.45833	8	0.25	3	0.25	TCC	0	0.574257	2.39039
chr1	131845509	S1_131845509	G	0.8125	0.1429	A	13.39	0.0002526	26	0.002476	14940	0.0002526	0.03559	1	1	1	1	0.04609	0.5439	Distal Intergenic	1	131930509	131970593	40085	1	ENSGALG00000034944.1	ENSGALT00000074831.1	-85000	418686	UBE3A	ubiquitin protein ligase E3A	A	G	A	15	0.46875	0.5	G	15	0.46875	0.5	2	0.0625	5	0.33333	GAG	0	0.449258	1.74053
chr2	995461	S2_995461	C	0.8125	0.1429	T	13.39	0.0002526	26	0.002761	13398	0.0002526	0.03559	1	1	1	1	0.04609	0.5439	Promoter (2-3kb)	2	998427	1065818	67392	1	ENSGALG00000005188.6	ENSGALT00000008333.5	-2966	420383	MINDY4	MINDY lysine 48 deubiquitinase 4	C	T	C	15	0.46875	0.5	T	15	0.46875	0.5	2	0.0625	5	0.33333	GCC	0	0.449258	2.45176
chr21	651649	S21_651649	T	0.8125	0.1429	C	13.39	0.0002526	26	0.007511	4925	0.0002526	0.03559	1	1	1	1	0.04609	0.5439	Intron (ENSGALT00000023340.5/ENSGALG00000000747.6, intron 28 of 34)	21	663460	665818	2359	2	ENSGALG00000030696.1	ENSGALT00000061458.1	14169	NA	NA	NA	C	T	C	15	0.46875	0.5	T	15	0.46875	0.5	2	0.0625	3	0.2	GCA	0	0.449258	2.25675
chr28	105092	S28_105092	A	0.8125	0.1429	C	13.39	0.0002526	26	0.01789	2067	0.0002526	0.03559	1	1	1	1	0.04609	0.5439	Intron (ENSGALT00000060508.2/ENSGALG00000043352.2, intron 2 of 9)	28	87666	118213	30548	2	ENSGALG00000043352.2	ENSGALT00000060508.2	13121	420050	CERS4	ceramide synthase 4	A	C	A	15	0.46875	0.5	C	15	0.46875	0.5	2	0.0625	1	0.06667	TCC	0	0.449258	0.505739
chr4	11735934	S4_11735934	C	0.875	0.2143	T	13.27	0.0002691	25.67	0.00529	6993	0.0002691	0.03641	1	1	1	1	0.04609	0.5439	Distal Intergenic	4	11720134	11723565	3432	1	ENSGALG00000007599.5	ENSGALT00000012291.5	15801	422314	AMER1	APC membrane recruitment protein 1	C	T	C	17	0.53125	0.56667	T	13	0.40625	0.43333	2	0.0625	3	0.2	GTT	0	0.440034	1.51855
chr4	11735939	S4_11735939	A	0.875	0.2143	G	13.27	0.0002691	25.67	0.00529	6993	0.0002691	0.03641	1	1	1	1	0.04609	0.5439	Distal Intergenic	4	11720134	11723565	3432	1	ENSGALG00000007599.5	ENSGALT00000012291.5	15806	422314	AMER1	APC membrane recruitment protein 1	A	G	A	17	0.53125	0.56667	G	13	0.40625	0.43333	2	0.0625	3	0.2	CGA	1	0.440034	1.51855
chr4	11735977	S4_11735977	A	0.875	0.2143	G	13.27	0.0002691	25.67	0.00529	6993	0.0002691	0.03641	1	1	1	1	0.04609	0.5439	Distal Intergenic	4	11720134	11723565	3432	1	ENSGALG00000007599.5	ENSGALT00000012291.5	15844	422314	AMER1	APC membrane recruitment protein 1	A	G	A	17	0.53125	0.56667	G	13	0.40625	0.43333	2	0.0625	3	0.2	CGA	1	0.440034	1.51855
chr4	66874078	S4_66874078	T	0.875	0.2143	C	13.27	0.0002691	25.67	0.00604	6125	0.0002691	0.03641	1	1	1	1	0.04609	0.5439	Promoter (1-2kb)	4	66871126	66872520	1395	2	ENSGALG00000033908.2	ENSGALT00000074908.1	-1559	770263	SLC10A4	solute carrier family 10 member 4	T	C	T	17	0.53125	0.56667	C	13	0.40625	0.43333	2	0.0625	3	0.2	TTT	0	0.440034	0.736503
chr5	58419276	S5_58419276	T	0.875	0.2143	A	13.27	0.0002691	25.67	0.001741	21252	0.0002691	0.03641	1	1	1	1	0.04609	0.5439	Intron (ENSGALT00000020309.5/ENSGALG00000012425.5, intron 3 of 14)	5	58397292	58433351	36060	2	ENSGALG00000012425.5	ENSGALT00000020309.5	14075	423589	FERMT2	fermitin family member 2	T	A	T	17	0.53125	0.56667	A	13	0.40625	0.43333	2	0.0625	5	0.33333	ATT	0	0.440034	2.65944
chr5	58419300	S5_58419300	C	0.875	0.2143	T	13.27	0.0002691	25.67	0.001741	21252	0.0002691	0.03641	1	1	1	1	0.04609	0.5439	Intron (ENSGALT00000020309.5/ENSGALG00000012425.5, intron 3 of 14)	5	58397292	58433351	36060	2	ENSGALG00000012425.5	ENSGALT00000020309.5	14051	423589	FERMT2	fermitin family member 2	C	T	C	17	0.53125	0.56667	T	13	0.40625	0.43333	2	0.0625	5	0.33333	ACA	0	0.440034	2.65944
chr6	23402865	S6_23402865	A	0.875	0.2143	G	13.27	0.0002691	25.67	0.00529	6993	0.0002691	0.03641	1	1	1	1	0.04609	0.5439	Promoter (2-3kb)	6	23400232	23499498	99267	1	ENSGALG00000008160.4	ENSGALT00000069238.1	2634	428975	CNNM2	cyclin and CBS domain divalent metal cation transport mediator 2	A	G	A	17	0.53125	0.56667	G	13	0.40625	0.43333	2	0.0625	3	0.2	TGT	0	0.440034	0.853902
chr14	5848906	S14_5848906	C	0.875	0.2143	G	13.27	0.0002691	25.67	0.006317	5856	0.0002691	0.03641	1	1	1	1	0.04609	0.5439	Intron (ENSGALT00000083987.1/ENSGALG00000044187.1, intron 4 of 9)	14	5772749	5864960	92212	2	ENSGALG00000032326.2	ENSGALT00000075470.1	16054	NA	NA	NA	C	G	C	17	0.53125	0.56667	G	13	0.40625	0.43333	2	0.0625	3	0.2	TGT	0	0.440034	1.66067
chr17	7285944	S17_7285944	T	0.875	0.2143	C	13.27	0.0002691	25.67	0.001612	22954	0.0002691	0.03641	1	1	1	1	0.04609	0.5439	Promoter (1-2kb)	17	7265700	7284064	18365	2	ENSGALG00000003412.5	ENSGALT00000005397.5	-1881	427758	RALGDS	ral guanine nucleotide dissociation stimulator	T	C	T	17	0.53125	0.56667	C	13	0.40625	0.43333	2	0.0625	5	0.33333	CTC	0	0.440034	2.02008
chr17	7319440	S17_7319440	T	0.875	0.2143	C	13.27	0.0002691	25.67	0.001741	21252	0.0002691	0.03641	1	1	1	1	0.04609	0.5439	Distal Intergenic	17	7305765	7312958	7194	2	ENSGALG00000003340.4	ENSGALT00000005285.4	-6483	417163	GBGT1	globoside alpha-1,3-N-acetylgalactosaminyltransferase 1 (FORS blood group)	T	C	T	17	0.53125	0.56667	C	13	0.40625	0.43333	2	0.0625	5	0.33333	GTA	0	0.440034	2.05957
chr21	337493	S21_337493	T	0.875	0.2143	C	13.27	0.0002691	25.67	0.01067	3468	0.0002691	0.03641	1	1	1	1	0.04609	0.5439	Intron (ENSGALT00000047308.2/ENSGALG00000039525.2, intron 3 of 18)	21	292093	295858	3766	2	ENSGALG00000000579.5	ENSGALT00000035246.3	-41636	419368	VAMP3	vesicle-associated membrane protein 3	T	C	T	17	0.53125	0.56667	C	13	0.40625	0.43333	2	0.0625	1	0.06667	ACA	0	0.440034	1.69706
chr21	337494	S21_337494	G	0.875	0.2143	A	13.27	0.0002691	25.67	0.01067	3468	0.0002691	0.03641	1	1	1	1	0.04609	0.5439	Intron (ENSGALT00000047308.2/ENSGALG00000039525.2, intron 3 of 18)	21	292093	295858	3766	2	ENSGALG00000000579.5	ENSGALT00000035246.3	-41637	419368	VAMP3	vesicle-associated membrane protein 3	G	A	G	17	0.53125	0.56667	A	13	0.40625	0.43333	2	0.0625	1	0.06667	CAG	0	0.440034	1.69706
chr21	619742	S21_619742	T	0.875	0.2143	C	13.27	0.0002691	25.67	0.006744	5634	0.0002691	0.03641	1	1	1	1	0.04609	0.5439	Promoter (1-2kb)	21	619583	621437	1855	2	ENSGALG00000032525.1	ENSGALT00000071661.1	1695	NA	NA	NA	T	C	T	17	0.53125	0.56667	C	13	0.40625	0.43333	2	0.0625	3	0.2	CCG	1	0.440034	2.6151
chr21	621568	S21_621568	T	0.875	0.2143	G	13.27	0.0002691	25.67	0.001641	22540	0.0002691	0.03641	1	1	1	1	0.04609	0.5439	Promoter (<=1kb)	21	619583	621437	1855	2	ENSGALG00000032525.1	ENSGALT00000071661.1	-132	NA	NA	NA	T	G	T	17	0.53125	0.56667	G	13	0.40625	0.43333	2	0.0625	5	0.33333	CGG	1	0.440034	2.7983
chr21	690746	S21_690746	G	0.875	0.2143	A	13.27	0.0002691	25.67	0.001641	22540	0.0002691	0.03641	1	1	1	1	0.04609	0.5439	Intron (ENSGALT00000001430.6/ENSGALG00000000966.6, intron 9 of 16)	21	684498	695542	11045	1	ENSGALG00000000966.6	ENSGALT00000001430.6	6249	419377	NPHP4	nephrocystin 4	G	A	G	17	0.53125	0.56667	A	13	0.40625	0.43333	2	0.0625	5	0.33333	CGA	1	0.440034	2.61985
chr21	690755	S21_690755	A	0.875	0.2143	C	13.27	0.0002691	25.67	0.001641	22540	0.0002691	0.03641	1	1	1	1	0.04609	0.5439	Intron (ENSGALT00000001430.6/ENSGALG00000000966.6, intron 9 of 16)	21	684498	695542	11045	1	ENSGALG00000000966.6	ENSGALT00000001430.6	6258	419377	NPHP4	nephrocystin 4	A	C	A	17	0.53125	0.56667	C	13	0.40625	0.43333	2	0.0625	5	0.33333	AAT	0	0.440034	2.61985
chr21	690769	S21_690769	T	0.875	0.2143	C	13.27	0.0002691	25.67	0.001641	22540	0.0002691	0.03641	1	1	1	1	0.04609	0.5439	Intron (ENSGALT00000001430.6/ENSGALG00000000966.6, intron 9 of 16)	21	684498	695542	11045	1	ENSGALG00000000966.6	ENSGALT00000001430.6	6272	419377	NPHP4	nephrocystin 4	T	C	T	17	0.53125	0.56667	C	13	0.40625	0.43333	2	0.0625	5	0.33333	ATG	0	0.440034	2.61985
chr1	87002804	S1_87002804	C	1	0.3571	T	13.26	0.0002707	NA	0.002045	18088	0.0002707	0.03649	1	1	1	1	0.04609	0.5439	Distal Intergenic	1	86647126	86769237	122112	2	ENSGALG00000015351.5	ENSGALT00000024772.5	-233568	418406	CBLB	Cbl proto-oncogene B	C	T	C	19	0.59375	0.67857	T	9	0.28125	0.32143	4	0.125	3	0.21429	TCC	0	0.473731	2.25596
chr1	87002807	S1_87002807	T	1	0.3571	C	13.26	0.0002707	NA	0.002045	18088	0.0002707	0.03649	1	1	1	1	0.04609	0.5439	Distal Intergenic	1	86647126	86769237	122112	2	ENSGALG00000015351.5	ENSGALT00000024772.5	-233571	418406	CBLB	Cbl proto-oncogene B	T	C	T	19	0.59375	0.67857	C	9	0.28125	0.32143	4	0.125	3	0.21429	CTG	0	0.473731	2.25596
chr1	103616588	S1_103616588	A	1	0.3571	C	13.26	0.0002707	NA	0.002176	17000	0.0002707	0.03649	1	1	1	1	0.04609	0.5439	Distal Intergenic	1	103899869	103900014	146	2	ENSGALG00000027781.1	ENSGALT00000043712.1	283426	NA	NA	NA	A	C	A	19	0.59375	0.67857	C	9	0.28125	0.32143	4	0.125	3	0.21429	GAC	0	0.473731	0.194855
chr2	88635721	S2_88635721	C	1	0.3571	T	13.26	0.0002707	NA	0.008436	4385	0.0002707	0.03649	1	1	1	1	0.04609	0.5439	Intron (ENSGALT00000046850.1/ENSGALG00000013200.5, intron 13 of 18)	2	88587378	88587482	105	1	ENSGALG00000025545.1	ENSGALT00000042458.1	48344	100315819	MIR1816	microRNA mir-1816	C	T	C	19	0.59375	0.67857	T	9	0.28125	0.32143	4	0.125	1	0.07143	GTC	0	0.473731	1.03107
chr3	76819499	S3_76819499	T	1	0.3571	C	13.26	0.0002707	NA	0.006904	5358	0.0002707	0.03649	1	1	1	1	0.04609	0.5439	Intron (ENSGALT00000053918.1/ENSGALG00000035472.1, intron 3 of 7)	3	76795398	76849303	53906	2	ENSGALG00000035472.1	ENSGALT00000053918.1	29804	421828	ZNF292	zinc finger protein 292	T	C	T	19	0.59375	0.67857	C	9	0.28125	0.32143	4	0.125	1	0.07143	GCC	0	0.473731	1.06851
chr4	66529042	S4_66529042	G	1	0.3571	A	13.26	0.0002707	NA	0.002045	18088	0.0002707	0.03649	1	1	1	1	0.04609	0.5439	Distal Intergenic	4	66571723	66587002	15280	2	ENSGALG00000013964.5	ENSGALT00000022637.5	57960	422759	SPATA18	spermatogenesis associated 18	G	A	G	19	0.59375	0.67857	A	9	0.28125	0.32143	4	0.125	3	0.21429	CAG	0	0.473731	1.12054
chr5	21588565	S5_21588565	G	1	0.3571	A	13.26	0.0002707	NA	0.002045	18088	0.0002707	0.03649	1	1	1	1	0.04609	0.5439	Intron (ENSGALT00000052390.1/ENSGALG00000036787.1, intron 1 of 10)	5	21599528	21646452	46925	1	ENSGALG00000036787.1	ENSGALT00000052146.1	-10963	769787	HSD17B12	hydroxysteroid (17-beta) dehydrogenase 12	G	A	G	19	0.59375	0.67857	A	9	0.28125	0.32143	4	0.125	3	0.21429	AAT	0	0.473731	1.76067
chr5	21620902	S5_21620902	C	1	0.3571	T	13.26	0.0002707	NA	0.008166	4530	0.0002707	0.03649	1	1	1	1	0.04609	0.5439	Intron (ENSGALT00000052390.1/ENSGALG00000036787.1, intron 4 of 10)	5	21599528	21646452	46925	1	ENSGALG00000036787.1	ENSGALT00000052146.1	21375	769787	HSD17B12	hydroxysteroid (17-beta) dehydrogenase 12	C	T	C	19	0.59375	0.67857	T	9	0.28125	0.32143	4	0.125	1	0.07143	ACG	1	0.473731	1.09731
chr7	2790218	S7_2790218	C	1	0.3571	T	13.26	0.0002707	NA	0.002176	17000	0.0002707	0.03649	1	1	1	1	0.04609	0.5439	Promoter (1-2kb)	7	2770680	2788461	17782	2	ENSGALG00000002907.6	ENSGALT00000004587.2	-1758	396470	MYL1	myosin, light chain 1, alkali; skeletal, fast	C	T	C	19	0.59375	0.67857	T	9	0.28125	0.32143	4	0.125	3	0.21429	ACG	1	0.473731	1.80015
chr8	24127088	S8_24127088	C	1	0.3571	T	13.26	0.0002707	NA	0.002176	17000	0.0002707	0.03649	1	1	1	1	0.04609	0.5439	Promoter (1-2kb)	8	24094980	24125452	30473	2	ENSGALG00000010540.6	ENSGALT00000017155.6	-1637	424632	TTC39A	tetratricopeptide repeat domain 39A	C	T	C	19	0.59375	0.67857	T	9	0.28125	0.32143	4	0.125	3	0.21429	GCT	0	0.473731	1.88317
chr9	8117585	S9_8117585	T	1	0.3571	C	13.26	0.0002707	NA	0.002045	18088	0.0002707	0.03649	1	1	1	1	0.04609	0.5439	Distal Intergenic	9	8128107	8128598	492	1	ENSGALG00000031350.1	ENSGALT00000076883.1	-10522	NA	NA	NA	T	C	T	19	0.59375	0.67857	C	9	0.28125	0.32143	4	0.125	3	0.21429	GCT	0	0.473731	-0.185313
chr9	14166319	S9_14166319	A	1	0.3571	G	13.26	0.0002707	NA	0.008388	4410	0.0002707	0.03649	1	1	1	1	0.04609	0.5439	Intron (ENSGALT00000087959.1/ENSGALG00000007324.6, intron 3 of 13)	9	14094218	14157573	63356	2	ENSGALG00000007324.6	ENSGALT00000033346.4	-8747	374269	TP63	tumor protein p63	A	G	A	19	0.59375	0.67857	G	9	0.28125	0.32143	4	0.125	1	0.07143	CGA	1	0.473731	1.41062
chr10	7518731	S10_7518731	G	1	0.3571	A	13.26	0.0002707	NA	0.001672	22126	0.0002707	0.03649	1	1	1	1	0.04609	0.5439	Promoter (2-3kb)	10	7448692	7516317	67626	2	ENSGALG00000004304.6	ENSGALT00000085813.1	-2415	396334	TCF12	transcription factor 12	G	A	G	19	0.59375	0.67857	A	9	0.28125	0.32143	4	0.125	3	0.21429	CGT	1	0.473731	0.844389
chr10	14959265	S10_14959265	G	1	0.3571	A	13.26	0.0002707	NA	0.002045	18088	0.0002707	0.03649	1	1	1	1	0.04609	0.5439	Distal Intergenic	10	14990376	15027515	37140	1	ENSGALG00000030157.1	ENSGALT00000069955.1	-31111	426324	MCTP2	multiple C2 and transmembrane domain containing 2	G	A	G	19	0.59375	0.67857	A	9	0.28125	0.32143	4	0.125	3	0.21429	CGG	1	0.473731	2.19461
chr14	9678875	S14_9678875	A	0.6429	0	G	13.26	0.0002707	NA	0.001971	18772	0.0002707	0.03649	1	1	1	1	0.04609	0.5439	Distal Intergenic	14	9525114	9537599	12486	2	ENSGALG00000042288.2	ENSGALT00000055987.1	-141277	NA	NA	NA	G	A	G	19	0.59375	0.67857	A	9	0.28125	0.32143	4	0.125	3	0.21429	CGG	1	0.473731	1.86458
chr19	1808621	S19_1808621	T	1	0.3571	C	13.26	0.0002707	NA	0.001957	18905	0.0002707	0.03649	1	1	1	1	0.04609	0.5439	Intron (ENSGALT00000001731.5/ENSGALG00000001153.5, intron 2 of 18)	19	1798669	1798764	96	2	ENSGALG00000025553.1	ENSGALT00000042466.1	-9858	100315909	MIR1587	microRNA mir-1587	T	C	T	19	0.59375	0.67857	C	9	0.28125	0.32143	4	0.125	3	0.21429	TCA	0	0.473731	1.18046
chr20	10621672	S20_10621672	T	1	0.3571	A	13.26	0.0002707	NA	0.002176	17000	0.0002707	0.03649	1	1	1	1	0.04609	0.5439	Promoter (1-2kb)	20	10622790	10623604	815	2	ENSGALG00000030788.2	ENSGALT00000073511.1	1932	NA	NA	NA	T	A	T	19	0.59375	0.67857	A	9	0.28125	0.32143	4	0.125	3	0.21429	GTG	0	0.473731	1.93833
chr21	462908	S21_462908	C	1	0.3571	T	13.26	0.0002707	NA	0.002045	18088	0.0002707	0.03649	1	1	1	1	0.04609	0.5439	Distal Intergenic	21	309659	433746	124088	2	ENSGALG00000039525.2	ENSGALT00000047308.2	-29163	419369	CAMTA1	calmodulin binding transcription activator 1	C	T	C	19	0.59375	0.67857	T	9	0.28125	0.32143	4	0.125	3	0.21429	GCC	0	0.473731	2.34146
chr1	166568	S1_166568	C	0.9286	0.2	T	13.21	0.0002782	52	0.002575	14370	0.0002782	0.03686	1	1	1	1	0.04664	0.5503	Intron (ENSGALT00000080172.1/ENSGALG00000033919.1, intron 1 of 12)	1	155624	364584	208961	1	ENSGALG00000033919.1	ENSGALT00000080172.1	10945	101748950	SHANK3	SH3 and multiple ankyrin repeat domains 3	C	T	C	15	0.46875	0.625	T	9	0.28125	0.375	8	0.25	3	0.25	ACG	1	0.539785	1.22139
chr3	31086965	S3_31086965	A	0.07143	0.8	C	13.21	0.0002782	0.01923	0.002525	14655	0.0002782	0.03686	1	1	1	1	0.04664	0.5503	Distal Intergenic	3	31092014	31117080	25067	1	ENSGALG00000034040.1	ENSGALT00000057910.1	-5049	421457	ZNF318	zinc finger protein 318	C	A	C	15	0.46875	0.625	A	9	0.28125	0.375	8	0.25	3	0.25	ACT	0	0.539785	1.64449
chr8	5620269	S8_5620269	T	0.9286	0.2	C	13.21	0.0002782	52	0.008673	4265	0.0002782	0.03686	1	1	1	1	0.04664	0.5503	Promoter (2-3kb)	8	5622614	5628060	5447	1	ENSGALG00000042986.1	ENSGALT00000079288.1	-2345	424410	RNASEL	ribonuclease L	T	C	T	15	0.46875	0.625	C	9	0.28125	0.375	8	0.25	1	0.08333	GCG	1	0.539785	1.44456
chr8	5620311	S8_5620311	G	0.9286	0.2	A	13.21	0.0002782	52	0.008673	4265	0.0002782	0.03686	1	1	1	1	0.04664	0.5503	Promoter (2-3kb)	8	5622614	5628060	5447	1	ENSGALG00000042986.1	ENSGALT00000079288.1	-2303	424410	RNASEL	ribonuclease L	G	A	G	15	0.46875	0.625	A	9	0.28125	0.375	8	0.25	1	0.08333	CGC	1	0.539785	1.44456
chr11	19633168	S11_19633168	C	0.9286	0.2	T	13.21	0.0002782	52	0.003529	10483	0.0002782	0.03686	1	1	1	1	0.04664	0.5503	Distal Intergenic	11	19622611	19624851	2241	2	ENSGALG00000030014.2	ENSGALT00000063663.1	-8318	NA	NA	NA	C	T	C	15	0.46875	0.625	T	9	0.28125	0.375	8	0.25	3	0.25	CCG	1	0.539785	2.59559
chr11	19633179	S11_19633179	G	0.9286	0.2	A	13.21	0.0002782	52	0.003529	10483	0.0002782	0.03686	1	1	1	1	0.04664	0.5503	Distal Intergenic	11	19622611	19624851	2241	2	ENSGALG00000030014.2	ENSGALT00000063663.1	-8329	NA	NA	NA	G	A	G	15	0.46875	0.625	A	9	0.28125	0.375	8	0.25	3	0.25	CGC	1	0.539785	2.59559
chr18	1341107	S18_1341107	T	0.07143	0.8	C	13.21	0.0002782	0.01923	0.002556	14475	0.0002782	0.03686	1	1	1	1	0.04664	0.5503	Intron (ENSGALT00000060440.1/ENSGALG00000034516.1, intron 3 of 5)	18	1285875	1501949	216075	2	ENSGALG00000034516.1	ENSGALT00000060440.1	160842	NA	NA	NA	C	T	C	15	0.46875	0.625	T	9	0.28125	0.375	8	0.25	3	0.25	ATA	0	0.539785	1.71182
chr12	12129870	S12_12129870	G	0.625	0	A	13.12	0.0002914	NA	0.01401	2640	0.0002914	0.03748	1	1	1	1	0.04862	0.5737	Distal Intergenic	12	11946151	11967925	21775	2	ENSGALG00000007168.5	ENSGALT00000011609.5	-161946	416070	C12H3ORF67	chromosome 12 open reading frame, human C3orf67	A	G	A	20	0.625	0.66667	G	10	0.3125	0.33333	2	0.0625	0	0	GAT	0	0.454545	0.628546
chr27	4342867	S27_4342867	A	0.625	0	G	13.12	0.0002914	NA	0.006369	5808	0.0002914	0.03748	1	1	1	1	0.04862	0.5737	Distal Intergenic	27	4290352	4332557	42206	2	ENSGALG00000032628.1	ENSGALT00000056225.1	-10311	426281	SRCIN1	SRC kinase signaling inhibitor 1	G	A	G	20	0.625	0.66667	A	10	0.3125	0.33333	2	0.0625	2	0.13333	CGT	1	0.454545	2.51292
chr2	78408628	S2_78408628	A	0.6111	0	G	13.04	0.0003054	NA	0.015	2466	0.0003054	0.03813	1	1	1	1	0.0489	0.5769	Distal Intergenic	2	78418694	78456518	37825	2	ENSGALG00000038328.2	ENSGALT00000067514.1	47890	420924	ANKRD33B	ankyrin repeat domain 33B	G	A	G	21	0.65625	0.65625	A	11	0.34375	0.34375	0	0	1	0.0625	AGC	0	0.439988	1.51657
chr2	78408648	S2_78408648	C	0.6111	0	T	13.04	0.0003054	NA	0.015	2466	0.0003054	0.03813	1	1	1	1	0.0489	0.5769	Distal Intergenic	2	78418694	78456518	37825	2	ENSGALG00000038328.2	ENSGALT00000067514.1	47870	420924	ANKRD33B	ankyrin repeat domain 33B	T	C	T	21	0.65625	0.65625	C	11	0.34375	0.34375	0	0	1	0.0625	CTG	0	0.439988	1.51657
chr18	1080390	S18_1080390	G	0.8333	0.1667	A	13.03	0.0003063	25	0.01244	2973	0.0003063	0.03816	1	1	1	1	0.0489	0.5769	Distal Intergenic	18	1085143	1257267	172125	1	ENSGALG00000001111.5	ENSGALT00000001676.5	-4753	NA	NA	NA	G	A	G	17	0.53125	0.56667	A	13	0.40625	0.43333	2	0.0625	1	0.06667	CAG	0	0.444356	2.52432
chr1	2678880	S1_2678880	C	0.9167	0.2143	A	12.83	0.0003417	40.33	0.001694	21846	0.0003417	0.03971	1	1	1	1	0.0489	0.5769	Intron (ENSGALT00000010457.4/ENSGALG00000006473.4, intron 14 of 30)	1	2713344	2713453	110	1	ENSGALG00000027460.1	ENSGALT00000044352.1	-34464	102465970	MIR6621	microRNA mir-6621	C	A	C	14	0.4375	0.53846	A	12	0.375	0.46154	6	0.1875	4	0.30769	ACT	0	0.50198	2.09936
chr4	59072117	S4_59072117	G	0.9167	0.2143	A	12.83	0.0003417	40.33	0.009524	3884	0.0003417	0.03971	1	1	1	1	0.0489	0.5769	Intron (ENSGALT00000019955.1/ENSGALG00000012219.4, intron 1 of 15)	4	58980736	59064348	83613	2	ENSGALG00000012219.4	ENSGALT00000037649.3	-7770	395101	UNC5C	unc-5 netrin receptor C	G	A	G	14	0.4375	0.53846	A	12	0.375	0.46154	6	0.1875	2	0.15385	CGA	1	0.50198	1.60854
chr4	84611066	S4_84611066	A	0.2143	0.9167	G	12.83	0.0003417	0.02479	0.002525	14655	0.0003417	0.03971	1	1	1	1	0.0489	0.5769	Intron (ENSGALT00000025340.3/ENSGALG00000015713.6, intron 4 of 4)	4	84586712	84624565	37854	1	ENSGALG00000015713.6	ENSGALT00000088271.1	24355	378905	FAM53A	family with sequence similarity 53 member A	A	G	A	14	0.4375	0.53846	G	12	0.375	0.46154	6	0.1875	4	0.30769	CAC	0	0.50198	0.0470876
chr13	2113253	S13_2113253	T	0.9167	0.2143	C	12.83	0.0003417	40.33	0.00668	5538	0.0003417	0.03971	1	1	1	1	0.0489	0.5769	Distal Intergenic	13	2077696	2077779	84	1	ENSGALG00000025150.1	ENSGALT00000042063.1	35558	100315886	MIR1702	microRNA mir-1702	T	C	T	14	0.4375	0.53846	C	12	0.375	0.46154	6	0.1875	2	0.15385	TCG	1	0.50198	1.57299
chr13	12379468	S13_12379468	A	0.7857	0.08333	G	12.83	0.0003417	40.33	0.001606	23040	0.0003417	0.03971	1	1	1	1	0.0489	0.5769	Intron (ENSGALT00000057217.1/ENSGALG00000004083.5, intron 4 of 15)	13	12319075	12326229	7155	2	ENSGALG00000030107.2	ENSGALT00000050610.1	-53240	NA	NA	NA	G	A	G	14	0.4375	0.53846	A	12	0.375	0.46154	6	0.1875	4	0.30769	AGA	0	0.50198	2.52413
chr14	12268554	S14_12268554	A	0.9167	0.2143	G	12.83	0.0003417	40.33	0.001774	20853	0.0003417	0.03971	1	1	1	1	0.0489	0.5769	Intron (ENSGALT00000055308.2/ENSGALG00000029402.2, intron 5 of 9)	14	12274279	12275343	1065	2	ENSGALG00000045141.1	ENSGALT00000085920.1	6789	NA	NA	NA	A	G	A	14	0.4375	0.53846	G	12	0.375	0.46154	6	0.1875	4	0.30769	GAG	0	0.50198	2.84706
chr15	6142445	S15_6142445	A	0.7857	0.08333	G	12.83	0.0003417	40.33	0.002095	17658	0.0003417	0.03971	1	1	1	1	0.0489	0.5769	Exon (ENSGALT00000084509.1/ENSGALG00000004598.6, exon 11 of 30)	15	6136099	6150323	14225	1	ENSGALG00000004598.6	ENSGALT00000007319.6	6347	416875	CUX2	cut like homeobox 2	G	A	G	14	0.4375	0.53846	A	12	0.375	0.46154	6	0.1875	4	0.30769	CGC	1	0.50198	2.40179
chr21	2882687	S21_2882687	G	0.2143	0.9167	A	12.83	0.0003417	0.02479	0.007245	5106	0.0003417	0.03971	1	1	1	1	0.0489	0.5769	Intron (ENSGALT00000003479.4/ENSGALG00000002222.4, intron 8 of 18)	21	2863974	2878026	14053	2	ENSGALG00000002199.5	ENSGALT00000003442.5	-4662	419432	KLHL17	kelch like family member 17	G	A	G	14	0.4375	0.53846	A	12	0.375	0.46154	6	0.1875	2	0.15385	AAA	0	0.50198	0.806274
chr3	31031907	S3_31031907	T	0.9444	0.3333	C	12.8	0.0003458	34	0.0006072	60939	0.0003458	0.03989	1	1	1	1	0.0489	0.5769	Promoter (<=1kb)	3	31017451	31031557	14107	2	ENSGALG00000010385.5	ENSGALT00000072915.1	-351	421455	TJAP1	tight junction associated protein 1	T	C	T	21	0.65625	0.7	C	9	0.28125	0.3	2	0.0625	5	0.33333	ATT	0	0.404649	1.89797
chr4	1157304	S4_1157304	A	0.05556	0.6667	T	12.8	0.0003458	0.02941	0.003348	11052	0.0003458	0.03989	1	1	1	1	0.0489	0.5769	Intron (ENSGALT00000060100.1/ENSGALG00000035966.1, intron 1 of 7)	4	1150672	1204662	53991	1	ENSGALG00000035966.1	ENSGALT00000060100.1	6633	769069	EDA	ectodysplasin A	T	A	T	21	0.65625	0.7	A	9	0.28125	0.3	2	0.0625	3	0.2	ATC	0	0.404649	1.74911
chr4	1157321	S4_1157321	T	0.05556	0.6667	C	12.8	0.0003458	0.02941	0.003348	11052	0.0003458	0.03989	1	1	1	1	0.0489	0.5769	Intron (ENSGALT00000060100.1/ENSGALG00000035966.1, intron 1 of 7)	4	1150672	1204662	53991	1	ENSGALG00000035966.1	ENSGALT00000060100.1	6650	769069	EDA	ectodysplasin A	C	T	C	21	0.65625	0.7	T	9	0.28125	0.3	2	0.0625	3	0.2	TCA	0	0.404649	1.74911
chr4	1157324	S4_1157324	A	0.05556	0.6667	G	12.8	0.0003458	0.02941	0.003348	11052	0.0003458	0.03989	1	1	1	1	0.0489	0.5769	Intron (ENSGALT00000060100.1/ENSGALG00000035966.1, intron 1 of 7)	4	1150672	1204662	53991	1	ENSGALG00000035966.1	ENSGALT00000060100.1	6653	769069	EDA	ectodysplasin A	G	A	G	21	0.65625	0.7	A	9	0.28125	0.3	2	0.0625	3	0.2	CGT	1	0.404649	1.74911
chr11	486936	S11_486936	C	0.9444	0.3333	T	12.8	0.0003458	34	0.0006236	60939	0.0003458	0.03989	1	1	1	1	0.0489	0.5769	Promoter (1-2kb)	11	488689	502790	14102	1	ENSGALG00000000999.5	ENSGALT00000001475.5	-1753	427526	ZNF319	zinc finger protein 319	C	T	C	21	0.65625	0.7	T	9	0.28125	0.3	2	0.0625	5	0.33333	GCA	0	0.404649	1.49883
chr14	7189183	S14_7189183	T	0.9444	0.3333	C	12.8	0.0003458	34	0.00346	10692	0.0003458	0.03989	1	1	1	1	0.0489	0.5769	Distal Intergenic	14	7113369	7180234	66866	1	ENSGALG00000006290.5	ENSGALT00000010161.5	75815	427674	HS3ST4	heparan sulfate-glucosamine 3-sulfotransferase 4	T	C	T	21	0.65625	0.7	C	9	0.28125	0.3	2	0.0625	3	0.2	CTG	0	0.404649	0.434131
chr2	1084785	S2_1084785	C	0.125	0.875	T	12.8	0.0003466	0.02041	0.00414	8937	0.0003466	0.03992	1	1	1	1	0.0489	0.5769	Distal Intergenic	2	1115116	1133998	18883	1	ENSGALG00000005209.4	ENSGALT00000008364.4	-30331	420384	AQP1	aquaporin 1	T	C	T	15	0.46875	0.625	C	9	0.28125	0.375	8	0.25	3	0.25	GTT	0	0.5625	2.36344
chr5	58418652	S5_58418652	C	0.7778	0.1429	T	12.7	0.000366	21	0.009145	4045	0.000366	0.04072	1	1	1	1	0.0489	0.5769	Intron (ENSGALT00000020309.5/ENSGALG00000012425.5, intron 3 of 14)	5	58397292	58433351	36060	2	ENSGALG00000012425.5	ENSGALT00000020309.5	14699	423589	FERMT2	fermitin family member 2	C	T	C	16	0.5	0.5	T	16	0.5	0.5	0	0	4	0.25	ATG	0	0.405649	2.47553
chr2	16855130	S2_16855130	G	1	0.25	A	12.69	0.0003672	NA	0.007136	5184	0.0003672	0.04077	1	1	1	1	0.0489	0.5769	Intron (ENSGALT00000012520.4/ENSGALG00000007721.5, intron 1 of 24)	2	16798393	16935393	137001	1	ENSGALG00000007721.5	ENSGALT00000012520.4	56738	420500	ARHGAP21	Rho GTPase activating protein 21	G	A	G	13	0.40625	0.59091	A	9	0.28125	0.40909	10	0.3125	1	0.09091	AAC	0	0.6	1.12061
chr3	72955284	S3_72955284	T	1	0.25	A	12.69	0.0003672	NA	0.0102	3628	0.0003672	0.04077	1	1	1	1	0.0489	0.5769	Distal Intergenic	3	72975134	72976393	1260	1	ENSGALG00000015570.3	ENSGALT00000025103.3	-19850	100857561	GPR63	G protein-coupled receptor 63	T	A	T	13	0.40625	0.59091	A	9	0.28125	0.40909	10	0.3125	1	0.09091	TTT	0	0.6	2.61579
chr3	72955286	S3_72955286	T	1	0.25	A	12.69	0.0003672	NA	0.0102	3628	0.0003672	0.04077	1	1	1	1	0.0489	0.5769	Distal Intergenic	3	72975134	72976393	1260	1	ENSGALG00000015570.3	ENSGALT00000025103.3	-19848	100857561	GPR63	G protein-coupled receptor 63	T	A	T	13	0.40625	0.59091	A	9	0.28125	0.40909	10	0.3125	1	0.09091	TTC	0	0.6	2.61579
chr5	36500755	S5_36500755	A	1	0.25	G	12.69	0.0003672	NA	0.008436	4385	0.0003672	0.04077	1	1	1	1	0.0489	0.5769	Distal Intergenic	5	36563380	36576625	13246	2	ENSGALG00000010096.6	ENSGALT00000016420.5	75870	423329	MBIP	MAP3K12 binding inhibitory protein 1	A	G	A	13	0.40625	0.59091	G	9	0.28125	0.40909	10	0.3125	1	0.09091	CGT	1	0.6	1.52082
chr5	36500764	S5_36500764	T	1	0.25	G	12.69	0.0003672	NA	0.008436	4385	0.0003672	0.04077	1	1	1	1	0.0489	0.5769	Distal Intergenic	5	36563380	36576625	13246	2	ENSGALG00000010096.6	ENSGALT00000016420.5	75861	423329	MBIP	MAP3K12 binding inhibitory protein 1	T	G	T	13	0.40625	0.59091	G	9	0.28125	0.40909	10	0.3125	1	0.09091	TGG	0	0.6	1.52082
chr5	58323441	S5_58323441	C	1	0.25	T	12.69	0.0003672	NA	0.008166	4530	0.0003672	0.04077	1	1	1	1	0.0489	0.5769	Intron (ENSGALT00000037204.3/ENSGALG00000012401.5, intron 1 of 6)	5	58316698	58329806	13109	1	ENSGALG00000012401.5	ENSGALT00000037204.3	6744	428932	GPR137C	G protein-coupled receptor 137C	C	T	C	13	0.40625	0.59091	T	9	0.28125	0.40909	10	0.3125	1	0.09091	CCC	0	0.6	2.31164
chr5	58323460	S5_58323460	G	1	0.25	T	12.69	0.0003672	NA	0.008166	4530	0.0003672	0.04077	1	1	1	1	0.0489	0.5769	Intron (ENSGALT00000037204.3/ENSGALG00000012401.5, intron 1 of 6)	5	58316698	58329806	13109	1	ENSGALG00000012401.5	ENSGALT00000037204.3	6763	428932	GPR137C	G protein-coupled receptor 137C	G	T	G	13	0.40625	0.59091	T	9	0.28125	0.40909	10	0.3125	1	0.09091	GGC	0	0.6	2.31164
chr5	58323461	S5_58323461	C	1	0.25	A	12.69	0.0003672	NA	0.008166	4530	0.0003672	0.04077	1	1	1	1	0.0489	0.5769	Intron (ENSGALT00000037204.3/ENSGALG00000012401.5, intron 1 of 6)	5	58316698	58329806	13109	1	ENSGALG00000012401.5	ENSGALT00000037204.3	6764	428932	GPR137C	G protein-coupled receptor 137C	C	A	C	13	0.40625	0.59091	A	9	0.28125	0.40909	10	0.3125	1	0.09091	GCA	0	0.6	2.31164
chr6	5824879	S6_5824879	G	0.25	1	T	12.69	0.0003672	0	0.01118	3308	0.0003672	0.04077	1	1	1	1	0.0489	0.5769	Distal Intergenic	6	6020801	6021296	496	2	ENSGALG00000044846.1	ENSGALT00000089588.1	196417	NA	NA	NA	G	T	G	13	0.40625	0.59091	T	9	0.28125	0.40909	10	0.3125	1	0.09091	TGT	0	0.6	3.02742
chr6	5824907	S6_5824907	A	0.25	1	G	12.69	0.0003672	0	0.01118	3308	0.0003672	0.04077	1	1	1	1	0.0489	0.5769	Distal Intergenic	6	6020801	6021296	496	2	ENSGALG00000044846.1	ENSGALT00000089588.1	196389	NA	NA	NA	A	G	A	13	0.40625	0.59091	G	9	0.28125	0.40909	10	0.3125	1	0.09091	AAA	0	0.6	3.02742
chr10	14614568	S10_14614568	A	1	0.25	G	12.69	0.0003672	NA	0.009673	3824	0.0003672	0.04077	1	1	1	1	0.0489	0.5769	Promoter (1-2kb)	10	14615742	14673326	57585	1	ENSGALG00000006949.5	ENSGALT00000011260.5	-1174	415507	CHD2	chromodomain helicase DNA binding protein 2	A	G	A	13	0.40625	0.59091	G	9	0.28125	0.40909	10	0.3125	1	0.09091	CGT	1	0.6	1.23281
chr17	7503534	S17_7503534	T	0.75	0	C	12.69	0.0003672	NA	0.01111	3328	0.0003672	0.04077	1	1	1	1	0.0489	0.5769	Intron (ENSGALT00000004499.5/ENSGALG00000002855.5, intron 18 of 19)	17	7502448	7517301	14854	2	ENSGALG00000002855.5	ENSGALT00000049522.1	13767	NA	NA	NA	C	T	C	13	0.40625	0.59091	T	9	0.28125	0.40909	10	0.3125	1	0.09091	ACG	1	0.6	2.43477
chr20	5211442	S20_5211442	A	0	0.75	G	12.69	0.0003672	0	0.007739	4780	0.0003672	0.04077	1	1	1	1	0.0489	0.5769	Promoter (<=1kb)	20	5211688	5221420	9733	1	ENSGALG00000003855.6	ENSGALT00000088280.1	-246	396442	SRC	SRC proto-oncogene, non-receptor tyrosine kinase	G	A	G	13	0.40625	0.59091	A	9	0.28125	0.40909	10	0.3125	1	0.09091	CGG	1	0.6	1.88946
chr5	38243797	S5_38243797	G	0.1111	0.75	A	12.66	0.0003745	0.04167	0.01163	3180	0.0003745	0.04106	1	1	1	1	0.0489	0.5769	Promoter (2-3kb)	5	38232127	38246355	14229	2	ENSGALG00000010318.5	ENSGALT00000016799.4	2558	423362	TMED10	transmembrane p24 trafficking protein 10	A	G	A	19	0.59375	0.63333	G	11	0.34375	0.36667	2	0.0625	1	0.06667	GGT	0	0.416223	1.15801
chr5	59006853	S5_59006853	A	0.8889	0.25	G	12.66	0.0003745	24	0.01152	3212	0.0003745	0.04106	1	1	1	1	0.0489	0.5769	Distal Intergenic	5	58986844	58994140	7297	1	ENSGALG00000012489.6	ENSGALT00000056736.1	20010	423596	KLHL28	kelch like family member 28	A	G	A	19	0.59375	0.63333	G	11	0.34375	0.36667	2	0.0625	1	0.06667	CGG	1	0.416223	2.00074
chr9	12701685	S9_12701685	G	0.8889	0.25	T	12.66	0.0003745	24	0.01152	3212	0.0003745	0.04106	1	1	1	1	0.0489	0.5769	Promoter (2-3kb)	9	12704199	12707547	3349	1	ENSGALG00000006995.6	ENSGALT00000011326.5	-2514	424893	APOD	apolipoprotein D	G	T	G	19	0.59375	0.63333	T	11	0.34375	0.36667	2	0.0625	1	0.06667	TGG	0	0.416223	1.62682
chr9	12701712	S9_12701712	C	0.8889	0.25	T	12.66	0.0003745	24	0.01152	3212	0.0003745	0.04106	1	1	1	1	0.0489	0.5769	Promoter (2-3kb)	9	12704199	12707547	3349	1	ENSGALG00000006995.6	ENSGALT00000011326.5	-2487	424893	APOD	apolipoprotein D	C	T	C	19	0.59375	0.63333	T	11	0.34375	0.36667	2	0.0625	1	0.06667	CTG	0	0.416223	1.62682
chr9	12701729	S9_12701729	T	0.8889	0.25	C	12.66	0.0003745	24	0.01152	3212	0.0003745	0.04106	1	1	1	1	0.0489	0.5769	Promoter (2-3kb)	9	12704199	12707547	3349	1	ENSGALG00000006995.6	ENSGALT00000011326.5	-2470	424893	APOD	apolipoprotein D	T	C	T	19	0.59375	0.63333	C	11	0.34375	0.36667	2	0.0625	1	0.06667	CCG	1	0.416223	1.62682
chr10	1216690	S10_1216690	T	0.1111	0.75	A	12.66	0.0003745	0.04167	0.004724	7832	0.0003745	0.04106	1	1	1	1	0.0489	0.5769	Intron (ENSGALT00000050537.2/ENSGALG00000030812.2, intron 10 of 13)	10	1233261	1234535	1275	1	ENSGALG00000002210.5	ENSGALT00000086528.1	-16571	396447	PPIB	peptidylprolyl isomerase B (cyclophilin B)	A	T	A	19	0.59375	0.63333	T	11	0.34375	0.36667	2	0.0625	3	0.2	GAA	0	0.416223	1.70278
chr11	8882165	S11_8882165	A	0.8889	0.25	G	12.66	0.0003745	24	0.01107	3340	0.0003745	0.04106	1	1	1	1	0.0489	0.5769	Distal Intergenic	11	8922484	8973078	50595	1	ENSGALG00000035602.1	ENSGALT00000069310.1	-40319	415761	ZNF536	zinc finger protein 536	A	G	A	19	0.59375	0.63333	G	11	0.34375	0.36667	2	0.0625	1	0.06667	TAT	0	0.416223	0.971974
chr11	8882173	S11_8882173	G	0.8889	0.25	T	12.66	0.0003745	24	0.01107	3340	0.0003745	0.04106	1	1	1	1	0.0489	0.5769	Distal Intergenic	11	8922484	8973078	50595	1	ENSGALG00000035602.1	ENSGALT00000069310.1	-40311	415761	ZNF536	zinc finger protein 536	G	T	G	19	0.59375	0.63333	T	11	0.34375	0.36667	2	0.0625	1	0.06667	AGA	0	0.416223	0.971974
chr11	8882210	S11_8882210	T	0.8889	0.25	C	12.66	0.0003745	24	0.01107	3340	0.0003745	0.04106	1	1	1	1	0.0489	0.5769	Distal Intergenic	11	8922484	8973078	50595	1	ENSGALG00000035602.1	ENSGALT00000069310.1	-40274	415761	ZNF536	zinc finger protein 536	T	C	T	19	0.59375	0.63333	C	11	0.34375	0.36667	2	0.0625	1	0.06667	TTT	0	0.416223	0.971974
chr33	884631	S33_884631	C	0.8889	0.25	T	12.66	0.0003745	24	0.001483	24950	0.0003745	0.04106	1	1	1	1	0.0489	0.5769	Distal Intergenic	32	869129	875415	6287	2	ENSGALG00000039134.1	ENSGALT00000063029.1	-9217	769661	ATF7	activating transcription factor 7	C	T	C	19	0.59375	0.63333	T	11	0.34375	0.36667	2	0.0625	5	0.33333	ACA	0	0.416223	2.53472
chr1	67302685	S1_67302685	G	0.9444	0.3571	A	12.64	0.000377	30.6	0.003228	11460	0.000377	0.04116	1	1	1	1	0.0489	0.5769	Distal Intergenic	1	67241669	67263388	21720	2	ENSGALG00000030943.1	ENSGALT00000063299.1	-39298	418207	KRAS	KRAS proto-oncogene, GTPase	G	A	G	22	0.6875	0.6875	A	10	0.3125	0.3125	0	0	4	0.25	CGC	1	0.379411	0.951395
chr2	149406497	S2_149406497	T	0.9444	0.3571	C	12.64	0.000377	30.6	0.008755	4225	0.000377	0.04116	1	1	1	1	0.0489	0.5769	Intron (ENSGALT00000055904.1/ENSGALG00000032790.1, intron 10 of 32)	2	149349274	149417049	67776	2	ENSGALG00000032790.1	ENSGALT00000055904.1	10552	NA	NA	NA	T	C	T	22	0.6875	0.6875	C	10	0.3125	0.3125	0	0	2	0.125	ACG	1	0.379411	2.04163
chr4	1047462	S4_1047462	T	0.05556	0.6429	C	12.64	0.000377	0.03268	0.002802	13202	0.000377	0.04116	1	1	1	1	0.0489	0.5769	Intron (ENSGALT00000056170.1/ENSGALG00000036539.1, intron 2 of 4)	4	1036330	1037649	1320	2	ENSGALG00000030618.2	ENSGALT00000064480.1	-9814	NA	NA	NA	C	T	C	22	0.6875	0.6875	T	10	0.3125	0.3125	0	0	4	0.25	ACG	1	0.379411	1.38431
chr4	16570983	S4_16570983	G	0.9444	0.3571	A	12.64	0.000377	30.6	0.008475	4365	0.000377	0.04116	1	1	1	1	0.0489	0.5769	Promoter (1-2kb)	4	16572534	16596057	23524	1	ENSGALG00000008633.6	ENSGALT00000060928.2	-1551	422369	43714	septin 6	G	A	G	22	0.6875	0.6875	A	10	0.3125	0.3125	0	0	2	0.125	TGT	0	0.379411	0.923376
chr15	4556995	S15_4556995	G	0.9444	0.3571	C	12.64	0.000377	30.6	0.003559	10395	0.000377	0.04116	1	1	1	1	0.0489	0.5769	Intron (ENSGALT00000079267.2/ENSGALG00000046226.1, intron 10 of 10)	15	4545257	4558143	12887	1	ENSGALG00000046226.1	ENSGALT00000079267.2	11739	416814	SCARB1	scavenger receptor class B member 1	G	C	G	22	0.6875	0.6875	C	10	0.3125	0.3125	0	0	4	0.25	TGC	0	0.379411	2.66901
chr2	85873909	S2_85873909	C	0	0.625	G	12.63	0.0003793	0	0.003567	10373	0.0003793	0.04125	1	1	1	1	0.0489	0.5769	Intron (ENSGALT00000021485.5/ENSGALG00000013155.5, intron 10 of 11)	2	85892784	85904369	11586	2	ENSGALG00000013156.5	ENSGALT00000021487.5	30460	420966	ZNF830	zinc finger protein 830	G	C	G	19	0.59375	0.79167	C	5	0.15625	0.20833	8	0.25	1	0.08333	ACC	0	0.454545	1.17137
chr2	85873915	S2_85873915	C	0	0.625	T	12.63	0.0003793	0	0.003567	10373	0.0003793	0.04125	1	1	1	1	0.0489	0.5769	Intron (ENSGALT00000021485.5/ENSGALG00000013155.5, intron 10 of 11)	2	85892784	85904369	11586	2	ENSGALG00000013156.5	ENSGALT00000021487.5	30454	420966	ZNF830	zinc finger protein 830	T	C	T	19	0.59375	0.79167	C	5	0.15625	0.20833	8	0.25	1	0.08333	ACC	0	0.454545	1.17137
chr2	85873936	S2_85873936	G	0	0.625	A	12.63	0.0003793	0	0.003567	10373	0.0003793	0.04125	1	1	1	1	0.0489	0.5769	Intron (ENSGALT00000021485.5/ENSGALG00000013155.5, intron 10 of 11)	2	85892784	85904369	11586	2	ENSGALG00000013156.5	ENSGALT00000021487.5	30433	420966	ZNF830	zinc finger protein 830	A	G	A	19	0.59375	0.79167	G	5	0.15625	0.20833	8	0.25	1	0.08333	GGG	0	0.454545	1.17137
chr2	85873950	S2_85873950	T	0	0.625	C	12.63	0.0003793	0	0.003567	10373	0.0003793	0.04125	1	1	1	1	0.0489	0.5769	Intron (ENSGALT00000021485.5/ENSGALG00000013155.5, intron 10 of 11)	2	85892784	85904369	11586	2	ENSGALG00000013156.5	ENSGALT00000021487.5	30419	420966	ZNF830	zinc finger protein 830	C	T	C	19	0.59375	0.79167	T	5	0.15625	0.20833	8	0.25	1	0.08333	ATT	0	0.454545	1.17137
chr2	149406250	S2_149406250	T	0	0.625	C	12.63	0.0003793	0	0.003555	10406	0.0003793	0.04125	1	1	1	1	0.0489	0.5769	Exon (ENSGALT00000055904.1/ENSGALG00000032790.1, exon 11 of 33)	2	149349274	149417049	67776	2	ENSGALG00000032790.1	ENSGALT00000055904.1	10799	NA	NA	NA	C	T	C	19	0.59375	0.79167	T	5	0.15625	0.20833	8	0.25	1	0.08333	ATG	0	0.454545	2.04163
chr4	16519888	S4_16519888	G	0	0.625	C	12.63	0.0003793	0	0.003567	10373	0.0003793	0.04125	1	1	1	1	0.0489	0.5769	Intron (ENSGALT00000014012.6/ENSGALG00000008604.6, intron 2 of 8)	4	16515157	16536825	21669	1	ENSGALG00000008604.6	ENSGALT00000014012.6	4732	107052097	TMEM255A	transmembrane protein 255A	C	G	C	19	0.59375	0.79167	G	5	0.15625	0.20833	8	0.25	1	0.08333	GCA	0	0.454545	0.998516
chr5	21817955	S5_21817955	A	0	0.625	G	12.63	0.0003793	0	0.003567	10373	0.0003793	0.04125	1	1	1	1	0.0489	0.5769	Intron (ENSGALT00000066583.1/ENSGALG00000032584.1, intron 1 of 3)	5	21829440	21830894	1455	2	ENSGALG00000042882.2	ENSGALT00000067817.1	12939	NA	NA	NA	G	A	G	19	0.59375	0.79167	A	5	0.15625	0.20833	8	0.25	1	0.08333	TAA	0	0.454545	1.91174
chr5	21817998	S5_21817998	T	0	0.625	C	12.63	0.0003793	0	0.003567	10373	0.0003793	0.04125	1	1	1	1	0.0489	0.5769	Intron (ENSGALT00000066583.1/ENSGALG00000032584.1, intron 1 of 3)	5	21829440	21830894	1455	2	ENSGALG00000042882.2	ENSGALT00000067817.1	12896	NA	NA	NA	C	T	C	19	0.59375	0.79167	T	5	0.15625	0.20833	8	0.25	1	0.08333	CTG	0	0.454545	1.91174
chr5	21818009	S5_21818009	C	0	0.625	T	12.63	0.0003793	0	0.003567	10373	0.0003793	0.04125	1	1	1	1	0.0489	0.5769	Intron (ENSGALT00000066583.1/ENSGALG00000032584.1, intron 1 of 3)	5	21829440	21830894	1455	2	ENSGALG00000042882.2	ENSGALT00000067817.1	12885	NA	NA	NA	T	C	T	19	0.59375	0.79167	C	5	0.15625	0.20833	8	0.25	1	0.08333	GCA	0	0.454545	1.80192
chr15	4512185	S15_4512185	A	0	0.625	G	12.63	0.0003793	0	0.003567	10373	0.0003793	0.04125	1	1	1	1	0.0489	0.5769	3' UTR	15	4479527	4515513	35987	2	ENSGALG00000002899.5	ENSGALT00000070745.1	3328	416811	AACS	acetoacetyl-CoA synthetase	G	A	G	19	0.59375	0.79167	A	5	0.15625	0.20833	8	0.25	1	0.08333	GAG	0	0.454545	1.87684
chr15	4512220	S15_4512220	G	0	0.625	A	12.63	0.0003793	0	0.003567	10373	0.0003793	0.04125	1	1	1	1	0.0489	0.5769	3' UTR	15	4479527	4515513	35987	2	ENSGALG00000002899.5	ENSGALT00000070745.1	3293	416811	AACS	acetoacetyl-CoA synthetase	A	G	A	19	0.59375	0.79167	G	5	0.15625	0.20833	8	0.25	1	0.08333	GGC	0	0.454545	1.87684
chr15	4512221	S15_4512221	C	0	0.625	T	12.63	0.0003793	0	0.003567	10373	0.0003793	0.04125	1	1	1	1	0.0489	0.5769	3' UTR	15	4479527	4515513	35987	2	ENSGALG00000002899.5	ENSGALT00000070745.1	3292	416811	AACS	acetoacetyl-CoA synthetase	T	C	T	19	0.59375	0.79167	C	5	0.15625	0.20833	8	0.25	1	0.08333	GCT	0	0.454545	1.87684
chr15	4512222	S15_4512222	T	0	0.625	G	12.63	0.0003793	0	0.003567	10373	0.0003793	0.04125	1	1	1	1	0.0489	0.5769	3' UTR	15	4479527	4515513	35987	2	ENSGALG00000002899.5	ENSGALT00000070745.1	3291	416811	AACS	acetoacetyl-CoA synthetase	G	T	G	19	0.59375	0.79167	T	5	0.15625	0.20833	8	0.25	1	0.08333	CTG	0	0.454545	1.87684
chr15	10441720	S15_10441720	C	0	0.625	T	12.63	0.0003793	0	0.003567	10373	0.0003793	0.04125	1	1	1	1	0.0489	0.5769	Intron (ENSGALT00000012536.5/ENSGALG00000007732.5, intron 1 of 1)	15	10455171	10458027	2857	1	ENSGALG00000033639.2	ENSGALT00000082128.1	-13451	NA	NA	NA	T	C	T	19	0.59375	0.79167	C	5	0.15625	0.20833	8	0.25	1	0.08333	CCG	1	0.454545	1.60114
chr16	274442	S16_274442	C	0	0.625	T	12.63	0.0003793	0	0.003559	10395	0.0003793	0.04125	1	1	1	1	0.0489	0.5769	Promoter (2-3kb)	16	270439	271931	1493	2	ENSGALG00000045233.1	ENSGALT00000087374.1	-2512	NA	NA	NA	T	C	T	19	0.59375	0.79167	C	5	0.15625	0.20833	8	0.25	1	0.08333	CTG	0	0.454545	1.10964
chr18	3839810	S18_3839810	G	0	0.625	A	12.63	0.0003793	0	0.002971	12454	0.0003793	0.04125	1	1	1	1	0.0489	0.5769	Intron (ENSGALT00000047767.1/ENSGALG00000040244.1, intron 2 of 10)	18	3824511	3873088	48578	1	ENSGALG00000040244.1	ENSGALT00000047767.1	15300	417347	43717	septin 9	A	G	A	19	0.59375	0.79167	G	5	0.15625	0.20833	8	0.25	1	0.08333	CAG	0	0.454545	1.11532
chr2	17725305	S2_17725305	G	0.2143	1	A	12.57	0.0003917	0	0.009965	3712	0.0003917	0.04174	1	1	1	1	0.0489	0.5769	Intron (ENSGALT00000012816.5/ENSGALG00000007892.6, intron 4 of 10)	2	17729149	17743680	14532	2	ENSGALG00000007892.6	ENSGALT00000086513.1	18375	420505	SPAG6	sperm associated antigen 6	A	G	A	11	0.34375	0.5	G	11	0.34375	0.5	10	0.3125	1	0.09091	CGG	1	0.647039	2.12147
chr5	39036211	S5_39036211	A	1	0.2143	G	12.57	0.0003917	NA	0.00213	17370	0.0003917	0.04174	1	1	1	1	0.0489	0.5769	Promoter (2-3kb)	5	39039140	39039257	118	1	ENSGALG00000024525.1	ENSGALT00000041438.1	-2929	NA	NA	NA	A	G	A	11	0.34375	0.5	G	11	0.34375	0.5	10	0.3125	3	0.27273	CGC	1	0.647039	2.28047
chr1	104617288	S1_104617288	C	0.9286	0.25	A	12.57	0.0003919	39	0.00722	5124	0.0003919	0.04174	1	1	1	1	0.0489	0.5769	Distal Intergenic	1	104652929	104657689	4761	1	ENSGALG00000015844.6	ENSGALT00000087816.1	-35641	395938	SOD1	superoxide dismutase 1, soluble	C	A	C	16	0.5	0.61538	A	10	0.3125	0.38462	6	0.1875	2	0.15385	CCC	0	0.475671	1.79329
chr1	104617291	S1_104617291	C	0.9286	0.25	T	12.57	0.0003919	39	0.00722	5124	0.0003919	0.04174	1	1	1	1	0.0489	0.5769	Distal Intergenic	1	104652929	104657689	4761	1	ENSGALG00000015844.6	ENSGALT00000087816.1	-35638	395938	SOD1	superoxide dismutase 1, soluble	C	T	C	16	0.5	0.61538	T	10	0.3125	0.38462	6	0.1875	2	0.15385	CCG	1	0.475671	1.79329
chr1	104617302	S1_104617302	G	0.9286	0.25	A	12.57	0.0003919	39	0.00722	5124	0.0003919	0.04174	1	1	1	1	0.0489	0.5769	Distal Intergenic	1	104652929	104657689	4761	1	ENSGALG00000015844.6	ENSGALT00000087816.1	-35627	395938	SOD1	superoxide dismutase 1, soluble	G	A	G	16	0.5	0.61538	A	10	0.3125	0.38462	6	0.1875	2	0.15385	CGT	1	0.475671	1.79329
chr1	104617309	S1_104617309	G	0.9286	0.25	A	12.57	0.0003919	39	0.00722	5124	0.0003919	0.04174	1	1	1	1	0.0489	0.5769	Distal Intergenic	1	104652929	104657689	4761	1	ENSGALG00000015844.6	ENSGALT00000087816.1	-35620	395938	SOD1	superoxide dismutase 1, soluble	G	A	G	16	0.5	0.61538	A	10	0.3125	0.38462	6	0.1875	2	0.15385	CGA	1	0.475671	1.79329
chr1	104617316	S1_104617316	G	0.9286	0.25	A	12.57	0.0003919	39	0.00722	5124	0.0003919	0.04174	1	1	1	1	0.0489	0.5769	Distal Intergenic	1	104652929	104657689	4761	1	ENSGALG00000015844.6	ENSGALT00000087816.1	-35613	395938	SOD1	superoxide dismutase 1, soluble	G	A	G	16	0.5	0.61538	A	10	0.3125	0.38462	6	0.1875	2	0.15385	AGC	0	0.475671	1.79329
chr3	15068924	S3_15068924	T	0.07143	0.75	C	12.57	0.0003919	0.02564	0.006828	5418	0.0003919	0.04174	1	1	1	1	0.0489	0.5769	Distal Intergenic	3	15110369	15113622	3254	2	ENSGALG00000029301.1	ENSGALT00000065435.1	44698	378779	BMP2	bone morphogenetic protein 2	C	T	C	16	0.5	0.61538	T	10	0.3125	0.38462	6	0.1875	2	0.15385	GTG	0	0.475671	1.57247
chr3	75253703	S3_75253703	C	0.9286	0.25	T	12.57	0.0003919	39	0.00676	5472	0.0003919	0.04174	1	1	1	1	0.0489	0.5769	Distal Intergenic	3	75357084	75404586	47503	1	ENSGALG00000015596.5	ENSGALT00000025147.5	-103381	421808	MAP3K7	mitogen-activated protein kinase kinase kinase 7	C	T	C	16	0.5	0.61538	T	10	0.3125	0.38462	6	0.1875	2	0.15385	ACA	0	0.475671	1.67517
chr4	4427641	S4_4427641	A	0.9286	0.25	G	12.57	0.0003919	39	0.00699	5292	0.0003919	0.04174	1	1	1	1	0.0489	0.5769	Intron (ENSGALT00000010390.3/ENSGALG00000006439.5, intron 2 of 21)	4	4402154	4431394	29241	2	ENSGALG00000006439.5	ENSGALT00000051548.1	3753	422247	ARHGEF6	Rac/Cdc42 guanine nucleotide exchange factor 6	A	G	A	16	0.5	0.61538	G	10	0.3125	0.38462	6	0.1875	2	0.15385	CAC	0	0.475671	1.72908
chr4	11460057	S4_11460057	C	0.8125	0.1	T	12.57	0.0003919	39	0.01324	2793	0.0003919	0.04174	1	1	1	1	0.0489	0.5769	Distal Intergenic	4	11449727	11450283	557	1	ENSGALG00000045009.1	ENSGALT00000086250.1	10331	NA	NA	NA	C	T	C	14	0.4375	0.53846	T	12	0.375	0.46154	6	0.1875	2	0.15385	CCG	1	0.511573	0.989072
chr4	11842685	S4_11842685	G	0.9286	0.25	A	12.57	0.0003919	39	0.006982	5298	0.0003919	0.04174	1	1	1	1	0.0489	0.5769	Distal Intergenic	4	11861715	11909384	47670	1	ENSGALG00000007608.5	ENSGALT00000059157.1	-19030	422315	ARHGEF9	Cdc42 guanine nucleotide exchange factor 9	G	A	G	16	0.5	0.61538	A	10	0.3125	0.38462	6	0.1875	2	0.15385	CGC	1	0.475671	2.47592
chr4	11842686	S4_11842686	C	0.9286	0.25	G	12.57	0.0003919	39	0.006982	5298	0.0003919	0.04174	1	1	1	1	0.0489	0.5769	Distal Intergenic	4	11861715	11909384	47670	1	ENSGALG00000007608.5	ENSGALT00000059157.1	-19029	422315	ARHGEF9	Cdc42 guanine nucleotide exchange factor 9	C	G	C	16	0.5	0.61538	G	10	0.3125	0.38462	6	0.1875	2	0.15385	GCT	0	0.475671	2.47592
chr4	39360981	S4_39360981	G	0.9286	0.25	A	12.57	0.0003919	39	0.006904	5358	0.0003919	0.04174	1	1	1	1	0.0489	0.5769	Distal Intergenic	4	39299620	39301401	1782	1	ENSGALG00000037073.2	ENSGALT00000073042.1	61362	NA	NA	NA	G	A	G	16	0.5	0.61538	A	10	0.3125	0.38462	6	0.1875	2	0.15385	CGC	1	0.475671	0.42295
chr6	18030094	S6_18030094	T	0.75	0.07143	G	12.57	0.0003919	39	0.001752	21120	0.0003919	0.04174	1	1	1	1	0.0489	0.5769	Promoter (2-3kb)	6	18020616	18032111	11496	2	ENSGALG00000005985.6	ENSGALT00000009625.6	2017	NA	NA	NA	G	T	G	16	0.5	0.61538	T	10	0.3125	0.38462	6	0.1875	4	0.30769	AGT	0	0.475671	1.59091
chr7	3262818	S7_3262818	C	0.75	0.07143	T	12.57	0.0003919	39	0.001979	18696	0.0003919	0.04174	1	1	1	1	0.0489	0.5769	Intron (ENSGALT00000039962.1/ENSGALG00000003126.5, intron 3 of 26)	7	3073638	3381832	308195	2	ENSGALG00000003126.5	ENSGALT00000063298.1	119014	395671	ERBB4	erb-b2 receptor tyrosine kinase 4	T	C	T	16	0.5	0.61538	C	10	0.3125	0.38462	6	0.1875	4	0.30769	GTT	0	0.475671	2.26327
chr8	5611656	S8_5611656	A	0.75	0.07143	T	12.57	0.0003919	39	0.002269	16303	0.0003919	0.04174	1	1	1	1	0.0489	0.5769	Promoter (2-3kb)	8	5614273	5619057	4785	1	ENSGALG00000033535.1	ENSGALT00000066246.1	-2617	424409	RGS16	regulator of G-protein signaling 16	T	A	T	16	0.5	0.61538	A	10	0.3125	0.38462	6	0.1875	4	0.30769	CAC	0	0.475671	2.08389
chr8	6004632	S8_6004632	G	0.9286	0.25	A	12.57	0.0003919	39	0.008175	4525	0.0003919	0.04174	1	1	1	1	0.0489	0.5769	Exon (ENSGALT00000006266.4/ENSGALG00000003933.4, exon 6 of 12)	8	6001334	6008935	7602	2	ENSGALG00000003933.4	ENSGALT00000006266.4	4303	373914	QSOX1	quiescin Q6 sulfhydryl oxidase 1	G	A	G	16	0.5	0.61538	A	10	0.3125	0.38462	6	0.1875	2	0.15385	CGT	1	0.475671	1.69808
chr9	18169862	S9_18169862	G	0.07143	0.75	T	12.57	0.0003919	0.02564	0.002355	15712	0.0003919	0.04174	1	1	1	1	0.0489	0.5769	Distal Intergenic	9	18194122	18222918	28797	1	ENSGALG00000035588.2	ENSGALT00000064929.1	-24260	NA	NA	NA	T	G	T	16	0.5	0.61538	G	10	0.3125	0.38462	6	0.1875	4	0.30769	TTG	0	0.475671	2.39642
chr9	18169901	S9_18169901	T	0.07143	0.75	A	12.57	0.0003919	0.02564	0.002355	15712	0.0003919	0.04174	1	1	1	1	0.0489	0.5769	Distal Intergenic	9	18194122	18222918	28797	1	ENSGALG00000035588.2	ENSGALT00000064929.1	-24221	NA	NA	NA	A	T	A	16	0.5	0.61538	T	10	0.3125	0.38462	6	0.1875	4	0.30769	AAA	0	0.475671	2.39642
chr11	240072	S11_240072	T	0.1875	0.9	G	12.57	0.0003919	0.02564	0.01152	3212	0.0003919	0.04174	1	1	1	1	0.0489	0.5769	Intron (ENSGALT00000074830.1/ENSGALG00000034950.1, intron 1 of 7)	11	191662	296948	105287	1	ENSGALG00000034950.1	ENSGALT00000074830.1	48411	415619	SMPD3	sphingomyelin phosphodiesterase 3	G	T	G	14	0.4375	0.53846	T	12	0.375	0.46154	6	0.1875	2	0.15385	TTG	0	0.511573	1.10553
chr12	18193007	S12_18193007	T	0.9286	0.25	C	12.57	0.0003919	39	0.008787	4210	0.0003919	0.04174	1	1	1	1	0.0489	0.5769	Distal Intergenic	12	18176671	18181021	4351	2	ENSGALG00000044860.1	ENSGALT00000088439.1	-11987	NA	NA	NA	T	C	T	16	0.5	0.61538	C	10	0.3125	0.38462	6	0.1875	2	0.15385	GTG	0	0.475671	1.86233
chr13	1075615	S13_1075615	C	0.9286	0.25	T	12.57	0.0003919	39	0.006904	5358	0.0003919	0.04174	1	1	1	1	0.0489	0.5769	Distal Intergenic	13	1061458	1067516	6059	1	ENSGALG00000029939.2	ENSGALT00000048015.1	14158	NA	NA	NA	C	T	C	16	0.5	0.61538	T	10	0.3125	0.38462	6	0.1875	2	0.15385	CCG	1	0.475671	2.07188
chr13	2094914	S13_2094914	G	0.07143	0.75	A	12.57	0.0003919	0.02564	0.007245	5106	0.0003919	0.04174	1	1	1	1	0.0489	0.5769	Distal Intergenic	13	2077696	2077779	84	1	ENSGALG00000025150.1	ENSGALT00000042063.1	17219	100315886	MIR1702	microRNA mir-1702	A	G	A	16	0.5	0.61538	G	10	0.3125	0.38462	6	0.1875	2	0.15385	GGT	0	0.475671	1.66936
chr13	13197411	S13_13197411	A	0.07143	0.75	G	12.57	0.0003919	0.02564	0.007331	5046	0.0003919	0.04174	1	1	1	1	0.0489	0.5769	Intron (ENSGALT00000040483.4/ENSGALG00000005621.6, intron 2 of 17)	13	13192146	13211893	19748	1	ENSGALG00000005621.6	ENSGALT00000079237.1	5266	374175	CAMK2A	calcium/calmodulin dependent protein kinase II alpha	G	A	G	16	0.5	0.61538	A	10	0.3125	0.38462	6	0.1875	2	0.15385	GGA	0	0.475671	3.14757
chr15	6991092	S15_6991092	G	0.8125	0.1	A	12.57	0.0003919	39	0.003099	11940	0.0003919	0.04174	1	1	1	1	0.0489	0.5769	Distal Intergenic	15	6975427	6975536	110	1	ENSGALG00000026238.1	ENSGALT00000043265.1	15666	102465371	MIR6635-1	microRNA mir-6635-1	G	A	G	14	0.4375	0.53846	A	12	0.375	0.46154	6	0.1875	4	0.30769	CAT	0	0.511573	2.2051
chr17	2296941	S17_2296941	G	0.9286	0.25	A	12.57	0.0003919	39	0.006998	5286	0.0003919	0.04174	1	1	1	1	0.0489	0.5769	Promoter (1-2kb)	17	2295557	2296921	1365	1	ENSGALG00000008623.6	ENSGALT00000014051.6	1385	417257	TOR4A	torsin family 4 member A	G	A	G	16	0.5	0.61538	A	10	0.3125	0.38462	6	0.1875	2	0.15385	CAT	0	0.475671	1.38796
chr18	4850636	S18_4850636	G	0.75	0.07143	A	12.57	0.0003919	39	0.002265	16337	0.0003919	0.04174	1	1	1	1	0.0489	0.5769	Intron (ENSGALT00000083284.1/ENSGALG00000002424.6, intron 8 of 9)	18	4846231	4857284	11054	2	ENSGALG00000002427.4	ENSGALT00000003817.4	6648	770371	SMIM5	small integral membrane protein 5	A	G	A	16	0.5	0.61538	G	10	0.3125	0.38462	6	0.1875	4	0.30769	TAC	0	0.475671	1.84477
chr20	5114071	S20_5114071	T	0.07143	0.75	C	12.57	0.0003919	0.02564	0.007854	4710	0.0003919	0.04174	1	1	1	1	0.0489	0.5769	Promoter (1-2kb)	20	5082235	5112652	30418	2	ENSGALG00000039155.1	ENSGALT00000076002.1	-1420	419176	ZHX3	zinc fingers and homeoboxes 3	C	T	C	16	0.5	0.61538	T	10	0.3125	0.38462	6	0.1875	2	0.15385	CTC	0	0.475671	1.59583
chr1	56665544	S1_56665544	A	1	0.4	G	12.48	0.0004113	NA	0.002176	17000	0.0004113	0.04249	1	1	1	1	0.0489	0.5769	Distal Intergenic	1	56680591	56689353	8763	2	ENSGALG00000034511.1	ENSGALT00000075591.1	23809	418108	LOC418108	poly [ADP-ribose] polymerase 12-like	A	G	A	20	0.625	0.76923	G	6	0.1875	0.23077	6	0.1875	2	0.15385	CGC	1	0.428571	0.486869
chr1	59867438	S1_59867438	A	0	0.6	G	12.48	0.0004113	0	0.008755	4225	0.0004113	0.04249	1	1	1	1	0.0489	0.5769	Intron (ENSGALT00000021134.5/ENSGALG00000012956.6, intron 9 of 19)	1	59777130	59917023	139894	1	ENSGALG00000012956.6	ENSGALT00000021134.5	90309	418143	TMTC1	transmembrane and tetratricopeptide repeat containing 1	G	A	G	20	0.625	0.76923	A	6	0.1875	0.23077	6	0.1875	0	0	CGC	1	0.428571	1.06572
chr3	11622549	S3_11622549	A	0	0.6	T	12.48	0.0004113	0	0.002265	16337	0.0004113	0.04249	1	1	1	1	0.0489	0.5769	Distal Intergenic	3	11512295	11607100	94806	2	ENSGALG00000008734.5	ENSGALT00000014214.5	-15450	395136	PCSK2	proprotein convertase subtilisin/kexin type 2	T	A	T	20	0.625	0.76923	A	6	0.1875	0.23077	6	0.1875	2	0.15385	GTA	0	0.428571	0.447266
chr3	77149853	S3_77149853	G	1	0.4	A	12.48	0.0004113	NA	0.002251	16439	0.0004113	0.04249	1	1	1	1	0.0489	0.5769	Distal Intergenic	3	77153836	77176481	22646	1	ENSGALG00000015830.6	ENSGALT00000081766.2	-3983	421831	SYNCRIP	synaptotagmin binding cytoplasmic RNA interacting protein	G	A	G	20	0.625	0.76923	A	6	0.1875	0.23077	6	0.1875	2	0.15385	CGA	1	0.428571	1.001
chr3	105450463	S3_105450463	C	0	0.6	T	12.48	0.0004113	0	0.002296	16116	0.0004113	0.04249	1	1	1	1	0.0489	0.5769	Distal Intergenic	3	105439100	105446401	7302	2	ENSGALG00000016556.5	ENSGALT00000026715.5	-4063	428660	GVINP1	GTPase, very large interferon inducible pseudogene 1	T	C	T	20	0.625	0.76923	C	6	0.1875	0.23077	6	0.1875	2	0.15385	CCA	0	0.428571	0.90391
chr4	17612900	S4_17612900	C	0	0.6	T	12.48	0.0004113	0	0.008755	4225	0.0004113	0.04249	1	1	1	1	0.0489	0.5769	Distal Intergenic	4	17574363	17579308	4946	2	ENSGALG00000009065.3	ENSGALT00000084380.1	-33593	422385	VMA21	VMA21, vacuolar ATPase assembly factor	T	C	T	20	0.625	0.76923	C	6	0.1875	0.23077	6	0.1875	0	0	ATT	0	0.428571	0.631472
chr5	19302180	S5_19302180	A	1	0.4	G	12.48	0.0004113	NA	0.002424	15264	0.0004113	0.04249	1	1	1	1	0.0489	0.5769	Promoter (1-2kb)	5	19303712	19373731	70020	1	ENSGALG00000038913.1	ENSGALT00000049276.1	-1532	423160	LDLRAD3	low density lipoprotein receptor class A domain containing 3	A	G	A	20	0.625	0.76923	G	6	0.1875	0.23077	6	0.1875	2	0.15385	CAC	0	0.428571	1.43915
chr5	21772452	S5_21772452	G	0	0.6	C	12.48	0.0004113	0	0.002265	16337	0.0004113	0.04249	1	1	1	1	0.0489	0.5769	Intron (ENSGALT00000070691.2/ENSGALG00000031542.2, intron 9 of 10)	5	21728268	21735696	7429	1	ENSGALG00000031542.2	ENSGALT00000090073.1	44185	425859	EXT2	exostosin glycosyltransferase 2	C	G	C	20	0.625	0.76923	G	6	0.1875	0.23077	6	0.1875	2	0.15385	AGT	0	0.428571	1.63922
chr5	21772455	S5_21772455	C	0	0.6	T	12.48	0.0004113	0	0.002265	16337	0.0004113	0.04249	1	1	1	1	0.0489	0.5769	Intron (ENSGALT00000070691.2/ENSGALG00000031542.2, intron 9 of 10)	5	21728268	21735696	7429	1	ENSGALG00000031542.2	ENSGALT00000090073.1	44188	425859	EXT2	exostosin glycosyltransferase 2	T	C	T	20	0.625	0.76923	C	6	0.1875	0.23077	6	0.1875	2	0.15385	CCT	0	0.428571	1.63922
chr5	24407778	S5_24407778	C	1	0.4	T	12.48	0.0004113	NA	0.002424	15264	0.0004113	0.04249	1	1	1	1	0.0489	0.5769	Promoter (2-3kb)	5	24405626	24413310	7685	1	ENSGALG00000008514.7	ENSGALT00000013867.7	2153	423208	DLL4	delta like canonical Notch ligand 4	C	T	C	20	0.625	0.76923	T	6	0.1875	0.23077	6	0.1875	2	0.15385	GCG	1	0.428571	1.08884
chr8	5145917	S8_5145917	T	1	0.4	C	12.48	0.0004113	NA	0.002424	15264	0.0004113	0.04249	1	1	1	1	0.0489	0.5769	Distal Intergenic	8	5154111	5168109	13999	1	ENSGALG00000040730.1	ENSGALT00000049224.1	-8194	396231	RXRG	retinoid X receptor gamma	T	C	T	20	0.625	0.76923	C	6	0.1875	0.23077	6	0.1875	2	0.15385	CTG	0	0.428571	1.79899
chr8	25607172	S8_25607172	A	0	0.6	G	12.48	0.0004113	0	0.01163	3180	0.0004113	0.04249	1	1	1	1	0.0489	0.5769	Distal Intergenic	8	25722631	25725541	2911	2	ENSGALG00000037263.2	ENSGALT00000060754.1	118369	NA	NA	NA	G	A	G	20	0.625	0.76923	A	6	0.1875	0.23077	6	0.1875	0	0	CGG	1	0.428571	0.465494
chr10	19999019	S10_19999019	G	0	0.6	C	12.48	0.0004113	0	0.01163	3180	0.0004113	0.04249	1	1	1	1	0.0489	0.5769	Promoter (2-3kb)	10	19996770	19996843	74	1	ENSGALG00000018259.1	ENSGALT00000028966.1	2250	777831	MIR184	microRNA mir-184	C	G	C	20	0.625	0.76923	G	6	0.1875	0.23077	6	0.1875	0	0	CGC	1	0.428571	0.820329
chr14	13828769	S14_13828769	A	1	0.4	G	12.48	0.0004113	NA	0.002176	17000	0.0004113	0.04249	1	1	1	1	0.0489	0.5769	Intron (ENSGALT00000015164.4/ENSGALG00000009318.5, intron 19 of 30)	14	13795143	13822074	26932	2	ENSGALG00000029047.2	ENSGALT00000045405.2	-6696	416759	TMEM204	transmembrane protein 204	A	G	A	20	0.625	0.76923	G	6	0.1875	0.23077	6	0.1875	2	0.15385	TAT	0	0.428571	1.53726
chr14	13875728	S14_13875728	G	1	0.4	A	12.48	0.0004113	NA	0.002424	15264	0.0004113	0.04249	1	1	1	1	0.0489	0.5769	Exon (ENSGALT00000089897.1/ENSGALG00000045671.1, exon 9 of 14)	14	13857831	13867810	9980	2	ENSGALG00000009288.6	ENSGALT00000087435.1	-7919	416756	RNPS1	RNA binding protein with serine rich domain 1	G	A	G	20	0.625	0.76923	A	6	0.1875	0.23077	6	0.1875	2	0.15385	CGA	1	0.428571	1.28206
chr15	10281038	S15_10281038	A	0	0.6	G	12.48	0.0004113	0	0.003262	11340	0.0004113	0.04249	1	1	1	1	0.0489	0.5769	Distal Intergenic	15	10383102	10447744	64643	1	ENSGALG00000007732.5	ENSGALT00000012536.5	-102064	417001	RTN4R	reticulon 4 receptor	G	A	G	20	0.625	0.76923	A	6	0.1875	0.23077	6	0.1875	2	0.15385	CAC	0	0.428571	1.41462
chr15	11481594	S15_11481594	G	0	0.6	A	12.48	0.0004113	0	0.01368	2703	0.0004113	0.04249	1	1	1	1	0.0489	0.5769	Intron (ENSGALT00000051395.1/ENSGALG00000008217.5, intron 3 of 5)	15	11478738	11495707	16970	2	ENSGALG00000008217.5	ENSGALT00000051395.1	14113	427723	RNFT2	ring finger protein, transmembrane 2	A	G	A	20	0.625	0.76923	G	6	0.1875	0.23077	6	0.1875	0	0	GAA	0	0.428571	0.780775
chr18	4710902	S18_4710902	T	0	0.6	C	12.48	0.0004113	0	0.002553	14490	0.0004113	0.04249	1	1	1	1	0.0489	0.5769	Exon (ENSGALT00000003497.5/ENSGALG00000002234.5, exon 11 of 32)	18	4707608	4717561	9954	1	ENSGALG00000002234.5	ENSGALT00000003497.5	3295	417369	UNC13D	unc-13 homolog D	C	T	C	20	0.625	0.76923	T	6	0.1875	0.23077	6	0.1875	2	0.15385	CTG	0	0.428571	1.86414
chr1	23414609	S1_23414609	G	1	0.4286	C	12.47	0.0004141	NA	0.001081	34230	0.0004141	0.04259	1	1	1	1	0.0489	0.5769	Promoter (1-2kb)	1	23342831	23412785	69955	2	ENSGALG00000009002.5	ENSGALT00000014649.5	-1825	417761	CPED1	cadherin-like and PC-esterase domain containing 1	G	C	G	22	0.6875	0.73333	C	8	0.25	0.26667	2	0.0625	4	0.26667	GGG	0	0.399972	0.489989
chr1	23414616	S1_23414616	G	1	0.4286	A	12.47	0.0004141	NA	0.001081	34230	0.0004141	0.04259	1	1	1	1	0.0489	0.5769	Promoter (1-2kb)	1	23342831	23412785	69955	2	ENSGALG00000009002.5	ENSGALT00000014649.5	-1832	417761	CPED1	cadherin-like and PC-esterase domain containing 1	G	A	G	22	0.6875	0.73333	A	8	0.25	0.26667	2	0.0625	4	0.26667	GGT	0	0.399972	0.489989
chr1	195929230	S1_195929230	T	1	0.4286	C	12.47	0.0004141	NA	0.004517	8190	0.0004141	0.04259	1	1	1	1	0.0489	0.5769	Intron (ENSGALT00000052241.1/ENSGALG00000017308.5, intron 8 of 10)	1	195919630	195938222	18593	1	ENSGALG00000017308.5	ENSGALT00000027968.5	9601	419054	CHRDL2	chordin like 2	T	C	T	22	0.6875	0.73333	C	8	0.25	0.26667	2	0.0625	2	0.13333	CTG	0	0.399972	0.483098
chr2	149515364	S2_149515364	T	1	0.4286	C	12.47	0.0004141	NA	0.004517	8190	0.0004141	0.04259	1	1	1	1	0.0489	0.5769	Downstream (1-2kb)	2	149524313	149524393	81	1	ENSGALG00000043138.1	ENSGALT00000048720.1	-8949	NA	NA	NA	T	C	T	22	0.6875	0.73333	C	8	0.25	0.26667	2	0.0625	2	0.13333	CTC	0	0.399972	0.447266
chr3	11465307	S3_11465307	C	1	0.4286	T	12.47	0.0004141	NA	0.004743	7800	0.0004141	0.04259	1	1	1	1	0.0489	0.5769	Distal Intergenic	3	11489065	11507709	18645	1	ENSGALG00000008735.5	ENSGALT00000039401.3	-23758	396056	BFSP1	beaded filament structural protein 1	C	T	C	22	0.6875	0.73333	T	8	0.25	0.26667	2	0.0625	2	0.13333	CCT	0	0.399972	-0.142102
chr3	11604173	S3_11604173	C	1	0.4286	T	12.47	0.0004141	NA	0.004517	8190	0.0004141	0.04259	1	1	1	1	0.0489	0.5769	Promoter (2-3kb)	3	11512295	11607100	94806	2	ENSGALG00000008734.5	ENSGALT00000014214.5	2927	395136	PCSK2	proprotein convertase subtilisin/kexin type 2	C	T	C	22	0.6875	0.73333	T	8	0.25	0.26667	2	0.0625	2	0.13333	ACT	0	0.399972	1.31521
chr3	75799775	S3_75799775	G	1	0.4286	A	12.47	0.0004141	NA	0.004517	8190	0.0004141	0.04259	1	1	1	1	0.0489	0.5769	Intron (ENSGALT00000068192.1/ENSGALG00000031219.1, intron 9 of 9)	3	75794168	75800647	6480	1	ENSGALG00000031219.1	ENSGALT00000068192.1	5608	NA	NA	NA	G	A	G	22	0.6875	0.73333	A	8	0.25	0.26667	2	0.0625	2	0.13333	TGG	0	0.399972	-0.65978
chr3	75799776	S3_75799776	G	1	0.4286	C	12.47	0.0004141	NA	0.004517	8190	0.0004141	0.04259	1	1	1	1	0.0489	0.5769	Intron (ENSGALT00000068192.1/ENSGALG00000031219.1, intron 9 of 9)	3	75794168	75800647	6480	1	ENSGALG00000031219.1	ENSGALT00000068192.1	5609	NA	NA	NA	G	C	G	22	0.6875	0.73333	C	8	0.25	0.26667	2	0.0625	2	0.13333	GGC	0	0.399972	-0.65978
chr3	75799778	S3_75799778	T	1	0.4286	C	12.47	0.0004141	NA	0.004517	8190	0.0004141	0.04259	1	1	1	1	0.0489	0.5769	Intron (ENSGALT00000068192.1/ENSGALG00000031219.1, intron 9 of 9)	3	75794168	75800647	6480	1	ENSGALG00000031219.1	ENSGALT00000068192.1	5611	NA	NA	NA	T	C	T	22	0.6875	0.73333	C	8	0.25	0.26667	2	0.0625	2	0.13333	CTC	0	0.399972	-0.65978
chr4	2363997	S4_2363997	C	1	0.4286	T	12.47	0.0004141	NA	0.001081	34230	0.0004141	0.04259	1	1	1	1	0.0489	0.5769	Distal Intergenic	4	2335565	2353557	17993	2	ENSGALG00000005553.5	ENSGALT00000044677.2	-10441	770104	NLGN3	neuroligin 3	C	T	C	22	0.6875	0.73333	T	8	0.25	0.26667	2	0.0625	4	0.26667	ACG	1	0.399972	0.228818
chr4	16629693	S4_16629693	C	1	0.4286	A	12.47	0.0004141	NA	0.004517	8190	0.0004141	0.04259	1	1	1	1	0.0489	0.5769	Promoter (1-2kb)	4	16626080	16628080	2001	2	ENSGALG00000008675.6	ENSGALT00000014121.6	-1614	772225	SLC25A5	solute carrier family 25 member 5	C	A	C	22	0.6875	0.73333	A	8	0.25	0.26667	2	0.0625	2	0.13333	GCG	1	0.399972	1.2703
chr5	37703833	S5_37703833	T	1	0.4286	C	12.47	0.0004141	NA	0.004517	8190	0.0004141	0.04259	1	1	1	1	0.0489	0.5769	Intron (ENSGALT00000016569.4/ENSGALG00000010192.4, intron 3 of 4)	5	37713774	37731357	17584	1	ENSGALG00000010193.6	ENSGALT00000055125.1	-9941	423340	ZNF410	zinc finger protein 410	T	C	T	22	0.6875	0.73333	C	8	0.25	0.26667	2	0.0625	2	0.13333	ATG	0	0.399972	0.471832
chr5	38126456	S5_38126456	G	0	0.5714	A	12.47	0.0004141	0	0.005261	7032	0.0004141	0.04259	1	1	1	1	0.0489	0.5769	Promoter (1-2kb)	5	38127140	38127742	603	2	ENSGALG00000023113.3	ENSGALT00000037750.3	1286	NA	NA	NA	A	G	A	22	0.6875	0.73333	G	8	0.25	0.26667	2	0.0625	2	0.13333	CGC	1	0.399972	1.91356
chr5	38126478	S5_38126478	A	0	0.5714	G	12.47	0.0004141	0	0.005261	7032	0.0004141	0.04259	1	1	1	1	0.0489	0.5769	Promoter (1-2kb)	5	38127140	38127742	603	2	ENSGALG00000023113.3	ENSGALT00000037750.3	1264	NA	NA	NA	G	A	G	22	0.6875	0.73333	A	8	0.25	0.26667	2	0.0625	2	0.13333	CAA	0	0.399972	1.91356
chr6	33483099	S6_33483099	C	1	0.4286	T	12.47	0.0004141	NA	0.004743	7800	0.0004141	0.04259	1	1	1	1	0.0489	0.5769	Distal Intergenic	6	33407191	33426169	18979	1	ENSGALG00000025996.3	ENSGALT00000043356.3	75909	423963	MKI67	marker of proliferation Ki-67	C	T	C	22	0.6875	0.73333	T	8	0.25	0.26667	2	0.0625	2	0.13333	ACG	1	0.399972	1.79101
chr8	25327228	S8_25327228	G	1	0.4286	C	12.47	0.0004141	NA	0.004994	7408	0.0004141	0.04259	1	1	1	1	0.0489	0.5769	Promoter (<=1kb)	8	25325760	25327414	1655	2	ENSGALG00000010789.5	ENSGALT00000017547.5	186	424659	PARS2	prolyl-tRNA synthetase 2, mitochondrial (putative)	G	C	G	22	0.6875	0.73333	C	8	0.25	0.26667	2	0.0625	2	0.13333	AGA	0	0.399972	1.68888
chr9	1176207	S9_1176207	T	1	0.4286	C	12.47	0.0004141	NA	0.004517	8190	0.0004141	0.04259	1	1	1	1	0.0489	0.5769	Promoter (<=1kb)	9	1175885	1176146	262	1	ENSGALG00000035412.1	ENSGALT00000074818.1	323	112533092	LOC112533092	small Cajal body-specific RNA 6	T	C	T	22	0.6875	0.73333	C	8	0.25	0.26667	2	0.0625	2	0.13333	CCC	0	0.399972	0.805404
chr9	22476221	S9_22476221	G	1	0.4286	A	12.47	0.0004141	NA	0.004994	7408	0.0004141	0.04259	1	1	1	1	0.0489	0.5769	Intron (ENSGALT00000087933.1/ENSGALG00000044085.1, intron 1 of 3)	9	22445227	22479763	34537	2	ENSGALG00000044085.1	ENSGALT00000087933.1	3542	NA	NA	NA	G	A	G	22	0.6875	0.73333	A	8	0.25	0.26667	2	0.0625	2	0.13333	AGC	0	0.399972	1.80521
chr10	2413017	S10_2413017	A	1	0.4286	G	12.47	0.0004141	NA	0.004994	7408	0.0004141	0.04259	1	1	1	1	0.0489	0.5769	Promoter (1-2kb)	10	2406129	2414526	8398	2	ENSGALG00000001362.6	ENSGALT00000087337.1	1509	415295	CLK3	CDC like kinase 3	A	G	A	22	0.6875	0.73333	G	8	0.25	0.26667	2	0.0625	2	0.13333	AAG	0	0.399972	1.78864
chr10	2413032	S10_2413032	C	1	0.4286	G	12.47	0.0004141	NA	0.004994	7408	0.0004141	0.04259	1	1	1	1	0.0489	0.5769	Promoter (1-2kb)	10	2406129	2414526	8398	2	ENSGALG00000001362.6	ENSGALT00000087337.1	1494	415295	CLK3	CDC like kinase 3	C	G	C	22	0.6875	0.73333	G	8	0.25	0.26667	2	0.0625	2	0.13333	ACT	0	0.399972	1.78864
chr10	2413044	S10_2413044	G	1	0.4286	A	12.47	0.0004141	NA	0.004994	7408	0.0004141	0.04259	1	1	1	1	0.0489	0.5769	Promoter (1-2kb)	10	2406129	2414526	8398	2	ENSGALG00000001362.6	ENSGALT00000087337.1	1482	415295	CLK3	CDC like kinase 3	G	A	G	22	0.6875	0.73333	A	8	0.25	0.26667	2	0.0625	2	0.13333	CGA	1	0.399972	1.78864
chr10	12442168	S10_12442168	A	1	0.4286	G	12.47	0.0004141	NA	0.004994	7408	0.0004141	0.04259	1	1	1	1	0.0489	0.5769	Intron (ENSGALT00000010400.5/ENSGALG00000006445.5, intron 8 of 18)	10	12413427	12483133	69707	2	ENSGALG00000006445.5	ENSGALT00000010400.5	40965	415481	ARNT2	aryl hydrocarbon receptor nuclear translocator 2	A	G	A	22	0.6875	0.73333	G	8	0.25	0.26667	2	0.0625	2	0.13333	CGC	1	0.399972	-0.023478
chr11	8885075	S11_8885075	G	1	0.4286	A	12.47	0.0004141	NA	0.001081	34230	0.0004141	0.04259	1	1	1	1	0.0489	0.5769	Distal Intergenic	11	8922484	8973078	50595	1	ENSGALG00000035602.1	ENSGALT00000069310.1	-37409	415761	ZNF536	zinc finger protein 536	G	A	G	22	0.6875	0.73333	A	8	0.25	0.26667	2	0.0625	4	0.26667	GGG	0	0.399972	0.341684
chr12	3002463	S12_3002463	T	1	0.4286	G	12.47	0.0004141	NA	0.001081	34230	0.0004141	0.04259	1	1	1	1	0.0489	0.5769	Distal Intergenic	12	2998997	2999084	88	2	ENSGALG00000018263.1	ENSGALT00000028970.1	-3380	777835	MIR135A-1	microRNA mir-135a-1	T	G	T	22	0.6875	0.73333	G	8	0.25	0.26667	2	0.0625	4	0.26667	GTC	0	0.399972	1.41052
chr12	18596350	S12_18596350	T	1	0.4286	C	12.47	0.0004141	NA	0.004074	9080	0.0004141	0.04259	1	1	1	1	0.0489	0.5769	Distal Intergenic	12	18605073	18607331	2259	2	ENSGALG00000040188.2	ENSGALT00000079442.1	10981	NA	NA	NA	T	C	T	22	0.6875	0.73333	C	8	0.25	0.26667	2	0.0625	2	0.13333	TTG	0	0.399972	1.14133
chr14	12223310	S14_12223310	T	1	0.4286	C	12.47	0.0004141	NA	0.004743	7800	0.0004141	0.04259	1	1	1	1	0.0489	0.5769	Intron (ENSGALT00000055308.2/ENSGALG00000029402.2, intron 2 of 9)	14	12214254	12280567	66314	1	ENSGALG00000029402.2	ENSGALT00000083567.1	9057	395786	AXIN1	axin 1	T	C	T	22	0.6875	0.73333	C	8	0.25	0.26667	2	0.0625	2	0.13333	TCG	1	0.399972	1.52375
chr15	6991107	S15_6991107	T	1	0.4286	G	12.47	0.0004141	NA	0.004517	8190	0.0004141	0.04259	1	1	1	1	0.0489	0.5769	Distal Intergenic	15	6975427	6975536	110	1	ENSGALG00000026238.1	ENSGALT00000043265.1	15681	102465371	MIR6635-1	microRNA mir-6635-1	T	G	T	22	0.6875	0.73333	G	8	0.25	0.26667	2	0.0625	2	0.13333	ATG	0	0.399972	2.2051
chr18	9303953	S18_9303953	C	0	0.5714	T	12.47	0.0004141	0	0.005261	7032	0.0004141	0.04259	1	1	1	1	0.0489	0.5769	Intron (ENSGALT00000051495.1/ENSGALG00000028749.3, intron 5 of 5)	18	9309740	9311929	2190	1	ENSGALG00000038575.2	ENSGALT00000076521.1	-5787	NA	NA	NA	T	C	T	22	0.6875	0.73333	C	8	0.25	0.26667	2	0.0625	2	0.13333	GCG	1	0.399972	0.905908
chr18	10187354	S18_10187354	A	1	0.4286	G	12.47	0.0004141	NA	0.001081	34230	0.0004141	0.04259	1	1	1	1	0.0489	0.5769	Downstream (2-3kb)	18	10189967	10193843	3877	2	ENSGALG00000007367.5	ENSGALT00000011918.5	6489	422097	WFIKKN2	WAP, follistatin/kazal, immunoglobulin, kunitz and netrin domain containing 2	A	G	A	22	0.6875	0.73333	G	8	0.25	0.26667	2	0.0625	4	0.26667	GGT	0	0.399972	2.10343
chr19	8191401	S19_8191401	T	0	0.5714	C	12.47	0.0004141	0	0.005261	7032	0.0004141	0.04259	1	1	1	1	0.0489	0.5769	Intron (ENSGALT00000008678.3/ENSGALG00000005403.3, intron 1 of 6)	19	8188248	8209598	21351	1	ENSGALG00000005403.3	ENSGALT00000008678.3	3154	395172	DHRS11	dehydrogenase/reductase 11	C	T	C	22	0.6875	0.73333	T	8	0.25	0.26667	2	0.0625	2	0.13333	GTG	0	0.399972	0.678452
chr20	10523708	S20_10523708	T	1	0.4286	C	12.47	0.0004141	NA	0.004517	8190	0.0004141	0.04259	1	1	1	1	0.0489	0.5769	Promoter (2-3kb)	20	10526109	10530923	4815	1	ENSGALG00000006693.5	ENSGALT00000010816.5	-2401	101750367	LOC101750367	BPI fold-containing family B member 4-like	T	C	T	22	0.6875	0.73333	C	8	0.25	0.26667	2	0.0625	2	0.13333	ATC	0	0.399972	2.3968
chr20	10635671	S20_10635671	G	1	0.4286	C	12.47	0.0004141	NA	0.004517	8190	0.0004141	0.04259	1	1	1	1	0.0489	0.5769	Intron (ENSGALT00000089042.1/ENSGALG00000006817.6, intron 13 of 15)	20	10622790	10623604	815	2	ENSGALG00000030788.2	ENSGALT00000073511.1	-12068	NA	NA	NA	G	C	G	22	0.6875	0.73333	C	8	0.25	0.26667	2	0.0625	2	0.13333	TGG	0	0.399972	1.40131
chr20	11388591	S20_11388591	T	1	0.4286	C	12.47	0.0004141	NA	0.001081	34230	0.0004141	0.04259	1	1	1	1	0.0489	0.5769	Downstream (1-2kb)	20	11382164	11383476	1313	2	ENSGALG00000034598.2	ENSGALT00000058237.1	-5116	NA	NA	NA	T	C	T	22	0.6875	0.73333	C	8	0.25	0.26667	2	0.0625	4	0.26667	TTG	0	0.399972	1.89906
chr27	3453623	S27_3453623	G	1	0.4286	T	12.47	0.0004141	NA	0.001081	34230	0.0004141	0.04259	1	1	1	1	0.0489	0.5769	Distal Intergenic	27	3456946	3463118	6173	2	ENSGALG00000009935.4	ENSGALT00000016155.4	9495	429785	KCNJ9	potassium inwardly-rectifying channel, subfamily J, member 9	G	T	G	22	0.6875	0.73333	T	8	0.25	0.26667	2	0.0625	4	0.26667	TGT	0	0.399972	1.66776
chr1	56225950	S1_56225950	T	0	0.5833	A	12.44	0.0004192	0	0.00147	25168	0.0004192	0.04278	1	1	1	1	0.0489	0.5769	Distal Intergenic	1	56292882	56362827	69946	1	ENSGALG00000012796.6	ENSGALT00000020879.6	-66932	100857885	KIAA1549	KIAA1549	A	T	A	21	0.65625	0.75	T	7	0.21875	0.25	4	0.125	3	0.21429	CAG	0	0.411731	0.54829
chr1	56280379	S1_56280379	C	1	0.4167	G	12.44	0.0004192	NA	0.001692	21868	0.0004192	0.04278	1	1	1	1	0.0489	0.5769	Distal Intergenic	1	56292882	56362827	69946	1	ENSGALG00000012796.6	ENSGALT00000020879.6	-12503	100857885	KIAA1549	KIAA1549	C	G	C	21	0.65625	0.75	G	7	0.21875	0.25	4	0.125	3	0.21429	TCT	0	0.411731	2.42801
chr2	16465890	S2_16465890	C	1	0.4167	T	12.44	0.0004192	NA	0.001849	20013	0.0004192	0.04278	1	1	1	1	0.0489	0.5769	Distal Intergenic	2	16304157	16397870	93714	2	ENSGALG00000007647.5	ENSGALT00000057053.1	-68021	420494	MYO3A	myosin IIIA	C	T	C	21	0.65625	0.75	T	7	0.21875	0.25	4	0.125	3	0.21429	TCA	0	0.411731	0.986266
chr2	16465891	S2_16465891	A	1	0.4167	G	12.44	0.0004192	NA	0.001849	20013	0.0004192	0.04278	1	1	1	1	0.0489	0.5769	Distal Intergenic	2	16304157	16397870	93714	2	ENSGALG00000007647.5	ENSGALT00000057053.1	-68022	420494	MYO3A	myosin IIIA	A	G	A	21	0.65625	0.75	G	7	0.21875	0.25	4	0.125	3	0.21429	CAT	0	0.411731	0.986266
chr2	47027018	S2_47027018	T	1	0.4167	C	12.44	0.0004192	NA	0.00147	25168	0.0004192	0.04278	1	1	1	1	0.0489	0.5769	Promoter (1-2kb)	2	46965662	47025197	59536	2	ENSGALG00000039983.1	ENSGALT00000055028.1	-1822	420740	EEPD1	endonuclease/exonuclease/phosphatase family domain containing 1	T	C	T	21	0.65625	0.75	C	7	0.21875	0.25	4	0.125	3	0.21429	CTG	0	0.411731	-0.678638
chr2	149403812	S2_149403812	G	1	0.4167	C	12.44	0.0004192	NA	0.006982	5298	0.0004192	0.04278	1	1	1	1	0.0489	0.5769	Intron (ENSGALT00000055904.1/ENSGALG00000032790.1, intron 15 of 32)	2	149349274	149417049	67776	2	ENSGALG00000032790.1	ENSGALT00000055904.1	13237	NA	NA	NA	G	C	G	21	0.65625	0.75	C	7	0.21875	0.25	4	0.125	1	0.07143	CCC	0	0.411731	1.84384
chr2	149500970	S2_149500970	G	0	0.5833	T	12.44	0.0004192	0	0.007203	5136	0.0004192	0.04278	1	1	1	1	0.0489	0.5769	Distal Intergenic	2	149473719	149487419	13701	2	ENSGALG00000029760.2	ENSGALT00000067911.2	-13552	776552	NRBP2	nuclear receptor binding protein 2	T	G	T	21	0.65625	0.75	G	7	0.21875	0.25	4	0.125	1	0.07143	AGT	0	0.411731	1.47461
chr3	102733865	S3_102733865	G	1	0.4167	A	12.44	0.0004192	NA	0.008745	4230	0.0004192	0.04278	1	1	1	1	0.0489	0.5769	Promoter (<=1kb)	3	102734234	102741569	7336	1	ENSGALG00000016492.5	ENSGALT00000026603.5	-369	101751663	TDRD15	tudor domain containing 15	G	A	G	21	0.65625	0.75	A	7	0.21875	0.25	4	0.125	1	0.07143	GAG	0	0.411731	-0.094068
chr3	103150057	S3_103150057	T	1	0.4167	C	12.44	0.0004192	NA	0.008745	4230	0.0004192	0.04278	1	1	1	1	0.0489	0.5769	Distal Intergenic	3	103172072	103172181	110	1	ENSGALG00000026500.1	ENSGALT00000044593.1	-22015	102466708	MIR6678	microRNA mir-6678	T	C	T	21	0.65625	0.75	C	7	0.21875	0.25	4	0.125	1	0.07143	TTC	0	0.411731	0.552752
chr3	103150065	S3_103150065	C	1	0.4167	T	12.44	0.0004192	NA	0.008745	4230	0.0004192	0.04278	1	1	1	1	0.0489	0.5769	Distal Intergenic	3	103172072	103172181	110	1	ENSGALG00000026500.1	ENSGALT00000044593.1	-22007	102466708	MIR6678	microRNA mir-6678	C	T	C	21	0.65625	0.75	T	7	0.21875	0.25	4	0.125	1	0.07143	GCC	0	0.411731	0.552752
chr4	16584682	S4_16584682	C	1	0.4167	G	12.44	0.0004192	NA	0.00147	25168	0.0004192	0.04278	1	1	1	1	0.0489	0.5769	Promoter (<=1kb)	4	16584211	16597972	13762	1	ENSGALG00000008633.6	ENSGALT00000068792.1	472	422369	43714	septin 6	C	G	C	21	0.65625	0.75	G	7	0.21875	0.25	4	0.125	3	0.21429	TCC	0	0.411731	0.883812
chr4	68813133	S4_68813133	T	1	0.4167	A	12.44	0.0004192	NA	0.006982	5298	0.0004192	0.04278	1	1	1	1	0.0489	0.5769	Promoter (1-2kb)	4	68814274	68820529	6256	1	ENSGALG00000039074.2	ENSGALT00000066500.1	-1141	NA	NA	NA	T	A	T	21	0.65625	0.75	A	7	0.21875	0.25	4	0.125	1	0.07143	GTT	0	0.411731	0.342793
chr5	21907433	S5_21907433	A	1	0.4167	G	12.44	0.0004192	NA	0.001939	19080	0.0004192	0.04278	1	1	1	1	0.0489	0.5769	Distal Intergenic	5	21970622	21972762	2141	1	ENSGALG00000040318.2	ENSGALT00000075803.1	-63189	NA	NA	NA	A	G	A	21	0.65625	0.75	G	7	0.21875	0.25	4	0.125	3	0.21429	CAA	0	0.411731	1.39182
chr5	21907458	S5_21907458	A	1	0.4167	G	12.44	0.0004192	NA	0.001939	19080	0.0004192	0.04278	1	1	1	1	0.0489	0.5769	Distal Intergenic	5	21970622	21972762	2141	1	ENSGALG00000040318.2	ENSGALT00000075803.1	-63164	NA	NA	NA	A	G	A	21	0.65625	0.75	G	7	0.21875	0.25	4	0.125	3	0.21429	CAG	0	0.411731	1.39182
chr5	25845625	S5_25845625	A	0	0.5833	G	12.44	0.0004192	0	0.008024	4610	0.0004192	0.04278	1	1	1	1	0.0489	0.5769	Intron (ENSGALT00000014915.5/ENSGALG00000009156.5, intron 21 of 28)	5	25827771	25835329	7559	1	ENSGALG00000009145.5	ENSGALT00000082797.1	17855	NA	NA	NA	G	A	G	21	0.65625	0.75	A	7	0.21875	0.25	4	0.125	1	0.07143	CGT	1	0.411731	0.39833
chr5	58102398	S5_58102398	A	1	0.4167	G	12.44	0.0004192	NA	0.006982	5298	0.0004192	0.04278	1	1	1	1	0.0489	0.5769	Intron (ENSGALT00000020196.6/ENSGALG00000012365.6, intron 9 of 19)	5	58098189	58107161	8973	2	ENSGALG00000012365.6	ENSGALT00000020196.6	4763	378909	PYGL	glycogen phosphorylase L	A	G	A	21	0.65625	0.75	G	7	0.21875	0.25	4	0.125	1	0.07143	CAG	0	0.411731	1.66545
chr5	58375534	S5_58375534	G	1	0.4167	A	12.44	0.0004192	NA	0.006982	5298	0.0004192	0.04278	1	1	1	1	0.0489	0.5769	Distal Intergenic	5	58381370	58387456	6087	2	ENSGALG00000012414.5	ENSGALT00000020294.5	11922	423588	GNPNAT1	glucosamine-phosphate N-acetyltransferase 1	G	A	G	21	0.65625	0.75	A	7	0.21875	0.25	4	0.125	1	0.07143	AAC	0	0.411731	1.12079
chr5	59009243	S5_59009243	A	1	0.4167	T	12.44	0.0004192	NA	0.006982	5298	0.0004192	0.04278	1	1	1	1	0.0489	0.5769	Distal Intergenic	5	58986844	58994140	7297	1	ENSGALG00000012489.6	ENSGALT00000056736.1	22400	423596	KLHL28	kelch like family member 28	A	T	A	21	0.65625	0.75	T	7	0.21875	0.25	4	0.125	1	0.07143	AAT	0	0.411731	2.58611
chr6	11440005	S6_11440005	T	0	0.5833	C	12.44	0.0004192	0	0.008024	4610	0.0004192	0.04278	1	1	1	1	0.0489	0.5769	Promoter (1-2kb)	6	11441333	11456419	15087	1	ENSGALG00000034104.2	ENSGALT00000060069.1	-1328	423707	DNAJB12	DnaJ heat shock protein family (Hsp40) member B12	C	T	C	21	0.65625	0.75	T	7	0.21875	0.25	4	0.125	1	0.07143	GTA	0	0.411731	2.09338
chr6	11440027	S6_11440027	A	0	0.5833	G	12.44	0.0004192	0	0.008024	4610	0.0004192	0.04278	1	1	1	1	0.0489	0.5769	Promoter (1-2kb)	6	11441333	11456419	15087	1	ENSGALG00000034104.2	ENSGALT00000060069.1	-1306	423707	DNAJB12	DnaJ heat shock protein family (Hsp40) member B12	G	A	G	21	0.65625	0.75	A	7	0.21875	0.25	4	0.125	1	0.07143	AAA	0	0.411731	2.09338
chr8	3872896	S8_3872896	T	1	0.4167	C	12.44	0.0004192	NA	0.001692	21868	0.0004192	0.04278	1	1	1	1	0.0489	0.5769	Promoter (1-2kb)	8	3842495	3871870	29376	2	ENSGALG00000036871.1	ENSGALT00000059623.1	-1027	424371	NOS1AP	nitric oxide synthase 1 adaptor protein	T	C	T	21	0.65625	0.75	C	7	0.21875	0.25	4	0.125	3	0.21429	CTG	0	0.411731	0.706302
chr8	5378379	S8_5378379	A	1	0.4167	G	12.44	0.0004192	NA	0.001692	21868	0.0004192	0.04278	1	1	1	1	0.0489	0.5769	Distal Intergenic	8	5394166	5394456	291	2	ENSGALG00000043901.1	ENSGALT00000083299.1	16077	NA	NA	NA	A	G	A	21	0.65625	0.75	G	7	0.21875	0.25	4	0.125	3	0.21429	CAT	0	0.411731	1.09867
chr8	6083072	S8_6083072	T	0	0.5833	A	12.44	0.0004192	0	0.008024	4610	0.0004192	0.04278	1	1	1	1	0.0489	0.5769	Downstream (<1kb)	8	6083217	6088226	5010	2	ENSGALG00000029238.2	ENSGALT00000073764.2	5154	424418	TOR1AIP1	torsin A interacting protein 1	A	T	A	21	0.65625	0.75	T	7	0.21875	0.25	4	0.125	1	0.07143	CAA	0	0.411731	0.20094
chr9	3834617	S9_3834617	A	1	0.4167	G	12.44	0.0004192	NA	0.001692	21868	0.0004192	0.04278	1	1	1	1	0.0489	0.5769	Distal Intergenic	9	3708138	3751383	43246	1	ENSGALG00000006609.5	ENSGALT00000010668.5	126480	396177	EPHB1	EPH receptor B1	A	G	A	21	0.65625	0.75	G	7	0.21875	0.25	4	0.125	3	0.21429	CGT	1	0.411731	0.436609
chr10	3334054	S10_3334054	A	0	0.5833	G	12.44	0.0004192	0	0.00147	25168	0.0004192	0.04278	1	1	1	1	0.0489	0.5769	Intron (ENSGALT00000004657.6/ENSGALG00000002945.6, intron 8 of 9)	10	3304134	3329127	24994	1	ENSGALG00000002925.6	ENSGALT00000087222.1	29921	415353	ETFA	electron-transfer-flavoprotein, alpha polypeptide	G	A	G	21	0.65625	0.75	A	7	0.21875	0.25	4	0.125	3	0.21429	CAG	0	0.411731	0.698862
chr10	18701602	S10_18701602	C	0	0.5833	G	12.44	0.0004192	0	0.001939	19080	0.0004192	0.04278	1	1	1	1	0.0489	0.5769	Promoter (<=1kb)	10	18701352	18726922	25571	1	ENSGALG00000025898.2	ENSGALT00000064211.1	251	374096	SMAD6	SMAD family member 6	G	C	G	21	0.65625	0.75	C	7	0.21875	0.25	4	0.125	3	0.21429	TGC	0	0.411731	1.57743
chr10	19080551	S10_19080551	G	1	0.4167	A	12.44	0.0004192	NA	0.001692	21868	0.0004192	0.04278	1	1	1	1	0.0489	0.5769	Intron (ENSGALT00000085949.1/ENSGALG00000007930.6, intron 19 of 19)	10	19087903	19091871	3969	1	ENSGALG00000029521.1	ENSGALT00000051172.1	-7352	107054237	SKOR1	SKI family transcriptional corepressor 1	G	A	G	21	0.65625	0.75	A	7	0.21875	0.25	4	0.125	3	0.21429	CGT	1	0.411731	0.778445
chr10	19329800	S10_19329800	T	1	0.4167	C	12.44	0.0004192	NA	0.001692	21868	0.0004192	0.04278	1	1	1	1	0.0489	0.5769	Intron (ENSGALT00000045248.2/ENSGALG00000028191.2, intron 1 of 3)	10	19325266	19346524	21259	1	ENSGALG00000028191.2	ENSGALT00000045248.2	4535	415566	GLCE	glucuronic acid epimerase	T	C	T	21	0.65625	0.75	C	7	0.21875	0.25	4	0.125	3	0.21429	GCG	1	0.411731	1.58902
chr10	19753471	S10_19753471	C	0	0.5833	A	12.44	0.0004192	0	0.002033	18202	0.0004192	0.04278	1	1	1	1	0.0489	0.5769	Downstream (<1kb)	10	19753966	19758654	4689	2	ENSGALG00000026448.2	ENSGALT00000048027.1	5183	415571	FAM96A	family with sequence similarity 96 member A	A	C	A	21	0.65625	0.75	C	7	0.21875	0.25	4	0.125	3	0.21429	TCC	0	0.411731	2.69674
chr10	19753492	S10_19753492	C	0	0.5833	G	12.44	0.0004192	0	0.002033	18202	0.0004192	0.04278	1	1	1	1	0.0489	0.5769	Downstream (<1kb)	10	19753966	19758654	4689	2	ENSGALG00000026448.2	ENSGALT00000048027.1	5162	415571	FAM96A	family with sequence similarity 96 member A	G	C	G	21	0.65625	0.75	C	7	0.21875	0.25	4	0.125	3	0.21429	AGT	0	0.411731	2.69674
chr10	19906020	S10_19906020	G	1	0.4167	T	12.44	0.0004192	NA	0.008745	4230	0.0004192	0.04278	1	1	1	1	0.0489	0.5769	Intron (ENSGALT00000084741.1/ENSGALG00000027501.3, intron 20 of 20)	10	19916899	19924714	7816	1	ENSGALG00000030858.1	ENSGALT00000065920.1	-10879	415576	FRMD5	FERM domain containing 5	G	T	G	21	0.65625	0.75	T	7	0.21875	0.25	4	0.125	1	0.07143	AGC	0	0.411731	-0.134982
chr11	11650703	S11_11650703	G	1	0.4167	A	12.44	0.0004192	NA	0.006982	5298	0.0004192	0.04278	1	1	1	1	0.0489	0.5769	Intron (ENSGALT00000008452.5/ENSGALG00000005266.5, intron 3 of 5)	11	11619893	11657333	37441	2	ENSGALG00000005266.5	ENSGALT00000008452.5	6630	415796	BEAN1	brain expressed, associated with NEDD4, 1	G	A	G	21	0.65625	0.75	A	7	0.21875	0.25	4	0.125	1	0.07143	CGT	1	0.411731	0.257248
chr11	15682042	S11_15682042	A	1	0.4167	G	12.44	0.0004192	NA	0.007659	4830	0.0004192	0.04278	1	1	1	1	0.0489	0.5769	Intron (ENSGALT00000008685.4/ENSGALG00000005408.5, intron 3 of 10)	11	15677760	15691537	13778	1	ENSGALG00000005408.5	ENSGALT00000008685.4	4283	395346	BCO1	beta-carotene oxygenase 1	A	G	A	21	0.65625	0.75	G	7	0.21875	0.25	4	0.125	1	0.07143	GAC	0	0.411731	0.693226
chr14	7206785	S14_7206785	G	1	0.4167	A	12.44	0.0004192	NA	0.001692	21868	0.0004192	0.04278	1	1	1	1	0.0489	0.5769	Distal Intergenic	14	7113369	7180234	66866	1	ENSGALG00000006290.5	ENSGALT00000010161.5	93417	427674	HS3ST4	heparan sulfate-glucosamine 3-sulfotransferase 4	G	A	G	21	0.65625	0.75	A	7	0.21875	0.25	4	0.125	3	0.21429	CAC	0	0.411731	0.217197
chr14	7256989	S14_7256989	C	1	0.4167	T	12.44	0.0004192	NA	0.007054	5244	0.0004192	0.04278	1	1	1	1	0.0489	0.5769	Distal Intergenic	14	7316349	7321657	5309	1	ENSGALG00000006301.5	ENSGALT00000010182.5	-59360	416583	KDM8	lysine demethylase 8	C	T	C	21	0.65625	0.75	T	7	0.21875	0.25	4	0.125	1	0.07143	CCA	0	0.411731	1.40367
chr14	7257013	S14_7257013	G	1	0.4167	A	12.44	0.0004192	NA	0.007054	5244	0.0004192	0.04278	1	1	1	1	0.0489	0.5769	Distal Intergenic	14	7316349	7321657	5309	1	ENSGALG00000006301.5	ENSGALT00000010182.5	-59336	416583	KDM8	lysine demethylase 8	G	A	G	21	0.65625	0.75	A	7	0.21875	0.25	4	0.125	1	0.07143	TGG	0	0.411731	1.43124
chr14	13479598	S14_13479598	G	1	0.4167	A	12.44	0.0004192	NA	0.001692	21868	0.0004192	0.04278	1	1	1	1	0.0489	0.5769	Distal Intergenic	14	13496262	13507337	11076	1	ENSGALG00000002018.6	ENSGALT00000003142.5	-16664	416389	CAPN15	calpain 15	G	A	G	21	0.65625	0.75	A	7	0.21875	0.25	4	0.125	3	0.21429	AGC	0	0.411731	0.571107
chr14	13482536	S14_13482536	C	0	0.5833	T	12.44	0.0004192	0	0.008024	4610	0.0004192	0.04278	1	1	1	1	0.0489	0.5769	Distal Intergenic	14	13496262	13507337	11076	1	ENSGALG00000002018.6	ENSGALT00000003142.5	-13726	416389	CAPN15	calpain 15	T	C	T	21	0.65625	0.75	C	7	0.21875	0.25	4	0.125	1	0.07143	ACT	0	0.411731	0.828727
chr15	4468378	S15_4468378	G	1	0.4167	A	12.44	0.0004192	NA	0.008148	4540	0.0004192	0.04278	1	1	1	1	0.0489	0.5769	Intron (ENSGALT00000069151.1/ENSGALG00000002742.5, intron 3 of 10)	15	4295448	4471780	176333	2	ENSGALG00000002742.5	ENSGALT00000004321.5	3402	416810	TMEM132B	transmembrane protein 132B	G	A	G	21	0.65625	0.75	A	7	0.21875	0.25	4	0.125	1	0.07143	GGG	0	0.411731	1.8943
chr15	7316419	S15_7316419	T	0	0.5833	G	12.44	0.0004192	0	0.006687	5532	0.0004192	0.04278	1	1	1	1	0.0489	0.5769	Distal Intergenic	15	7229329	7230473	1145	1	ENSGALG00000005634.5	ENSGALT00000009039.3	87091	373998	CRYBA4	crystallin beta A4	G	T	G	21	0.65625	0.75	T	7	0.21875	0.25	4	0.125	1	0.07143	TGC	0	0.411731	1.11591
chr15	12552211	S15_12552211	T	1	0.4167	C	12.44	0.0004192	NA	0.001692	21868	0.0004192	0.04278	1	1	1	1	0.0489	0.5769	Intron (ENSGALT00000013489.4/ENSGALG00000008289.5, intron 21 of 24)	15	12562380	12562470	91	2	ENSGALG00000027660.1	ENSGALT00000042178.2	10259	NA	NA	NA	T	C	T	21	0.65625	0.75	C	7	0.21875	0.25	4	0.125	3	0.21429	CCG	1	0.411731	1.11496
chr20	10742889	S20_10742889	A	1	0.4167	G	12.44	0.0004192	NA	0.001849	20013	0.0004192	0.04278	1	1	1	1	0.0489	0.5769	Intron (ENSGALT00000039136.3/ENSGALG00000023547.3, intron 3 of 15)	20	10739325	10750482	11158	1	ENSGALG00000023547.3	ENSGALT00000039136.3	3565	771963	PCIF1	PDX1 C-terminal inhibiting factor 1	A	G	A	21	0.65625	0.75	G	7	0.21875	0.25	4	0.125	3	0.21429	CGT	1	0.411731	1.36244
chr20	11704085	S20_11704085	T	0	0.5833	G	12.44	0.0004192	0	0.00147	25168	0.0004192	0.04278	1	1	1	1	0.0489	0.5769	Distal Intergenic	20	11708595	11738595	30001	1	ENSGALG00000037780.1	ENSGALT00000051401.1	-4510	428166	PMEPA1	prostate transmembrane protein, androgen induced 1	G	T	G	21	0.65625	0.75	T	7	0.21875	0.25	4	0.125	3	0.21429	GGG	0	0.411731	2.05658
chr21	361391	S21_361391	C	1	0.4167	T	12.44	0.0004192	NA	0.006982	5298	0.0004192	0.04278	1	1	1	1	0.0489	0.5769	Intron (ENSGALT00000047308.2/ENSGALG00000039525.2, intron 2 of 18)	21	292093	295858	3766	2	ENSGALG00000000579.5	ENSGALT00000035246.3	-65534	419368	VAMP3	vesicle-associated membrane protein 3	C	T	C	21	0.65625	0.75	T	7	0.21875	0.25	4	0.125	1	0.07143	ATG	0	0.411731	1.02686
chr21	498651	S21_498651	A	1	0.4167	T	12.44	0.0004192	NA	0.006982	5298	0.0004192	0.04278	1	1	1	1	0.0489	0.5769	Intron (ENSGALT00000084892.1/ENSGALG00000033569.2, intron 1 of 2)	21	489948	506093	16146	2	ENSGALG00000033569.2	ENSGALT00000085999.1	7442	NA	NA	NA	A	T	A	21	0.65625	0.75	T	7	0.21875	0.25	4	0.125	1	0.07143	CTT	0	0.411731	0.661538
chr22	2801195	S22_2801195	G	1	0.4167	A	12.44	0.0004192	NA	0.001692	21868	0.0004192	0.04278	1	1	1	1	0.0489	0.5769	Downstream (1-2kb)	22	2802815	2806073	3259	2	ENSGALG00000039206.1	ENSGALT00000073275.1	4878	101749459	ARID5A	AT rich interactive domain 5A (MRF1-like)	G	A	G	21	0.65625	0.75	A	7	0.21875	0.25	4	0.125	3	0.21429	GGT	0	0.411731	0.958318
chr27	3152626	S27_3152626	G	1	0.4167	C	12.44	0.0004192	NA	0.001939	19080	0.0004192	0.04278	1	1	1	1	0.0489	0.5769	Promoter (1-2kb)	27	3126090	3151210	25121	2	ENSGALG00000000625.5	ENSGALT00000000887.4	-1417	426737	MAPT	microtubule associated protein tau	G	C	G	21	0.65625	0.75	C	7	0.21875	0.25	4	0.125	3	0.21429	ACC	0	0.411731	2.01821
chr28	2393178	S28_2393178	A	1	0.4167	G	12.44	0.0004192	NA	0.001939	19080	0.0004192	0.04278	1	1	1	1	0.0489	0.5769	Promoter (2-3kb)	28	2395764	2440468	44705	1	ENSGALG00000001093.6	ENSGALT00000058164.1	-2586	395146	TCF3	transcription factor 3	A	G	A	21	0.65625	0.75	G	7	0.21875	0.25	4	0.125	3	0.21429	CGG	1	0.411731	1.32122
chr28	3699047	S28_3699047	T	1	0.4167	C	12.44	0.0004192	NA	0.007804	4740	0.0004192	0.04278	1	1	1	1	0.0489	0.5769	Exon (ENSGALT00000004831.6/ENSGALG00000003058.6, exon 12 of 14)	28	3693225	3701042	7818	1	ENSGALG00000003058.6	ENSGALT00000004831.6	5823	420115	HOMER3	homer scaffold protein 3	T	C	T	21	0.65625	0.75	C	7	0.21875	0.25	4	0.125	1	0.07143	ATA	0	0.411731	0.12208
chr2	1002640	S2_1002640	T	0.8571	0.1667	C	12.4	0.0004303	30	0.00407	9090	0.0004303	0.04319	1	1	1	1	0.04927	0.5813	Intron (ENSGALT00000008333.5/ENSGALG00000005188.6, intron 3 of 17)	2	998427	1065818	67392	1	ENSGALG00000005188.6	ENSGALT00000008333.5	4214	420383	MINDY4	MINDY lysine 48 deubiquitinase 4	T	C	T	14	0.4375	0.53846	C	12	0.375	0.46154	6	0.1875	4	0.30769	ATC	0	0.476922	2.63656
chr2	1002646	S2_1002646	T	0.8571	0.1667	C	12.4	0.0004303	30	0.00407	9090	0.0004303	0.04319	1	1	1	1	0.04927	0.5813	Intron (ENSGALT00000008333.5/ENSGALG00000005188.6, intron 3 of 17)	2	998427	1065818	67392	1	ENSGALG00000005188.6	ENSGALT00000008333.5	4220	420383	MINDY4	MINDY lysine 48 deubiquitinase 4	T	C	T	14	0.4375	0.53846	C	12	0.375	0.46154	6	0.1875	4	0.30769	TTC	0	0.476922	2.63656
chr2	1002649	S2_1002649	A	0.8571	0.1667	G	12.4	0.0004303	30	0.00407	9090	0.0004303	0.04319	1	1	1	1	0.04927	0.5813	Intron (ENSGALT00000008333.5/ENSGALG00000005188.6, intron 3 of 17)	2	998427	1065818	67392	1	ENSGALG00000005188.6	ENSGALT00000008333.5	4223	420383	MINDY4	MINDY lysine 48 deubiquitinase 4	A	G	A	14	0.4375	0.53846	G	12	0.375	0.46154	6	0.1875	4	0.30769	AAC	0	0.476922	2.63656
chr2	1002652	S2_1002652	G	0.8571	0.1667	A	12.4	0.0004303	30	0.00407	9090	0.0004303	0.04319	1	1	1	1	0.04927	0.5813	Intron (ENSGALT00000008333.5/ENSGALG00000005188.6, intron 3 of 17)	2	998427	1065818	67392	1	ENSGALG00000005188.6	ENSGALT00000008333.5	4226	420383	MINDY4	MINDY lysine 48 deubiquitinase 4	G	A	G	14	0.4375	0.53846	A	12	0.375	0.46154	6	0.1875	4	0.30769	CGC	1	0.476922	2.63656
chr4	9631932	S4_9631932	G	0.8571	0.1667	A	12.4	0.0004303	30	0.004767	7760	0.0004303	0.04319	1	1	1	1	0.04927	0.5813	Promoter (<=1kb)	4	9629283	9632212	2930	2	ENSGALG00000007240.4	ENSGALT00000011713.4	280	395283	TRAIL-LIKE	TNF-related apoptosis inducing ligand-like	G	A	G	14	0.4375	0.53846	A	12	0.375	0.46154	6	0.1875	4	0.30769	CGT	1	0.476922	2.20035
chr8	5439482	S8_5439482	C	0.8571	0.1667	T	12.4	0.0004303	30	0.00407	9090	0.0004303	0.04319	1	1	1	1	0.04927	0.5813	Distal Intergenic	8	5469840	5481533	11694	2	ENSGALG00000003438.5	ENSGALT00000039783.3	42051	395135	NUF2	NUF2, NDC80 kinetochore complex component	C	T	C	14	0.4375	0.53846	T	12	0.375	0.46154	6	0.1875	4	0.30769	CTT	0	0.476922	1.56737
chr8	24301701	S8_24301701	G	0.8333	0.1429	A	12.4	0.0004303	30	0.0237	1518	0.0004303	0.04319	1	1	1	1	0.04927	0.5813	Intron (ENSGALT00000017197.5/ENSGALG00000010567.5, intron 3 of 5)	8	24275906	24323053	47148	2	ENSGALG00000010567.5	ENSGALT00000017197.5	21352	424636	RAB3B	RAB3B, member RAS oncogene family	A	G	A	14	0.4375	0.53846	G	12	0.375	0.46154	6	0.1875	0	0	CAG	0	0.476922	1.68769
chr9	15120694	S9_15120694	G	0.1429	0.8333	A	12.4	0.0004303	0.03333	0.00519	7128	0.0004303	0.04319	1	1	1	1	0.04927	0.5813	Intron (ENSGALT00000012281.5/ENSGALG00000007595.5, intron 6 of 14)	9	15098431	15134913	36483	1	ENSGALG00000007595.5	ENSGALT00000012281.5	22264	424922	LRCH4	leucine rich repeats and calponin homology domain containing 4	A	G	A	14	0.4375	0.53846	G	12	0.375	0.46154	6	0.1875	4	0.30769	TGG	0	0.476922	1.3197
chr13	1906905	S13_1906905	G	0.8571	0.1667	A	12.4	0.0004303	30	0.004989	7416	0.0004303	0.04319	1	1	1	1	0.04927	0.5813	Intron (ENSGALT00000004150.5/ENSGALG00000002634.5, intron 14 of 14)	13	1905650	1919540	13891	2	ENSGALG00000002634.5	ENSGALT00000004150.5	12635	395506	HDAC3	histone deacetylase 3	G	A	G	14	0.4375	0.53846	A	12	0.375	0.46154	6	0.1875	4	0.30769	AAG	0	0.476922	2.31315
chr15	9175581	S15_9175581	C	0.8571	0.1667	T	12.4	0.0004303	30	0.02929	1228	0.0004303	0.04319	1	1	1	1	0.04927	0.5813	Intron (ENSGALT00000011307.5/ENSGALG00000006979.5, intron 1 of 10)	15	9171425	9217537	46113	1	ENSGALG00000006979.5	ENSGALT00000011307.5	4157	416968	SPPL3	signal peptide peptidase like 3	C	T	C	14	0.4375	0.53846	T	12	0.375	0.46154	6	0.1875	0	0	GCG	1	0.476922	1.27684
chr19	3366576	S19_3366576	G	0.8333	0.1429	A	12.4	0.0004303	30	0.006209	5958	0.0004303	0.04319	1	1	1	1	0.04927	0.5813	Intron (ENSGALT00000002468.6/ENSGALG00000001617.6, intron 10 of 16)	19	3384391	3386645	2255	1	ENSGALG00000035616.2	ENSGALT00000052729.1	-17815	NA	NA	NA	A	G	A	14	0.4375	0.53846	G	12	0.375	0.46154	6	0.1875	4	0.30769	AGG	0	0.476922	1.6517
chr19	3366579	S19_3366579	G	0.8333	0.1429	A	12.4	0.0004303	30	0.006209	5958	0.0004303	0.04319	1	1	1	1	0.04927	0.5813	Intron (ENSGALT00000002468.6/ENSGALG00000001617.6, intron 10 of 16)	19	3384391	3386645	2255	1	ENSGALG00000035616.2	ENSGALT00000052729.1	-17812	NA	NA	NA	A	G	A	14	0.4375	0.53846	G	12	0.375	0.46154	6	0.1875	4	0.30769	GAT	0	0.476922	1.6517
chr1	59902008	S1_59902008	T	0	0.7	C	12.32	0.0004481	0	0.01017	3636	0.0004481	0.04383	1	1	1	1	0.04927	0.5813	Intron (ENSGALT00000021134.5/ENSGALG00000012956.6, intron 12 of 19)	1	59980841	59982553	1713	2	ENSGALG00000044625.1	ENSGALT00000085176.1	80545	NA	NA	NA	C	T	C	15	0.46875	0.68182	T	7	0.21875	0.31818	10	0.3125	1	0.09091	ACC	0	0.538462	1.35764
chr1	87657793	S1_87657793	A	1	0.3	G	12.32	0.0004481	NA	0.008369	4420	0.0004481	0.04383	1	1	1	1	0.04927	0.5813	Distal Intergenic	1	87665838	87671223	5386	1	ENSGALG00000015362.6	ENSGALT00000036882.4	-8045	418412	TRAT1	T cell receptor associated transmembrane adaptor 1	A	G	A	15	0.46875	0.68182	G	7	0.21875	0.31818	10	0.3125	1	0.09091	CAA	0	0.538462	0.132225
chr1	195683736	S1_195683736	C	1	0.3	A	12.32	0.0004481	NA	0.00161	22977	0.0004481	0.04383	1	1	1	1	0.04927	0.5813	Intron (ENSGALT00000031276.4/ENSGALG00000017320.6, intron 1 of 7)	1	195646926	195705082	58157	2	ENSGALG00000017320.6	ENSGALT00000069937.1	21346	419063	RAB6A	RAB6A, member RAS oncogene family	C	A	C	15	0.46875	0.68182	A	7	0.21875	0.31818	10	0.3125	3	0.27273	AAT	0	0.538462	1.85731
chr2	88155991	S2_88155991	T	1	0.3	G	12.32	0.0004481	NA	0.01017	3636	0.0004481	0.04383	1	1	1	1	0.04927	0.5813	Promoter (1-2kb)	2	88117626	88154921	37296	2	ENSGALG00000013196.5	ENSGALT00000061895.1	-1071	420977	ANKS6	ankyrin repeat and sterile alpha motif domain containing 6	T	G	T	15	0.46875	0.68182	G	7	0.21875	0.31818	10	0.3125	1	0.09091	GGC	0	0.538462	1.98033
chr2	88156009	S2_88156009	C	1	0.3	T	12.32	0.0004481	NA	0.01017	3636	0.0004481	0.04383	1	1	1	1	0.04927	0.5813	Promoter (1-2kb)	2	88117626	88154921	37296	2	ENSGALG00000013196.5	ENSGALT00000061895.1	-1089	420977	ANKS6	ankyrin repeat and sterile alpha motif domain containing 6	C	T	C	15	0.46875	0.68182	T	7	0.21875	0.31818	10	0.3125	1	0.09091	ATC	0	0.538462	1.98381
chr3	100528235	S3_100528235	C	0	0.7	T	12.32	0.0004481	0	0.008787	4210	0.0004481	0.04383	1	1	1	1	0.04927	0.5813	Intron (ENSGALT00000026565.4/ENSGALG00000016464.4, intron 1 of 3)	3	100515714	100591520	75807	1	ENSGALG00000016464.4	ENSGALT00000026565.4	12522	396189	VSNL1	visinin like 1	T	C	T	15	0.46875	0.68182	C	7	0.21875	0.31818	10	0.3125	1	0.09091	ATA	0	0.538462	1.10291
chr3	105236018	S3_105236018	G	1	0.3	A	12.32	0.0004481	NA	0.009933	3724	0.0004481	0.04383	1	1	1	1	0.04927	0.5813	Exon (ENSGALT00000026678.5/ENSGALG00000016531.5, exon 12 of 12)	3	105219711	105219792	82	2	ENSGALG00000026676.1	ENSGALT00000045778.1	-16227	NA	NA	NA	G	A	G	15	0.46875	0.68182	A	7	0.21875	0.31818	10	0.3125	1	0.09091	CGA	1	0.538462	1.1525
chr3	105395001	S3_105395001	C	1	0.3	A	12.32	0.0004481	NA	0.008388	4410	0.0004481	0.04383	1	1	1	1	0.04927	0.5813	Intron (ENSGALT00000061385.1/ENSGALG00000032753.1, intron 6 of 6)	3	105390311	105396066	5756	1	ENSGALG00000032753.1	ENSGALT00000061385.1	4691	NA	NA	NA	C	A	C	15	0.46875	0.68182	A	7	0.21875	0.31818	10	0.3125	1	0.09091	CAC	0	0.538462	0.795964
chr4	11098151	S4_11098151	A	0	0.7	G	12.32	0.0004481	0	0.007972	4640	0.0004481	0.04383	1	1	1	1	0.04927	0.5813	Distal Intergenic	4	11080495	11081385	891	1	ENSGALG00000007448.3	ENSGALT00000012049.3	17657	428712	SPRY3	sprouty RTK signaling antagonist 3	G	A	G	15	0.46875	0.68182	A	7	0.21875	0.31818	10	0.3125	1	0.09091	AAT	0	0.538462	2.2096
chr4	11098155	S4_11098155	A	0	0.7	G	12.32	0.0004481	0	0.007972	4640	0.0004481	0.04383	1	1	1	1	0.04927	0.5813	Distal Intergenic	4	11080495	11081385	891	1	ENSGALG00000007448.3	ENSGALT00000012049.3	17661	428712	SPRY3	sprouty RTK signaling antagonist 3	G	A	G	15	0.46875	0.68182	A	7	0.21875	0.31818	10	0.3125	1	0.09091	GAT	0	0.538462	2.2096
chr4	20017525	S4_20017525	A	1	0.3	G	12.32	0.0004481	NA	0.008436	4385	0.0004481	0.04383	1	1	1	1	0.04927	0.5813	Intron (ENSGALT00000014990.4/ENSGALG00000009207.5, intron 6 of 11)	4	19996054	20033183	37130	1	ENSGALG00000009207.5	ENSGALT00000014990.4	21472	100857562	TRIM2	tripartite motif containing 2	A	G	A	15	0.46875	0.68182	G	7	0.21875	0.31818	10	0.3125	1	0.09091	TGT	0	0.538462	0.62186
chr5	21881028	S5_21881028	A	0	0.7	T	12.32	0.0004481	0	0.008787	4210	0.0004481	0.04383	1	1	1	1	0.04927	0.5813	Distal Intergenic	5	21810345	21834715	24371	2	ENSGALG00000032584.1	ENSGALT00000066583.1	-46314	373976	ALX4	ALX homeobox 4	T	A	T	15	0.46875	0.68182	A	7	0.21875	0.31818	10	0.3125	1	0.09091	CTG	0	0.538462	1.45794
chr5	32294354	S5_32294354	A	0.7	0	T	12.32	0.0004481	NA	0.008024	4610	0.0004481	0.04383	1	1	1	1	0.04927	0.5813	Distal Intergenic	5	32285206	32288266	3061	1	ENSGALG00000009844.6	ENSGALT00000085090.1	9149	423298	ACTC1	actin, alpha, cardiac muscle 1	T	A	T	15	0.46875	0.68182	A	7	0.21875	0.31818	10	0.3125	1	0.09091	ATG	0	0.538462	1.38197
chr5	36398866	S5_36398866	C	1	0.3	T	12.32	0.0004481	NA	0.008475	4365	0.0004481	0.04383	1	1	1	1	0.04927	0.5813	Promoter (2-3kb)	5	36396645	36414422	17778	1	ENSGALG00000010093.6	ENSGALT00000089487.1	2222	423328	BRMS1L	BRMS1 like transcriptional repressor	C	T	C	15	0.46875	0.68182	T	7	0.21875	0.31818	10	0.3125	1	0.09091	ACA	0	0.538462	1.72244
chr5	37694563	S5_37694563	T	1	0.3	C	12.32	0.0004481	NA	0.009817	3768	0.0004481	0.04383	1	1	1	1	0.04927	0.5813	Distal Intergenic	5	37713774	37731357	17584	1	ENSGALG00000010193.6	ENSGALT00000055125.1	-19211	423340	ZNF410	zinc finger protein 410	T	C	T	15	0.46875	0.68182	C	7	0.21875	0.31818	10	0.3125	1	0.09091	ATG	0	0.538462	0.995426
chr8	6311933	S8_6311933	G	1	0.3	C	12.32	0.0004481	NA	0.008475	4365	0.0004481	0.04383	1	1	1	1	0.04927	0.5813	Distal Intergenic	8	6290642	6302150	11509	2	ENSGALG00000020976.5	ENSGALT00000033698.5	-9784	NA	NA	NA	G	C	G	15	0.46875	0.68182	C	7	0.21875	0.31818	10	0.3125	1	0.09091	TGT	0	0.538462	1.16471
chr8	6311980	S8_6311980	A	1	0.3	G	12.32	0.0004481	NA	0.008475	4365	0.0004481	0.04383	1	1	1	1	0.04927	0.5813	Distal Intergenic	8	6290642	6302150	11509	2	ENSGALG00000020976.5	ENSGALT00000033698.5	-9831	NA	NA	NA	A	G	A	15	0.46875	0.68182	G	7	0.21875	0.31818	10	0.3125	1	0.09091	CAT	0	0.538462	1.16471
chr9	1165186	S9_1165186	A	0	0.7	G	12.32	0.0004481	0	0.008914	4150	0.0004481	0.04383	1	1	1	1	0.04927	0.5813	Promoter (2-3kb)	9	1162778	1181569	18792	1	ENSGALG00000001619.5	ENSGALT00000059856.1	2409	424746	ATG16L1	autophagy related 16 like 1	G	A	G	15	0.46875	0.68182	A	7	0.21875	0.31818	10	0.3125	1	0.09091	AAA	0	0.538462	1.64697
chr10	11749069	S10_11749069	A	1	0.3	G	12.32	0.0004481	NA	0.008436	4385	0.0004481	0.04383	1	1	1	1	0.04927	0.5813	Distal Intergenic	10	11761314	11763743	2430	1	ENSGALG00000032984.2	ENSGALT00000078104.2	-12245	NA	NA	NA	A	G	A	15	0.46875	0.68182	G	7	0.21875	0.31818	10	0.3125	1	0.09091	GAT	0	0.538462	0.302943
chr10	14742567	S10_14742567	T	1	0.3	C	12.32	0.0004481	NA	0.008369	4420	0.0004481	0.04383	1	1	1	1	0.04927	0.5813	Distal Intergenic	10	14702081	14703083	1003	1	ENSGALG00000035784.2	ENSGALT00000075661.1	40487	NA	NA	NA	T	C	T	15	0.46875	0.68182	C	7	0.21875	0.31818	10	0.3125	1	0.09091	ACA	0	0.538462	0.0597968
chr11	11098771	S11_11098771	G	1	0.3	A	12.32	0.0004481	NA	0.008787	4210	0.0004481	0.04383	1	1	1	1	0.04927	0.5813	Distal Intergenic	11	11103487	11124330	20844	1	ENSGALG00000004956.6	ENSGALT00000007948.3	-4716	415783	GPI	glucose-6-phosphate isomerase	G	A	G	15	0.46875	0.68182	A	7	0.21875	0.31818	10	0.3125	1	0.09091	CAC	0	0.538462	0.893892
chr14	12383003	S14_12383003	A	0	0.7	G	12.32	0.0004481	0	0.008787	4210	0.0004481	0.04383	1	1	1	1	0.04927	0.5813	Distal Intergenic	14	12387144	12392905	5762	1	ENSGALG00000042322.1	ENSGALT00000077932.1	-4141	NA	NA	NA	G	A	G	15	0.46875	0.68182	A	7	0.21875	0.31818	10	0.3125	1	0.09091	TAA	0	0.538462	0.473553
chr15	12107646	S15_12107646	C	0	0.7	A	12.32	0.0004481	0	0.008475	4365	0.0004481	0.04383	1	1	1	1	0.04927	0.5813	Distal Intergenic	15	12267270	12268419	1150	2	ENSGALG00000045349.1	ENSGALT00000085002.1	160773	NA	NA	NA	A	C	A	15	0.46875	0.68182	C	7	0.21875	0.31818	10	0.3125	1	0.09091	TCT	0	0.538462	1.82323
chr17	2209914	S17_2209914	A	1	0.3	G	12.32	0.0004481	NA	0.008787	4210	0.0004481	0.04383	1	1	1	1	0.04927	0.5813	Distal Intergenic	17	2214778	2217107	2330	1	ENSGALG00000035668.2	ENSGALT00000056925.1	-4864	NA	NA	NA	A	G	A	15	0.46875	0.68182	G	7	0.21875	0.31818	10	0.3125	1	0.09091	CAT	0	0.538462	1.70774
chr20	10666445	S20_10666445	A	0	0.7	G	12.32	0.0004481	0	0.008573	4315	0.0004481	0.04383	1	1	1	1	0.04927	0.5813	Promoter (2-3kb)	20	10629215	10669148	39934	2	ENSGALG00000006817.6	ENSGALT00000089042.1	2703	419299	CTNNBL1	catenin beta like 1	G	A	G	15	0.46875	0.68182	A	7	0.21875	0.31818	10	0.3125	1	0.09091	TGC	0	0.538462	1.42011
chr20	10735787	S20_10735787	G	1	0.3	A	12.32	0.0004481	NA	0.01107	3340	0.0004481	0.04383	1	1	1	1	0.04927	0.5813	Promoter (1-2kb)	20	10734286	10737049	2764	2	ENSGALG00000036686.1	ENSGALT00000070755.1	1262	428164	PLTP	phospholipid transfer protein	G	A	G	15	0.46875	0.68182	A	7	0.21875	0.31818	10	0.3125	1	0.09091	CAG	0	0.538462	1.31509
chr28	4652371	S28_4652371	G	1	0.3	A	12.32	0.0004481	NA	0.008475	4365	0.0004481	0.04383	1	1	1	1	0.04927	0.5813	Intron (ENSGALT00000072467.1/ENSGALG00000004048.5, intron 1 of 31)	28	4656418	4748768	92351	1	ENSGALG00000004048.5	ENSGALT00000006443.5	-4047	396375	PTPRS	protein tyrosine phosphatase, receptor type S	G	A	G	15	0.46875	0.68182	A	7	0.21875	0.31818	10	0.3125	1	0.09091	CGC	1	0.538462	0.701716
chr5	57848171	S5_57848171	C	0.8333	0.2143	T	12.26	0.000462	18.33	0.01502	2463	0.000462	0.04432	1	1	1	1	0.0496	0.5852	Promoter (1-2kb)	5	57846621	57849576	2956	2	ENSGALG00000012269.6	ENSGALT00000020041.6	1405	423571	VCPKMT	valosin containing protein lysine methyltransferase	C	T	C	18	0.5625	0.5625	T	14	0.4375	0.4375	0	0	2	0.125	TCT	0	0.384031	0.55227
chr21	685400	S21_685400	T	0.8333	0.2143	C	12.26	0.000462	18.33	0.008436	4385	0.000462	0.04432	1	1	1	1	0.0496	0.5852	Promoter (<=1kb)	21	684498	695542	11045	1	ENSGALG00000000966.6	ENSGALT00000001430.6	903	419377	NPHP4	nephrocystin 4	T	C	T	18	0.5625	0.5625	C	14	0.4375	0.4375	0	0	4	0.25	GTC	0	0.384031	1.9173
chr2	149505928	S2_149505928	G	0.75	0.08333	A	12.25	0.0004645	33	0.001107	33422	0.0004645	0.04441	1	1	1	1	0.0496	0.5852	Distal Intergenic	2	149524313	149524393	81	1	ENSGALG00000043138.1	ENSGALT00000048720.1	-18385	NA	NA	NA	A	G	A	15	0.46875	0.53571	G	13	0.40625	0.46429	4	0.125	5	0.35714	GGC	0	0.457194	2.31341
chr4	21354231	S4_21354231	G	0.75	0.08333	A	12.25	0.0004645	33	0.01067	3468	0.0004645	0.04441	1	1	1	1	0.0496	0.5852	Intron (ENSGALT00000015275.1/ENSGALG00000009378.1, intron 1 of 5)	4	21346631	21350664	4034	2	ENSGALG00000038238.2	ENSGALT00000062420.1	-3568	112532322	LOC112532322	uncharacterized LOC112532322	A	G	A	15	0.46875	0.53571	G	13	0.40625	0.46429	4	0.125	1	0.07143	TGG	0	0.457194	1.60477
chr14	5883233	S14_5883233	G	0.75	0.08333	A	12.25	0.0004645	33	0.004345	8514	0.0004645	0.04441	1	1	1	1	0.0496	0.5852	Intron (ENSGALT00000083987.1/ENSGALG00000044187.1, intron 4 of 9)	14	5772749	5864960	92212	2	ENSGALG00000032326.2	ENSGALT00000075470.1	-18274	NA	NA	NA	A	G	A	15	0.46875	0.53571	G	13	0.40625	0.46429	4	0.125	3	0.21429	CAG	0	0.457194	0.886241
chr15	12411653	S15_12411653	A	0.75	0.08333	G	12.25	0.0004645	33	0.003567	10373	0.0004645	0.04441	1	1	1	1	0.0496	0.5852	Intron (ENSGALT00000089531.1/ENSGALG00000008253.6, intron 7 of 9)	15	12380768	12421127	40360	1	ENSGALG00000008253.6	ENSGALT00000013434.5	30886	373988	TBX5	T-box 5	G	A	G	15	0.46875	0.53571	A	13	0.40625	0.46429	4	0.125	3	0.21429	TGG	0	0.457194	1.66424
chr20	12819780	S20_12819780	A	0.75	0.08333	T	12.25	0.0004645	33	0.004666	7928	0.0004645	0.04441	1	1	1	1	0.0496	0.5852	Intron (ENSGALT00000072480.1/ENSGALG00000007809.5, intron 2 of 2)	20	12864511	12864602	92	2	ENSGALG00000025318.2	ENSGALT00000042231.2	44822	100315745	MIR1619	microRNA mir-1619	T	A	T	15	0.46875	0.53571	A	13	0.40625	0.46429	4	0.125	3	0.21429	CAT	0	0.457194	1.85209
chr20	12819784	S20_12819784	T	0.75	0.08333	A	12.25	0.0004645	33	0.004666	7928	0.0004645	0.04441	1	1	1	1	0.0496	0.5852	Intron (ENSGALT00000072480.1/ENSGALG00000007809.5, intron 2 of 2)	20	12864511	12864602	92	2	ENSGALG00000025318.2	ENSGALT00000042231.2	44818	100315745	MIR1619	microRNA mir-1619	A	T	A	15	0.46875	0.53571	T	13	0.40625	0.46429	4	0.125	3	0.21429	AAT	0	0.457194	1.85209
chr27	3896510	S27_3896510	C	0.25	0.9167	G	12.25	0.0004645	0.0303	0.001169	31648	0.0004645	0.04441	1	1	1	1	0.0496	0.5852	Intron (ENSGALT00000080686.1/ENSGALG00000041204.1, intron 1 of 16)	27	3879443	3882191	2749	1	ENSGALG00000013454.5	ENSGALT00000021933.5	17068	395900	HOXB1	homeobox B1	C	G	C	15	0.46875	0.53571	G	13	0.40625	0.46429	4	0.125	5	0.35714	ACT	0	0.457194	1.56796
chr2	14084171	S2_14084171	G	1	0.2857	A	12.24	0.0004665	NA	0.01382	2676	0.0004665	0.04448	1	1	1	1	0.0496	0.5852	Intron (ENSGALT00000011573.3/ENSGALG00000007145.5, intron 15 of 15)	2	14063264	14086193	22930	1	ENSGALG00000007145.5	ENSGALT00000073878.1	20908	374058	ITGB1	integrin subunit beta 1	G	A	G	14	0.4375	0.58333	A	10	0.3125	0.41667	8	0.25	0	0	GAC	0	0.555573	2.63867
chr2	97543966	S2_97543966	G	0.7143	0	A	12.24	0.0004665	NA	0.02973	1210	0.0004665	0.04448	1	1	1	1	0.0496	0.5852	Promoter (1-2kb)	2	97542575	97546268	3694	1	ENSGALG00000039075.1	ENSGALT00000078414.1	1392	NA	NA	NA	A	G	A	14	0.4375	0.58333	G	10	0.3125	0.41667	8	0.25	0	0	CAC	0	0.555573	1.78646
chr3	24011006	S3_24011006	T	1	0.2857	A	12.24	0.0004665	NA	0.006623	5586	0.0004665	0.04448	1	1	1	1	0.0496	0.5852	Promoter (1-2kb)	3	24009335	24120893	111559	1	ENSGALG00000009925.6	ENSGALT00000016137.5	1672	421395	MTA3	metastasis associated 1 family member 3	T	A	T	14	0.4375	0.58333	A	10	0.3125	0.41667	8	0.25	2	0.16667	CTA	0	0.555573	0.57594
chr3	24011008	S3_24011008	A	1	0.2857	G	12.24	0.0004665	NA	0.006623	5586	0.0004665	0.04448	1	1	1	1	0.0496	0.5852	Promoter (1-2kb)	3	24009335	24120893	111559	1	ENSGALG00000009925.6	ENSGALT00000016137.5	1674	421395	MTA3	metastasis associated 1 family member 3	A	G	A	14	0.4375	0.58333	G	10	0.3125	0.41667	8	0.25	2	0.16667	AAG	0	0.555573	0.57594
chr4	85357565	S4_85357565	G	1	0.2857	C	12.24	0.0004665	NA	0.005911	6258	0.0004665	0.04448	1	1	1	1	0.0496	0.5852	Distal Intergenic	4	85477008	85483148	6141	1	ENSGALG00000038433.1	ENSGALT00000075242.1	-119443	422905	SPON2	spondin 2	G	C	G	14	0.4375	0.58333	C	10	0.3125	0.41667	8	0.25	2	0.16667	CGT	1	0.555573	2.74344
chr5	55494514	S5_55494514	T	0.7143	0	C	12.24	0.0004665	NA	0.01922	1924	0.0004665	0.04448	1	1	1	1	0.0496	0.5852	Distal Intergenic	5	55450095	55492082	41988	1	ENSGALG00000012089.6	ENSGALT00000019746.6	44420	NA	NA	NA	C	T	C	14	0.4375	0.58333	T	10	0.3125	0.41667	8	0.25	0	0	ATG	0	0.555573	1.54114
chr9	14136864	S9_14136864	G	1	0.2857	A	12.24	0.0004665	NA	0.006138	6027	0.0004665	0.04448	1	1	1	1	0.0496	0.5852	Intron (ENSGALT00000087959.1/ENSGALG00000007324.6, intron 4 of 13)	9	14094218	14157573	63356	2	ENSGALG00000007324.6	ENSGALT00000033346.4	20709	374269	TP63	tumor protein p63	G	A	G	14	0.4375	0.58333	A	10	0.3125	0.41667	8	0.25	2	0.16667	GAC	0	0.555573	-0.357086
chr11	10970826	S11_10970826	G	0.2857	1	A	12.24	0.0004665	0	0.007322	5052	0.0004665	0.04448	1	1	1	1	0.0496	0.5852	Intron (ENSGALT00000082519.1/ENSGALG00000040725.1, intron 8 of 13)	11	10902290	11001243	98954	2	ENSGALG00000040725.1	ENSGALT00000048253.1	30417	415780	LOC415780	transcription initiation factor TFIID subunit 4-like	G	A	G	14	0.4375	0.58333	A	10	0.3125	0.41667	8	0.25	2	0.16667	CGG	1	0.555573	1.95136
chr11	10970833	S11_10970833	T	0.2857	1	C	12.24	0.0004665	0	0.007322	5052	0.0004665	0.04448	1	1	1	1	0.0496	0.5852	Intron (ENSGALT00000082519.1/ENSGALG00000040725.1, intron 8 of 13)	11	10902290	11001243	98954	2	ENSGALG00000040725.1	ENSGALT00000048253.1	30410	415780	LOC415780	transcription initiation factor TFIID subunit 4-like	T	C	T	14	0.4375	0.58333	C	10	0.3125	0.41667	8	0.25	2	0.16667	GTA	0	0.555573	1.95136
chr13	14579570	S13_14579570	T	0.7143	0	C	12.24	0.0004665	NA	0.02481	1450	0.0004665	0.04448	1	1	1	1	0.0496	0.5852	Intron (ENSGALT00000069830.1/ENSGALG00000039124.2, intron 13 of 14)	13	14534656	14542290	7635	1	ENSGALG00000039124.2	ENSGALT00000087344.1	44915	416303	KLHL3	kelch like family member 3	C	T	C	14	0.4375	0.58333	T	10	0.3125	0.41667	8	0.25	0	0	ACG	1	0.555573	3.14281
chr17	7464339	S17_7464339	T	0.7143	0	C	12.24	0.0004665	NA	0.005985	6181	0.0004665	0.04448	1	1	1	1	0.0496	0.5852	Intron (ENSGALT00000057771.1/ENSGALG00000002955.5, intron 21 of 21)	17	7466713	7468026	1314	2	ENSGALG00000040032.2	ENSGALT00000062532.1	3687	NA	NA	NA	C	T	C	14	0.4375	0.58333	T	10	0.3125	0.41667	8	0.25	2	0.16667	ACG	1	0.555573	1.6395
chr2	14814719	S2_14814719	C	0.8889	0.2857	G	12.22	0.0004717	20	0.03582	1004	0.0004717	0.04466	1	1	1	1	0.0496	0.5852	Distal Intergenic	2	14684960	14753184	68225	2	ENSGALG00000007331.5	ENSGALT00000080249.1	-61536	420475	SVIL	supervillin	C	G	C	20	0.625	0.625	G	12	0.375	0.375	0	0	0	0	AGA	0	0.375291	2.1732
chr2	14814724	S2_14814724	T	0.8889	0.2857	G	12.22	0.0004717	20	0.03582	1004	0.0004717	0.04466	1	1	1	1	0.0496	0.5852	Distal Intergenic	2	14684960	14753184	68225	2	ENSGALG00000007331.5	ENSGALT00000080249.1	-61541	420475	SVIL	supervillin	T	G	T	20	0.625	0.625	G	12	0.375	0.375	0	0	0	0	TGG	0	0.375291	2.1732
chr2	14814755	S2_14814755	T	0.8889	0.2857	G	12.22	0.0004717	20	0.03582	1004	0.0004717	0.04466	1	1	1	1	0.0496	0.5852	Distal Intergenic	2	14684960	14753184	68225	2	ENSGALG00000007331.5	ENSGALT00000080249.1	-61572	420475	SVIL	supervillin	T	G	T	20	0.625	0.625	G	12	0.375	0.375	0	0	0	0	AGG	0	0.375291	2.1732
chr2	149474543	S2_149474543	G	0.8889	0.2857	T	12.22	0.0004717	20	0.01152	3212	0.0004717	0.04466	1	1	1	1	0.0496	0.5852	Intron (ENSGALT00000067911.2/ENSGALG00000029760.2, intron 15 of 15)	2	149440993	149468746	27754	2	ENSGALG00000039901.2	ENSGALT00000050342.1	-5798	426402	PUF60	poly(U) binding splicing factor 60	G	T	G	20	0.625	0.625	T	12	0.375	0.375	0	0	2	0.125	GTG	0	0.375291	1.35338
chr3	104811549	S3_104811549	A	0.8889	0.2857	G	12.22	0.0004717	20	0.01152	3212	0.0004717	0.04466	1	1	1	1	0.0496	0.5852	Downstream (1-2kb)	3	104806419	104811114	4696	1	ENSGALG00000016507.4	ENSGALT00000026632.4	5131	421981	FNDC4	fibronectin type III domain containing 4	A	G	A	20	0.625	0.625	G	12	0.375	0.375	0	0	2	0.125	GCA	0	0.375291	0.989796
chr6	19369052	S6_19369052	A	0.8889	0.2857	T	12.22	0.0004717	20	0.00147	25168	0.0004717	0.04466	1	1	1	1	0.0496	0.5852	Intron (ENSGALT00000010362.5/ENSGALG00000006421.6, intron 3 of 5)	6	19364025	19372255	8231	2	ENSGALG00000006421.6	ENSGALT00000010362.5	3203	423791	SLC16A12	solute carrier family 16 member 12	A	T	A	20	0.625	0.625	T	12	0.375	0.375	0	0	6	0.375	GTA	0	0.375291	2.10339
chr6	19369085	S6_19369085	A	0.8889	0.2857	T	12.22	0.0004717	20	0.00147	25168	0.0004717	0.04466	1	1	1	1	0.0496	0.5852	Intron (ENSGALT00000010362.5/ENSGALG00000006421.6, intron 3 of 5)	6	19364025	19372255	8231	2	ENSGALG00000006421.6	ENSGALT00000010362.5	3170	423791	SLC16A12	solute carrier family 16 member 12	A	T	A	20	0.625	0.625	T	12	0.375	0.375	0	0	6	0.375	ATG	0	0.375291	2.10339
chr7	13863193	S7_13863193	G	0.8889	0.2857	A	12.22	0.0004717	20	0.001816	20370	0.0004717	0.04466	1	1	1	1	0.0496	0.5852	Promoter (<=1kb)	7	13851496	13864013	12518	2	ENSGALG00000008818.6	ENSGALT00000054142.1	820	424112	IDH1	isocitrate dehydrogenase (NADP(+)) 1, cytosolic	G	A	G	20	0.625	0.625	A	12	0.375	0.375	0	0	6	0.375	CGA	1	0.375291	-0.455855
chr8	5143880	S8_5143880	T	0.8889	0.2857	C	12.22	0.0004717	20	0.01152	3212	0.0004717	0.04466	1	1	1	1	0.0496	0.5852	Distal Intergenic	8	5154111	5168109	13999	1	ENSGALG00000040730.1	ENSGALT00000049224.1	-10231	396231	RXRG	retinoid X receptor gamma	T	C	T	20	0.625	0.625	C	12	0.375	0.375	0	0	2	0.125	ATG	0	0.375291	2.03164
chr8	27546157	S8_27546157	G	0.8889	0.2857	A	12.22	0.0004717	20	0.01152	3212	0.0004717	0.04466	1	1	1	1	0.0496	0.5852	Promoter (2-3kb)	8	27548287	27568031	19745	1	ENSGALG00000035767.2	ENSGALT00000076900.1	-2130	NA	NA	NA	G	A	G	20	0.625	0.625	A	12	0.375	0.375	0	0	2	0.125	CGG	1	0.375291	1.65723
chr15	7629487	S15_7629487	G	0.8889	0.2857	A	12.22	0.0004717	20	0.01382	2676	0.0004717	0.04466	1	1	1	1	0.0496	0.5852	Exon (ENSGALT00000056256.1/ENSGALG00000005676.5, exon 6 of 21)	15	7616546	7616625	80	2	ENSGALG00000025294.1	ENSGALT00000042207.1	-12863	100315964	MIR1625	microRNA mir-1625	G	A	G	20	0.625	0.625	A	12	0.375	0.375	0	0	2	0.125	CGT	1	0.375291	0.991744
Total																															711																160
[truncated: 6 more columns]
